# Supplementary material for: Integrative multi-omics analyses identify PKD1 and SLC2A4 as genetically supported glycolysis-related candidate genes for rheumatoid arthritis
Source: Front Immunol. 2026 Jan 22;16:1691663. doi: 10.3389/fimmu.2025.1691663 (PMC12895683; doi:10.3389/fimmu.2025.1691663)
Supplement: Supplementary file 4 [file DataSheet1.csv]

probeID	Located Gene	ProbeChr	Probe_bp	topSNP	topSNP_chr	topSNP_bp	A1	A2	Freq	b_GWAS	se_GWAS	p_GWAS	b_eQTL	se_eQTL	p_eQTL	b_SMR	se_SMR	p_SMR	p_SMR_multi	p_FDR	p_HEIDI	nsnp_HEIDI	OR SMR 95% CI	PP.H4.abf p12 = 5e-05	PP.H3.abf p12 = 1e-05
cg11604379	HCG9	6	29945039	rs183708053	6	29931418	T	C	0.0357853	-0.357984	0.122873	0.003574623	0.862822	0.0800291	4.22E-27	-0.414899	0.147516	0.00491483	7.74E-07	0.120773885	0.05707709	20	0.66(0.49 - 0.88)	6.03E-17	1
cg14330924	HCG9	6	29945024	rs145463269	6	30211185	G	A	0.0447316	-0.26963	0.109133	0.01348658	0.720095	0.0772718	1.17E-20	-0.374437	0.156789	0.01693343	0.00030292	0.254853881	0.0977837	20	0.69(0.51 - 0.94)	9.68E-12	1
cg04142864	PHLDB1	11	118480576	rs483598	11	118509668	A	G	0.463221	0.0482861	0.0117601	4.03E-05	-0.286347	0.0326746	1.89E-18	-0.168628	0.0453535	0.000200746	0.000200746	0.00911347	0.3107447	20	0.84(0.77 - 0.92)	0.000444679	0.999551696
cg26105232	IL2RA	10	6105656	rs2182410	10	6122669	T	C	0.345924	-0.0413763	0.0117901	0.000449101	0.197331	0.0325558	1.35E-09	-0.209679	0.0690395	0.002388746	0.002388746	0.071029365	0.2136393	20	0.81(0.71 - 0.93)	0.000992415	0.998561997
cg22254681	SLC6A6	3	14444041	rs4289328	3	12806434	A	G	0.323062	-0.0244801	0.0118693	0.03916281	0.282709	0.0328129	6.95E-18	-0.0865912	0.0431704	0.04487736	0.04487736	0.411670152	0.2150393	20	0.92(0.84 - 1.00)	0.022188535	0.013199105
cg12257634	NRXN2	11	64412085	rs10897495	11	64175044	T	C	0.43837	-0.02975	0.0116807	0.01086732	0.236942	0.032681	4.16E-13	-0.125558	0.0522512	0.0162623	0.0388182	0.249186822	0.3907366	20	0.88(0.80 - 0.98)	0.044995133	0.876123394
cg23514324	PPARG	3	12329213	rs2920502	3	12329195	C	G	0.316103	-0.0266985	0.0124074	0.03141148	0.547538	0.0339623	1.79E-58	-0.048761	0.0228613	0.03293243	0.02500473	0.356502594	0.0840629	20	0.95(0.91 - 1.00)	0.049075277	0.788079387
cg27563174	USF2	19	35760861	rs2519958	19	35746382	T	C	0.151093	-0.0362546	0.0180681	0.04479728	0.504989	0.0456951	2.16E-28	-0.0717929	0.0363642	0.04835059	0.03956231	0.426238269	0.2597428	20	0.93(0.87 - 1.00)	0.074567732	0.076324968
cg04155793	CDK10	16	89752847	rs459920	16	89730827	C	T	0.477137	0.031003	0.0120824	0.01028896	0.637441	0.0318949	7.34E-89	0.0486366	0.0191101	0.01092549	0.000444981	0.200647972	0.1624814	20	1.05(1.01 - 1.09)	0.087174528	0.813913476
cg16924061	CYB5A	18	71955528	rs6566789	18	71933499	A	G	0.256461	-0.0260029	0.0126695	0.04013067	-0.292616	0.0353149	1.17E-16	0.0888635	0.0446058	0.04634951	0.04634951	0.417902198	0.125571	20	1.09(1.00 - 1.19)	0.095359714	0.065221736
cg21360828	CENPA	2	27008380	rs13019017	2	27028135	G	A	0.316103	0.0268329	0.0124445	0.03106762	-0.377671	0.0349111	2.83E-27	-0.0710484	0.0335988	0.03446308	0.04001863	0.363995031	0.2740405	17	0.93(0.87 - 0.99)	0.096600911	0.073123933
cg26038318	SPAG4	20	34205095	rs3787168	20	34233278	C	T	0.190855	-0.0410521	0.015319	0.007366266	0.688076	0.0415735	1.58E-61	-0.0596622	0.0225535	0.008160298	0.04714812	0.169030473	0.08844656	20	0.94(0.90 - 0.98)	0.110303725	0.805738647
cg06586775	SPAG4	20	34204993	rs6060542	20	34249061	T	C	0.190855	-0.0412511	0.015326	0.007111521	0.286594	0.0437746	5.87E-11	-0.143936	0.0578191	0.01279544	0.01279544	0.219791118	0.1397421	20	0.87(0.77 - 0.97)	0.115952655	0.800611028
cg24342013	RB1	13	48891544	rs3825417	13	48891836	G	A	0.229622	-0.02993	0.0136298	0.02809741	-1.03404	0.0343221	2.11E-199	0.0289447	0.0132161	0.02851599	0.01876105	0.331406634	0.1420175	20	1.03(1.00 - 1.06)	0.122324944	0.541959654
cg00481884	ACP5	19	11689867	rs117694210	19	11684412	T	C	0.122266	0.0455402	0.0172941	0.008456471	-0.31255	0.0493958	2.49E-10	-0.145705	0.0599326	0.01505092	0.01505092	0.240076823	0.5108818	20	0.86(0.77 - 0.97)	0.127258948	0.551998612
cg27296341	IPCEF1	6	154485839	rs2473546	6	154678347	C	G	0.337972	-0.0282059	0.0127926	0.02746388	0.229157	0.0347524	4.28E-11	-0.123085	0.0588627	0.03652264	0.03170237	0.374085527	0.993936	7	0.88(0.79 - 0.99)	0.156908805	0.057686143
cg04772947	SERPING1	11	57363540	rs144256346	11	57371412	T	C	0.261431	0.027929	0.0128762	0.03007961	0.23407	0.0364197	1.30E-10	0.119319	0.0580584	0.03986387	0.03986387	0.390291931	0.5030561	17	1.13(1.01 - 1.26)	0.157098542	0.227542613
cg01099220	LRRC14	8	145747659	rs2721173	8	145744429	T	C	0.461233	-0.0236586	0.0117307	0.04371528	0.408238	0.031626	4.04E-38	-0.0579529	0.0290835	0.04630134	0.01833448	0.417823286	0.840583	20	0.94(0.89 - 1.00)	0.180658616	0.015711424
cg09102610	GRID2	4	94427508	rs17274770	4	94427546	C	T	0.250497	0.0345226	0.015449	0.0254425	0.202217	0.0364527	2.90E-08	0.170721	0.0823639	0.03819415	0.03819415	0.382170236	0.07199136	17	1.19(1.01 - 1.39)	0.184713762	0.053061096
cg01380361	PFKFB2	1	207225647	rs2306714	1	207224992	A	G	0.414513	0.0248403	0.0119015	0.03687394	0.190345	0.032236	3.53E-09	0.130501	0.0663169	0.0490863	0.0490863	0.42969611	0.5541959	14	1.14(1.00 - 1.30)	0.185704506	0.091174043
cg04429812	STARD3	17	37814043	rs11658786	17	37815899	G	A	0.326044	-0.0262897	0.0125362	0.03598448	-0.208133	0.0338931	8.21E-10	0.126312	0.0636469	0.04719217	0.04719217	0.421650175	0.4890329	20	1.13(1.00 - 1.29)	0.188044455	0.167999508
cg03432774	KIF17	1	21033761	rs875016	1	21033779	A	G	0.40159	-0.026017	0.0119131	0.02896971	-0.829711	0.0289367	8.22E-181	0.0313567	0.0143997	0.02943648	0.02949847	0.335754949	0.64776	20	1.03(1.00 - 1.06)	0.190347883	0.215285226
cg07879739	GALR3	22	38221187	rs7290169	22	38218701	A	G	0.363817	0.025873	0.0121378	0.0330393	-0.304353	0.0345602	1.29E-18	-0.0850097	0.0410322	0.0382861	0.0382861	0.382584316	0.08442939	20	0.92(0.85 - 1.00)	0.193051648	0.076766131
cg01015245	MCF2L	13	113706662	rs4907579	13	113706415	A	G	0.191849	-0.0296046	0.0145246	0.04152608	-0.334523	0.0403857	1.20E-16	0.0884981	0.0447141	0.04779361	0.04779361	0.423717855	0.8689716	20	1.09(1.00 - 1.19)	0.197643015	0.0414536
cg19586165	STARD3	17	37814072	rs931992	17	37821435	G	T	0.326044	-0.028601	0.012537	0.02252909	0.318964	0.0347526	4.39E-20	-0.0896684	0.0405014	0.02683152	0.02683152	0.322161139	0.69942	20	0.91(0.84 - 0.99)	0.198906443	0.165768718
cg12615903	LHPP	10	126278372	rs11595762	10	126278458	G	T	0.503976	-0.0260132	0.0117017	0.02621395	0.229619	0.0318167	5.32E-13	-0.113288	0.0533242	0.03362652	0.03362652	0.360267859	0.4636864	20	0.89(0.80 - 0.99)	0.201446336	0.192554678
cg19077854	SNX24	5	122220652	rs154496	5	122221731	A	G	0.32008	-0.0287044	0.0138251	0.03787059	-0.326436	0.0326671	1.64E-23	0.0879326	0.0432561	0.04206897	0.04206897	0.399451602	0.1204761	20	1.09(1.00 - 1.19)	0.203023847	0.179686581
cg13241645	ALAS1	3	52235959	rs614288	3	52220203	T	C	0.469185	-0.0274109	0.0117733	0.01990012	0.239176	0.0322418	1.19E-13	-0.114605	0.0515918	0.02632474	0.02632474	0.318883668	0.2767935	20	0.89(0.81 - 0.99)	0.203284403	0.255586994
cg03409151	ALDH7A1	5	125929671	rs7719712	5	125910169	C	T	0.0934394	0.0474211	0.0224628	0.03476417	-1.02977	0.0544158	7.23E-80	-0.0460503	0.0219488	0.03589807	0.02028349	0.37153075	0.2153072	20	0.95(0.91 - 1.00)	0.209012347	0.366965671
cg22547559	ALDH7A1	5	125929611	rs6861395	5	125928737	T	C	0.0924453	0.0479605	0.0226041	0.03385781	-0.462178	0.0567842	3.98E-16	-0.103771	0.0505423	0.04005846	0.04005846	0.390879169	0.3101304	18	0.90(0.82 - 1.00)	0.209485621	0.366757067
cg00369658	SERPING1	11	57365088	rs2511989	11	57378325	T	C	0.406561	-0.0270954	0.0120296	0.02429738	0.261942	0.0323581	5.72E-16	-0.10344	0.0476692	0.03000971	0.03000971	0.339203759	0.0827061	20	0.90(0.82 - 0.99)	0.209824815	0.209986301
cg06101324	SPRR1A	1	152955543	rs186195119	1	152980311	G	T	0.471173	-0.0272635	0.0116575	0.0193505	0.241851	0.0323357	7.47E-14	-0.112728	0.0505026	0.02560626	0.02560626	0.315182343	0.1812407	20	0.89(0.81 - 0.99)	0.210541251	0.202220978
cg11211951	GPT	8	145729740	rs4925811	8	145802447	G	T	0.466203	-0.0245893	0.0117427	0.03625933	0.591651	0.0309416	1.67E-81	-0.0415604	0.019966	0.03738241	0.03147981	0.378536243	0.7576329	20	0.96(0.92 - 1.00)	0.214125882	0.014729207
cg02288969	C1orf105	1	172413492	rs7411767	1	172402650	A	G	0.409543	0.0275441	0.011732	0.01888591	-0.482126	0.0323054	2.30E-50	-0.0571305	0.0246331	0.02038137	0.03771617	0.281222523	0.3035346	20	0.94(0.90 - 0.99)	0.216284525	0.114314861
cg07723558	SLC2A4	17	7184224	rs5412	17	7184046	A	G	0.172962	-0.0289221	0.0134894	0.03202798	0.711178	0.0404595	3.66E-69	-0.0406679	0.0191083	0.0333133	0.0133476	0.358590715	0.07508091	20	0.96(0.92 - 1.00)	0.223020619	0.084887828
cg00064950	SLC2A4	17	7184216	rs5412	17	7184046	A	G	0.172962	-0.0289221	0.0134894	0.03202798	0.613146	0.0411285	2.92E-50	-0.04717	0.0222267	0.03381879	0.03381879	0.360926583	0.2509881	20	0.95(0.91 - 1.00)	0.223020619	0.084887828
cg07568117	PKD1	16	2139114	rs34123233	16	2144299	G	T	0.199801	-0.0309448	0.0140944	0.02812498	0.524019	0.0423633	3.81E-35	-0.0590528	0.0273171	0.0306374	0.0382119	0.34296939	0.3671585	20	0.94(0.89 - 0.99)	0.225265579	0.13350036
cg09265054	GPT	8	145728138	rs11774212	8	145686505	C	T	0.501988	-0.0245205	0.0117399	0.03673956	-0.204339	0.0319722	1.65E-10	0.119999	0.0604431	0.04710893	0.04710893	0.421265426	0.8186954	20	1.13(1.00 - 1.27)	0.23223295	0.014337923
cg23793500	GPT	8	145728285	rs4251691	8	145737816	T	C	0.454274	-0.0266998	0.0117219	0.02274024	-0.16984	0.0311187	4.82E-08	0.157206	0.0747868	0.03554864	0.03554864	0.369991271	0.7925503	20	1.17(1.01 - 1.35)	0.236648323	0.014177838
cg13994504	ANKRD2	10	99338056	rs10748700	10	99313438	C	G	0.247515	0.02781	0.0124833	0.02589544	0.245339	0.0370158	3.40E-11	0.113353	0.0536791	0.03471363	0.03471363	0.365194651	0.3450084	20	1.12(1.01 - 1.24)	0.23997616	0.053331558
cg19690214	IPCEF1	6	154678326	rs742517	6	154677723	T	G	0.337972	-0.0279128	0.0128152	0.02939852	0.413128	0.0335246	6.80E-35	-0.0675645	0.0315007	0.03196438	0.03196438	0.350841711	0.9978975	8	0.93(0.88 - 0.99)	0.240831666	0.048215858
cg27355141	SLC16A3	17	80190136	rs7220781	17	80135121	A	G	0.225646	-0.030226	0.0136637	0.02695708	0.311218	0.0364232	1.29E-17	-0.0971217	0.0453515	0.03223117	0.007222312	0.352487595	0.2241453	20	0.91(0.83 - 0.99)	0.241806289	0.227199471
cg14295437	IPCEF1	6	154651280	rs2473546	6	154678347	C	G	0.337972	-0.0282059	0.0127926	0.02746388	0.637076	0.0331955	4.35E-82	-0.044274	0.0202123	0.02849146	0.02477283	0.331406634	0.8722384	20	0.96(0.92 - 1.00)	0.242592388	0.049624018
cg18083597	SLC16A3	17	80190129	rs7220781	17	80135121	A	G	0.225646	-0.030226	0.0136637	0.02695708	0.342357	0.0364315	5.60E-21	-0.0882879	0.0410015	0.03129651	0.003916173	0.347417956	0.210706	20	0.92(0.84 - 0.99)	0.247370093	0.2255312
cg12253175	AGAP2	12	58132093	rs12368653	12	58133256	A	G	0.492048	0.0289663	0.0117648	0.01381201	-0.179169	0.0326794	4.19E-08	-0.16167	0.0719804	0.02470191	0.02470191	0.310232147	0.538813	20	0.85(0.74 - 0.98)	0.250155913	0.074567287
cg25604594	ANKRD2	10	99338188	rs7902642	10	99329081	A	G	0.248509	0.0282865	0.012474	0.02335136	0.298638	0.0367517	4.44E-16	0.0947182	0.0433655	0.02894888	0.02894888	0.333112875	0.2040968	20	1.10(1.01 - 1.20)	0.251387799	0.05252839
cg27469738	ANKRD2	10	99338074	rs10748700	10	99313438	C	G	0.247515	0.02781	0.0124833	0.02589544	0.285392	0.0369866	1.20E-14	0.0974449	0.0455275	0.03232619	0.03232619	0.353119467	0.2951578	20	1.10(1.01 - 1.21)	0.252553491	0.052446306
cg01932691	CTSG	14	25045625	rs34037718	14	25066728	T	A	0.225646	-0.0317299	0.0144338	0.02792735	-0.478471	0.0403371	1.87E-32	0.0663153	0.0306802	0.03065678	0.04985065	0.343128466	0.4676326	20	1.07(1.01 - 1.13)	0.253445438	0.07291285
cg19931529	UGP2	2	64072167	rs6731508	2	64094506	G	C	0.17992	0.0407106	0.0180347	0.02398632	-0.29906	0.0414845	5.64E-13	-0.136129	0.063192	0.03122399	0.03122399	0.346728905	0.9580718	20	0.87(0.77 - 0.99)	0.2549109	0.067300677
cg07328115	PYGB	20	25228580	rs6132824	20	25238173	C	T	0.457256	0.0265127	0.0117093	0.02355918	-0.277643	0.0327615	2.36E-17	-0.095492	0.0436533	0.02870517	0.02870517	0.331929701	0.1659902	20	0.91(0.83 - 0.99)	0.255120683	0.068204765
cg15556781	LRP5L	22	25756688	rs182046300	22	25801485	A	C	0.177932	-0.0332242	0.0156485	0.03374082	0.229983	0.0414779	2.94E-08	-0.144464	0.0728599	0.04739375	0.04739375	0.42249709	0.669273	13	0.87(0.75 - 1.00)	0.255899049	0.048686517
cg02738255	PYGB	20	25231685	rs11699953	20	25241345	G	C	0.457256	0.0266373	0.0117089	0.02290822	-0.213821	0.0325557	5.10E-11	-0.124577	0.0579522	0.03158227	0.03158227	0.348897874	0.2615335	20	0.88(0.79 - 0.99)	0.257767034	0.067917345
cg16489192	MDH2	7	75678113	rs3973173	7	75732997	G	A	0.327038	0.02697	0.0118822	0.02322083	-0.840926	0.0316014	5.15E-156	-0.0320718	0.0141812	0.02372401	0.04660141	0.303516101	0.1834801	20	0.97(0.94 - 1.00)	0.257795075	0.053585182
cg25797912	MDH2	7	75678053	rs10230301	7	75754595	C	T	0.326044	0.0270161	0.0118885	0.02305895	-0.300735	0.0346958	4.41E-18	-0.0898337	0.0408676	0.02793724	0.02793724	0.328684815	0.3500082	20	0.91(0.84 - 0.99)	0.25826971	0.053550796
cg16223079	PPCDC	15	75339541	rs74023935	15	75359184	C	T	0.083499	-0.0411557	0.0193183	0.03313863	0.402103	0.0601862	2.37E-11	-0.102351	0.0504266	0.04238648	0.04238648	0.400611432	0.09819037	20	0.90(0.82 - 1.00)	0.258540471	0.024250459
cg07720789	C1orf105	1	172413530	rs7411767	1	172402650	A	G	0.409543	0.0275441	0.011732	0.01888591	-0.277452	0.0321323	5.89E-18	-0.0992751	0.04382	0.02348059	0.02348059	0.301967394	0.3162543	20	0.91(0.83 - 0.99)	0.261321298	0.107735859
cg12444328	LHX9	1	197887955	rs4319370	1	197927281	G	A	0.263419	0.0297817	0.0128527	0.02049528	0.274039	0.0359197	2.36E-14	0.108677	0.0490164	0.02661296	0.04480934	0.3207473	0.8056509	13	1.11(1.01 - 1.23)	0.26151494	0.158398391
cg04267284	PYGB	20	25227488	rs6138555	20	25242910	A	G	0.460239	0.0266733	0.0117088	0.02272325	-0.198008	0.0321277	7.13E-10	-0.134708	0.063043	0.03261726	0.03261726	0.354722723	0.6610594	20	0.87(0.77 - 0.99)	0.262713028	0.067530544
cg07036112	PKD1	16	2140438	rs7206195	16	2145280	T	C	0.198807	-0.0299888	0.0140841	0.03323223	0.3099	0.041467	7.82E-14	-0.0967694	0.0472559	0.04058219	0.04058219	0.393387048	0.4039118	20	0.91(0.83 - 1.00)	0.265927382	0.126159254
cg06421707	PYGB	20	25228305	rs6138555	20	25242910	A	G	0.460239	0.0266733	0.0117088	0.02272325	0.178814	0.0321837	2.76E-08	0.149168	0.0707706	0.03505134	0.03505134	0.366944407	0.2736397	20	1.16(1.01 - 1.33)	0.266860854	0.067040959
cg02541582	UGP2	2	64069798	rs4671073	2	64087270	T	A	0.202783	0.0378113	0.0179478	0.03514036	-0.345628	0.0409035	2.92E-17	-0.109399	0.0535177	0.04093766	0.04093766	0.395045411	0.9898418	20	0.90(0.81 - 1.00)	0.268137071	0.065813255
cg14313373	SARDH	9	136538372	rs34508494	9	136538310	G	A	0.197813	-0.03392	0.0145462	0.01970698	0.361872	0.0388498	1.22E-20	-0.0937349	0.0414376	0.02369294	0.02369294	0.303404942	0.7698907	19	0.91(0.84 - 0.99)	0.272804465	0.208549606
cg06514344	B3GNT3	19	17905835	rs62123691	19	17915586	T	C	0.262425	0.0350246	0.0127714	0.006098747	0.36834	0.0382876	6.56E-22	0.0950877	0.0360541	0.008355437	0.008355437	0.17163945	0.6189458	20	1.10(1.02 - 1.18)	0.278462344	0.397351758
cg08295410	ADAM19	5	156990663	rs11465260	5	156993078	T	C	0.141153	0.0386689	0.0175966	0.02798325	-0.269831	0.0448057	1.72E-09	-0.143308	0.0694195	0.03898206	0.03898206	0.386353127	0.6237701	20	0.87(0.76 - 0.99)	0.27849871	0.049277138
cg10140957	GOT2	16	58768477	rs9937713	16	58805825	C	T	0.305169	0.0288318	0.0119421	0.01576552	0.206038	0.0349377	3.69E-09	0.139934	0.0626297	0.02546252	0.02546252	0.314507581	0.6138767	20	1.15(1.02 - 1.30)	0.282341646	0.064044246
cg04348305	PYGB	20	25230959	rs6083838	20	25378318	A	G	0.4334	0.0267732	0.0117088	0.02221989	-0.193479	0.0330996	5.05E-09	-0.138378	0.0649825	0.03321634	0.03321634	0.358176568	0.5996765	20	0.87(0.77 - 0.99)	0.284479917	0.06545831
cg02174639	PYGB	20	25228558	rs11699953	20	25241345	G	C	0.457256	0.0266373	0.0117089	0.02290822	-0.210634	0.0328336	1.41E-10	-0.126463	0.0589808	0.03202218	0.03202218	0.35130184	0.6125988	20	0.88(0.79 - 0.99)	0.285532793	0.065412464
cg07256473	RASL10A	22	29710276	rs2519486	22	29717326	T	C	0.349901	-0.0268516	0.0120375	0.02570349	-0.251851	0.0325701	1.05E-14	0.106617	0.0497451	0.03209183	0.03209183	0.351833324	0.5751518	20	1.11(1.01 - 1.23)	0.291669276	0.07241046
cg22456192	CYB5A	18	71959684	rs2850585	18	71948921	G	A	0.171968	-0.0338025	0.014803	0.02240153	0.290167	0.0399819	3.94E-13	-0.116493	0.053481	0.0293901	0.0293901	0.335574343	0.05951248	20	0.89(0.80 - 0.99)	0.295647296	0.050694709
cg00922841	SPRR1A	1	152955080	rs1415964	1	152955085	T	C	0.380716	-0.0285485	0.0117419	0.01504327	0.446468	0.0332308	3.75E-41	-0.0639431	0.0267267	0.01673511	0.01930979	0.253074213	0.1101927	20	0.94(0.89 - 0.99)	0.300104137	0.179259633
cg13563026	ATP10D	4	47512538	rs75041610	4	47528563	A	G	0.131213	0.045648	0.0208513	0.02858114	0.460651	0.0464613	3.59E-23	0.0990945	0.0463551	0.03253913	0.02930642	0.354578909	0.3769809	20	1.10(1.01 - 1.21)	0.302112994	0.06595036
cg24642820	NUP210	3	13462465	rs7628923	3	13439005	G	A	0.125249	0.0478815	0.023892	0.0450614	-0.543	0.0493062	3.32E-28	-0.0881796	0.0447226	0.04864391	0.04864391	0.427604972	0.592609	20	0.92(0.84 - 1.00)	0.311908465	0.095797145
cg12555033	SRD5A3	4	56224290	rs12650678	4	56223171	C	A	0.523857	-0.0300728	0.0116983	0.01014937	0.178049	0.0314122	1.44E-08	-0.168902	0.0721444	0.0192235	0.0192235	0.271317138	0.9474195	20	0.84(0.73 - 0.97)	0.321785349	0.047410154
cg20945261	NUP210	3	13460618	rs7629627	3	13456382	T	G	0.119284	0.0535896	0.0252734	0.03397272	0.496959	0.0500345	3.01E-23	0.107835	0.0520021	0.03811019	0.04208535	0.382034365	0.07981548	20	1.11(1.01 - 1.23)	0.324146058	0.094188384
cg01640635	KDELR3	22	38864868	rs9622815	22	38867046	A	G	0.0447316	0.110914	0.0436548	0.0110629	0.564505	0.0897572	3.19E-10	0.19648	0.0834048	0.01848575	0.01547022	0.266960286	0.4568883	19	1.22(1.03 - 1.43)	0.329976997	0.411498557
cg17654893	EXT1	8	118824142	rs4876391	8	118824153	A	G	0.307157	-0.0313029	0.0123826	0.01147226	-0.276112	0.034971	2.89E-15	0.11337	0.047089	0.01605877	0.01605877	0.248219069	0.6112438	18	1.12(1.02 - 1.23)	0.348910929	0.062115153
cg15618646	DPP6	7	154473202	rs3807228	7	154474128	T	C	0.0805169	-0.0477799	0.01883	0.01116681	0.535005	0.0606342	1.11E-18	-0.0893074	0.0366224	0.01474424	0.01474424	0.237756243	0.4774641	20	0.91(0.85 - 0.98)	0.360564509	0.280128178
cg03410667	ZCCHC24	10	81145959	rs2093430	10	81149432	T	C	0.154076	-0.0471306	0.0191387	0.0137941	0.288815	0.044149	6.08E-11	-0.163186	0.070806	0.02118361	0.02118361	0.287211951	0.506542	14	0.85(0.74 - 0.98)	0.361824337	0.024574715
cg09419978	CDK10	16	89753003	rs447735	16	89734349	C	T	0.474155	0.0407948	0.0120866	0.000737597	-0.243272	0.0329218	1.47E-13	-0.167692	0.0546209	0.002139828	0.002139828	0.065178827	0.2514594	20	0.85(0.76 - 0.94)	0.36266269	0.568270103
cg07069934	ISG20	15	89192956	rs4932187	15	89192873	T	C	0.172962	0.0325395	0.0135173	0.01607323	-0.705505	0.043992	7.03E-58	-0.0461223	0.0193744	0.01728546	0.01728546	0.257639917	0.3859622	20	0.95(0.92 - 0.99)	0.363504763	0.030019627
cg06374185	LIMD1	3	45637480	rs9851400	3	45723890	G	C	0.428429	0.030368	0.0119925	0.01133334	0.188965	0.0324114	5.54E-09	0.160707	0.0691918	0.02019895	0.02019895	0.27970889	0.8860398	18	1.17(1.03 - 1.34)	0.367379311	0.110665226
cg13401823	NFASC	1	204910715	rs2802822	1	204907784	A	G	0.439364	0.0301605	0.0118623	0.01100466	0.191849	0.0325847	3.92E-09	0.15721	0.0673506	0.01958524	0.01958524	0.274127277	0.2257353	20	1.17(1.03 - 1.34)	0.375772063	0.035861562
cg08332990	IDUA	4	997351	rs79574529	4	1007235	T	C	0.16004	-0.0393849	0.0161945	0.01501602	0.39635	0.0469154	2.96E-17	-0.099369	0.0425184	0.01943491	0.01943491	0.273175317	0.1107784	20	0.91(0.83 - 0.98)	0.398461062	0.048314178
cg08160350	IDUA	4	996052	rs6811373	4	995997	G	A	0.16998	-0.0387154	0.0160994	0.01618252	0.503047	0.0462795	1.61E-27	-0.0769618	0.0327776	0.01887463	0.01887463	0.26886699	0.08321154	20	0.93(0.87 - 0.99)	0.401562555	0.048064125
cg24048517	ZNF652	17	47440172	rs75092916	17	47412578	C	T	0.0646123	-0.0686543	0.0314219	0.0288948	0.546373	0.059012	2.07E-20	-0.125655	0.0590897	0.03346092	0.03346092	0.359247522	0.784935	17	0.88(0.79 - 0.99)	0.406284706	0.028376763
cg01965047	PKD1	16	2140870	rs258281	16	2191734	A	G	0.184891	-0.0388435	0.0156522	0.01307705	0.260068	0.0415319	3.80E-10	-0.149359	0.0647393	0.02104989	0.02104989	0.286361722	0.6993171	20	0.86(0.76 - 0.98)	0.40836103	0.101618899
cg08112188	ZNF652	17	47440006	rs77338752	17	47372328	C	A	0.0636183	-0.070571	0.032387	0.02933229	0.671367	0.0572	8.22E-32	-0.105115	0.0490646	0.03216249	0.0473291	0.352054754	0.8412496	20	0.90(0.82 - 0.99)	0.412164866	0.028093834
cg14090822	NFASC	1	204912731	rs12737855	1	204912843	A	G	0.299205	0.033513	0.0132851	0.01164907	-0.344908	0.0349043	5.01E-23	-0.097165	0.0397531	0.01451686	0.01451686	0.235923857	0.5544257	20	0.91(0.84 - 0.98)	0.420587395	0.033287209
cg15658249	LRFN3	19	36430810	rs807660	19	36354606	A	G	0.0248509	0.0641225	0.0293313	0.02880494	0.543979	0.0980368	2.88E-08	0.117877	0.057954	0.04195435	0.04195435	0.3991602	0.6763224	8	1.13(1.00 - 1.26)	0.453569218	0.043694497
cg05806717	TBX6	16	30102542	rs3809627	16	30103160	A	C	0.416501	-0.0335178	0.0116701	0.004077422	0.235366	0.0337604	3.13E-12	-0.142407	0.0536254	0.00791707	0.00791707	0.165657964	0.1398937	20	0.87(0.78 - 0.96)	0.509375878	0.200047688
cg25052121	BFSP1	20	17539745	rs6131985	20	17670429	T	G	0.444334	0.0312544	0.0117395	0.007760221	-0.204584	0.032782	4.36E-10	-0.152771	0.0623858	0.01433307	0.01433307	0.23449713	0.3830487	20	0.86(0.76 - 0.97)	0.515415137	0.042362895
cg27500292	BFSP1	20	17506177	rs3790316	20	17629439	G	A	0.437376	0.0326297	0.0117641	0.005542832	-0.182708	0.0327602	2.45E-08	-0.17859	0.0719107	0.01301015	0.01301015	0.221565703	0.1688424	18	0.84(0.73 - 0.96)	0.540779657	0.040263524
cg25906537	TYRO3	15	41860668	rs9652441	15	41837811	A	G	0.326044	0.0396664	0.0125975	0.001639694	0.265223	0.0334827	2.35E-15	0.149559	0.0511128	0.003432969	0.00073937	0.093612579	0.2107774	20	1.16(1.05 - 1.28)	0.540951267	0.327137416
cg00412842	BFSP1	20	17511479	rs3790315	20	17630045	C	T	0.43837	0.0322398	0.0117622	0.006125869	-0.345829	0.0323462	1.12E-26	-0.0932247	0.0351115	0.007928445	0.007928445	0.165657964	0.1976562	19	0.91(0.85 - 0.98)	0.546958825	0.039772935
cg02795691	BFSP1	20	17514397	rs6080761	20	17629162	A	G	0.437376	0.0329839	0.0117644	0.00505192	-0.189549	0.0336159	1.71E-08	-0.174013	0.0693143	0.01205649	0.01205649	0.21293932	0.1587902	10	0.84(0.73 - 0.96)	0.547665067	0.039627859
cg14801864	BFSP1	20	17540975	rs6080761	20	17629162	A	G	0.437376	0.0329839	0.0117644	0.00505192	-0.273261	0.0326129	5.34E-17	-0.120705	0.0453981	0.007841854	0.007841854	0.164500485	0.3842323	20	0.89(0.81 - 0.97)	0.55155242	0.039198043
cg04346572	BFSP1	20	17512294	rs6080761	20	17629162	A	G	0.437376	0.0329839	0.0117644	0.00505192	-0.366028	0.033046	1.63E-28	-0.090113	0.0331544	0.006568139	0.006568139	0.14688023	0.2302046	20	0.91(0.86 - 0.98)	0.553534376	0.039197389
cg26371206	BFSP1	20	17512208	rs6080761	20	17629162	A	G	0.437376	0.0329839	0.0117644	0.00505192	-0.302585	0.0332987	1.02E-19	-0.109007	0.0406882	0.007382421	0.02804915	0.158111019	0.1685178	20	0.90(0.83 - 0.97)	0.557277987	0.03886719
cg00634698	HK1	10	71123842	rs7921170	10	71132249	T	C	0.0606362	0.0726808	0.0286535	0.01119534	-0.604421	0.0734346	1.86E-16	-0.120249	0.0496066	0.01534885	0.01534885	0.242324898	0.6304469	10	0.89(0.80 - 0.98)	0.58585079	0.076870846
cg16293069	CHST1	11	45687494	rs4148900	11	45673014	C	A	0.353877	-0.0348078	0.0120753	0.003944556	0.195556	0.0336864	6.43E-09	-0.177994	0.0689421	0.00982879	0.00982879	0.188378992	0.3060792	11	0.84(0.73 - 0.96)	0.588056995	0.04854759
cg01149896	PGM2	4	37828114	rs149207570	4	37828118	G	C	0.00894632	0.227323	0.0851419	0.007586683	-0.681228	0.117487	6.70E-09	-0.333696	0.137597	0.01530096	0.01530096	0.241914082	0.2856871	4	0.72(0.55 - 0.94)	0.60158475	0.026638848
cg23985077	BFSP1	20	17512652	rs6080761	20	17629162	A	G	0.437376	0.0329839	0.0117644	0.00505192	-0.189907	0.0326941	6.30E-09	-0.173685	0.0687872	0.01157129	0.01157129	0.208197992	0.4960702	17	0.84(0.73 - 0.96)	0.631392813	0.032268645
cg15177211	POR	7	75567469	rs56151817	7	75567456	G	C	0.280318	0.0402104	0.0138443	0.003678716	0.844755	0.0324925	5.15E-149	0.0476001	0.0164905	0.003895326	0.02739586	0.102068899	0.07663844	20	1.05(1.02 - 1.08)	0.648433155	0.057520434
cg12128164	LRFN3	19	36426701	rs73590895	19	36392673	G	A	0.0218688	0.0653666	0.0297564	0.02804016	-0.866635	0.107976	1.01E-15	-0.0754257	0.0355983	0.03410744	0.03410744	0.361857025	0.7649542	11	0.93(0.86 - 0.99)	0.66070949	0.027669667
cg27046163	C22orf31	22	29456365	rs76218604	22	29427268	T	C	0.0735586	-0.0557263	0.0192033	0.003708919	-0.471466	0.061207	1.33E-14	0.118198	0.0435256	0.0066157	0.0175867	0.147558244	0.1394021	20	1.13(1.03 - 1.23)	0.671333914	0.051677178
cg00343986	GUSB	7	65444356	rs1631091	7	65465940	T	G	0.436382	-0.0361527	0.0120173	0.002626377	-0.649289	0.030573	4.32E-100	0.0556804	0.0186932	0.002895202	0.01237502	0.081840012	0.2238775	20	1.06(1.02 - 1.10)	0.67140454	0.068355531
cg26343183	GRIA1	5	153008721	rs9686257	5	153107260	G	A	0.353877	-0.0360565	0.012061	0.002794238	-0.243188	0.0353152	5.73E-12	0.148266	0.0540672	0.006102046	0.02174817	0.140285763	0.8746721	20	1.16(1.04 - 1.29)	0.676041094	0.037787488
cg17987968	GRIA1	5	152869882	rs13167420	5	153157659	G	T	0.354871	-0.0355454	0.0120503	0.003180288	-0.29712	0.0342422	4.06E-18	0.119633	0.0428364	0.005225601	0.005225601	0.126121305	0.8354701	20	1.13(1.04 - 1.23)	0.681021844	0.035536415
cg16281600	GRIA1	5	152869431	rs11167641	5	153143548	A	G	0.353877	-0.0358954	0.0120594	0.002915121	-0.346714	0.0344854	8.83E-24	0.10353	0.0362743	0.004315958	0.004315958	0.110303721	0.8205862	20	1.11(1.03 - 1.19)	0.682878948	0.035327524
cg08578734	GRIA1	5	152870490	rs922234	5	153159954	G	C	0.352883	-0.0365921	0.0120627	0.002417414	-0.353966	0.0344088	8.06E-25	0.103378	0.0355295	0.003618652	0.005321378	0.097002088	0.3402583	20	1.11(1.03 - 1.19)	0.703865258	0.033074835
cg01023751	LRFN3	19	36427010	rs11881157	19	36441589	T	C	0.027833	0.0765718	0.0262481	0.003531529	-0.925995	0.0950311	1.95E-22	-0.0826913	0.0295889	0.005195186	0.005195186	0.125478488	0.6572485	13	0.92(0.87 - 0.98)	0.710453766	0.023581781
cg18791773	PKP2	12	33050173	rs35991895	12	33040663	C	G	0.213718	0.042567	0.0135352	0.001661373	-0.458175	0.0406168	1.64E-29	-0.0929056	0.0306682	0.002450539	0.01312041	0.072452278	0.4833551	20	0.91(0.86 - 0.97)	0.782579007	0.035893564
cg06891043	SLC2A4	17	7186718	rs5435	17	7187123	T	C	0.393638	0.038282	0.0120103	0.001435428	-0.478999	0.0334187	1.36E-46	-0.0799208	0.0256863	0.00186187	0.000882126	0.058052555	0.8272082	20	0.92(0.88 - 0.97)	0.804344394	0.021295647
cg08429256	SLC16A3	17	80188425	rs6502090	17	80187608	G	A	0.313121	0.0425322	0.0125031	0.000669602	-0.355166	0.0332373	1.19E-26	-0.119753	0.0369443	0.001189243	0.003406875	0.040823068	0.2128892	20	0.89(0.83 - 0.95)	0.832238417	0.050159125
cg02028216	MCTP1	5	94330872	rs2194944	5	94338787	C	T	0.182903	0.0483847	0.0143792	0.000765689	-0.272535	0.0427226	1.78E-10	-0.177536	0.0596512	0.002918106	0.002918106	0.082277201	0.862046	20	0.84(0.74 - 0.94)	0.863998911	0.017200425
cg03626668	PC	11	66676568	rs146093696	11	66071777	A	G	0.0139165	-0.141271	0.0633142	0.02566333	-2.72288	0.117312	3.57E-119	0.051883	0.0233599	0.02634894	0.02245024	0.318975262	0.1386287	15	1.05(1.01 - 1.10)	0.86704467	0.005374217
cg00117869	LHPP	10	126198993	rs57028053	10	126198993	G	C	0.152087	0.0507902	0.0148158	0.000607798	-1.31498	0.0420815	2.35E-214	-0.0386243	0.0113345	0.000655211	0.002504077	0.024810433	0.05672911	20	0.96(0.94 - 0.98)	0.90535394	0.022482592
cg23141183	SLC16A3	17	80185318	rs11077968	17	80052651	A	G	0.291252	0.0440258	0.0123632	0.000369395	0.277756	0.034423	7.09E-16	0.158505	0.048653	0.001122508	0.001122508	0.038988913	0.113233	20	1.17(1.07 - 1.29)	0.908647865	0.027241255
cg27610821	JOSD1	22	39097732	rs9611008	22	39098787	C	T	0.350895	0.0438559	0.0121804	0.000317569	-0.255315	0.0345474	1.47E-13	-0.171772	0.0530682	0.001208714	0.001208714	0.041267884	0.2730658	20	0.84(0.76 - 0.93)	0.91111668	0.054644508
cg06711259	JOSD1	22	39095898	rs1056661	22	39080245	G	A	0.365805	0.0441152	0.0121494	0.00028226	0.579051	0.0330212	7.64E-69	0.0761853	0.0214267	0.000377069	0.002903703	0.015651551	0.3131872	20	1.08(1.03 - 1.13)	0.915793516	0.051763359
cg18345635	SLC16A3	17	80186080	rs4347682	17	80175591	A	G	0.287276	0.0442719	0.0126891	0.000484884	-0.540812	0.0332082	1.25E-59	-0.081862	0.0239955	0.000645929	0.006554787	0.024596424	0.415704	20	0.92(0.88 - 0.97)	0.925583516	0.022168056
cg19658332	JOSD1	22	39097857	rs17032	22	39130843	G	C	0.347913	0.0444328	0.0122024	0.000271248	-0.345586	0.0348389	3.42E-23	-0.128572	0.0376132	0.000630177	0.000630177	0.024162978	0.2918823	20	0.88(0.82 - 0.95)	0.931473064	0.042112602
cg19284277	SLC16A3	17	80190054	rs9747201	17	80177852	A	C	0.287276	0.0443575	0.0126951	0.000475726	-0.458189	0.0341793	5.62E-41	-0.0968105	0.0286328	0.000721956	0.009242276	0.027047047	0.129756	20	0.91(0.86 - 0.96)	0.931879581	0.020285412
cg20531020	SLC16A3	17	80188598	rs11077983	17	80185188	C	T	0.287276	0.045338	0.0127247	0.000366652	-0.379548	0.0345141	3.95E-28	-0.119453	0.0352417	0.000700146	0.002254098	0.026283991	0.1193021	20	0.89(0.83 - 0.95)	0.941415986	0.017425166
cg09505513	TNRC18	7	5432820	rs13243906	7	5431621	G	C	0.499006	-0.0437311	0.0119235	0.0002448	0.655369	0.0309871	2.78E-99	-0.0667274	0.0184651	0.000301851	0.004906643	0.012908807	0.3346111	18	0.94(0.90 - 0.97)	0.941716494	0.009656643
cg13015284	NRXN2	11	64410392	rs2076853	11	64278637	G	A	0.436382	0.0483589	0.0117103	3.63E-05	0.196491	0.0324281	1.37E-09	0.246112	0.072122	0.000643827	0.000286681	0.024558681	0.2232499	20	1.28(1.11 - 1.47)	0.951419182	0.044548763
cg03956820	SLC16A3	17	80190154	rs4789784	17	80179213	G	A	0.287276	0.0443367	0.0126994	0.000480778	-0.272924	0.0340687	1.14E-15	-0.162451	0.0507577	0.001371821	0.001371821	0.045593642	0.207441	19	0.85(0.77 - 0.94)	0.965199923	0.010294521
cg07763231	SLC16A3	17	80187349	rs11077982	17	80147377	G	C	0.292247	0.04771	0.0125206	0.000138675	0.433478	0.0337442	9.06E-38	0.110063	0.030128	0.000259006	0.000259006	0.011347032	0.08208954	20	1.12(1.05 - 1.18)	0.974899291	0.007385359
cg01183595	F2	11	46746236	rs4491174	11	46721605	C	A	0.12326	0.0572759	0.0139863	4.22E-05	0.537871	0.0473862	7.35E-30	0.106486	0.0276436	0.000117104	0.000117104	0.005727664	0.1895084	20	1.11(1.05 - 1.17)	0.976490437	0.017275261
cg00016913	PIPOX	17	27369892	rs7207327	17	27351726	T	C	0.277336	-0.00586302	0.0137992	0.6709233	0.364644	0.0370164	6.79E-23	-0.0160787	0.0378781	0.6712111	0.6712111	0.930385378	0.2033997	20	0.98(0.91 - 1.06)
cg00017639	SLC28A1	15	85438982	rs11631884	15	85445432	A	G	0.501988	-0.0106146	0.0118569	0.3706665	0.547018	0.0317839	2.21E-66	-0.0194045	0.0217048	0.3713128	0.2795502	0.819743922	0.1034785	20	0.98(0.94 - 1.02)
cg00028929	KRT5	12	52908478	rs17852231	12	52912870	G	A	0.148111	-0.00306259	0.0173162	0.8596162	-0.97035	0.0446218	7.52E-105	0.00315617	0.0178459	0.8596208	0.1102702	0.977550788	0.6347291	20	1.00(0.97 - 1.04)
cg00048759	STAG3	7	99775422	rs1727124	7	99804104	T	G	0.267396	-0.0227119	0.013162	0.08442552	0.350209	0.0353912	4.36E-23	-0.0648524	0.0381504	0.08914723	0.1031323	0.548974865	0.02433985	20	0.94(0.87 - 1.01)
cg00053373	ATP1B2	17	7554827	rs7210750	17	7540735	A	G	0.125249	-0.011833	0.0157075	0.451249	-0.32628	0.0482824	1.40E-11	0.0362664	0.0484394	0.4540401	0.4540401	0.857658539	0.7210943	20	1.04(0.94 - 1.14)
cg00054472	TTLL3	3	9852352	rs3806667	3	9860880	G	T	0.100398	0.0130213	0.0243134	0.5922622	0.681828	0.0525093	1.49E-38	0.0190976	0.0356895	0.5925768	0.06595019	0.908337525	0.7865553	20	1.02(0.95 - 1.09)
cg00059240	PFKP	10	3155604	rs2388594	10	3137445	A	G	0.382704	-0.0141917	0.0121405	0.2424217	0.204666	0.032529	3.14E-10	-0.0693409	0.0603338	0.2504373	0.2504373	0.739348122	0.7353147	9	0.93(0.83 - 1.05)
cg00065048	FGR	1	27962037	rs112861813	1	27968952	G	A	0.0805169	0.000499517	0.0254055	0.9843132	0.688136	0.0692109	2.72E-23	0.000725898	0.0369194	0.9843132	0.9484267	0.998855935	0.8267726	20	1.00(0.93 - 1.08)
cg00073380	ALG1	16	5122085	rs8045294	16	5122681	C	G	0.475149	-0.00156505	0.0118205	0.8946669	-0.242117	0.0306956	3.08E-15	0.00646402	0.0488283	0.8946816	0.8946816	0.983414951	0.09033132	9	1.01(0.91 - 1.11)
cg00073794	ALK	2	30041338	rs11897665	2	30041690	A	G	0.154076	0.0177386	0.0146339	0.2254519	0.272203	0.0436729	4.58E-10	0.0651668	0.0547682	0.2340996	0.2340996	0.725832425	0.4320417	19	1.07(0.96 - 1.19)
cg00075920	B4GALT7	5	177026190	rs337339	5	177008023	A	G	0.110338	0.0294664	0.0267785	0.2711686	0.324223	0.0565208	9.67E-09	0.090883	0.0840986	0.2798429	0.2798429	0.759444452	0.4998364	6	1.10(0.93 - 1.29)
cg00083937	MAPK8IP2	22	51039805	rs2238834	22	51039778	A	C	0.419483	-0.0207464	0.0117409	0.07722495	0.805362	0.0287462	1.03E-172	-0.0257603	0.0146074	0.0778136	0.09846363	0.522369726	0.6513588	20	0.97(0.95 - 1.00)
cg00089486	SHOX2	3	157816330	rs62288261	3	157817433	C	A	0.152087	-0.00860826	0.0187368	0.645925	0.306671	0.0439845	3.12E-12	-0.02807	0.06123	0.6466389	0.6466389	0.923101279	0.106218	19	0.97(0.86 - 1.10)
cg00095526	CACNA1S	1	201081686	rs3738263	1	201083506	G	A	0.410537	0.0142451	0.0118442	0.2290898	0.669944	0.0304962	5.81E-107	0.0212631	0.0177059	0.2297867	0.6125188	0.722005838	0.4008932	20	1.02(0.99 - 1.06)
cg00102166	SLC2A1	1	43425337	rs17387775	1	43416133	C	T	0.164016	0.02235	0.0135858	0.09994918	-0.952719	0.0406156	1.12E-121	-0.0234592	0.0142951	0.1007831	0.720653	0.570797501	0.9406712	20	0.98(0.95 - 1.00)
cg00129232	STARD3	17	37814104	rs11658786	17	37815899	G	A	0.326044	-0.0262897	0.0125362	0.03598448	0.635297	0.0335409	5.24E-80	-0.0413818	0.0198534	0.03712687	0.1880023	0.37755535	0.5662322	20	0.96(0.92 - 1.00)
cg00148355	AHSP	16	31538871	rs58729087	16	31523096	C	T	0.152087	0.00659461	0.0159968	0.6801594	-0.264017	0.0431355	9.32E-10	-0.024978	0.0607274	0.6808425	0.6808425	0.933095427	0.6012456	20	0.98(0.87 - 1.10)
cg00155732	SLC2A5	1	9103309	rs150090064	1	9103402	G	A	0.00596421	0.0205445	0.181927	0.9100883	-1.92655	0.147171	3.73E-39	-0.0106639	0.0944348	0.9100916	0.9938716	0.985743549	0.9839414	4	0.99(0.82 - 1.19)
cg00178119	RIMS2	8	105235184	rs1031228	8	105187614	T	A	0.326044	-0.0158064	0.0129652	0.2227909	-0.246592	0.0344039	7.63E-13	0.0640993	0.0533326	0.2294105	0.2294105	0.721631929	0.7893818	20	1.07(0.96 - 1.18)
cg00187933	IDUA	4	996785	rs76051363	4	1006987	T	C	0.16004	-0.039883	0.0161988	0.01381277	0.509354	0.0464321	5.33E-28	-0.0783011	0.0325938	0.01629092	0.08478842	0.249230914	0.01569051	20	0.92(0.87 - 0.99)
cg00238510	GALM	2	38961590	rs78311747	2	38989443	T	C	0.0437376	0.00273246	0.025675	0.9152452	-1.27113	0.0673485	1.87E-79	-0.00214963	0.0201989	0.9152466	0.8878511	0.987437994	0.7303738	20	1.00(0.96 - 1.04)
cg00247629	IDUA	4	995263	rs62294519	4	988619	C	T	0.129225	-0.0254424	0.0153827	0.09813525	-0.305577	0.0506367	1.59E-09	0.0832602	0.0521963	0.1106819	0.02372895	0.587956187	0.445568	20	1.09(0.98 - 1.20)
cg00267713	EFNA3	1	155053851	rs75240922	1	155236245	C	G	0.028827	0.0529171	0.0313283	0.0911974	0.508784	0.0904101	1.83E-08	0.104007	0.0642887	0.1057034	0.1057034	0.579654647	0.8236525	15	1.11(0.98 - 1.26)
cg00294382	IL23A	12	56732721	rs2306693	12	56680531	C	T	0.0675944	-0.00113758	0.0257264	0.9647303	0.481705	0.0652343	1.53E-13	-0.00236157	0.053408	0.964731	0.964731	0.995601775	0.4930574	15	1.00(0.90 - 1.11)
cg00328900	VCAN	5	82769097	rs35194537	5	82770923	G	C	0.367793	-0.0122714	0.0123317	0.3196827	0.306545	0.0337617	1.09E-19	-0.0400313	0.0404689	0.3225716	0.3225716	0.787040703	0.1926084	20	0.96(0.89 - 1.04)
cg00331740	RNPEPL1	2	241513689	rs3828345	2	241536819	A	C	0.159046	-0.0228519	0.014815	0.122956	0.231769	0.041543	2.42E-08	-0.0985978	0.0663196	0.1370921	0.1370921	0.624406443	0.1525556	17	0.91(0.80 - 1.03)
cg00352043	KDELR3	22	38863594	rs4821788	22	38848204	A	G	0.463221	0.0215607	0.012003	0.07245064	-0.212172	0.0340665	4.72E-10	-0.101619	0.0588778	0.08436045	0.08436045	0.538652002	0.9926836	17	0.90(0.80 - 1.01)
cg00359181	GALM	2	38893519	rs6761563	2	38891406	T	A	0.121272	0.00998855	0.0197323	0.6127141	-0.82946	0.0508421	7.79E-60	-0.0120422	0.0238008	0.6128851	0.5365207	0.913237834	0.9694252	20	0.99(0.94 - 1.04)
cg00363080	ADARB2	10	1454292	rs4448619	10	1468196	T	C	0.0805169	0.00125236	0.0194867	0.9487573	0.444748	0.0580834	1.90E-14	0.00281589	0.0438167	0.9487591	0.9487591	0.99312661	0.657065	20	1.00(0.92 - 1.09)
cg00365524	HTR6	1	19992771	rs6699160	1	20025383	C	T	0.17495	-0.0170212	0.0202656	0.4009611	-0.278363	0.0427571	7.50E-11	0.0611475	0.0734061	0.4048433	0.4048433	0.834532355	0.3372092	16	1.06(0.92 - 1.23)
cg00369414	CACNA1H	16	1244824	rs1005453	16	1246255	C	A	0.415507	0.0138272	0.0116969	0.237156	0.184037	0.0323156	1.23E-08	0.0751327	0.0649121	0.2470874	0.2470874	0.735902454	0.7052857	10	1.08(0.95 - 1.22)
cg00371134	AK5	1	77912654	rs17100570	1	77912719	C	T	0.0467197	-0.0296912	0.0230758	0.1982054	-1.3683	0.0872119	1.79E-55	0.0216994	0.0169212	0.1997107	0.1997107	0.697855868	0.9272701	20	1.02(0.99 - 1.06)
cg00371593	P4HB	17	79801407	rs2070871	17	79805134	A	G	0.167992	-0.00139846	0.0155529	0.9283537	0.498038	0.0405649	1.20E-34	-0.00280794	0.0312292	0.9283556	0.9283556	0.989944898	0.3826788	6	1.00(0.94 - 1.06)
cg00377653	GLS2	12	56882535	rs2657909	12	56895503	T	C	0.335984	0.00722167	0.0122986	0.5570731	0.5698	0.0329491	5.28E-67	0.012674	0.0215965	0.5573002	0.1358071	0.896640548	0.1419851	20	1.01(0.97 - 1.06)
cg00381330	PYGB	20	25228575	rs6132825	20	25238309	A	T	0.492048	-0.0234515	0.0117695	0.04630904	0.218257	0.0321642	1.16E-11	-0.107449	0.0562016	0.05589605	0.05589605	0.455597769	0.2020018	20	0.90(0.80 - 1.00)
cg00393340	GPC1	2	241388772	rs35406163	2	241393687	C	G	0.119284	0.00204088	0.0159706	0.8983153	-0.35279	0.0523861	1.65E-11	-0.00578498	0.0452776	0.8983335	0.8983335	0.983946252	0.1989808	14	0.99(0.91 - 1.09)
cg00404394	FGR	1	27960150	rs112861813	1	27968952	G	A	0.0805169	0.000499517	0.0254055	0.9843132	1.25872	0.0662619	1.84E-80	0.000396846	0.0201836	0.9843132	0.6050958	0.998855935	0.8887594	20	1.00(0.96 - 1.04)
cg00409356	IRX4	5	1879525	rs4975757	5	1882579	A	G	0.22167	0.00616571	0.0141916	0.663953	-0.47418	0.0379181	6.98E-36	-0.0130029	0.0299468	0.6641432	0.2570454	0.928197985	0.3575781	20	0.99(0.93 - 1.05)
cg00414166	ALDH3B1	11	67777664	rs475325	11	67785062	T	C	0.227634	0.00152273	0.0129076	0.9060902	0.275671	0.0382961	6.09E-13	0.00552372	0.0468287	0.9061027	0.9061027	0.984879614	0.05605768	19	1.01(0.92 - 1.10)
cg00421335	ANKRD53	2	71206528	rs6734489	2	71217621	A	G	0.304175	-0.00162322	0.0124721	0.8964493	0.221167	0.0347518	1.96E-10	-0.00733933	0.0564039	0.8964708	0.8964708	0.983663561	0.7569902	13	0.99(0.89 - 1.11)
cg00430945	LIN7B	19	49617309	rs3795054	19	49603830	A	G	0.0457256	0.0179587	0.0290022	0.5357724	0.41569	0.0744845	2.39E-08	0.0432022	0.070197	0.5382629	0.5382629	0.889603456	0.5883785	8	1.04(0.91 - 1.20)
cg00439384	PDIA5	3	122785558	rs1867529	3	122785596	G	C	0.306163	-0.00287317	0.0138903	0.8361292	0.469808	0.0341085	3.66E-43	-0.00611563	0.0295693	0.8361474	0.6998268	0.972687941	0.294824	20	0.99(0.94 - 1.05)
cg00444360	GRM5	11	88270612	rs10765604	11	88271050	A	T	0.496024	-0.00449837	0.011816	0.7034247	0.493591	0.0312584	3.61E-56	-0.00911355	0.0239458	0.7035068	0.9646782	0.939218461	0.6397621	20	0.99(0.95 - 1.04)
cg00449821	EFNA3	1	155053823	rs75240922	1	155236245	C	G	0.028827	0.0529171	0.0313283	0.0911974	0.679413	0.0888536	2.07E-14	0.0778866	0.0472225	0.09907559	0.09907559	0.567764208	0.7816304	20	1.08(0.99 - 1.19)
cg00467420	ADARB2	10	1779432	rs10903553	10	1771854	G	A	0.395626	0.0101933	0.0117276	0.3847531	-0.196548	0.0330967	2.87E-09	-0.0518617	0.0603037	0.3897838	0.3897838	0.828476983	0.9385741	13	0.95(0.84 - 1.07)
cg00467529	IL10RA	11	117857293	rs78640117	11	117889685	T	C	0.0506958	0.0788817	0.024416	0.00123471	-0.391034	0.0713673	4.27E-08	-0.201726	0.0724857	0.005386301	0.005386301	0.12892159	0.03814301	11	0.82(0.71 - 0.94)
cg00490450	COPB2	3	139108681	rs9876640	3	139115310	C	T	0.461233	-0.0149553	0.0117771	0.2041335	0.457033	0.0303923	4.15E-51	-0.0327226	0.0258603	0.2057426	0.4340544	0.701333296	0.9848561	20	0.97(0.92 - 1.02)
cg00493554	MATN4	20	43926595	rs11086960	20	43925750	A	G	0.277336	-0.017938	0.0127139	0.1582751	0.324364	0.035676	9.73E-20	-0.0553021	0.0396656	0.1632544	0.1632544	0.657886248	0.502876	20	0.95(0.88 - 1.02)
cg00501904	EPHX1	1	226001675	rs12735768	1	225983943	A	G	0.367793	0.0162326	0.0122143	0.1838535	-0.222065	0.0330223	1.76E-11	-0.0730983	0.056067	0.1923131	0.1923131	0.691033858	0.3656751	15	0.93(0.83 - 1.04)
cg00506198	B3GNT3	19	17918523	rs141782883	19	17905109	C	A	0.0685885	0.0226936	0.0272321	0.404653	-2.19377	0.0461287	0	-0.0103446	0.0124153	0.4047251	0.8853783	0.8345077	0.1097407	15	0.99(0.97 - 1.01)
cg00507855	EYA2	20	45605303	rs75744417	20	45509823	C	T	0.00695825	-0.0793312	0.184503	0.6672157	-2.25421	0.170805	9.06E-40	0.0351925	0.0818916	0.6673816	0.4214221	0.928903267	0.8577163	6	1.04(0.88 - 1.22)
cg00516582	AGXT2	5	35015682	rs11960801	5	35010872	T	C	0.351889	-0.0113562	0.0118967	0.3397966	-0.719572	0.0325559	2.98E-108	0.0157819	0.0165484	0.3402465	0.5186628	0.799485629	0.06464676	20	1.02(0.98 - 1.05)
cg00524289	EPHX1	1	225996377	rs4653436	1	225995211	A	G	0.329026	0.00820152	0.0121835	0.5008416	0.322392	0.0347423	1.70E-20	0.0254396	0.0378902	0.5019646	0.5019646	0.877347512	0.06082725	20	1.03(0.95 - 1.10)
cg00542261	HK1	10	71121415	rs141792676	10	71083734	C	T	0.0119284	-0.0238453	0.0504659	0.6365676	-1.53752	0.196708	5.44E-15	0.0155089	0.0328828	0.6371822	0.6371822	0.920414071	0.3835078	3	1.02(0.95 - 1.08)
cg00553149	STAG3	7	99775558	rs1636988	7	99816437	G	A	0.267396	-0.0214386	0.0131735	0.1036514	0.661001	0.0348128	2.17E-80	-0.0324335	0.0200027	0.1049193	0.07110092	0.577708958	0.1125226	20	0.97(0.93 - 1.01)
cg00573338	SLC16A8	22	38479099	rs4821736	22	38491370	G	A	0.476143	0.0183762	0.0120021	0.1257491	-0.336745	0.0321808	1.26E-25	-0.05457	0.036021	0.1297847	0.03924718	0.617407548	0.6054929	20	0.95(0.88 - 1.02)
cg00576014	SDHC	1	161284450	rs143852380	1	162178841	G	A	0.0228628	-0.0081228	0.0358577	0.8207902	1.04385	0.136849	2.39E-14	-0.00778158	0.0343665	0.8208678	0.8208678	0.969476452	0.1192063	10	0.99(0.93 - 1.06)
cg00590063	B3GNT3	19	17918795	rs10407076	19	17920758	T	G	0.464215	-0.00656941	0.0117221	0.5751866	-0.262199	0.0325187	7.44E-16	0.0250551	0.0448148	0.5761067	0.5761067	0.901698732	0.06347705	14	1.03(0.94 - 1.12)
cg00625776	KRT8	12	53297384	rs11170338	12	53318107	C	T	0.305169	-0.00797488	0.012267	0.5156222	-0.236565	0.0337174	2.28E-12	0.0337111	0.0520768	0.5174149	0.5174149	0.883276412	0.2555243	20	1.03(0.93 - 1.15)
cg00636145	IRGC	19	44223072	rs34471331	19	44223412	T	C	0.129225	0.0163837	0.0212088	0.4398211	-0.288706	0.0514267	1.98E-08	-0.0567488	0.0741539	0.4441024	0.4441024	0.852946076	0.253973	9	0.94(0.82 - 1.09)
cg00636372	CAPN5	11	76777822	rs7112631	11	76546285	T	G	0.173956	-0.00331298	0.0145351	0.8197009	-0.276595	0.0441001	3.56E-10	0.0119777	0.0525848	0.8198178	0.8198178	0.969240078	0.1367555	16	1.01(0.91 - 1.12)
cg00640087	MSH5	6	31707202	rs3130063	6	31558702	T	C	0.0815109	-0.000454168	0.0199408	0.9818291	-0.270765	0.0450626	1.87E-09	0.00167735	0.0736467	0.9818292	0.9818292	0.998420115	1.50E-07	20	1.00(0.87 - 1.16)
cg00658151	SDC3	1	31368797	rs12085929	1	31372734	C	T	0.0367793	0.00305696	0.0336618	0.9276404	1.40974	0.0999065	3.27E-45	0.00216845	0.0238785	0.9276419	0.9276419	0.989878425	0.8026647	14	1.00(0.96 - 1.05)
cg00684283	CRIP2	14	105943425	rs4983413	14	105930406	A	G	0.236581	-0.0184661	0.0138297	0.1817947	-0.455835	0.0374724	4.80E-34	0.0405105	0.0305215	0.1844169	0.004431426	0.681672634	0.6090302	4	1.04(0.98 - 1.11)
cg00684824	COL21A1	6	56112024	rs72870235	6	56177456	A	T	0.0248509	0.0516866	0.03478	0.1372524	1.54857	0.0898414	1.41E-66	0.0333769	0.0225427	0.1387109	0.592512	0.626421709	0.1451802	20	1.03(0.99 - 1.08)
cg00686451	MAP3K14	17	43361331	rs7207549	17	43360128	A	G	0.279324	-0.0132875	0.0138246	0.3364773	0.548599	0.0354088	3.85E-54	-0.0242208	0.0252483	0.3374052	0.06526557	0.79763997	0.005072108	20	0.98(0.93 - 1.03)
cg00689835	G6PC2	2	169757618	rs6730651	2	169758357	C	T	0.0904573	-0.0157805	0.0240447	0.5116321	-0.313921	0.0533241	3.93E-09	0.0502691	0.0770693	0.5142349	0.5142349	0.881973088	0.2981698	19	1.05(0.90 - 1.22)
cg00702561	PRRX2	9	132458129	rs113333577	9	132467710	A	G	0.0258449	0.00377433	0.0324389	0.9073736	-2.83386	0.0731058	0	-0.00133187	0.011447	0.907374	0.384309	0.985297139	0.4579786	20	1.00(0.98 - 1.02)
cg00737593	SLC2A1	1	43422337	rs80200046	1	43423932	A	G	0.164016	0.0223317	0.0135911	0.1003598	0.273064	0.0445388	8.74E-10	0.0817819	0.0515291	0.1124894	0.1124894	0.590864152	0.9932869	15	1.09(0.98 - 1.20)
cg00756845	IPCEF1	6	154678593	rs2473546	6	154678347	C	G	0.337972	-0.0282059	0.0127926	0.02746388	0.649626	0.0327709	1.88E-87	-0.0434186	0.0198137	0.02842666	0.1775836	0.331006014	0.7671321	18	0.96(0.92 - 1.00)
cg00773937	LIMD1	3	45687022	rs4683137	3	45711369	G	C	0.248509	0.0327883	0.0132226	0.01314869	0.37104	0.0377154	7.73E-23	0.0883686	0.0367512	0.01619416	0.05170092	0.249179012	0.4058137	20	1.09(1.02 - 1.17)
cg00776405	TG	8	133967862	rs2741225	8	133956084	A	C	0.399602	-0.00283289	0.0122606	0.817271	-0.193874	0.0324501	2.31E-09	0.014612	0.0632874	0.8174051	0.8174051	0.968658577	0.3930676	14	1.01(0.90 - 1.15)
cg00796364	CDK10	16	89753572	rs258324	16	89754255	T	G	0.141153	-0.0280013	0.0145453	0.05421562	-1.3809	0.0454405	7.65E-203	0.0202776	0.0105543	0.05469911	0.02685428	0.451048494	0.2037637	20	1.02(1.00 - 1.04)
cg00806900	ACACB	12	109589392	rs34972531	12	109587714	A	G	0.164016	0.00520528	0.0157818	0.7415299	0.376568	0.0417625	1.94E-19	0.013823	0.0419376	0.7416965	0.9203668	0.951186744	0.7772413	20	1.01(0.93 - 1.10)
cg00815230	GPT	8	145730562	rs4925813	8	145856021	A	G	0.373757	-0.0231508	0.012424	0.06240693	0.196386	0.031686	5.72E-10	-0.117884	0.0660604	0.07434447	0.07434447	0.513210536	0.5755727	20	0.89(0.78 - 1.01)
cg00823995	IRF2BP1	19	46389577	rs61289229	19	46392004	T	C	0.055666	-0.0180094	0.0299246	0.54729	-0.427746	0.0751695	1.27E-08	0.042103	0.0703489	0.5495143	0.5495143	0.893712278	0.08865724	13	1.04(0.91 - 1.20)
cg00837649	SUCLG2	3	67705228	rs6806536	3	67709063	G	T	0.357853	-0.00881173	0.0119162	0.4596187	0.535074	0.0322071	5.56E-62	-0.0164682	0.0222922	0.4600628	0.4045	0.859450397	0.03540757	20	0.98(0.94 - 1.03)
cg00840403	CHST4	16	71560205	rs67700822	16	71505695	G	A	0.121272	0.00970389	0.0192714	0.6145858	-0.476934	0.0513107	1.47E-20	-0.0203464	0.0404661	0.6151041	0.6151041	0.914346382	0.4236087	20	0.98(0.91 - 1.06)
cg00841725	MCF2L	13	113655538	rs1317573	13	113628269	C	T	0.405567	0.0152285	0.012271	0.2146001	0.201478	0.031896	2.67E-10	0.0755839	0.0620692	0.2233241	0.2233241	0.71557725	0.1876454	15	1.08(0.95 - 1.22)
cg00854314	ISG20	15	89180799	rs11073795	15	89180778	A	G	0.420477	-0.00339557	0.0117692	0.7729539	0.319174	0.0328345	2.46E-22	-0.0106386	0.0368901	0.7730511	0.7344074	0.959789042	0.04873379	20	0.99(0.92 - 1.06)
cg00891176	CACNA1S	1	201082731	rs2057579	1	201099275	C	T	0.405567	0.0114145	0.0119455	0.3393006	0.202167	0.0321101	3.05E-10	0.0564607	0.0597638	0.3447969	0.3447969	0.801721404	0.7621896	20	1.06(0.94 - 1.19)
cg00921722	KIAA0513	16	85061575	rs3803638	16	85081588	T	C	0.0695825	0.0240025	0.0245563	0.3283475	0.440838	0.0615797	8.14E-13	0.0544474	0.0562205	0.3328136	0.3328136	0.794472172	0.8655387	20	1.06(0.95 - 1.18)
cg00925339	NT5E	6	86162725	rs111955106	6	86536309	T	G	0.00397614	-0.133268	0.133978	0.3198819	1.06729	0.128824	1.18E-16	-0.124865	0.126432	0.3233447	0.3233447	0.787689587	0.4542861	6	0.88(0.69 - 1.13)
cg00932063	LHPP	10	126234138	rs10901757	10	126234739	A	G	0.40159	0.00985473	0.0117655	0.4022579	-0.391071	0.0325651	3.19E-33	-0.0251993	0.0301584	0.4033994	0.08357223	0.834196415	0.006780922	20	0.98(0.92 - 1.03)
cg00939682	CUBN	10	16933505	rs2669149	10	16934170	C	T	0.400596	-0.0015453	0.011766	0.8955095	0.615395	0.0310293	1.55E-87	-0.00251107	0.0191198	0.8955118	0.04184166	0.983423862	0.6879577	20	1.00(0.96 - 1.04)
cg00966925	SLC16A8	22	38476308	rs8135665	22	38476276	T	C	0.218688	-0.0239093	0.0141032	0.09001657	0.429689	0.0401866	1.11E-26	-0.0556433	0.0332319	0.09405313	0.2451548	0.558812492	0.6392198	20	0.95(0.89 - 1.01)
cg00967885	SNCB	5	176054480	rs6897907	5	176060405	A	G	0.535785	0.00630231	0.011642	0.5882715	-0.24497	0.0328304	8.54E-14	-0.0257268	0.0476491	0.5892498	0.5892498	0.90708323	0.9431189	20	0.97(0.89 - 1.07)
cg00972313	ADARB2	10	1531243	rs2820651	10	1471765	A	C	0.0805169	0.00119362	0.0194848	0.9511529	0.726289	0.0585845	2.70E-35	0.00164345	0.0268282	0.9511535	0.8138945	0.99326039	0.6712993	20	1.00(0.95 - 1.06)
cg00989961	DPP6	7	154684562	rs3734960	7	154684153	C	T	0.264414	0.00319349	0.013211	0.8089897	0.210417	0.0371299	1.45E-08	0.015177	0.062842	0.8091599	0.8091599	0.967516641	0.5504764	17	1.02(0.90 - 1.15)
cg01017895	RBCK1	20	388559	rs4815586	20	389984	C	T	0.374751	0.00720378	0.0126194	0.5681016	-0.218926	0.0339152	1.08E-10	-0.032905	0.0578671	0.5696069	0.5696069	0.899586258	0.7592311	15	0.97(0.86 - 1.08)
cg01033356	ADARB2	10	1402917	rs12240503	10	1402946	C	G	0.127237	-0.00487483	0.0174892	0.7804492	-1.53186	0.0390031	0	0.0031823	0.0114173	0.7804546	0.6843598	0.961526789	0.5678261	20	1.00(0.98 - 1.03)
cg01099512	CTSG	14	25045607	rs34037718	14	25066728	T	A	0.225646	-0.0317299	0.0144338	0.02792735	-0.940768	0.0364699	9.90E-147	0.0337277	0.0153982	0.0284977	0.1508138	0.331406634	0.1941594	20	1.03(1.00 - 1.07)
cg01105229	WNT2	7	116964841	rs10255917	7	117020596	C	T	0.419483	0.00953098	0.0116756	0.4143194	0.221853	0.0318396	3.22E-12	0.0429607	0.0529875	0.4174972	0.4174972	0.841622763	0.2429783	20	1.04(0.94 - 1.16)
cg01111179	G6PC2	2	169757561	rs6730651	2	169758357	C	T	0.0904573	-0.0157805	0.0240447	0.5116321	-1.99728	0.0339963	0	0.00790101	0.0120395	0.5116584	0.8832285	0.88183985	0.1800719	20	1.01(0.98 - 1.03)
cg01121127	ME1	6	84140785	rs12211109	6	84153773	G	A	0.327038	-0.0190398	0.012924	0.1406937	0.733807	0.0317264	2.35E-118	-0.0259466	0.017648	0.1414986	0.1688813	0.629628927	0.9503071	20	0.97(0.94 - 1.01)
cg01131866	KIF2A	5	61601529	rs1072195	5	61485819	C	T	0.468191	-0.00135675	0.0116845	0.9075611	0.321504	0.0325799	5.72E-23	-0.00422	0.0363457	0.9075675	0.1149504	0.9853112	0.3972822	20	1.00(0.93 - 1.07)
cg01133262	KDELR3	22	38863905	rs7291841	22	38831661	G	A	0.465209	0.0207918	0.0119909	0.08292431	-0.19238	0.0335315	9.62E-09	-0.108077	0.0651138	0.09695148	0.09695148	0.564491124	0.9273072	11	0.90(0.79 - 1.02)
cg01154254	ANKRD53	2	71205159	rs6734489	2	71217621	A	G	0.304175	-0.00162322	0.0124721	0.8964493	0.307476	0.0345169	5.20E-19	-0.00527917	0.0405672	0.8964603	0.8964603	0.983663561	0.7579723	18	0.99(0.92 - 1.08)
cg01158937	GOT1	10	101190385	rs146952782	10	103121065	A	G	0.000994036	0.0959482	0.100933	0.341801	0.955837	0.166157	8.79E-09	0.100381	0.107029	0.3482992	0.3482992	0.804155376	NA	NA	1.11(0.90 - 1.36)
cg01181150	DPP6	7	154407878	rs749120	7	154407807	T	G	0.425447	-0.00496322	0.0120004	0.679176	0.246582	0.0322614	2.12E-14	-0.0201281	0.0487382	0.6796186	0.6796186	0.932562892	0.01688602	16	0.98(0.89 - 1.08)
cg01192291	ZKSCAN4	6	28220797	rs9380069	6	28203300	G	A	0.106362	-0.0125859	0.0202032	0.5333071	-0.569774	0.0452073	2.02E-36	0.0220893	0.0355015	0.5338064	0.05833036	0.887882847	0.02980704	20	1.02(0.95 - 1.10)
cg01220829	ANKRD1	10	92681957	rs10881868	10	92716072	A	T	0.39662	0.00748672	0.0122165	0.5399843	-0.580135	0.0320461	3.01E-73	-0.0129051	0.0210701	0.5402163	0.2580428	0.890756592	0.1270939	20	0.99(0.95 - 1.03)
cg01246520	RAI1	17	17644344	rs2001884	17	17602977	T	A	0.524851	0.00323757	0.0117861	0.7835514	-0.950418	0.0262163	8.93E-288	-0.00340647	0.0124013	0.7835575	0.2423239	0.962560805	0.4318435	20	1.00(0.97 - 1.02)
cg01248385	MCF2L	13	113636953	rs9549622	13	113640064	C	A	0.12326	0.0109402	0.0179443	0.5420768	-0.319492	0.0509217	3.52E-10	-0.0342425	0.0564297	0.5439722	0.5439722	0.892172135	0.1129829	16	0.97(0.87 - 1.08)
cg01261798	DPYSL4	10	134000034	rs1109614	10	133991165	G	A	0.457256	-0.0157489	0.0117182	0.1789583	-0.350242	0.0332144	5.36E-26	0.0449658	0.0337281	0.1824712	0.3484837	0.679510533	0.0527079	20	1.05(0.98 - 1.12)
cg01262952	ANKRD1	10	92680914	rs9664170	10	92692047	T	A	0.410537	0.0128557	0.0123328	0.2972267	-0.793711	0.0302212	5.03E-152	-0.0161969	0.0155504	0.2976069	0.1613574	0.770207828	0.08197845	20	0.98(0.95 - 1.01)
cg01295203	PRDM14	8	70984199	rs16936670	8	70976653	C	G	0.0397614	0.0577118	0.0345535	0.09487668	-0.483226	0.0790009	9.55E-10	-0.11943	0.0741238	0.1071299	0.1071299	0.582869557	0.2150211	9	0.89(0.77 - 1.03)
cg01298991	SDC1	2	20422849	rs7563245	2	20442631	C	A	0.389662	0.0189617	0.012632	0.1333337	0.2506	0.0349776	7.80E-13	0.0756652	0.0515015	0.1417826	0.1417826	0.630047853	0.5544732	20	1.08(0.98 - 1.19)
cg01309213	ARHGDIG	16	331821	rs75289488	16	332148	T	C	0.0526839	-0.00142507	0.0261957	0.9566158	-0.792188	0.0687257	9.66E-31	0.0017989	0.0330679	0.9566162	0.3070028	0.994293969	0.697317	20	1.00(0.94 - 1.07)
cg01329309	SDC2	8	97504959	rs57603622	8	97501954	T	C	0.0437376	0.0159838	0.0326937	0.6249157	-0.634876	0.091589	4.16E-12	-0.0251763	0.0516241	0.6257737	0.6257737	0.917597995	0.1727758	7	0.98(0.88 - 1.08)
cg01341487	BIK	22	43505954	rs4988372	22	43506635	T	C	0.125249	-0.0246369	0.0192767	0.2012261	-0.745306	0.0471517	2.80E-56	0.0330561	0.0259485	0.2026958	0.05315217	0.700082497	0.1446168	20	1.03(0.98 - 1.09)
cg01354879	ME1	6	84140050	rs7751382	6	84176515	G	A	0.301193	-0.0126345	0.0133408	0.3436097	0.286254	0.0355592	8.27E-16	-0.0441373	0.0469261	0.346925	0.346925	0.802938984	0.4521051	20	0.96(0.87 - 1.05)
cg01369328	ACTG1	17	79479832	rs11871871	17	79473805	C	A	0.176938	0.00908467	0.0157354	0.56371	-0.366387	0.040153	7.19E-20	-0.0247953	0.0430333	0.5644885	0.5644885	0.898650329	0.9857835	20	0.98(0.90 - 1.06)
cg01383203	CACNA1H	16	1220524	rs909910	16	1198938	A	G	0.212724	-0.00174246	0.0160081	0.9133225	0.342155	0.0400667	1.35E-17	-0.0050926	0.0467898	0.9133296	0.9133296	0.986787873	0.4498953	8	0.99(0.91 - 1.09)
cg01411731	NANP	20	25605041	rs6115232	20	25613775	T	G	0.106362	-0.00321121	0.0181747	0.8597553	-0.439737	0.0613555	7.66E-13	0.00730256	0.0413434	0.8597974	0.8597974	0.977622892	0.6852748	16	1.01(0.93 - 1.09)
cg01412762	ALK	2	29751968	rs6547930	2	29672940	C	T	0.43837	-0.00257335	0.0118189	0.8276381	0.558168	0.0313364	5.69E-71	-0.00461035	0.021176	0.8276508	0.7291768	0.971066013	0.898901	20	1.00(0.95 - 1.04)
cg01413354	RALGDS	9	136017755	rs10125348	9	136018224	G	A	0.412525	-0.00941936	0.0116727	0.4196916	-0.91349	0.0292376	2.72E-214	0.0103114	0.0127824	0.4198466	0.6180094	0.842638601	0.5149226	20	1.01(0.99 - 1.04)
cg01413516	INSL3	19	17932328	rs1047233	19	17932190	C	T	0.407555	0.0163454	0.0119178	0.1702156	0.53354	0.0324651	1.09E-60	0.0306357	0.0224149	0.1717005	0.1717005	0.666513446	0.4237021	15	1.03(0.99 - 1.08)
cg01418162	NFASC	1	204891567	rs4951146	1	204891547	A	G	0.0387674	-0.0428377	0.0299263	0.1523042	-0.924714	0.0933235	3.82E-23	0.0463253	0.0326987	0.156561	0.156561	0.649782005	0.5541273	6	1.05(0.98 - 1.12)
cg01425746	CHST1	11	45671369	rs10838492	11	45633355	G	T	0.214712	0.0108248	0.0135867	0.4256135	0.236927	0.042939	3.43E-08	0.0456883	0.0579402	0.4303794	0.4303794	0.8473572	0.2416917	20	1.05(0.93 - 1.17)
cg01426795	CACNA1H	16	1260017	rs2738892	16	1268758	A	G	0.286282	0.00969691	0.0133907	0.4689721	0.191005	0.0331271	8.13E-09	0.0507678	0.0706573	0.4724442	0.4724442	0.864219634	0.2054807	12	1.05(0.92 - 1.21)
cg01435643	MCF2L	13	113689776	rs1105767	13	113696694	T	C	0.241551	-0.0188935	0.0130325	0.1471361	-0.332526	0.0372309	4.20E-19	0.0568181	0.0397053	0.1524321	0.1524321	0.645406746	0.2353403	20	1.06(0.98 - 1.14)
cg01443452	GAPDHS	19	36024439	rs4806171	19	36022641	T	C	0.137177	-0.0258576	0.0152182	0.08929593	0.767433	0.0463696	1.59E-61	-0.0336936	0.0199342	0.09098218	0.050722	0.552517691	0.8926778	20	0.97(0.93 - 1.01)
cg01446627	ADARB2	10	1508061	rs12776773	10	1508048	C	A	0.34493	0.0202016	0.0119068	0.089764	0.469987	0.0328326	1.77E-46	0.0429833	0.0255117	0.09201739	0.2507328	0.555287677	0.2507704	20	1.04(0.99 - 1.10)
cg01447185	SRD5A3	4	56212994	rs11935857	4	56204865	A	C	0.172962	0.0166708	0.0145223	0.2509913	-0.470164	0.0415211	1.00E-29	-0.0354574	0.031046	0.2534162	0.1961486	0.741130539	0.1640768	20	0.97(0.91 - 1.03)
cg01456517	PFKFB3	10	6205229	rs3763699	10	6212428	G	C	0.144135	0.00777487	0.0164795	0.6370764	0.423803	0.0469634	1.81E-19	0.0183455	0.0389379	0.6375358	0.6375358	0.920414071	0.379383	9	1.02(0.94 - 1.10)
cg01467100	PFKFB3	10	6246406	rs3793715	10	6246162	T	G	0.335984	0.012044	0.0130101	0.3545799	-0.7497	0.0335737	1.89E-110	-0.0160651	0.0173687	0.3549931	0.3263319	0.808980807	0.4412505	14	0.98(0.95 - 1.02)
cg01468656	HTR6	1	19991678	rs10917513	1	20006887	C	T	0.343936	0.00101004	0.0127495	0.9368561	0.221594	0.0349276	2.23E-10	0.00455806	0.0575398	0.936861	0.936861	0.990945701	0.8472184	20	1.00(0.90 - 1.12)
cg01483824	GRIN2D	19	48945886	rs56263003	19	48952002	G	A	0.196819	-0.00340824	0.0144227	0.8131915	0.297416	0.0446242	2.65E-11	-0.0114595	0.0485238	0.8133066	0.8133066	0.968017036	0.9083505	5	0.99(0.90 - 1.09)
cg01484915	RASSF4	10	45458834	rs10900147	10	45459102	T	C	0.475149	0.0199624	0.0116936	0.08779941	-0.576372	0.031244	5.47E-76	-0.0346346	0.020375	0.08915747	0.005439971	0.548974865	0.3261448	20	0.97(0.93 - 1.01)
cg01490728	SARDH	9	136565608	rs10993770	9	136564575	A	C	0.383698	0.0215882	0.0120291	0.07270715	-0.321203	0.0347063	2.14E-20	-0.0672104	0.0381478	0.07809552	0.07809552	0.523465548	0.6545882	20	0.93(0.87 - 1.01)
cg01546378	GALM	2	38892901	rs6707421	2	38897781	G	A	0.166998	0.00677163	0.0179977	0.7067312	-0.640187	0.0434449	3.81E-49	-0.0105776	0.0281224	0.7068224	0.7547181	0.940239849	0.9968062	20	0.99(0.94 - 1.05)
cg01555705	CX3CL1	16	57418351	rs675841	16	57420846	A	G	0.201789	0.034627	0.0159135	0.02955891	0.266833	0.0393534	1.20E-11	0.12977	0.0626342	0.03827693	0.03827693	0.382584316	0.009555771	20	1.14(1.01 - 1.29)
cg01557547	SHOX2	3	157823089	rs4472013	3	157823100	T	C	0.153082	-0.00887844	0.01875	0.6358445	-0.389647	0.0440448	9.02E-19	0.0227859	0.0481894	0.6363274	0.6363274	0.92034828	0.3039507	20	1.02(0.93 - 1.12)
cg01561194	ADARB2	10	1595633	rs79849781	10	1473961	C	A	0.0805169	-0.000666027	0.0195058	0.9727615	-0.504552	0.0582183	4.45E-18	0.00132004	0.03866	0.9727617	0.9727617	0.997098975	0.5104219	14	1.00(0.93 - 1.08)
cg01562813	NUP210	3	13420826	rs74442162	3	13383649	A	G	0.12326	-0.0149872	0.0187684	0.4245608	-1.00937	0.0477173	2.58E-99	0.014848	0.0186074	0.4248906	0.6017303	0.845075587	0.06427368	20	1.01(0.98 - 1.05)
cg01564661	CRIP2	14	105942636	rs4983413	14	105930406	A	G	0.236581	-0.0184661	0.0138297	0.1817947	-0.636805	0.036571	6.59E-68	0.028998	0.0217811	0.1830768	0.002905265	0.679956275	0.4197372	5	1.03(0.99 - 1.07)
cg01566216	SDC3	1	31379146	rs12563707	1	31378965	G	C	0.296223	-0.0144692	0.0131528	0.271295	-0.37877	0.0356987	2.67E-26	0.0382005	0.0349112	0.2738587	0.2738587	0.756004299	0.5007036	20	1.04(0.97 - 1.11)
cg01572696	IDUA	4	995849	rs10010999	4	1001797	C	T	0.44334	-0.00578591	0.0116897	0.6206298	0.404613	0.0321418	2.45E-36	-0.0142999	0.0289134	0.6208996	0.07391311	0.916012372	0.01306595	20	0.99(0.93 - 1.04)
cg01577760	ALDH3B1	11	67776123	rs3764818	11	67790243	T	C	0.229622	0.00390298	0.0126699	0.7580432	-1.11105	0.0323637	2.79E-258	-0.00351287	0.011404	0.7580527	0.3957021	0.95598276	0.07569102	20	1.00(0.97 - 1.02)
cg01585852	MIF	22	24235823	rs5751775	22	24266726	T	C	0.390656	-0.0133776	0.0120889	0.2684661	0.498952	0.031614	4.10E-56	-0.0268114	0.0242881	0.2696401	0.7627005	0.753489304	0.1870071	20	0.97(0.93 - 1.02)
cg01606800	SERPINA1	14	94855990	rs8008743	14	94857010	G	C	0.498012	-0.00100599	0.011712	0.9315507	-0.277231	0.0325244	1.54E-17	0.00362871	0.0422486	0.9315542	0.9692602	0.989944898	0.428675	20	1.00(0.92 - 1.09)
cg01617990	CACNA1H	16	1245967	rs1005453	16	1246255	C	A	0.415507	0.0138272	0.0116969	0.237156	0.257558	0.0323242	1.61E-15	0.0536858	0.0459118	0.2422721	0.2422721	0.732950292	0.4749053	10	1.06(0.96 - 1.15)
cg01620739	DPP6	7	154585834	rs56229550	7	154586015	C	G	0.2833	0.000145536	0.0130222	0.991083	-0.235515	0.0362163	7.87E-11	-0.000617948	0.0552926	0.991083	0.991083	0.999528234	0.4805593	15	1.00(0.90 - 1.11)
cg01623806	CHPF2	7	150929509	rs2792434	7	150929476	G	T	0.464215	0.00522918	0.0117692	0.6568181	0.405616	0.0318655	4.08E-37	0.012892	0.0290333	0.6570136	0.6570136	0.925695398	0.04499496	20	1.01(0.96 - 1.07)
cg01639562	GAPDHS	19	36024876	rs60714260	19	36020123	T	C	0.255467	0.00581091	0.0135787	0.6686926	-0.319573	0.0387913	1.75E-16	-0.0181833	0.0425474	0.6691122	0.5420983	0.929780865	0.1662126	20	0.98(0.90 - 1.07)
cg01639775	BPGM	7	134331301	rs73439942	7	134331301	G	C	0.0477137	0.0127725	0.0238197	0.5918094	1.29752	0.0696913	2.29E-77	0.00984375	0.0183654	0.591963	0.3287074	0.908154519	0.1224116	11	1.01(0.97 - 1.05)
cg01676795	POR	7	75586348	rs76021834	7	75607155	G	A	0.306163	0.0184424	0.0119737	0.1235013	-0.220315	0.0350982	3.45E-10	-0.0837091	0.0559602	0.1346879	0.1346879	0.622214545	0.4963606	20	0.92(0.82 - 1.03)
cg01701585	PGP	16	2263913	rs26870	16	2248229	A	C	0.445328	0.0124573	0.0117621	0.2895519	0.258383	0.0325759	2.16E-15	0.0482126	0.045926	0.2938157	0.1947027	0.769093599	0.6540501	20	1.05(0.96 - 1.15)
cg01705853	PTPRG	3	61675841	rs57403191	3	61684615	T	C	0.0188867	-0.0459694	0.0413626	0.2664065	-0.780748	0.118094	3.81E-11	0.0588787	0.0537215	0.2730797	0.2730797	0.756004299	0.8866248	15	1.06(0.95 - 1.18)
cg01717201	PDK2	17	48174262	rs8071734	17	48179321	T	C	0.303181	0.0212217	0.0126309	0.09292978	0.228229	0.0341178	2.24E-11	0.0929841	0.0570619	0.1032009	0.1032009	0.575600852	0.9272602	12	1.10(0.98 - 1.23)
cg01731500	SLC16A3	17	80192237	rs55638685	17	80107566	C	G	0.291252	0.0487562	0.0125259	9.92E-05	-0.21564	0.0343185	3.31E-10	-0.2261	0.0683292	0.000936382	0.000936382	0.03370364	0.003059727	20	0.80(0.70 - 0.91)
cg01732984	SUCLA2	13	48575859	rs9316347	13	48639532	T	C	0.172962	0.00205372	0.0170387	0.9040612	-1.18001	0.036306	1.01E-231	-0.00174043	0.0144396	0.9040619	0.9378187	0.984794101	0.3866316	20	1.00(0.97 - 1.03)
cg01744552	CACNA1H	16	1261315	rs2745145	16	1277472	A	G	0.262425	-0.00443359	0.014148	0.7539979	-0.527871	0.0332852	1.22E-56	0.008399	0.0268072	0.7540444	0.8817708	0.954885044	0.3094795	20	1.01(0.96 - 1.06)
cg01757206	SLC2A4	17	7183913	rs5412	17	7184046	A	G	0.172962	-0.0289221	0.0134894	0.03202798	1.24211	0.036183	2.96E-258	-0.0232847	0.0108813	0.03236353	0.01485907	0.353358415	0.02346926	20	0.98(0.96 - 1.00)
cg01781649	PPFIA4	1	203024459	rs12742983	1	203024421	T	A	0.245527	0.0164958	0.0132383	0.21274	0.289095	0.0378551	2.23E-14	0.0570601	0.0463977	0.2187707	0.2187707	0.711802473	0.08708662	6	1.06(0.97 - 1.16)
cg01786973	NR5A1	9	127249749	rs4838187	9	127242076	C	G	0.44334	-0.00434397	0.0116904	0.7102023	0.691483	0.0306284	7.37E-113	-0.0062821	0.0169086	0.7102398	0.5122768	0.941260288	0.5690428	20	0.99(0.96 - 1.03)
cg01788910	CBS	21	44473568	rs2839619	21	44436177	G	A	0.461233	0.0224608	0.0117094	0.05508751	0.895667	0.0275547	9.06E-232	0.0250772	0.0130961	0.05551111	0.5063244	0.454175236	0.9650781	20	1.03(1.00 - 1.05)
cg01799856	STARD3	17	37794335	rs4794817	17	37794351	T	A	0.200795	-0.0189201	0.0151196	0.2108023	-0.992905	0.0390114	6.76E-143	0.0190553	0.015246	0.2113533	0.1037937	0.705630846	0.08120276	20	1.02(0.99 - 1.05)
cg01800148	SLC2A5	1	9130886	rs193065720	1	9130887	A	G	0.0139165	0.00815414	0.0341694	0.8113858	-3.09167	0.127693	1.68E-129	-0.00263746	0.0110526	0.8113948	0.9485323	0.967846731	0.306936	12	1.00(0.98 - 1.02)
cg01814098	ALDH7A1	5	125930667	rs115920015	5	125848546	A	G	0.0318091	-0.00655104	0.0278198	0.8138353	0.49773	0.0832375	2.24E-09	-0.0131618	0.0559366	0.8139768	0.372476	0.968025697	0.7368725	12	0.99(0.88 - 1.10)
cg01834979	AGAP2	12	58119918	rs4760169	12	58118847	C	T	0.127237	-0.0215034	0.016451	0.1911726	0.316168	0.0477341	3.51E-11	-0.0680125	0.0530359	0.1997074	0.1997074	0.697855868	0.187954	20	0.93(0.84 - 1.04)
cg01839993	DDIT4	10	74034644	rs7070702	10	73907630	C	A	0.352883	-0.00827011	0.012577	0.510822	-0.187823	0.0324044	6.78E-09	0.0440313	0.0673913	0.5135195	0.5135195	0.881899743	0.2673161	20	1.05(0.92 - 1.19)
cg01845451	TCIRG1	11	67805250	rs3133269	11	67804156	C	T	0.2833	0.00731677	0.0122106	0.5490298	0.865722	0.0337883	8.69E-145	0.00845164	0.0141084	0.549139	0.1737021	0.893628325	0.609598	20	1.01(0.98 - 1.04)
cg01849531	PMM2	16	8942712	rs28595449	16	8908245	G	C	0.247515	-0.0137143	0.0128952	0.2875463	0.363836	0.0362122	9.44E-24	-0.0376937	0.0356404	0.2902327	0.2902327	0.76611765	0.4916977	20	0.96(0.90 - 1.03)
cg01856645	DMGDH	5	78365647	rs626105	5	78369901	A	G	0.214712	1.50E-05	0.0144871	0.9991723	0.812714	0.037655	2.59E-103	1.85E-05	0.0178256	0.9991723	0.5569067	0.999915008	0.5747965	20	1.00(0.97 - 1.04)
cg01866455	PMM2	16	8926201	rs7500138	16	8951920	T	C	0.168986	-0.00784055	0.0163794	0.6321637	-1.31267	0.0380094	2.37E-261	0.00597299	0.0124791	0.6321965	0.4961965	0.919620804	0.7267518	20	1.01(0.98 - 1.03)
cg01876670	B4GALT7	5	177035360	rs968405	5	177035352	T	C	0.277336	0.0014682	0.0126566	0.9076504	0.655652	0.0338684	1.72E-83	0.0022393	0.0193042	0.907652	0.907652	0.9853112	0.3177937	19	1.00(0.97 - 1.04)
cg01876771	PTPRG	3	61939159	rs57786052	3	61939812	T	C	0.228628	-0.0104048	0.0139322	0.4551742	0.454154	0.0368417	6.47E-35	-0.0229103	0.0307335	0.4559997	0.7455505	0.858063396	0.7119472	20	0.98(0.92 - 1.04)
cg01880540	C2CD2L	11	118977881	rs2509855	11	118985638	C	G	0.394632	0.0128	0.0121874	0.2935963	-0.323689	0.033142	1.56E-22	-0.0395442	0.0378687	0.2963722	0.2963722	0.770207828	0.01856264	20	0.96(0.89 - 1.04)
cg01889773	GPC1	2	241404021	rs3792214	2	241406701	G	C	0.400596	0.00192297	0.0117921	0.8704612	-0.284585	0.0330274	6.90E-18	-0.00675711	0.0414436	0.8704842	0.3730021	0.979159145	0.07785993	20	0.99(0.92 - 1.08)
cg01891209	ARTN	1	44401222	rs3791111	1	44376186	G	T	0.0397614	0.00534838	0.0264437	0.8397171	-0.471012	0.0842511	2.26E-08	-0.0113551	0.056179	0.8398205	0.8398205	0.973651352	0.6103634	20	0.99(0.89 - 1.10)
cg01899620	MCF2L	13	113689422	rs1105767	13	113696694	T	C	0.241551	-0.0188935	0.0130325	0.1471361	-0.337464	0.0376184	2.95E-19	0.0559868	0.03912	0.1523861	0.0689723	0.645365635	0.2609566	20	1.06(0.98 - 1.14)
cg01921059	MET	7	116328032	rs35775721	7	116339672	T	C	0.0417495	-0.0102984	0.0263752	0.6961981	-2.78474	0.0756772	2.02E-296	0.00369816	0.00947187	0.6962144	0.2893543	0.937123727	0.9010557	20	1.00(0.99 - 1.02)
cg01921323	DPP6	7	153881192	rs7807670	7	153879797	T	G	0.33499	-0.0036609	0.0123518	0.7669354	0.266255	0.0357334	9.25E-14	-0.0137496	0.0464275	0.7671142	0.7671142	0.958336899	0.8260878	18	0.99(0.90 - 1.08)
cg01924561	SLC2A1	1	43416103	rs17387775	1	43416133	C	T	0.164016	0.02235	0.0135858	0.09994918	0.969861	0.0402823	4.39E-128	0.0230445	0.0140406	0.1007407	0.8053341	0.570721035	0.886905	20	1.02(1.00 - 1.05)
cg01951477	TG	8	134116754	rs2979033	8	134122696	A	G	0.259443	-0.0202848	0.0128555	0.1145867	0.479544	0.0363683	1.06E-39	-0.0423002	0.026999	0.1171778	0.01843643	0.600314146	0.6943951	20	0.96(0.91 - 1.01)
cg01953390	PGAM2	7	44105764	rs62458734	7	44064906	G	A	0.285288	0.0126369	0.0124182	0.3088627	0.266009	0.0364436	2.90E-13	0.0475056	0.047135	0.3135199	0.4554658	0.780676901	0.6751432	20	1.05(0.96 - 1.15)
cg01961447	GALR3	22	38221095	rs5750501	22	38215597	A	G	0.360835	0.0245182	0.0121609	0.04378428	-0.281249	0.0343198	2.51E-16	-0.0871761	0.0445282	0.05025688	0.05025688	0.433796121	0.1863661	20	0.92(0.84 - 1.00)
cg01962146	IDUA	4	995931	rs2305489	4	997488	T	G	0.0516899	0.0219412	0.0322688	0.4965355	-0.478757	0.0736635	8.07E-11	-0.0458295	0.067769	0.4988756	0.6991709	0.875679165	0.5261227	8	0.96(0.84 - 1.09)
cg01980456	SHMT1	17	18266204	rs652093	17	18269099	C	G	0.383698	0.00710149	0.0122779	0.5629967	0.429358	0.0337622	4.75E-37	0.0165398	0.0286255	0.5633999	0.7341947	0.898650329	0.22265	20	1.02(0.96 - 1.08)
cg01981960	MYL10	7	101274037	rs13245671	7	101262637	G	A	0.210736	-0.00138681	0.0141483	0.9219168	1.3983	0.0260223	0	-0.00099178	0.0101182	0.9219169	0.1744314	0.988432494	0.4329309	20	1.00(0.98 - 1.02)
cg01993799	B4GALT7	5	177027141	rs10036396	5	177052357	T	G	0.409543	0.00167885	0.0116868	0.8857741	0.383136	0.0309918	4.17E-35	0.00438187	0.0305051	0.8857817	0.8857817	0.981691923	0.1524581	20	1.00(0.95 - 1.07)
cg02004747	NPC1L1	7	44581594	rs73321675	7	44588206	C	T	0.0427435	0.016019	0.0185389	0.3875467	0.841209	0.0991977	2.25E-17	0.0190428	0.0221525	0.3899963	0.3899963	0.828476983	0.945195	11	1.02(0.98 - 1.06)
cg02027800	ADARB2	10	1228949	rs4880807	10	1306745	A	G	0.333996	-0.00168366	0.0127084	0.8946015	0.321831	0.0335492	8.57E-22	-0.00523151	0.0394916	0.8946114	0.7387083	0.983391757	0.7266691	20	0.99(0.92 - 1.07)
cg02059512	ADARB2	10	1410671	rs10751798	10	1414745	T	C	0.156064	0.000486263	0.0147719	0.9737399	-0.496007	0.0426587	2.99E-31	-0.000980354	0.0297817	0.97374	0.9922374	0.99722407	0.6693237	20	1.00(0.94 - 1.06)
cg02069524	ADARB2	10	1234332	rs35969164	10	1330769	T	C	0.338966	-0.00656905	0.0128481	0.609151	0.275125	0.0340841	6.92E-16	-0.0238766	0.0467928	0.6098671	0.8251139	0.912342501	0.4665293	20	0.98(0.89 - 1.07)
cg02079111	TGFBRAP1	2	105885981	rs2576746	2	105909559	G	A	0.337972	0.0129071	0.0119742	0.2810743	-0.712456	0.034156	1.27E-96	-0.0181163	0.0168294	0.2817159	0.4414136	0.760649363	0.5159335	20	0.98(0.95 - 1.01)
cg02086310	ACSS1	20	25039719	rs3746332	20	25039099	C	T	0.0188867	-0.0166931	0.0393691	0.6715547	0.897403	0.117266	1.97E-14	-0.0186016	0.0439373	0.6720283	0.6720283	0.93059664	0.2919554	10	0.98(0.90 - 1.07)
cg02088347	ENO1	1	8923969	rs10864368	1	8918313	T	C	0.478131	-0.00675933	0.0116654	0.5622963	0.178921	0.0309992	7.84E-09	-0.0377783	0.0655263	0.5642529	0.5642529	0.898650329	0.190551	13	0.96(0.85 - 1.09)
cg02116225	SHMT1	17	18267416	rs652093	17	18269099	C	G	0.383698	0.00710149	0.0122779	0.5629967	0.456759	0.0334989	2.48E-42	0.0155476	0.0269046	0.5633475	0.5759156	0.898650329	0.5405703	20	1.02(0.96 - 1.07)
cg02138082	AGRN	1	978573	rs9442372	1	1018704	A	G	0.440358	0.0125575	0.0117214	0.2840206	0.662276	0.0300736	1.78E-107	0.0189611	0.0177196	0.2845898	0.4631692	0.762003848	0.281746	20	1.02(0.98 - 1.06)
cg02147681	RAI1	17	17603837	rs2001884	17	17602977	T	A	0.524851	0.00323757	0.0117861	0.7835514	0.316655	0.0317671	2.10E-23	0.0102243	0.0372348	0.7836315	0.5173758	0.962560805	0.2247918	20	1.01(0.94 - 1.09)
cg02157802	KLHL1	13	70431522	rs61963758	13	70431403	T	C	0.23161	-0.00334984	0.0132445	0.8003276	0.275968	0.0369691	8.34E-14	-0.0121385	0.0480205	0.8004397	0.8004397	0.965411545	0.8326356	20	0.99(0.90 - 1.09)
cg02166842	EGFR	7	55179471	rs759158	7	55179209	G	T	0.414513	-0.0027067	0.0122622	0.8252986	0.20485	0.0324853	2.86E-10	-0.0132131	0.059896	0.8254038	0.8254038	0.970402962	0.2678562	8	0.99(0.88 - 1.11)
cg02181506	SERPINA1	14	94856984	rs1570141	14	94856637	A	G	0.439364	0.00246083	0.0117377	0.8339394	-0.300453	0.0329802	8.23E-20	-0.0081904	0.039077	0.8339828	0.8339828	0.97209628	0.3430097	16	0.99(0.92 - 1.07)
cg02184697	KREMEN2	16	3013025	rs757275	16	3012746	C	T	0.353877	0.00583297	0.0127116	0.6463276	-0.526074	0.0327915	6.40E-58	-0.0110877	0.024173	0.6464624	0.8378405	0.923101279	0.5104148	20	0.99(0.94 - 1.04)
cg02185216	GPT	8	145731186	rs12542925	8	145892022	A	G	0.0964215	-0.012442	0.0182959	0.4964772	-1.17959	0.053608	2.64E-107	0.0105477	0.0155178	0.4966827	0.4492174	0.874553083	0.3578498	20	1.01(0.98 - 1.04)
cg02190383	BEST1	11	61725666	rs741886	11	61724787	T	G	0.082505	-0.000331885	0.0199524	0.9867287	-0.420803	0.0596272	1.70E-12	0.000788695	0.0474152	0.9867288	0.9867288	0.99923962	0.6279696	8	1.00(0.91 - 1.10)
cg02204442	ADARB2	10	1234378	rs10903409	10	1284672	A	G	0.33499	4.81E-05	0.0121831	0.9968512	-0.34293	0.0350321	1.25E-22	-0.000140205	0.0355265	0.9968512	0.9968512	0.999560174	0.9252405	20	1.00(0.93 - 1.07)
cg02224138	ADARB2	10	1231119	rs3793735	10	1282828	C	T	0.356859	0.00301824	0.0127395	0.812719	0.426139	0.0342675	1.67E-35	0.00708276	0.0299006	0.8127523	0.86646	0.967970234	0.8889895	20	1.01(0.95 - 1.07)
cg02232751	LDHA	11	18415742	rs6486424	11	18426656	A	T	0.419483	-0.00705184	0.0123038	0.5665477	-0.340495	0.0315973	4.47E-27	0.0207106	0.0361861	0.5670955	0.5670955	0.899222469	0.5657548	20	1.02(0.95 - 1.10)
cg02237368	PGAM2	7	44103276	rs13241398	7	44077524	C	T	0.238569	0.009098	0.0126178	0.4708819	0.305774	0.040103	2.45E-14	0.029754	0.0414492	0.4728546	0.4728546	0.864290406	0.9423625	20	1.03(0.95 - 1.12)
cg02238012	IRX4	5	1880310	rs10866527	5	1891800	T	C	0.49006	-0.0153335	0.0117001	0.1900117	0.181663	0.0329394	3.49E-08	-0.0844063	0.066199	0.2022953	0.2022953	0.699619395	0.2543624	12	0.92(0.81 - 1.05)
cg02286091	BHMT	5	78407678	rs10053349	5	78475423	C	T	0.373757	0.000254302	0.0118133	0.9828255	0.353381	0.0335191	5.49E-26	0.000719626	0.0334295	0.9828255	0.1370176	0.998453259	0.07265421	20	1.00(0.94 - 1.07)
cg02303807	SDC3	1	31367595	rs4642942	1	31492150	C	G	0.456262	-0.00150556	0.0126332	0.9051368	0.196764	0.0325441	1.48E-09	-0.00765161	0.0642174	0.9051551	0.9051551	0.984875095	0.1905668	17	0.99(0.88 - 1.13)
cg02334775	ISG20	15	89182676	rs62023331	15	89182466	T	C	0.245527	-0.0245959	0.0138366	0.07547005	0.452689	0.0363834	1.54E-35	-0.0543329	0.0308757	0.07845385	0.09335975	0.524812293	0.464292	20	0.95(0.89 - 1.01)
cg02335376	GDPD3	16	30124880	rs34876189	16	30332203	A	G	0.0347913	-0.0725729	0.0438062	0.09758398	0.603028	0.0697813	5.54E-18	-0.120347	0.0739666	0.103726	0.03494361	0.576157174	0.03745976	8	0.89(0.77 - 1.02)
cg02336827	LIMD1	3	45636190	rs267218	3	45633834	G	A	0.498012	-0.0187098	0.0118384	0.1140077	0.228656	0.0325839	2.26E-12	-0.0818251	0.0530707	0.1231185	0.1231185	0.607014208	0.8237114	20	0.92(0.83 - 1.02)
cg02340312	VPS52	6	33238249	rs15604	6	33267715	G	A	0.00695825	-0.0526301	0.101705	0.6048225	-3.66078	0.151164	1.46E-129	0.0143768	0.0277887	0.6049049	6.91E-08	0.910930439	NA	NA	1.01(0.96 - 1.07)
cg02341264	AGRN	1	967967	rs9442368	1	1010717	C	T	0.4334	0.0111477	0.0116954	0.3405041	0.332553	0.0331046	9.61E-24	0.0335216	0.0353265	0.3426676	0.5133538	0.801202953	0.4047636	20	1.03(0.96 - 1.11)
cg02354658	GLRX	5	95151391	rs6556883	5	95152085	A	G	0.230616	0.0155861	0.0132588	0.2397833	-0.777292	0.0365609	2.65E-100	-0.0200518	0.0170837	0.2405008	0.6450412	0.73193685	0.8350876	20	0.98(0.95 - 1.01)
cg02371052	HCG9	6	29945086	rs2747425	6	29646790	T	C	0.181909	-0.0504552	0.0186397	0.006792134	0.35002	0.0432958	6.25E-16	-0.14415	0.0561591	0.01026395	1.10E-05	0.193255273	5.22E-05	20	0.87(0.78 - 0.97)
cg02371408	VCAN	5	82767280	rs185967879	5	81375198	A	T	0.000994036	-0.179518	0.346131	0.6040106	1.18075	0.168026	2.11E-12	-0.152038	0.293943	0.6049922	0.07439952	0.910942903	NA	NA	0.86(0.48 - 1.53)
cg02380983	PLA2G4C	19	48568071	rs412631	19	48607170	T	A	0.154076	-0.007207	0.0157807	0.6478888	0.287884	0.0439611	5.81E-11	-0.0250344	0.0549493	0.6486844	0.6486844	0.923188075	0.8655683	20	0.98(0.88 - 1.09)
cg02387701	TCIRG1	11	67810303	rs2075609	11	67816936	G	A	0.259443	-0.00951921	0.0141845	0.5021572	0.390708	0.0356233	5.46E-28	-0.024364	0.0363725	0.5029555	0.5029555	0.877738811	0.1006815	20	0.98(0.91 - 1.05)
cg02400595	PDK2	17	48185239	rs9912132	17	48192005	T	C	0.0497018	0.00545418	0.0281341	0.8462826	-0.502931	0.0805562	4.29E-10	-0.0108448	0.0559673	0.8463558	0.8463558	0.974910225	0.7890923	7	0.99(0.89 - 1.10)
cg02408697	ADARB2	10	1416920	rs11250482	10	1416765	A	G	0.148111	-0.00200264	0.0156396	0.8981099	-1.15481	0.0406076	6.82E-178	0.00173418	0.0135432	0.898111	0.9376791	0.983885969	0.09606186	20	1.00(0.98 - 1.03)
cg02415349	AGRN	1	990470	rs9442396	1	1019180	T	C	0.4334	0.0108974	0.011725	0.3526737	-0.357043	0.0324499	3.70E-28	-0.0305213	0.0329561	0.3543849	0.3543849	0.808879734	0.3409823	20	0.97(0.91 - 1.03)
cg02416986	B4GALT2	1	44446201	rs2906596	1	44426948	G	A	0.084493	0.00723763	0.018498	0.695601	-0.425695	0.0562106	3.64E-14	-0.0170019	0.0435116	0.6959862	0.6959862	0.937123727	0.7420233	20	0.98(0.90 - 1.07)
cg02426414	SHMT1	17	18265933	rs4924750	17	18260753	G	C	0.282306	0.00526263	0.0127501	0.6797883	-0.458827	0.0349786	2.62E-39	-0.0114697	0.0278022	0.6799379	0.9140133	0.93263063	0.7517224	20	0.99(0.94 - 1.04)
cg02428506	ARHGDIG	16	332825	rs427791	16	333863	A	C	0.0328032	0.0140662	0.0340739	0.6797425	-0.693495	0.113913	1.14E-09	-0.0202831	0.0492464	0.6804357	0.6804357	0.932898959	0.2869813	18	0.98(0.89 - 1.08)
cg02445968	ADARB2	10	1449028	rs2820651	10	1471765	A	C	0.0805169	0.00119362	0.0194848	0.9511529	-1.64971	0.0495471	4.45E-243	-0.000723535	0.0118111	0.951153	0.7852332	0.99326039	0.762122	20	1.00(0.98 - 1.02)
cg02453929	EPHX1	1	226033217	rs45507694	1	226033663	T	C	0.00894632	-0.0813639	0.0441134	0.06512109	-1.02451	0.162723	3.05E-10	0.0794172	0.0448675	0.0767209	0.0767209	0.519710102	0.5774449	10	1.08(0.99 - 1.18)
cg02463253	PIPOX	17	27369851	rs7207327	17	27351726	T	C	0.277336	-0.00586302	0.0137992	0.6709233	0.261903	0.0372897	2.16E-12	-0.0223862	0.0527844	0.6714886	0.6714886	0.930474788	0.1678025	17	0.98(0.88 - 1.08)
cg02470080	EXT1	8	118849022	rs13281310	8	118823689	G	C	0.0308151	-0.0755723	0.0537748	0.1599179	0.670837	0.0802896	6.53E-17	-0.112654	0.0812868	0.1657834	0.1657834	0.659555888	0.7131966	7	0.89(0.76 - 1.05)
cg02479986	PPFIA4	1	203027445	rs34786248	1	203038008	G	A	0.0695825	0.0258046	0.0209437	0.2179141	0.436438	0.0647381	1.57E-11	0.0591255	0.0487827	0.2255053	0.3664118	0.718352102	0.002514411	6	1.06(0.96 - 1.17)
cg02489968	CHST1	11	45674238	rs2277272	11	45674170	C	T	0.17992	0.0122546	0.013837	0.3758116	0.310248	0.046424	2.34E-11	0.0394993	0.0449897	0.3799633	0.25364	0.82470595	0.05085584	20	1.04(0.95 - 1.14)
cg02494066	AGRN	1	983386	rs9442395	1	1018144	T	C	0.441352	0.0113969	0.0117201	0.3308399	0.301819	0.0329833	5.66E-20	0.0377607	0.0390502	0.3335546	0.3335546	0.79495443	0.330744	20	1.04(0.96 - 1.12)
cg02503633	DPYSL4	10	134014536	rs2818405	10	134031876	T	G	0.10835	0.00407099	0.0217251	0.8513576	0.312742	0.0562898	2.76E-08	0.0130171	0.069506	0.8514411	0.8514411	0.975777058	0.1933506	20	1.01(0.88 - 1.16)
cg02506717	CREB5	7	28338790	rs150896293	7	28628929	C	T	0.114314	0.0108721	0.0213258	0.6101848	-0.294169	0.0470214	3.95E-10	-0.0369587	0.0727354	0.6113654	0.6113654	0.912593206	0.3565077	8	0.96(0.84 - 1.11)
cg02510185	KIAA0513	16	85122369	rs4783125	16	85128778	C	G	0.055666	0.0236828	0.0310265	0.4452793	0.85495	0.0849354	7.82E-24	0.0277008	0.0363946	0.4465833	0.6174354	0.854147507	0.4892822	7	1.03(0.96 - 1.10)
cg02520020	SERPING1	11	57364890	rs34052104	11	57384519	C	A	0.267396	0.0228509	0.0126534	0.07093242	-0.244353	0.0359863	1.12E-11	-0.0935159	0.0535834	0.08094311	0.08094311	0.531390316	0.6728929	20	0.91(0.82 - 1.01)
cg02583151	SIX1	14	61116211	rs115495285	14	61017656	T	G	0.0119284	-0.00272229	0.0800748	0.9728797	1.4935	0.125061	7.14E-33	-0.00182276	0.0536157	0.9728798	0.9976476	0.997155855	0.6241746	20	1.00(0.90 - 1.11)
cg02593227	GPC1	2	241399741	rs13406305	2	241479946	A	G	0.166004	0.00807322	0.0139535	0.5628724	-0.30102	0.0428021	2.02E-12	-0.0268196	0.0465107	0.5641879	0.5641879	0.898650329	0.04946118	20	0.97(0.89 - 1.07)
cg02604304	ZNF117	7	64451414	rs28872832	7	64486813	C	T	0.43837	0.0207657	0.0118	0.07844086	0.50849	0.0322264	4.36E-56	0.040838	0.0233499	0.08029776	0.1102901	0.529142467	0.2109632	20	1.04(1.00 - 1.09)
cg02606218	GALK2	15	49448019	rs17435932	15	49448012	A	C	0.333002	0.0140058	0.0122531	0.2530214	0.301341	0.0318385	2.94E-21	0.0464782	0.0409574	0.2564609	0.2564609	0.742723296	0.04804543	20	1.05(0.97 - 1.14)
cg02631868	HDLBP	2	242190788	rs145049499	2	242263945	A	G	0.00994036	-0.0212275	0.0586435	0.7173705	-6.45661	0.177461	7.83E-290	0.00328771	0.00908315	0.7173839	0.8294598	0.943677743	0.8077086	20	1.00(0.99 - 1.02)
cg02639601	TNRC18	7	5399044	rs59972521	7	5404467	A	G	0.363817	0.00662354	0.0118044	0.5747241	-0.37145	0.0322688	1.16E-30	-0.0178316	0.031817	0.5751778	0.5751778	0.901304308	0.05348343	20	0.98(0.92 - 1.05)
cg02644491	CBS	21	44474019	rs2839619	21	44436177	G	A	0.461233	0.0224608	0.0117094	0.05508751	0.832802	0.0283994	5.04E-189	0.0269701	0.0140903	0.05560804	0.5111988	0.454419334	0.9734104	20	1.03(1.00 - 1.06)
cg02647408	GRM5	11	88241594	rs308884	11	88244324	T	C	0.171968	-0.00560273	0.0157605	0.7222211	-0.224241	0.0402664	2.56E-08	0.0249853	0.0704267	0.722762	0.722762	0.945154514	0.2854749	17	1.03(0.89 - 1.18)
cg02653521	GPC1	2	241373820	rs9973786	2	241373780	G	A	0.153082	-0.00710851	0.0140681	0.6133532	-0.778749	0.0471252	2.42E-61	0.00912812	0.0180734	0.613519	0.2284061	0.913640587	0.3024954	20	1.01(0.97 - 1.05)
cg02658528	MCF2L	13	113689139	rs112627187	13	113688915	A	G	0.442346	0.00459085	0.0117095	0.6950124	0.186132	0.0325138	1.04E-08	0.0246644	0.0630569	0.6956895	0.6956895	0.93707267	0.1028127	20	1.02(0.91 - 1.16)
cg02697989	ADARB2	10	1234979	rs3793735	10	1282828	C	T	0.356859	0.00301824	0.0127395	0.812719	0.652675	0.0323687	2.04E-90	0.00462441	0.0195202	0.8127317	0.4092743	0.967970234	0.8445133	20	1.00(0.97 - 1.04)
cg02699915	EXT2	11	44116952	rs80249458	11	44113618	C	G	0.100398	0.0313835	0.0246135	0.2022907	0.857069	0.0542291	2.89E-56	0.0366173	0.0288115	0.203756	0.4956359	0.700162581	0.7851387	20	1.04(0.98 - 1.10)
cg02725069	ADAM19	5	157002817	rs11134815	5	156984771	G	C	0.294235	0.0042637	0.0135796	0.7535375	-0.323255	0.0357527	1.55E-19	-0.0131899	0.0420342	0.7536812	0.7536812	0.954675636	0.01763883	20	0.99(0.91 - 1.07)
cg02737384	RASSF4	10	45470199	rs968565	10	45470188	T	C	0.300199	-0.00889144	0.01303	0.4949973	1.0352	0.0293371	9.51E-273	-0.00858909	0.0125893	0.495078	0.1098538	0.873587512	0.5247797	20	0.99(0.97 - 1.02)
cg02754494	HOMER1	5	78810199	rs55754450	5	78440172	C	T	0.0497018	-0.0238621	0.0205055	0.2445486	0.667962	0.083049	8.77E-16	-0.0357237	0.0310182	0.2494442	0.4057489	0.738666111	0.4252507	5	0.96(0.91 - 1.03)
cg02802029	PLOD2	3	145879686	rs34803917	3	145878591	A	G	0.129225	-0.0244743	0.0204323	0.2309855	-0.291726	0.0446333	6.32E-11	0.083895	0.0712059	0.2387161	0.2387161	0.730242199	0.10832	12	1.09(0.95 - 1.25)
cg02813606	VPS52	6	33235902	rs1014779	6	33276466	A	G	0.49006	0.0148705	0.01159	0.1994761	0.216259	0.0328193	4.42E-11	0.0687624	0.0545996	0.2078881	0.2078881	0.702514606	0.00118694	13	1.07(0.96 - 1.19)
cg02851212	ADARB2	10	1451418	rs2820669	10	1451438	C	T	0.312127	-0.0212329	0.01276	0.09610836	-0.497643	0.0357196	4.05E-44	0.0426669	0.0258231	0.09847818	0.1174829	0.566748737	0.5672977	20	1.04(0.99 - 1.10)
cg02853418	NR5A1	9	127247965	rs7855918	9	127239939	C	T	0.44831	-0.00551273	0.0116896	0.6372175	0.216981	0.0332381	6.66E-11	-0.0254065	0.0540141	0.6380929	0.6380929	0.920414071	0.6522951	20	0.97(0.88 - 1.08)
cg02881742	DPYSL4	10	134001246	rs11592988	10	134014653	T	C	0.50994	-0.00337647	0.0118206	0.7751517	-0.283636	0.032971	7.79E-18	0.0119043	0.0416983	0.7752722	0.7752722	0.960401031	0.02749928	20	1.01(0.93 - 1.10)
cg02887530	ADARB2	10	1609383	rs61831930	10	1582549	A	G	0.102386	-0.0527929	0.0276096	0.05586066	-0.954855	0.0549748	1.42E-67	0.0552889	0.0290896	0.05734938	0.476504	0.460084738	0.06440102	20	1.06(1.00 - 1.12)
cg02891914	LRP5L	22	25777552	rs5760977	22	25687080	A	C	0.192843	-0.00362144	0.0145173	0.8030074	-0.390475	0.046614	5.44E-17	0.00927446	0.0371951	0.8030929	0.8030929	0.966122118	0.8737719	18	1.01(0.94 - 1.09)
cg02908963	GPA33	1	167042622	rs6672138	1	167036586	T	G	0.252485	0.00320126	0.0144291	0.8244218	0.389394	0.0385878	6.05E-24	0.00822112	0.0370642	0.8244635	0.8568384	0.970248404	0.1398362	20	1.01(0.94 - 1.08)
cg02924954	ADARB2	10	1262895	rs10794730	10	1247022	T	C	0.261431	-0.00821514	0.0129883	0.5270582	0.517314	0.0361504	1.89E-46	-0.0158804	0.0251317	0.5274613	0.7996285	0.885734483	0.9722072	20	0.98(0.94 - 1.03)
cg02926033	DPP6	7	154540580	rs579864	7	154539863	A	G	0.372763	-0.0156519	0.0121822	0.1988562	-0.2432	0.0337612	5.87E-13	0.0643582	0.0508818	0.205923	0.205923	0.701333296	0.2333202	15	1.07(0.97 - 1.18)
cg02942825	GIPR	19	46185348	rs12986349	19	46188000	T	G	0.244533	0.0102743	0.0135433	0.4480763	0.432658	0.0365319	2.33E-32	0.0237469	0.0313667	0.4490053	0.4490053	0.856084602	0.0614609	20	1.02(0.96 - 1.09)
cg02951514	TG	8	134115347	rs2703006	8	134087215	T	C	0.205765	-0.00202299	0.0137678	0.8831823	-0.262148	0.0395866	3.54E-11	0.00771699	0.0525322	0.8832108	0.8832108	0.981243488	0.08816578	20	1.01(0.91 - 1.12)
cg02972640	ADARB2	10	1415977	rs2387660	10	1426760	T	C	0.451292	0.00623033	0.0117486	0.5959011	0.508352	0.0311036	4.81E-60	0.0122559	0.0231233	0.5960945	0.3170123	0.909343477	0.3216537	20	1.01(0.97 - 1.06)
cg02981703	CA6	1	9005734	rs10864373	1	9009016	G	A	0.315109	-0.00101417	0.0123133	0.9343574	0.237537	0.0343195	4.47E-12	-0.00426953	0.0518412	0.9343621	0.9343621	0.990285311	0.6937488	15	1.00(0.90 - 1.10)
cg02989940	AHSP	16	31539234	rs7192001	16	31522723	T	C	0.508946	0.0141318	0.0116583	0.2254487	-0.617211	0.0308281	3.61E-89	-0.0228962	0.0189233	0.2262978	0.6264336	0.719030953	0.1815255	20	0.98(0.94 - 1.01)
cg03004371	ALDH1A3	15	101423806	rs4646656	15	101425703	C	T	0.193837	0.00301847	0.0137627	0.8263988	-0.795614	0.0404034	2.54E-86	-0.00379389	0.0172993	0.8264094	0.9861811	0.970873065	0.7249998	20	1.00(0.96 - 1.03)
cg03043804	TCL1B	14	96152706	rs1748952	14	96151684	A	G	0.479125	0.0100882	0.0117049	0.3887545	0.814949	0.029622	1.27E-166	0.0123789	0.0143698	0.3889871	0.05115294	0.828476983	0.07029224	20	1.01(0.98 - 1.04)
cg03058660	GRIN2D	19	48919198	rs7255050	19	48915042	C	A	0.505964	-0.010277	0.0117555	0.3819935	-0.336474	0.0326683	7.07E-25	0.0305432	0.0350629	0.3837013	0.6506467	0.826842857	0.7478791	20	1.03(0.96 - 1.10)
cg03060158	IP6K2	3	48755856	rs6806356	3	48727636	G	A	0.224652	0.00392322	0.0139718	0.7788672	-0.567542	0.036536	2.05E-54	-0.00691265	0.0246221	0.7789024	0.9599813	0.96128889	0.4360472	20	0.99(0.95 - 1.04)
cg03069242	FGF6	12	4555720	rs2970822	12	4555754	G	A	0.225646	-0.00308637	0.0135569	0.8199102	0.249952	0.0391343	1.69E-10	-0.0123479	0.0542725	0.8200226	0.8200226	0.969240078	0.7153313	20	0.99(0.89 - 1.10)
cg03119897	NFASC	1	204948629	rs6663324	1	204946764	C	T	0.0765408	0.0289999	0.0214919	0.1772275	0.472643	0.0518982	8.46E-20	0.0613569	0.0459681	0.1819517	0.1819517	0.678899857	0.35292	19	1.06(0.97 - 1.16)
cg03136916	MCF2L	13	113712471	rs9324217	13	113710479	T	C	0.374751	0.0124595	0.0127368	0.3279614	-0.270049	0.0321137	4.13E-17	-0.046138	0.0474829	0.3312118	0.3312118	0.793685654	0.2669827	20	0.95(0.87 - 1.05)
cg03144753	CMC1	3	28286464	rs10510607	3	28286261	T	C	0.173956	-0.0174098	0.016255	0.2841502	-0.232928	0.0415098	2.01E-08	0.0747433	0.0710454	0.2927764	0.2927764	0.768079139	0.3046861	14	1.08(0.94 - 1.24)
cg03159252	FGF22	19	639161	rs11672829	19	618159	G	A	0.511928	0.00762886	0.0117766	0.5171155	-0.484972	0.0316322	4.71E-53	-0.0157305	0.0243047	0.5174891	0.252892	0.883276412	0.7599521	20	0.98(0.94 - 1.03)
cg03177708	IRF2BP1	19	46389676	rs58672492	19	46390099	G	C	0.0755467	-0.0123548	0.0234746	0.5986763	0.828505	0.0666633	1.84E-35	-0.0149122	0.0283591	0.5990037	0.5990037	0.909850924	0.1989578	20	0.99(0.93 - 1.04)
cg03183215	ADARB2	10	1252341	rs1876898	10	1249986	T	C	0.260437	-0.0087791	0.0129763	0.4986923	-1.19594	0.0276489	0	0.00734072	0.0108516	0.4987448	0.9064266	0.875661378	0.9790673	20	1.01(0.99 - 1.03)
cg03183936	PPP2CA	5	133560628	rs254053	5	133560931	T	A	0.213718	0.0183224	0.0132635	0.1671513	0.636139	0.0431382	3.24E-49	0.0288025	0.0209413	0.1690095	0.1398151	0.66356256	0.001232207	20	1.03(0.99 - 1.07)
cg03185144	KIAA0513	16	85106490	rs144677149	16	85106491	C	G	0.0129225	0.032228	0.0854558	0.7060765	1.54055	0.107143	7.07E-47	0.0209198	0.05549	0.7061729	0.4579451	0.940181657	0.9758597	20	1.02(0.92 - 1.14)
cg03185752	AGRN	1	954631	rs9442372	1	1018704	A	G	0.440358	0.0125575	0.0117214	0.2840206	0.539158	0.0321376	3.62E-63	0.0232909	0.0217845	0.2850006	0.4881127	0.762148491	0.3631588	20	1.02(0.98 - 1.07)
cg03188793	TALDO1	11	755658	rs3895063	11	755659	A	G	0.112326	0.0182205	0.020656	0.3777269	-2.04346	0.0248262	0	-0.00891651	0.0101089	0.3777542	0.2539551	0.823257323	0.01205602	20	0.99(0.97 - 1.01)
cg03202693	MCF2L	13	113637903	rs2993275	13	113629802	G	A	0.37674	0.0220012	0.013226	0.09621619	-0.674048	0.031307	8.10E-103	-0.0326404	0.0196802	0.09720891	0.2429395	0.565056647	0.855197	20	0.97(0.93 - 1.01)
cg03203114	PHLDB1	11	118505622	rs76570573	11	118543798	T	C	0.0596421	0.0223996	0.0265526	0.3988966	-0.724883	0.078217	1.90E-20	-0.030901	0.0367816	0.400841	0.001560407	0.833744878	0.000807663	20	0.97(0.90 - 1.04)
cg03220363	TG	8	134115661	rs13256652	8	134107744	C	A	0.260437	-0.0214777	0.0128533	0.0947242	-0.208552	0.0361126	7.69E-09	0.102985	0.0641592	0.1084618	0.1084618	0.585665405	0.3592585	20	1.11(0.98 - 1.26)
cg03226887	CREB5	7	28574260	rs4722807	7	28574273	C	T	0.252485	0.0071949	0.014597	0.6220814	1.07679	0.0316008	1.74E-254	0.00668179	0.0135574	0.6221178	0.3190396	0.916563077	0.6364444	20	1.01(0.98 - 1.03)
cg03237166	ALDH1B1	9	38393112	rs4646770	9	38393171	G	A	0.304175	0.00092096	0.0145932	0.9496798	0.371445	0.0371859	1.71E-23	0.0024794	0.0392884	0.9496808	0.9496808	0.99312661	0.05325125	15	1.00(0.93 - 1.08)
cg03254916	ELF3	1	201978949	rs12060875	1	201954339	A	T	0.390656	0.0126016	0.0120015	0.2937172	-0.307815	0.0333662	2.83E-20	-0.0409389	0.039241	0.2968249	0.2968249	0.770207828	0.888204	20	0.96(0.89 - 1.04)
cg03255556	SNX24	5	122181680	rs7728489	5	122164612	A	G	0.26839	-0.0208738	0.0143493	0.1457548	0.321841	0.0340342	3.19E-21	-0.0648575	0.0451095	0.1504968	0.1504968	0.643511665	0.04766772	20	0.94(0.86 - 1.02)
cg03267697	GMPPA	2	220362212	rs2280039	2	220363488	G	A	0.353877	0.00553942	0.0124099	0.6553292	-0.381534	0.0334477	3.86E-30	-0.0145188	0.0325513	0.6555758	0.6555758	0.925161126	0.06032251	20	0.99(0.92 - 1.05)
cg03272408	COPZ2	17	46103607	rs11650615	17	46123698	G	C	0.263419	-0.00578468	0.0123034	0.6382341	0.429744	0.0348692	6.69E-35	-0.0134608	0.0286505	0.6384783	0.1216616	0.920460517	0.2834863	20	0.99(0.93 - 1.04)
cg03276479	SDC2	8	97507958	rs2437772	8	97512977	C	T	0.329026	-0.00760958	0.0125883	0.5455138	0.265359	0.0345907	1.70E-14	-0.0286765	0.0475857	0.5467561	0.5114924	0.892593857	0.5248243	12	0.97(0.89 - 1.07)
cg03277925	ADARB2	10	1245951	rs3793739	10	1282530	A	C	0.350895	0.00579663	0.0128275	0.6513476	0.225901	0.0340776	3.38E-11	0.0256601	0.0569156	0.6521016	0.6521016	0.924008558	0.4377048	16	1.03(0.92 - 1.15)
cg03285617	NT5E	6	86179345	rs9450284	6	86199329	G	C	0.38668	0.0148148	0.0116287	0.2026684	0.390587	0.0332651	7.80E-32	0.0379296	0.0299471	0.2053154	0.423696	0.701095525	0.2491435	15	1.04(0.98 - 1.10)
cg03299838	RALGDS	9	135996055	rs7022841	9	136002096	T	C	0.292247	0.0021638	0.0142512	0.8793188	-0.259026	0.0362651	9.16E-13	-0.00835359	0.0550308	0.8793458	0.8793458	0.980103302	0.8207112	18	0.99(0.89 - 1.10)
cg03302259	ACP5	19	11689855	rs3760780	19	11689158	C	T	0.343936	0.0242698	0.0129533	0.06098028	-0.298027	0.034714	9.07E-18	-0.0814349	0.0444865	0.06716743	0.06716743	0.491517656	0.8031573	20	0.92(0.84 - 1.01)
cg03309978	MCF2L	13	113748255	rs74115794	13	113745891	T	C	0.0934394	-0.0178356	0.0248006	0.4720423	0.678369	0.0504466	3.19E-41	-0.0262919	0.0366114	0.4726748	0.7623069	0.864290406	0.4454977	20	0.97(0.91 - 1.05)
cg03315344	CHST6	16	75512273	rs1834014	16	75501274	G	A	0.378728	0.0207306	0.0119773	0.08348313	-0.521288	0.0327175	3.74E-57	-0.0397681	0.0231115	0.08530508	0.1207793	0.540628992	0.1383977	20	0.96(0.92 - 1.01)
cg03316864	B3GNT3	19	17906309	rs34262244	19	17905907	A	G	0.299205	0.0323398	0.0125805	0.0101514	0.551738	0.0361338	1.22E-52	0.0586144	0.0231225	0.01124613	0.06216201	0.204377793	0.4926893	20	1.06(1.01 - 1.11)
cg03321508	ACSS1	20	25039707	rs3746332	20	25039099	C	T	0.0188867	-0.0166931	0.0393691	0.6715547	0.991981	0.117127	2.47E-17	-0.016828	0.0397371	0.6719415	0.6719415	0.930590144	0.2733466	10	0.98(0.91 - 1.06)
cg03321592	HTR6	1	19991676	rs10917513	1	20006887	C	T	0.343936	0.00101004	0.0127495	0.9368561	0.230437	0.0340435	1.30E-11	0.00438315	0.0553313	0.9368604	0.9368604	0.990945701	0.7629923	20	1.00(0.90 - 1.12)
cg03327403	KRT8	12	53298911	rs2682299	12	53301059	A	C	0.293241	-0.0101398	0.0122869	0.409228	-0.401881	0.034027	3.44E-32	0.0252309	0.030648	0.4103683	0.4971285	0.837693087	0.3005123	20	1.03(0.97 - 1.09)
cg03337057	TSKS	19	50249776	rs73064029	19	50244799	T	C	0.0497018	0.00210715	0.0321098	0.9476778	-0.662862	0.0728358	8.97E-20	-0.00317887	0.0484424	0.9476791	0.9807337	0.99312661	0.5023705	3	1.00(0.91 - 1.10)
cg03337430	EPHX1	1	226012507	rs3990965	1	225989286	A	G	0.206759	-0.0217554	0.0146051	0.1363359	-0.237369	0.0377151	3.10E-10	0.0916521	0.0632288	0.1471894	0.1471894	0.638132749	0.5713695	8	1.10(0.97 - 1.24)
cg03348792	KRT1	12	53075482	rs139769904	12	53026568	C	G	0.0149105	-0.151306	0.0801351	0.05900764	0.836429	0.104477	1.19E-15	-0.180895	0.0984347	0.06610387	0.1861001	0.488090562	0.2485741	20	0.83(0.69 - 1.01)
cg03354108	EXT1	8	118968448	rs10105797	8	118954881	T	C	0.331014	-0.00179312	0.0116934	0.8781265	-0.188443	0.0345638	4.98E-08	0.00951543	0.0620771	0.8781743	0.8781743	0.980085129	0.5028827	19	1.01(0.89 - 1.14)
cg03354717	LONP2	16	48277879	rs13332872	16	48253721	A	G	0.101392	-0.0117734	0.0183431	0.5209748	0.579329	0.0554405	1.47E-25	-0.0203225	0.0317223	0.5217591	0.5217591	0.884983294	0.4545514	20	0.98(0.92 - 1.04)
cg03367493	GSDMD	8	144642094	rs12679598	8	144631986	G	A	0.157058	-0.00710143	0.0147235	0.6295791	-0.827968	0.0417205	1.20E-87	0.00857694	0.0177879	0.6296802	0.4423064	0.918714626	0.1614246	20	1.01(0.97 - 1.04)
cg03367679	MED24	17	38183553	rs2302777	17	38179492	G	A	0.366799	-0.00360548	0.0123899	0.7710501	-0.554516	0.0323579	7.87E-66	0.00650203	0.0223468	0.7710822	0.01967302	0.959195893	0.003198776	20	1.01(0.96 - 1.05)
cg03373115	PGM1	1	64058883	rs11582264	1	64071414	C	T	0.121272	-0.0267828	0.0156163	0.0863353	0.770461	0.0483459	3.54E-57	-0.0347621	0.0203858	0.08815565	0.08815565	0.546938832	0.8755647	20	0.97(0.93 - 1.01)
cg03396826	QSOX1	1	180161452	rs10798738	1	180161433	A	G	0.0437376	-0.00965344	0.0315284	0.7594658	1.13423	0.0742541	1.12E-52	-0.00851097	0.0278027	0.7595126	0.3870274	0.956221535	0.3083579	20	0.99(0.94 - 1.05)
cg03398865	IRX4	5	1879554	rs11960636	5	1882940	C	A	0.2167	0.00560968	0.0145483	0.6998003	-0.547418	0.0377323	1.08E-47	-0.0102475	0.0265856	0.6999011	0.1085211	0.938360993	0.5390587	20	0.99(0.94 - 1.04)
cg03404572	SERPINB3	18	61329252	rs4261645	18	61239806	T	C	0.250497	0.00959562	0.0134519	0.4756427	0.38724	0.0360645	6.79E-27	0.0247795	0.0348145	0.4766138	0.4766138	0.866584789	0.7703147	20	1.03(0.96 - 1.10)
cg03415901	FGF22	19	640909	rs55925830	19	649148	A	G	0.0626243	-0.0225447	0.0273256	0.4093492	-0.479096	0.07273	4.48E-11	0.0470567	0.0574814	0.4129898	0.4129898	0.83869602	0.8912526	10	1.05(0.94 - 1.17)
cg03430597	COL5A1	9	137660514	rs7866781	9	137661724	A	C	0.2833	-0.000349684	0.013273	0.9789818	-0.4227	0.0345951	2.48E-34	0.000827263	0.0314006	0.9789818	0.989953	0.998116399	0.6855357	20	1.00(0.94 - 1.06)
cg03434950	KRT7	12	52631505	rs7300317	12	52632573	A	G	0.457256	0.0239851	0.0117516	0.04125011	0.407061	0.03127	9.71E-39	0.0589226	0.0292221	0.04376089	0.06576378	0.406621558	0.2410372	20	1.06(1.00 - 1.12)
cg03440125	TPBG	6	83075080	rs140236441	6	83310414	G	A	0.00596421	-0.0646217	0.326252	0.842988	1.34537	0.125672	9.60E-27	-0.0480328	0.242542	0.8430145	0.365279	0.974191233	0.2513139	8	0.95(0.59 - 1.53)
cg03441853	ADPGK	15	73075003	rs16957297	15	73079208	A	G	0.0984095	-0.000736265	0.0213467	0.9724858	-0.41121	0.0505741	4.26E-16	0.00179048	0.0519123	0.972486	0.9973358	0.997098975	0.8947029	20	1.00(0.90 - 1.11)
cg03453374	CLIC5	6	46000514	rs16874143	6	46005219	T	C	0.082505	0.00765247	0.025259	0.7619202	-0.707317	0.0631698	4.21E-29	-0.010819	0.0357241	0.7620047	0.7620047	0.956723409	0.1897059	11	0.99(0.92 - 1.06)
cg03458172	SHOX2	3	157815672	rs62288261	3	157817433	C	A	0.152087	-0.00860826	0.0187368	0.645925	0.340601	0.0438584	8.11E-15	-0.0252737	0.0551072	0.6465008	0.8260556	0.923101279	0.6626626	20	0.98(0.88 - 1.09)
cg03462714	ADARB2	10	1547894	rs11598604	10	1555545	A	G	0.177932	-0.0280615	0.0162397	0.08399597	-1.0003	0.0398287	3.41E-139	0.0280531	0.0162732	0.08472924	0.4758503	0.539465631	0.8719216	20	1.03(1.00 - 1.06)
cg03469910	LONP2	16	48278066	rs16945974	16	48256602	C	T	0.102386	-0.0110693	0.0183516	0.5463896	0.496501	0.0545075	8.33E-20	-0.0222946	0.0370428	0.5472667	0.5472667	0.892966183	0.4988928	20	0.98(0.91 - 1.05)
cg03470754	PGAM2	7	44105166	rs10236917	7	43962860	C	T	0.207753	0.00795728	0.0142395	0.5762864	0.916908	0.0380852	4.55E-128	0.00867838	0.0155341	0.5763891	0.4105927	0.901761495	0.968222	20	1.01(0.98 - 1.04)
cg03474926	RALGDS	9	136023407	rs7044265	9	136020693	C	T	0.105368	0.0161138	0.0187829	0.3909492	0.457469	0.0620944	1.74E-13	0.0352238	0.0413357	0.3941367	0.3941367	0.829417271	0.2836204	4	1.04(0.96 - 1.12)
cg03477303	DPYSL4	10	134016713	rs2035807	10	133984715	G	A	0.314115	-0.0284754	0.013016	0.0286898	0.645957	0.0338756	4.61E-81	-0.0440825	0.0202821	0.02974534	0.01563664	0.337830641	0.019551	20	0.96(0.92 - 1.00)
cg03499943	LHPP	10	126211704	rs10901746	10	126209006	C	T	0.0805169	0.0678609	0.0187627	0.00029827	0.54258	0.0706176	1.55E-14	0.125071	0.0382203	0.001066516	0.003485438	0.037315129	0.02115765	18	1.13(1.05 - 1.22)
cg03502982	CTSG	14	25043625	rs12878578	14	25045589	A	G	0.11332	-0.0341041	0.0176495	0.05332269	-0.277345	0.0506767	4.43E-08	0.122966	0.0674873	0.06844521	0.06844521	0.495380243	0.5190712	14	1.13(0.99 - 1.29)
cg03513315	PES1	22	30988383	rs13053923	22	30988382	A	G	0.407555	-0.00242028	0.0121834	0.8425335	-0.50913	0.0322643	4.27E-56	0.00475376	0.0239317	0.8425458	0.485923	0.974122491	0.7289935	20	1.00(0.96 - 1.05)
cg03529003	PLOD1	1	11994281	rs6667711	1	11992341	C	T	0.117296	-0.0314528	0.0227358	0.166541	0.524363	0.0465856	2.17E-29	-0.0599829	0.0436852	0.1697298	0.1697298	0.664737493	0.0775228	20	0.94(0.86 - 1.03)
cg03534662	LIMD1	3	45636225	rs166498	3	45612351	C	T	0.467197	-0.0201006	0.0120552	0.09543886	-0.22135	0.0330121	2.01E-11	0.0908093	0.0561209	0.105641	0.105641	0.579654647	0.9476718	20	1.10(0.98 - 1.22)
cg03536664	UQCRC1	3	48636487	rs112843883	3	49646000	T	C	0.054672	-0.0204444	0.027671	0.4600051	-0.657391	0.0733013	3.01E-19	0.0310993	0.0422347	0.4615214	0.7534678	0.85994493	0.3077243	20	1.03(0.95 - 1.12)
cg03543954	KIAA0513	16	85116335	rs8056810	16	85117454	T	G	0.120278	0.0195442	0.0196744	0.3205237	-0.388687	0.049548	4.34E-15	-0.0502826	0.0510218	0.3243726	0.3388005	0.788444232	0.9009837	20	0.95(0.86 - 1.05)
cg03555710	PFKFB3	10	6220879	rs77782465	10	6220919	G	C	0.170974	0.0114237	0.0181576	0.5292564	0.330927	0.045154	2.32E-13	0.0345203	0.0550707	0.5307667	0.5307667	0.886762698	0.01442237	11	1.04(0.93 - 1.15)
cg03558805	CLDN3	7	73184883	rs11764572	7	73178435	A	G	0.479125	-0.0116769	0.0116706	0.3170493	-0.17538	0.0314754	2.52E-08	0.0665805	0.0676089	0.3247277	0.3247277	0.788690652	0.1723582	16	1.07(0.94 - 1.22)
cg03564320	RPRM	2	154336148	rs11692170	2	154338708	G	A	0.333996	0.00840621	0.0122783	0.4935714	0.564896	0.0345794	5.45E-60	0.014881	0.0217546	0.4939505	0.2869428	0.873228358	0.5762321	20	1.01(0.97 - 1.06)
cg03568305	MED24	17	38183559	rs2302774	17	38183090	T	G	0.374751	-0.00314872	0.0123454	0.7986829	-0.576801	0.0321019	3.48E-72	0.00545893	0.0214054	0.7987027	0.0101036	0.965065817	0.005252306	20	1.01(0.96 - 1.05)
cg03569507	COPZ2	17	46114237	rs2525095	17	46037277	T	A	0.478131	0.010991	0.0117052	0.3477388	-0.233021	0.0317956	2.32E-13	-0.0471674	0.0506429	0.3516617	0.4968972	0.806916305	0.1424724	20	0.95(0.86 - 1.05)
cg03573679	CHST12	7	2445727	rs17793630	7	2445320	G	A	0.0735586	0.0018275	0.0198876	0.9267843	0.498377	0.0655738	2.96E-14	0.0036669	0.0399077	0.9267896	0.9267896	0.989766937	0.2272803	7	1.00(0.93 - 1.09)
cg03581194	MCF2L	13	113654235	rs7316954	13	113634510	G	C	0.400596	0.0170906	0.0123188	0.1653323	0.485826	0.0319928	4.41E-52	0.0351784	0.025462	0.167093	0.3707223	0.660687275	0.4773802	20	1.04(0.99 - 1.09)
cg03583734	IRF2BP1	19	46390327	rs59100610	19	46389531	C	G	0.0765408	-0.0116018	0.0234913	0.6213934	0.891734	0.0680557	3.16E-39	-0.0130104	0.0263621	0.621641	0.1364531	0.916349586	0.03929177	20	0.99(0.94 - 1.04)
cg03585084	LHPP	10	126284563	rs10901785	10	126295646	G	A	0.291252	-0.00427342	0.0138296	0.7573175	0.369801	0.0339551	1.27E-27	-0.011556	0.0374124	0.757412	0.3432928	0.955738002	0.4424272	20	0.99(0.92 - 1.06)
cg03586793	PPP1R13B	14	104312558	rs73350563	14	104334210	G	A	0.0785288	-0.0193372	0.0279543	0.4890985	-0.387953	0.0652116	2.70E-09	0.0498441	0.0725413	0.4920109	0.4920109	0.873181832	0.9167254	19	1.05(0.91 - 1.21)
cg03611590	MATN4	20	43928207	rs9784191	20	43939090	G	A	0.280318	-0.017916	0.0127046	0.1584813	-0.209777	0.0359254	5.24E-09	0.085405	0.0623035	0.1704407	0.1704407	0.665574764	0.7011796	20	1.09(0.96 - 1.23)
cg03617683	KIAA0513	16	85060908	rs12597107	16	85070381	T	G	0.192843	-0.00961059	0.0151611	0.5261474	0.528712	0.0385783	9.49E-43	-0.0181774	0.0287062	0.5265894	0.5315734	0.885734483	0.09276766	20	0.98(0.93 - 1.04)
cg03630273	LIN7B	19	49618499	rs1009213	19	49618778	G	A	0.307157	0.0213009	0.0135497	0.1159373	0.315659	0.0350989	2.40E-19	0.0674807	0.0435759	0.1214836	0.2350968	0.605931128	0.1011103	20	1.07(0.98 - 1.17)
cg03639919	GCK	7	44191311	rs2908296	7	44193462	T	G	0.170974	-0.0160857	0.0147474	0.2753837	0.608346	0.0448015	5.36E-42	-0.0264417	0.0243199	0.2769281	0.2769281	0.757199961	0.9736886	20	0.97(0.93 - 1.02)
cg03645007	SLC38A3	3	50255295	rs739431	3	50255305	G	A	0.154076	0.00018584	0.0164552	0.9909891	0.358944	0.0481106	8.60E-14	0.000517741	0.0458434	0.9909891	0.9909891	0.999528234	0.8198693	20	1.00(0.91 - 1.09)
cg03663874	ARHGDIG	16	332515	rs9938786	16	399054	T	C	0.241551	-0.0225767	0.0145961	0.1219205	-0.365727	0.0368421	3.18E-23	0.061731	0.0403914	0.1264328	0.1665184	0.612402746	0.06492589	20	1.06(0.98 - 1.15)
cg03665785	C22orf31	22	29458676	rs134559	22	29458441	A	G	0.254473	0.00361943	0.0127152	0.7759094	-0.342362	0.0360616	2.23E-21	-0.0105719	0.0371563	0.7760074	0.2774198	0.960800597	0.5597758	20	0.99(0.92 - 1.06)
cg03678558	ADARB2	10	1715879	rs10219144	10	1715867	T	C	0.134195	-0.0250541	0.0213136	0.2397954	-0.329031	0.0503107	6.15E-11	0.076145	0.0658148	0.2472895	0.2472895	0.736045539	0.4622804	8	1.08(0.95 - 1.23)
cg03706056	SETD4	21	37437565	rs1005696	21	37443480	T	G	0.392644	-0.00688216	0.0118427	0.5611522	1.28566	0.0172278	0	-0.00535301	0.00921164	0.561164	0.0337825	0.898258868	0.6849438	20	0.99(0.98 - 1.01)
cg03719155	ACP5	19	11689880	rs3760780	19	11689158	C	T	0.343936	0.0242698	0.0129533	0.06098028	-0.618819	0.03361	1.06E-75	-0.0392196	0.0210404	0.06232007	0.3589296	0.475055437	0.3905175	20	0.96(0.92 - 1.00)
cg03720762	RAI1	17	17604184	rs2001884	17	17602977	T	A	0.524851	0.00323757	0.0117861	0.7835514	0.391734	0.0317671	6.13E-35	0.00826471	0.0300944	0.7836037	0.51435	0.962560805	0.3995011	20	1.01(0.95 - 1.07)
cg03724640	CD27	12	6553145	rs7312492	12	6549751	C	T	0.408549	0.016606	0.0117086	0.1561109	0.392045	0.0324518	1.33E-33	0.0423574	0.0300706	0.1589535	0.1589535	0.65252732	0.3038985	20	1.04(0.98 - 1.11)
cg03748243	C1orf105	1	172413542	rs4916258	1	172413526	T	G	0.399602	0.0131692	0.0118402	0.2660329	-0.911819	0.0281104	8.25E-231	-0.0144428	0.0129929	0.2663139	0.07881612	0.750500432	0.0941931	20	0.99(0.96 - 1.01)
cg03754605	ADARB2	10	1402253	rs11250378	10	1316520	A	G	0.33002	-0.00506427	0.0126324	0.6884972	-0.270383	0.0350075	1.13E-14	0.01873	0.0467832	0.6888941	0.9201274	0.936104815	0.5406126	20	1.02(0.93 - 1.12)
cg03776080	IGFBP3	7	45961455	rs2949837	7	45994378	T	A	0.302187	0.00828618	0.013181	0.529581	0.23347	0.0349163	2.28E-11	0.0354914	0.0567059	0.5313899	0.5313899	0.887103622	0.6501132	20	1.04(0.93 - 1.16)
cg03806087	ADH1A	4	100212536	rs6532795	4	100042221	T	C	0.298211	-0.00317162	0.0128487	0.8050292	-0.221338	0.0345753	1.54E-10	0.0143293	0.0580934	0.8051711	0.8051711	0.96676505	0.1822385	20	1.01(0.91 - 1.14)
cg03811519	NUP214	9	134001305	rs141235717	9	135472859	G	A	0.0109344	-0.0400379	0.0564567	0.4782135	1.12971	0.195948	8.15E-09	-0.0354409	0.0503513	0.4815114	0.4815114	0.868565692	NA	NA	0.97(0.87 - 1.07)
cg03812172	GCK	7	44184403	rs13306388	7	44184403	T	C	0.265408	0.0229409	0.014451	0.1124004	-1.3798	0.020668	0	-0.0166263	0.0104762	0.112502	0.3664362	0.590864152	0.7243549	20	0.98(0.96 - 1.00)
cg03826247	PTPRG	3	61911607	rs4688665	3	61915899	C	T	0.253479	-0.00843696	0.0136904	0.5377174	0.237042	0.0362024	5.84E-11	-0.0355927	0.0580105	0.5395083	0.5395083	0.890353695	0.8488273	20	0.97(0.86 - 1.08)
cg03889767	IDUA	4	987672	rs188911015	4	940660	A	G	0.0318091	-0.00361378	0.0480783	0.9400839	-1.20773	0.106108	5.13E-30	0.0029922	0.0398095	0.9400852	0.1495045	0.991584587	0.04308141	14	1.00(0.93 - 1.08)
cg03900028	ZNF117	7	64451426	rs56294715	7	64455399	G	A	0.439364	0.0204036	0.0117973	0.08371708	1.32316	0.0153391	0	0.0154203	0.00891778	0.08377924	0.07829291	0.53746034	0.4476892	20	1.02(1.00 - 1.03)
cg03900565	PPFIA4	1	203031815	rs11582909	1	203031422	A	G	0.44334	-0.00996769	0.0122289	0.4150191	0.205002	0.0314821	7.43E-11	-0.0486223	0.060118	0.4186409	0.4186409	0.842039654	0.872904	15	0.95(0.85 - 1.07)
cg03925149	PDHA2	4	96761135	rs4699472	4	96781055	C	T	0.368787	0.0184772	0.0124745	0.1385539	-0.264891	0.0347854	2.64E-14	-0.0697539	0.0479755	0.1459606	0.1459606	0.636043577	0.9067962	20	0.93(0.85 - 1.02)
cg03933279	GPR19	12	12849136	rs1014707	12	12858691	T	C	0.444334	0.00337517	0.0116678	0.7723731	-0.241186	0.0329357	2.43E-13	-0.013994	0.0484144	0.7725456	0.2905139	0.959486732	0.07812127	20	0.99(0.90 - 1.08)
cg03947203	C2CD2L	11	118987153	rs533993	11	118989739	G	A	0.465209	-0.00189556	0.01173	0.8716214	-0.591637	0.0316015	3.29E-78	0.00320393	0.0198271	0.8716261	0.2547036	0.979159145	0.03534012	20	1.00(0.96 - 1.04)
cg03949978	LRRC14	8	145747140	rs12216824	8	145915324	A	G	0.357853	-0.0235532	0.0118878	0.04755857	0.311752	0.0335539	1.53E-20	-0.0755511	0.0389896	0.05265696	0.05265696	0.442622562	0.8590578	20	0.93(0.86 - 1.00)
cg03950121	DPYSL4	10	134016915	rs2035807	10	133984715	G	A	0.314115	-0.0284754	0.013016	0.0286898	0.405503	0.0358021	9.73E-30	-0.0702224	0.0326917	0.0317122	0.0317122	0.349751103	0.02462038	20	0.93(0.87 - 0.99)
cg03985718	TGFBRAP1	2	105924245	rs2576738	2	105891644	C	A	0.37674	0.0102589	0.0118832	0.3879664	-0.292536	0.0342053	1.21E-17	-0.0350688	0.0408277	0.3903702	0.7630786	0.828476983	0.3420925	20	0.97(0.89 - 1.05)
cg03986934	CACNA1H	16	1248980	rs11648002	16	1247337	C	T	0.409543	0.0145549	0.0116817	0.2127801	0.186777	0.0319307	4.93E-09	0.0779266	0.0639466	0.2229888	0.2229888	0.715012759	0.9198588	13	1.08(0.95 - 1.23)
cg04012681	ADARB2	10	1511277	rs2820651	10	1471765	A	C	0.0805169	0.00119362	0.0194848	0.9511529	-0.660801	0.0587145	2.20E-29	-0.00180632	0.0294871	0.9511536	0.9511536	0.99326039	0.6759808	20	1.00(0.94 - 1.06)
cg04013093	GNMT	6	42928303	rs9471975	6	42919222	T	C	0.411531	-0.0182758	0.0116911	0.1180001	0.556161	0.0325797	2.45E-65	-0.0328606	0.021109	0.1195394	0.3398989	0.603525791	0.2062116	20	0.97(0.93 - 1.01)
cg04016660	KIAA0513	16	85075232	rs9939903	16	85027151	G	C	0.239563	-0.00581093	0.0142244	0.6828931	0.209508	0.0378244	3.04E-08	-0.0277361	0.0680789	0.6837055	0.6837055	0.934125887	0.5254146	20	0.97(0.85 - 1.11)
cg04030848	GAL3ST1	22	30960881	rs42932	22	30961048	C	T	0.362823	-0.0152324	0.0118232	0.1976247	-0.267722	0.0332874	8.79E-16	0.0568963	0.0447253	0.2033269	0.2033269	0.700082497	0.2313862	15	1.06(0.97 - 1.16)
cg04037228	LIMD1	3	45636386	rs267244	3	45624067	T	G	0.498012	-0.0189909	0.0118368	0.1086271	0.727501	0.0299541	2.68E-130	-0.0261043	0.016306	0.1093978	0.3476712	0.586747661	0.7928321	20	0.97(0.94 - 1.01)
cg04040317	MCF2L	13	113689955	rs3011511	13	113684919	A	G	0.261431	-0.0199329	0.0124864	0.1104065	-0.240191	0.0374104	1.36E-10	0.0829877	0.0535681	0.1213336	0.1213336	0.605910053	0.2322611	20	1.09(0.98 - 1.21)
cg04042468	BIK	22	43506033	rs4988364	22	43505444	A	C	0.125249	-0.0259758	0.0192529	0.1772763	-0.652876	0.046948	5.80E-44	0.0397867	0.0296278	0.1793097	0.09260007	0.675702232	0.05885297	20	1.04(0.98 - 1.10)
cg04064828	DPYSL4	10	134002751	rs902627	10	134018001	G	A	0.517893	-0.0109328	0.0118081	0.354512	0.220886	0.03319	2.83E-11	-0.0494952	0.0539727	0.3591211	0.6311684	0.812281408	0.1180532	20	0.95(0.86 - 1.06)
cg04076766	ANKRD53	2	71212157	rs7583998	2	71217538	A	G	0.22664	-0.00146376	0.0162652	0.9282925	-0.582911	0.0403629	2.83E-47	0.00251112	0.027904	0.9282939	0.4678322	0.989944898	0.5781992	20	1.00(0.95 - 1.06)
cg04086391	DPP6	7	154684493	rs1047038	7	154684303	A	T	0.0894632	0.0269353	0.0170695	0.1145706	0.389312	0.0562506	4.48E-12	0.069187	0.0449705	0.1239272	0.1239272	0.607998722	0.4114091	20	1.07(0.98 - 1.17)
cg04086443	PHGDH	1	120286814	rs667226	1	120293352	C	T	0.166004	0.00922376	0.0190684	0.6285848	0.381635	0.0468014	3.51E-16	0.0241691	0.0500528	0.6291875	0.6291875	0.918555606	0.7511268	8	1.02(0.93 - 1.13)
cg04093323	IDH3A	15	78454685	rs4886560	15	78452296	T	C	0.136183	-0.0279558	0.0163258	0.08682862	0.710701	0.0457558	2.09E-54	-0.0393355	0.0231106	0.08874462	0.5576155	0.54806185	0.692831	20	0.96(0.92 - 1.01)
cg04095339	IRX4	5	1879917	rs11957344	5	1882952	A	C	0.2167	0.0057744	0.0145517	0.6915005	-0.224536	0.0379285	3.22E-09	-0.0257171	0.0649533	0.6921558	0.6921558	0.936484433	0.8146564	13	0.97(0.86 - 1.11)
cg04106390	CACNA1H	16	1224897	rs11640796	16	1225628	G	A	0.141153	0.0229382	0.0136325	0.09245034	-0.369268	0.0477986	1.11E-14	-0.0621181	0.0377831	0.100162	0.2210476	0.569565099	0.6737373	13	0.94(0.87 - 1.01)
cg04123409	SDS	12	113841617	rs3794315	12	113835995	C	T	0.0357853	-0.0364619	0.0497855	0.4639367	2.35336	0.0834374	5.06E-175	-0.0154935	0.0211622	0.4640873	0.4459553	0.860977324	0.03751865	20	0.98(0.94 - 1.03)
cg04147593	SLC16A3	17	80196719	rs9901910	17	80198007	G	C	0.141153	0.0125735	0.0170692	0.461354	-0.273024	0.0449988	1.30E-09	-0.0460526	0.062978	0.4646266	0.4646266	0.861031968	NA	NA	0.95(0.84 - 1.08)
cg04156940	EGFR	7	55197704	rs2041647	7	55183115	A	C	0.0328032	0.0245585	0.0207367	0.2362938	0.446615	0.0817325	4.65E-08	0.0549881	0.0475089	0.247097	0.247097	0.735902454	0.8960503	16	1.06(0.96 - 1.16)
cg04157979	MCF2L	13	113645505	rs1317573	13	113628269	C	T	0.405567	0.0152285	0.012271	0.2146001	0.445078	0.032932	1.27E-41	0.0342154	0.0276865	0.2165269	0.2165269	0.710249281	0.8953888	20	1.03(0.98 - 1.09)
cg04159215	LHPP	10	126182324	rs2154394	10	126182680	A	C	0.105368	-0.0128259	0.0174536	0.4624266	0.651749	0.0510241	2.31E-37	-0.0196792	0.0268239	0.4631658	0.2743658	0.860838762	0.1723974	20	0.98(0.93 - 1.03)
cg04173919	PHLDB1	11	118528438	rs12419204	11	118497402	A	T	0.319085	-0.0104158	0.012292	0.3967922	0.613928	0.0333245	8.63E-76	-0.0169658	0.020043	0.397291	0.002718856	0.831803358	0.000124095	20	0.98(0.95 - 1.02)
cg04179148	SERPINA1	14	94858339	rs2402446	14	94866137	T	A	0.471173	0.00139513	0.0116984	0.9050708	-0.326785	0.0319914	1.70E-24	-0.00426926	0.0358009	0.9050772	0.9389925	0.984875095	0.7012421	20	1.00(0.93 - 1.07)
cg04188920	PFKP	10	3138534	rs7076989	10	3137472	G	A	0.349901	0.00802745	0.0120005	0.5035425	0.207933	0.0357729	6.15E-09	0.038606	0.0580943	0.5063446	0.5063446	0.87943091	0.2061659	10	1.04(0.93 - 1.16)
cg04194821	EGLN3	14	34407432	rs1680689	14	34414169	T	C	0.419483	0.00492297	0.012083	0.6836926	-0.324292	0.0326941	3.44E-23	-0.0151807	0.037291	0.6839447	0.6839447	0.934260381	0.4874666	20	0.98(0.92 - 1.06)
cg04200010	ALDH7A1	5	125931362	rs6883308	5	125953144	C	T	0.151093	0.0115068	0.0172108	0.5037633	-0.657369	0.0444345	1.60E-49	-0.0175043	0.026208	0.5041984	0.6632503	0.878599089	0.5230005	20	0.98(0.93 - 1.03)
cg04222159	NFASC	1	204981786	rs6697344	1	204971485	A	C	0.272366	-0.0127212	0.0132855	0.3383023	-0.295328	0.0352023	4.88E-17	0.0430748	0.0452776	0.3414274	0.5880982	0.800159666	0.417061	20	1.04(0.96 - 1.14)
cg04245026	ADARB2	10	1510077	rs59042412	10	1514105	C	G	0.441352	-5.42E-05	0.0117049	0.9963037	0.567963	0.0311317	2.32E-74	-9.55E-05	0.0206086	0.9963037	0.5433054	0.999560174	0.210487	20	1.00(0.96 - 1.04)
cg04259904	ARTN	1	44399492	rs12127737	1	44402565	G	A	0.258449	-0.0112547	0.0134413	0.4024114	-0.420561	0.0386116	1.26E-27	0.0267612	0.0320547	0.4037971	0.6962961	0.834196415	0.728707	20	1.03(0.96 - 1.09)
cg04269530	GRIN2D	19	48919401	rs7255050	19	48915042	C	A	0.505964	-0.010277	0.0117555	0.3819935	-0.345661	0.032432	1.60E-26	0.0297314	0.034123	0.3835888	0.3835888	0.826822326	0.686081	20	1.03(0.96 - 1.10)
cg04271617	ADARB2	10	1416546	rs10903431	10	1416776	T	C	0.146123	-0.00207189	0.0156399	0.8946089	-0.759335	0.0448433	2.57E-64	0.00272856	0.0205975	0.8946121	0.9155958	0.983391757	0.1134093	20	1.00(0.96 - 1.04)
cg04278975	ADARB2	10	1256574	rs3793735	10	1282828	C	T	0.356859	0.00301824	0.0127395	0.812719	0.541555	0.0332619	1.33E-59	0.00557329	0.0235264	0.8127385	0.6095126	0.967970234	0.738323	20	1.01(0.96 - 1.05)
cg04284463	RPRM	2	154335766	rs11682518	2	154223946	T	G	0.350895	0.00891	0.0127157	0.4834849	-0.297673	0.0322043	2.39E-20	-0.0299321	0.0428395	0.4847372	0.8353736	0.870161045	0.3732401	20	0.97(0.89 - 1.06)
cg04304450	BIK	22	43525431	rs2072855	22	43533515	A	C	0.327038	0.00987748	0.0131601	0.4529159	0.216016	0.0351936	8.36E-10	0.0457258	0.0613758	0.4562637	0.4562637	0.858268175	0.6868034	13	1.05(0.93 - 1.18)
cg04313756	TCL1A	14	96180842	rs2887399	14	96180695	T	G	0.218688	0.017105	0.0140357	0.2229664	0.329888	0.040695	5.22E-16	0.0518509	0.043025	0.228151	0.228151	0.720701951	0.3838696	20	1.05(0.97 - 1.15)
cg04315692	TREH	11	118530575	rs7928371	11	118529127	A	G	0.214712	-0.0553544	0.0141555	9.21E-05	-0.5172	0.0377379	9.47E-43	0.107027	0.0284618	0.000169659	0.000169659	0.007880061	0.006068552	20	1.11(1.05 - 1.18)
cg04315771	NUP62	19	50433949	rs8103678	19	50434808	T	G	0.373757	-0.0196762	0.0117424	0.09380598	0.416186	0.0339429	1.46E-34	-0.0472774	0.0284765	0.09686973	0.09686973	0.564431369	0.8768369	20	0.95(0.90 - 1.01)
cg04324521	CACNA1H	16	1248501	rs35198836	16	1244631	T	C	0.257455	0.0128828	0.0125216	0.303552	0.189207	0.034669	4.83E-08	0.0680884	0.0673451	0.3119986	0.3119986	0.779583186	0.2152213	10	1.07(0.94 - 1.22)
cg04329125	CRIP2	14	105945022	rs4983413	14	105930406	A	G	0.236581	-0.0184661	0.0138297	0.1817947	-0.461452	0.0379193	4.53E-34	0.0400173	0.0301498	0.1844148	0.1765409	0.681672634	0.6481205	4	1.04(0.98 - 1.10)
cg04334406	ANG	14	21151509	rs2067689	14	21149930	C	T	0.295229	-0.00109113	0.0123873	0.9298095	0.74017	0.0352158	4.48E-98	-0.00147416	0.0167359	0.9298101	0.7948569	0.989944898	0.2570599	20	1.00(0.97 - 1.03)
cg04344021	ADARB2	10	1245481	rs3793737	10	1282718	T	C	0.326044	-0.00210057	0.012204	0.8633421	-0.468931	0.0344079	2.71E-42	0.00447949	0.0260272	0.8633529	0.6393728	0.978012081	0.2850165	20	1.00(0.95 - 1.06)
cg04354474	LDHB	12	21810791	rs141240649	12	21889686	A	G	0.0168986	0.00636214	0.0515379	0.901754	0.902862	0.164869	4.34E-08	0.00704664	0.0570973	0.9017789	0.9017789	0.984470766	0.4633898	7	1.01(0.90 - 1.13)
cg04375683	PPP2R1A	19	52692431	rs76588013	19	52687965	A	G	0.17495	-0.00594351	0.0153246	0.6981336	-0.91237	0.0436748	6.59E-97	0.00651437	0.0167994	0.6981831	0.3661764	0.937712609	0.7987853	20	1.01(0.97 - 1.04)
cg04394641	SDHB	1	17350304	rs2746474	1	17348544	G	T	0.196819	-0.000183628	0.0159268	0.990801	-0.293788	0.0418033	2.10E-12	0.000625035	0.0542119	0.990801	0.990801	0.999528234	0.03627145	20	1.00(0.90 - 1.11)
cg04395788	EXT1	8	119081939	rs2447532	8	119082321	G	A	0.272366	-0.0109658	0.0119733	0.3597432	-0.700089	0.0364244	2.50E-82	0.0156634	0.0171219	0.360288	0.3364884	0.813264666	0.2528972	20	1.02(0.98 - 1.05)
cg04402744	SLC29A3	10	73078816	rs3781313	10	73094529	C	T	0.451292	0.00828736	0.0116947	0.4785464	-0.193589	0.0314968	7.93E-10	-0.042809	0.06081	0.481446	0.481446	0.86851552	0.3521275	20	0.96(0.85 - 1.08)
cg04403115	SUCLA2	13	48575681	rs9567968	13	48556222	T	C	0.166004	0.00225328	0.0171717	0.8956008	-0.430092	0.0419474	1.15E-24	-0.00523907	0.0399289	0.8956093	0.8956093	0.983447045	0.5490058	20	0.99(0.92 - 1.08)
cg04403868	NDUFV3	21	44312851	rs9637298	21	44262129	A	G	0.214712	-0.0102472	0.0139705	0.4632606	0.30371	0.0392735	1.05E-14	-0.03374	0.0462058	0.4652611	0.4652611	0.861351419	0.182445	20	0.97(0.88 - 1.06)
cg04422003	CREB5	7	28448295	rs79317757	7	28631084	A	G	0.117296	0.00866772	0.0208215	0.6772	0.631244	0.0467523	1.52E-41	0.0137312	0.0330005	0.6773447	0.2315321	0.931704806	0.4143282	20	1.01(0.95 - 1.08)
cg04423622	KIF17	1	21023073	rs16824489	1	21022402	G	A	0.26839	-5.39E-05	0.0127929	0.9966392	0.702242	0.0301005	2.21E-120	-7.67E-05	0.0182172	0.9966392	0.3784487	0.999560174	0.121132	20	1.00(0.96 - 1.04)
cg04428535	NUP62	19	50432391	rs1152234	19	50426808	G	C	0.258449	0.00568453	0.0158532	0.7199145	0.202757	0.037108	4.66E-08	0.0280362	0.0783564	0.7204905	0.7204905	0.944584071	0.4779677	9	1.03(0.88 - 1.20)
cg04438997	SOX9	17	70115868	rs73352591	17	70070358	T	A	0.0735586	-0.0431679	0.0240374	0.07251616	-0.3743	0.0601194	4.79E-10	0.11533	0.0668379	0.08443481	0.08443481	0.538694782	0.2859757	14	1.12(0.98 - 1.28)
cg04439622	CRIP2	14	105944942	rs4983411	14	105916797	G	A	0.351889	0.0169624	0.0129394	0.1898879	0.478594	0.0325913	8.08E-49	0.0354422	0.0271438	0.1916483	0.1753455	0.691033858	0.06502916	7	1.04(0.98 - 1.09)
cg04480708	CACNA1H	16	1225588	rs11640796	16	1225628	G	A	0.141153	0.0229382	0.0136325	0.09245034	0.704251	0.0462887	2.84E-52	0.0325711	0.0194755	0.09444255	0.1605637	0.559343135	0.7689616	18	1.03(0.99 - 1.07)
cg04486013	AKR1A1	1	46035287	rs71500084	1	45898130	A	G	0.525845	0.00369249	0.0118049	0.7544379	-0.211602	0.032275	5.52E-11	-0.0174502	0.0558517	0.754708	0.3720794	0.9553201	0.3360846	14	0.98(0.88 - 1.10)
cg04508606	CRYGB	2	209010890	rs2289917	2	209010891	A	G	0.398608	0.00352759	0.0122577	0.7735108	-0.979502	0.0253999	0	-0.00360141	0.0125146	0.773517	0.9966518	0.95986728	0.7412278	20	1.00(0.97 - 1.02)
cg04517722	B3GNT3	19	17905589	rs10854161	19	17905619	G	A	0.277336	0.0132138	0.0128451	0.303619	1.02139	0.0324573	2.34E-217	0.0129371	0.0125829	0.3038772	0.1452106	0.774037379	0.1643962	20	1.01(0.99 - 1.04)
cg04541293	PTPRT	20	41819125	rs6065588	20	41818989	G	A	0.116302	0.00884167	0.0187081	0.6364901	-0.297542	0.0473159	3.21E-10	-0.0297157	0.0630527	0.6374388	0.6374388	0.920414071	0.8007971	10	0.97(0.86 - 1.10)
cg04555966	GCK	7	44185986	rs2908277	7	44183433	A	G	0.119284	-0.00857867	0.0159849	0.5914933	-0.946268	0.0478571	5.11E-87	0.00906579	0.0168988	0.5916298	0.4179499	0.908113274	0.5940669	20	1.01(0.98 - 1.04)
cg04568819	COL5A1	9	137659754	rs4842160	9	137659005	T	A	0.27833	-0.00062181	0.0132546	0.9625828	-0.461427	0.0347862	3.71E-40	0.00134758	0.0287254	0.962583	0.9835957	0.995381656	0.7548661	20	1.00(0.95 - 1.06)
cg04607131	HTR6	1	19990783	rs1883565	1	20008507	C	T	0.340954	0.00044012	0.012763	0.9724912	0.245468	0.034073	5.84E-13	0.00179298	0.0519952	0.9724915	0.9724915	0.997098975	0.7988926	20	1.00(0.90 - 1.11)
cg04609952	MYCN	2	16085893	rs28672374	2	16229124	C	A	0.356859	-0.00350033	0.0119562	0.7697035	0.599228	0.0342217	1.20E-68	-0.0058414	0.0199555	0.7697348	0.8768163	0.958834687	0.1966819	20	0.99(0.96 - 1.03)
cg04623837	HCG9	6	29943414	rs1362126	6	29691019	A	G	0.439364	0.132367	0.0116323	5.30E-30	0.381148	0.0325694	1.24E-31	0.347285	0.0425684	3.40E-16	1.97E-14	7.86E-14	0.000598112	20	1.42(1.30 - 1.54)
cg04630823	NUP50	22	45575276	rs132866	22	45564936	T	C	0.166004	-0.000306902	0.0132396	0.9815062	-0.480586	0.0464377	4.23E-25	0.000638599	0.0275489	0.9815063	0.5885555	0.998420115	0.8981639	20	1.00(0.95 - 1.06)
cg04632671	PPARG	3	12329826	rs11709077	3	12336507	A	G	0.119284	-0.00897507	0.0155042	0.5626702	-0.348151	0.0492914	1.63E-12	0.0257792	0.0446823	0.5639763	0.5639763	0.898650329	0.7116378	15	1.03(0.94 - 1.12)
cg04647529	TNS4	17	38632764	rs9303289	17	38647473	G	A	0.415507	0.00453978	0.0121573	0.7088358	0.554068	0.0321275	1.20E-66	0.00819355	0.021947	0.7089009	0.5992749	0.940740832	0.993775	20	1.01(0.97 - 1.05)
cg04659901	ALK	2	29670421	rs4128318	2	29660250	C	T	0.360835	-0.00369534	0.0124032	0.7657532	0.260379	0.0340815	2.17E-14	-0.0141922	0.0476714	0.7659259	0.7659259	0.958049712	0.9433341	20	0.99(0.90 - 1.08)
cg04682699	SLC38A3	3	50248845	rs2282749	3	50250837	C	T	0.447316	0.0107633	0.0117709	0.3605072	0.287502	0.0329864	2.89E-18	0.0374373	0.0411667	0.3631348	0.6244401	0.814898847	0.8019974	20	1.04(0.96 - 1.13)
cg04715503	CLDN9	16	3062795	rs1859377	16	3051279	C	T	0.408549	0.00317131	0.0117843	0.7878426	0.436606	0.0328206	2.23E-40	0.00726355	0.0269962	0.787885	0.7408244	0.963224001	0.3703296	20	1.01(0.96 - 1.06)
cg04724406	ADARB2	10	1712918	rs2291870	10	1712926	A	G	0.289264	-0.00253697	0.0140761	0.8569701	-0.647928	0.0346546	5.27E-78	0.00391551	0.0217258	0.8569767	0.4116285	0.97712158	0.03619094	20	1.00(0.96 - 1.05)
cg04726013	LHPP	10	126223236	rs74160923	10	126233600	G	A	0.0516899	-0.0296394	0.0278081	0.2864892	-0.567511	0.0682096	8.79E-17	0.052227	0.0494005	0.2904134	0.2904134	0.766328109	0.1335494	20	1.05(0.96 - 1.16)
cg04737087	ANKRD53	2	71205052	rs6734489	2	71217621	A	G	0.304175	-0.00162322	0.0124721	0.8964493	0.246724	0.0341974	5.41E-13	-0.0065791	0.0505591	0.896466	0.896466	0.983663561	0.7013679	13	0.99(0.90 - 1.10)
cg04747957	CDK10	16	89751896	rs258331	16	89728620	G	T	0.115308	-0.0231888	0.0157262	0.1403382	0.38276	0.0565551	1.31E-11	-0.0605832	0.0420502	0.1496596	0.1496596	0.642053324	0.05911546	20	0.94(0.87 - 1.02)
cg04777824	ACACB	12	109644646	rs34770418	12	109592852	G	C	0.16998	0.00579661	0.0155161	0.7087118	-0.229337	0.0398707	8.82E-09	-0.0252755	0.0677989	0.7092963	0.7092963	0.940912177	0.8648276	18	0.98(0.85 - 1.11)
cg04778012	STAG3	7	99775508	rs1636988	7	99816437	G	A	0.267396	-0.0214386	0.0131735	0.1036514	0.516183	0.0355227	7.70E-48	-0.041533	0.0256805	0.1058152	0.3260497	0.57980405	0.04997848	20	0.96(0.91 - 1.01)
cg04782146	KIAA0513	16	85112370	rs12597000	16	85110903	G	C	0.322068	-0.00592812	0.0129869	0.6480526	0.307152	0.0337536	9.05E-20	-0.0193003	0.0423348	0.6484648	0.8216952	0.923188075	0.2751696	20	0.98(0.90 - 1.07)
cg04783977	UPK1A	19	36157533	rs4806187	19	36149761	G	A	0.511928	-0.0111809	0.011687	0.338721	-0.581162	0.0310442	3.37E-78	0.0192389	0.020136	0.3393509	0.1031535	0.799033208	0.5036443	20	1.02(0.98 - 1.06)
cg04785083	CA6	1	9031262	rs7524988	1	9001125	G	A	0.235586	0.0224612	0.0147084	0.1267361	-0.224002	0.0374288	2.17E-09	-0.100272	0.0677657	0.1389563	0.1389563	0.626804917	0.2982443	9	0.90(0.79 - 1.03)
cg04812347	AIF1	6	31584223	rs183988210	6	31819813	G	C	0.0168986	-0.0531815	0.0260722	0.04137244	2.30583	0.0791327	1.16E-186	-0.0230639	0.0113348	0.04187115	6.22E-35	0.39883352	2.49E-09	20	0.98(0.96 - 1.00)
cg04815959	ADAM19	5	156962414	rs17054692	5	156962401	G	A	0.0805169	-0.00781682	0.021827	0.7202489	0.416411	0.0547757	2.91E-14	-0.0187719	0.0524752	0.7205458	0.7205458	0.944584071	0.7041705	18	0.98(0.89 - 1.09)
cg04862289	NFASC	1	204966208	rs16854920	1	204966170	C	T	0.343936	-0.0246236	0.0129253	0.05677099	0.274742	0.033941	5.74E-16	-0.0896246	0.0483306	0.06368119	0.06368119	0.479592414	0.2258452	20	0.91(0.83 - 1.01)
cg04885377	MCF2L	13	113713924	rs6577026	13	113713671	G	T	0.217694	-0.0226442	0.0136234	0.09648174	-0.228141	0.0378787	1.71E-09	0.0992554	0.0619471	0.1090981	0.1090981	0.586510537	0.8873526	20	1.10(0.98 - 1.25)
cg04887078	ADARB2	10	1610558	rs2820651	10	1471765	A	C	0.0805169	0.00119362	0.0194848	0.9511529	-0.777503	0.0581264	8.34E-41	-0.0015352	0.025061	0.9511534	0.5971117	0.99326039	0.6770743	20	1.00(0.95 - 1.05)
cg04901835	SLC2A5	1	9127501	rs765618	1	9121623	T	C	0.290258	0.00538621	0.0128536	0.6751848	0.837764	0.0327792	4.50E-144	0.00642927	0.0153448	0.6752259	0.3211837	0.931116214	0.2491111	20	1.01(0.98 - 1.04)
cg04904030	PKP1	1	201253971	rs77756395	1	201252056	G	T	0.0854871	0.0230952	0.0223757	0.3019993	-0.560565	0.0580901	4.92E-22	-0.0411998	0.040144	0.3047495	0.3047495	0.774440379	0.9669582	20	0.96(0.89 - 1.04)
cg04908300	PPARG	3	12330532	rs62242116	3	12316326	A	G	0.0715706	0.126627	0.0268894	2.49E-06	-0.407959	0.0565946	5.66E-13	-0.310392	0.0787307	8.07E-05	5.45E-05	0.004162656	0.03431331	20	0.73(0.63 - 0.86)
cg04915300	GPD2	2	157314925	rs298281	2	157350543	G	A	0.456262	-0.00392331	0.0120056	0.7438267	-0.355482	0.0315885	2.23E-29	0.0110366	0.033787	0.7439309	0.7439309	0.952153822	0.1794266	20	1.01(0.95 - 1.08)
cg04923394	DPP6	7	154685308	rs6964844	7	154690175	C	G	0.419483	-0.00473462	0.0118145	0.6886067	0.273742	0.0329211	9.17E-17	-0.0172959	0.0432093	0.6889489	0.8884354	0.936104815	0.2703739	20	0.98(0.90 - 1.07)
cg04927725	PPP2CB	8	30670732	rs78302453	8	30809831	G	A	0.0417495	-0.0144379	0.025573	0.5723622	-0.441104	0.071249	5.98E-10	0.0327313	0.0582156	0.5739505	0.5739505	0.900779986	0.9876097	18	1.03(0.92 - 1.16)
cg04930661	ADARB2	10	1531405	rs2820651	10	1471765	A	C	0.0805169	0.00119362	0.0194848	0.9511529	0.390429	0.0592626	4.45E-11	0.0030572	0.0499082	0.951155	0.8140364	0.99326039	0.7944078	15	1.00(0.91 - 1.11)
cg04946387	B3GAT1	11	134253884	rs77867811	11	134293610	G	A	0.106362	0.0050641	0.0183867	0.7829921	0.362307	0.0478106	3.51E-14	0.0139774	0.0507825	0.7831317	0.5249677	0.962475352	0.6957088	20	1.01(0.92 - 1.12)
cg04949429	LHPP	10	126290192	rs752116	10	126288957	T	C	0.419483	0.00272086	0.0117408	0.8167369	0.450382	0.0317902	1.46E-45	0.00604122	0.026072	0.8167609	0.1762094	0.96862478	0.517022	20	1.01(0.96 - 1.06)
cg04976075	ADARB2	10	1230850	rs3793739	10	1282530	A	C	0.350895	0.00579663	0.0128275	0.6513476	0.508546	0.0339079	7.58E-51	0.0113984	0.0252353	0.6514953	0.401113	0.923854605	0.5203481	20	1.01(0.96 - 1.06)
cg04988514	GRIN2D	19	48947560	rs1799281	19	48948770	G	A	0.315109	0.0011405	0.0123635	0.9265015	0.265315	0.0382144	3.84E-12	0.00429867	0.0466035	0.926508	0.926508	0.989718162	0.9891731	17	1.00(0.92 - 1.10)
cg05014727	PFKFB3	10	6214016	rs630204	10	6210655	A	G	0.241551	0.0194613	0.0134229	0.1470981	-0.571166	0.0382046	1.55E-50	-0.034073	0.0236111	0.1489957	0.02678826	0.641028236	0.5455885	20	0.97(0.92 - 1.01)
cg05055326	HCG9	6	29945080	rs183708053	6	29931418	T	C	0.0357853	-0.357984	0.122873	0.003574623	0.588504	0.0809857	3.68E-13	-0.608295	0.224944	0.006846862	3.26E-05	0.150776352	0.01669032	20	0.54(0.35 - 0.85)
cg05105330	KIAA0513	16	85063708	rs12932076	16	85111943	G	A	0.0745527	-0.0346116	0.0253216	0.1716628	-0.490083	0.0637749	1.54E-14	0.070624	0.052479	0.1783809	0.1783809	0.674370364	0.4429542	20	1.07(0.97 - 1.19)
cg05105913	XYLT2	17	48422990	rs9797156	17	48486179	A	G	0.214712	-0.000493722	0.012891	0.9694487	0.505437	0.0376788	4.98E-41	-0.000976823	0.0255048	0.9694488	0.8272326	0.996936501	0.246162	20	1.00(0.95 - 1.05)
cg05132283	PLOD1	1	11994444	rs6667711	1	11992341	C	T	0.117296	-0.0314528	0.0227358	0.166541	0.254888	0.0462302	3.52E-08	-0.123399	0.0919643	0.1796576	0.1796576	0.67601532	0.05926155	17	0.88(0.74 - 1.06)
cg05137103	OR11A1	6	29396182	rs4713216	6	29364147	G	A	0.452286	0.0286501	0.0117434	0.01470041	0.194017	0.0326649	2.86E-09	0.147668	0.0654348	0.02402537	0.02402537	0.305539731	1.88E-06	20	1.16(1.02 - 1.32)
cg05140650	MXI1	10	111966033	rs7901749	10	111983278	T	C	0.0725646	0.00761481	0.0207692	0.7138879	0.40577	0.0700136	6.81E-09	0.0187663	0.051287	0.7144337	0.7144337	0.942397854	0.4617451	20	1.02(0.92 - 1.13)
cg05167655	PFKP	10	3162507	rs9423460	10	3160552	T	C	0.185885	-0.000372082	0.0145552	0.9796055	-0.441335	0.0419326	6.63E-26	0.000843082	0.03298	0.9796056	0.9796056	0.998116399	0.7437459	20	1.00(0.94 - 1.07)
cg05169951	KREMEN2	16	3017955	rs2285829	16	3018635	A	G	0.297217	-0.020578	0.0126552	0.1039388	-0.207809	0.0356512	5.58E-09	0.0990238	0.0632235	0.1172901	0.1172901	0.60035309	0.1135058	20	1.10(0.98 - 1.25)
cg05184311	PKP1	1	201253537	rs2268153	1	201262184	A	G	0.402584	0.004357	0.012116	0.719141	-0.187448	0.033695	2.65E-08	-0.0232438	0.0647717	0.7197012	0.7197012	0.944562299	0.8007063	20	0.98(0.86 - 1.11)
cg05185038	CRIP2	14	105945685	rs7143148	14	105927433	C	T	0.2833	0.024102	0.0139251	0.08348184	0.491484	0.036341	1.13E-41	0.0490392	0.0285639	0.0860105	0.01394434	0.542465198	0.3491913	5	1.05(0.99 - 1.11)
cg05186455	SERPINA4	14	95027692	rs10140765	14	95023389	T	C	0.254473	-0.00764301	0.0127692	0.5494727	-0.643133	0.0352834	3.11E-74	0.011884	0.0198654	0.5496878	0.9772872	0.893712278	0.6611571	20	1.01(0.97 - 1.05)
cg05241265	MAPK8	10	49614052	rs7075976	10	49614277	G	A	0.395626	-0.0057871	0.0117	0.6208656	-0.382234	0.0330661	6.59E-31	0.0151402	0.0306375	0.6211849	0.6211849	0.916109505	0.7089895	20	1.02(0.96 - 1.08)
cg05244766	GSTP1	11	67350499	rs4320958	11	67310334	A	G	0.403579	-0.0159279	0.0122841	0.1947594	-0.356921	0.0316002	1.39E-29	0.0446258	0.0346429	0.1976878	0.1976878	0.69634882	0.4301854	20	1.05(0.98 - 1.12)
cg05246057	USP29	19	57631384	rs35825687	19	57633126	T	C	0.0367793	0.00998711	0.0219184	0.648642	0.652149	0.102663	2.12E-10	0.0153142	0.0336959	0.649482	0.649482	0.923328106	0.8614303	8	1.02(0.95 - 1.08)
cg05248655	ADARB2	10	1454265	rs2820651	10	1471765	A	C	0.0805169	0.00119362	0.0194848	0.9511529	0.536169	0.0584043	4.30E-20	0.0022262	0.0363416	0.951154	0.951154	0.99326039	0.4464236	20	1.00(0.93 - 1.08)
cg05272277	SUCLA2	13	48575606	rs9567979	13	48604003	A	G	0.16998	0.00481622	0.0171109	0.7783493	-0.888643	0.0391449	4.34E-114	-0.00541974	0.0192566	0.7783659	0.6928941	0.96128889	0.3656902	20	0.99(0.96 - 1.03)
cg05275752	GALM	2	38892887	rs6736259	2	38897754	T	C	0.171968	0.00776136	0.0178073	0.6629436	-0.790552	0.042643	1.00E-76	-0.00981765	0.0225314	0.663031	0.4428711	0.928020246	0.9938308	20	0.99(0.95 - 1.03)
cg05277054	CREB5	7	28725646	rs34185967	7	28741324	T	G	0.352883	-0.0111569	0.012086	0.3559416	0.195752	0.0347685	1.80E-08	-0.0569949	0.0625656	0.3623152	0.3623152	0.814498653	0.3620186	20	0.94(0.84 - 1.07)
cg05280133	GATM	15	45670068	rs56850226	15	45633118	C	T	0.275348	-0.00195017	0.0125926	0.8769267	0.509406	0.0355931	1.84E-46	-0.00382832	0.0247216	0.8769338	0.9729652	0.980085129	0.1269265	20	1.00(0.95 - 1.05)
cg05289540	ADARB2	10	1595989	rs2820651	10	1471765	A	C	0.0805169	0.00119362	0.0194848	0.9511529	-0.7015	0.0590345	1.45E-32	-0.00170153	0.0277763	0.9511536	0.9511536	0.99326039	0.808789	20	1.00(0.95 - 1.05)
cg05306773	FUT3	19	5851616	rs778798	19	5839613	A	C	0.266402	-0.0250185	0.0140357	0.0746693	0.256674	0.0372586	5.62E-12	-0.097472	0.0564839	0.08440853	0.08440853	0.538688745	0.9450238	17	0.91(0.81 - 1.01)
cg05313263	WDR25	14	100906689	rs6575784	14	100962018	C	T	0.40159	0.0276101	0.011884	0.02016303	0.940444	0.0285531	6.57E-238	0.0293586	0.012668	0.02047424	0.2131462	0.281874353	0.3267766	20	1.03(1.00 - 1.06)
cg05346491	GRIN2D	19	48917104	rs276710	19	48921921	G	A	0.510934	-0.00837297	0.0117611	0.4765139	-0.228031	0.0323979	1.94E-12	0.0367186	0.05184	0.4787549	0.4787549	0.867601917	0.6595482	20	1.04(0.94 - 1.15)
cg05374982	SDC3	1	31376412	rs11810325	1	31375569	A	G	0.05666	-0.025305	0.0247722	0.3070138	-0.394339	0.0685276	8.69E-09	0.0641707	0.0638017	0.3145196	0.3145196	0.781496011	NA	NA	1.07(0.94 - 1.21)
cg05385434	EPHX1	1	225998870	rs4653679	1	225979037	A	G	0.45825	0.0117532	0.0117626	0.3176974	-0.419897	0.0326062	6.00E-38	-0.0279907	0.0280973	0.3191498	0.1500021	0.784599904	0.2960186	20	0.97(0.92 - 1.03)
cg05392644	IDH3A	15	78454622	rs4886560	15	78452296	T	C	0.136183	-0.0279558	0.0163258	0.08682862	0.307771	0.0468488	5.05E-11	-0.0908331	0.0548177	0.09751855	0.09751855	0.565397477	0.3745017	11	0.91(0.82 - 1.02)
cg05394294	PFKP	10	3160926	rs2388553	10	3195683	C	T	0.388668	-0.013056	0.01203	0.2777947	0.200698	0.033718	2.64E-09	-0.0650528	0.0609289	0.2856629	0.2856629	0.76254249	0.517152	20	0.94(0.83 - 1.06)
cg05396212	KRT19	17	39683705	rs3786142	17	39683044	A	G	0.352883	-0.00988544	0.0122262	0.4187766	-0.347421	0.0328263	3.55E-26	0.0284538	0.0352938	0.4201296	0.4201296	0.842767136	0.2594082	15	1.03(0.96 - 1.10)
cg05402891	TCL1B	14	96152661	rs1743519	14	96151754	A	C	0.427435	-0.0220831	0.0123182	0.07301749	-0.234483	0.0334468	2.37E-12	0.0941778	0.0542238	0.08241634	0.1074244	0.534955855	0.05371843	20	1.10(0.99 - 1.22)
cg05407757	ADARB2	10	1690932	rs11250686	10	1677579	C	T	0.258449	-0.004688	0.0129835	0.7180444	-0.223919	0.0378443	3.28E-09	0.0209362	0.058091	0.7185456	0.7185456	0.944167027	0.0358372	11	1.02(0.91 - 1.14)
cg05431532	ADARB2	10	1258462	rs3793735	10	1282828	C	T	0.356859	0.00301824	0.0127395	0.812719	0.522009	0.0335612	1.50E-54	0.00578197	0.0244076	0.8127403	0.4920579	0.967970234	0.5907795	20	1.01(0.96 - 1.06)
cg05437446	MCF2L	13	113622743	rs1317506	13	113631143	T	C	0.279324	-0.0080888	0.012178	0.5065533	0.245745	0.0372176	4.03E-11	-0.0329155	0.0498056	0.50869	0.50869	0.880545932	0.28034	20	0.97(0.88 - 1.07)
cg05467458	SLC7A9	19	33361032	rs10164326	19	33365292	G	C	0.393638	-0.00877795	0.0117125	0.4535852	-0.428119	0.0325918	2.05E-39	0.0205035	0.0274026	0.4543187	0.3339233	0.857658539	0.7345717	20	1.02(0.97 - 1.08)
cg05471090	CYB5A	18	71959795	rs7239564	18	71967031	T	C	0.115308	-0.0169039	0.014505	0.2438634	0.297474	0.0457542	7.95E-11	-0.0568247	0.0495376	0.2513394	0.2513394	0.740036317	0.02740619	20	0.94(0.86 - 1.04)
cg05472974	ANKRD53	2	71205399	rs2302561	2	71221822	G	A	0.322068	-0.0039593	0.0134763	0.7689128	-0.403163	0.0361543	7.07E-29	0.0098206	0.033438	0.7689907	0.7689907	0.958766026	0.3186736	20	1.01(0.95 - 1.08)
cg05479416	CACNA1H	16	1244984	rs1005453	16	1246255	C	A	0.415507	0.0138272	0.0116969	0.237156	0.316925	0.0321163	5.73E-23	0.0436292	0.0371713	0.2405018	0.2405018	0.73193685	0.5923209	12	1.04(0.97 - 1.12)
cg05483559	ADARB2	10	1416597	rs11250474	10	1414233	G	A	0.148111	-0.00328434	0.0156521	0.8337974	-0.411244	0.0456816	2.21E-19	0.00798636	0.0380707	0.8338418	0.8338418	0.972064619	0.2010398	20	1.01(0.94 - 1.09)
cg05485462	CLDN9	16	3062349	rs1859377	16	3051279	C	T	0.408549	0.00317131	0.0117843	0.7878426	0.443723	0.0326889	5.70E-42	0.00714705	0.026563	0.7878833	0.8307297	0.963224001	0.332853	20	1.01(0.96 - 1.06)
cg05492660	ANKRD53	2	71205564	rs4852736	2	71217757	C	T	0.323062	-0.00455347	0.0134758	0.7354387	-0.297046	0.0357594	9.83E-17	0.0153292	0.0454036	0.7356491	0.7356491	0.949099475	0.4438002	20	1.02(0.93 - 1.11)
cg05493344	SARDH	9	136567064	rs10993770	9	136564575	A	C	0.383698	0.0215882	0.0120291	0.07270715	-0.716963	0.0328822	2.13E-105	-0.0301106	0.0168346	0.07367667	0.228922	0.511829932	0.4663301	20	0.97(0.94 - 1.00)
cg05497289	OGDHL	10	50944500	rs75100229	10	50942558	A	G	0.0467197	0.0880169	0.0432865	0.04201649	0.574761	0.0848116	1.23E-11	0.153136	0.0786291	0.0514652	0.0514652	0.437923919	0.12443	16	1.17(1.00 - 1.36)
cg05501285	P4HA2	5	131563764	rs10479000	5	131607402	C	T	0.423459	-0.0106373	0.0127215	0.4030609	-0.211152	0.0308958	8.24E-12	0.0503774	0.0606973	0.4065511	0.4065511	0.835698076	0.03384598	20	1.05(0.93 - 1.18)
cg05506270	ADARB2	10	1654421	rs2102031	10	1654581	A	C	0.281312	-0.0188777	0.0123388	0.12603	0.575307	0.0324033	1.59E-70	-0.0328132	0.0215268	0.1274345	0.2219101	0.613972317	0.8362459	20	0.97(0.93 - 1.01)
cg05522042	KIAA0513	16	85124401	rs55711779	16	85122275	T	C	0.265408	-0.0050968	0.0132601	0.7007034	-1.43595	0.0163886	0	0.00354942	0.00923443	0.7007061	0.6700658	0.938496169	0.09998473	20	1.00(0.99 - 1.02)
cg05530630	EGFR	7	55224743	rs13222549	7	55225140	C	G	0.337972	-0.0109293	0.0128638	0.3955382	-0.282725	0.0340174	9.47E-17	0.038657	0.0457364	0.3979925	0.3979925	0.832021936	0.697064	20	1.04(0.95 - 1.14)
cg05532178	HKDC1	10	70979827	rs9645500	10	70986723	T	G	0.335984	-0.00076331	0.0134909	0.9548801	0.258242	0.0346208	8.71E-14	-0.00295579	0.0522427	0.9548814	0.9548814	0.994013806	0.986102	20	1.00(0.90 - 1.10)
cg05535113	CHST4	16	71559579	rs2432522	16	71599219	C	T	0.316103	0.00863811	0.0127735	0.4988804	-0.212612	0.0351056	1.39E-09	-0.0406286	0.0604524	0.5015355	0.5015355	0.877331497	0.3085585	20	0.96(0.85 - 1.08)
cg05560697	GNPDA1	5	141392853	rs57365234	5	141400722	C	G	0.16004	-0.0107503	0.0149696	0.4726697	0.289737	0.0479758	1.55E-09	-0.0371036	0.0520301	0.4757728	0.4757728	0.86612311	NA	NA	0.96(0.87 - 1.07)
cg05570367	ADARB2	10	1279779	rs143661946	10	1318592	C	T	0.329026	-0.00526768	0.0126293	0.6766053	0.188499	0.0340842	3.20E-08	-0.0279454	0.0671896	0.6774695	0.6774695	0.931704806	0.5446292	16	0.97(0.85 - 1.11)
cg05595692	HK2	2	75059313	rs640944	2	75046839	T	G	0.265408	-0.0213015	0.0128614	0.09767425	0.242873	0.0376803	1.15E-10	-0.0877065	0.0546756	0.1086867	0.1086867	0.58583627	0.7590786	6	0.92(0.82 - 1.02)
cg05595753	ADARB2	10	1252146	rs3793739	10	1282530	A	C	0.350895	0.00579663	0.0128275	0.6513476	0.20184	0.0340432	3.05E-09	0.028719	0.0637373	0.6522894	0.6522894	0.924008558	0.8122414	20	1.03(0.91 - 1.17)
cg05598886	PKD1	16	2140431	rs7206195	16	2145280	T	C	0.198807	-0.0299888	0.0140841	0.03323223	0.586387	0.0418616	1.40E-44	-0.0511416	0.0242943	0.03528388	0.08467193	0.368217246	0.3346672	20	0.95(0.91 - 1.00)
cg05604112	GALM	2	38893237	rs7588762	2	38894870	C	T	0.121272	0.0107943	0.0199086	0.5876857	-0.646707	0.0492004	1.83E-39	-0.0166912	0.0308107	0.588003	0.5304063	0.906402317	0.9808595	20	0.98(0.93 - 1.04)
cg05630272	ADARB2	10	1517218	rs2813410	10	1517191	C	G	0.156064	-0.00362901	0.0185912	0.8452361	0.787864	0.0418292	3.88E-79	-0.00460614	0.0235982	0.8452443	0.7287815	0.974714726	0.226742	18	1.00(0.95 - 1.04)
cg05630773	KREMEN2	16	3016717	rs4786364	16	3018953	G	C	0.424453	0.0045785	0.0119723	0.7021466	0.444278	0.0320574	1.13E-43	0.0103055	0.026958	0.7022545	0.9509295	0.939091539	0.2424783	20	1.01(0.96 - 1.07)
cg05631262	CDON	11	125933228	rs111735911	11	125931474	C	T	0.219682	0.00900719	0.0129777	0.48765	-0.850613	0.0349994	1.80E-130	-0.0105891	0.0152631	0.4878274	0.001626318	0.871714191	0.00169511	20	0.99(0.96 - 1.02)
cg05641529	ADH1B	4	100242957	rs1391088	4	100258224	A	C	0.0497018	0.017204	0.0305382	0.5731898	0.511811	0.061704	1.09E-16	0.033614	0.0598044	0.5740717	0.5619909	0.900815507	0.5549896	20	1.03(0.92 - 1.16)
cg05642143	GNMT	6	42928409	rs1053539	6	42903766	T	G	0.480119	-0.0214261	0.0118719	0.07111001	0.213368	0.0333927	1.66E-10	-0.100418	0.0578172	0.0824185	0.0824185	0.534955855	0.6213746	18	0.90(0.81 - 1.01)
cg05652533	DPYSL4	10	134000287	rs902635	10	133991946	A	T	0.472167	-0.0119337	0.0116796	0.3068965	-0.837496	0.0295117	3.73E-177	0.0142493	0.0139549	0.3072098	0.1081753	0.776714936	0.1804247	20	1.01(0.99 - 1.04)
cg05653018	ELF3	1	201979533	rs10800807	1	201978049	T	C	0.299205	-0.00632577	0.0120054	0.5982558	0.237485	0.0366717	9.42E-11	-0.0266365	0.0507193	0.5994616	0.5103985	0.909850924	0.4016963	14	0.97(0.88 - 1.08)
cg05655707	LDHAL6A	11	18477254	rs2658548	11	18461054	G	C	0.240557	0.0187597	0.0152679	0.2191835	-0.549301	0.0364652	2.81E-51	-0.034152	0.0278875	0.2207128	0.3611885	0.712953939	0.1700569	20	0.97(0.92 - 1.02)
cg05676562	TBX6	16	30102457	rs3809627	16	30103160	A	C	0.416501	-0.0335178	0.0116701	0.004077422	0.435698	0.0326219	1.09E-40	-0.076929	0.0273972	0.004986275	0.08539005	0.122002321	0.01703059	20	0.93(0.88 - 0.98)
cg05689600	ALDH7A1	5	125930496	rs115920015	5	125848546	A	G	0.0318091	-0.00655104	0.0278198	0.8138353	0.798815	0.084257	2.53E-21	-0.00820095	0.0348371	0.8138916	0.9801196	0.968017036	0.6377462	14	0.99(0.93 - 1.06)
cg05696406	SNX17	2	27599888	rs715326	2	27725761	T	C	0.368787	-0.0176402	0.0118236	0.1357127	0.379495	0.0317358	5.90E-33	-0.0464833	0.0313977	0.1387479	0.1052885	0.626453806	0.7900945	20	0.95(0.90 - 1.02)
cg05714116	CDK10	16	89752555	rs12922197	16	89744809	C	G	0.0854871	0.00549635	0.0180191	0.760344	-1.40165	0.0409562	1.09E-256	-0.00392134	0.0128561	0.7603532	0.004815146	0.956287545	0.004994928	20	1.00(0.97 - 1.02)
cg05720616	LHPP	10	126185395	rs41314420	10	126185416	A	G	0.0526839	-0.0346303	0.028065	0.2172283	-1.17166	0.0660933	2.58E-70	0.0295565	0.0240111	0.2183402	0.5570428	0.711761446	0.03921794	20	1.03(0.98 - 1.08)
cg05740244	LDHC	11	18434015	rs4757650	11	18415815	T	C	0.115308	0.0272567	0.019653	0.165473	-1.95955	0.0297657	0	-0.0139097	0.0100316	0.1655668	0.2995523	0.659399213	0.2406367	20	0.99(0.97 - 1.01)
cg05767306	AMT	3	49459143	rs2117939	3	49415179	A	C	0.430417	0.00559137	0.0121825	0.6462576	-0.798439	0.029271	7.85E-164	-0.00700287	0.01526	0.6463042	0.5372701	0.923101279	0.08004572	20	0.99(0.96 - 1.02)
cg05770740	QSOX1	1	180157401	rs3767166	1	180157958	T	C	0.0626243	0.00300776	0.0222727	0.8925783	0.932637	0.0702547	3.23E-40	0.00322501	0.0238827	0.8925838	0.0807095	0.983091984	0.1006702	20	1.00(0.96 - 1.05)
cg05772125	AHSP	16	31539169	rs8050390	16	31539386	A	G	0.337972	-0.0199426	0.0124717	0.1098143	0.474846	0.0328419	2.21E-47	-0.0419981	0.0264249	0.1119841	0.1666241	0.589578891	0.3054157	20	0.96(0.91 - 1.01)
cg05779272	B4GALT1	9	33168018	rs10124479	9	33136233	G	T	0.315109	0.0133425	0.0132987	0.3157192	-0.218342	0.0352002	5.54E-10	-0.0611084	0.0616994	0.3219682	0.3219682	0.786633048	0.4539698	17	0.94(0.83 - 1.06)
cg05802386	SLC2A1	1	43422920	rs17387775	1	43416133	C	T	0.164016	0.02235	0.0135858	0.09994918	0.312984	0.0438996	1.01E-12	0.0714094	0.0445479	0.1089391	0.2615068	0.586173776	0.806553	15	1.07(0.98 - 1.17)
cg05810886	ADARB2	10	1693107	rs10903516	10	1680786	T	C	0.366799	0.0208502	0.0118295	0.07797478	0.436371	0.0330424	8.06E-40	0.0477809	0.0273492	0.08062541	0.08062541	0.530248683	0.1197332	20	1.05(0.99 - 1.11)
cg05818501	ADARB2	10	1451648	rs7896241	10	1451649	A	G	0.26839	-0.000392808	0.0146817	0.9786552	-1.34918	0.0213809	0	0.000291145	0.0108819	0.9786552	0.3844954	0.998116399	0.6212973	20	1.00(0.98 - 1.02)
cg05844977	GNE	9	36277400	rs10114887	9	36292728	A	G	0.271372	-0.00224485	0.0135798	0.8687015	-0.22819	0.0356182	1.49E-10	0.00983765	0.0595308	0.8687448	0.8687448	0.978990549	0.5690842	20	1.01(0.90 - 1.13)
cg05888894	EXT1	8	119107030	rs11992017	8	119107051	A	G	0.119284	0.00680709	0.0177118	0.7007375	-0.521694	0.0536886	2.55E-22	-0.013048	0.0339771	0.70096	0.70096	0.938610711	0.3172795	20	0.99(0.92 - 1.06)
cg05890484	BHMT	5	78407552	rs7445125	5	78507417	G	A	0.356859	-0.00102636	0.0118467	0.9309602	0.496711	0.0329453	2.30E-51	-0.00206631	0.0238507	0.9309614	0.1662708	0.989944898	0.1750038	20	1.00(0.95 - 1.05)
cg05920909	LHX9	1	197889693	rs13376365	1	197890802	C	T	0.213718	0.026908	0.0150178	0.07317455	-0.238983	0.0396535	1.67E-09	-0.112594	0.0655589	0.08589725	0.08589725	0.54206261	0.5290546	10	0.89(0.79 - 1.02)
cg05929675	CREB5	7	28452098	rs79317757	7	28631084	A	G	0.117296	0.00866772	0.0208215	0.6772	0.261841	0.0478559	4.46E-08	0.033103	0.0797495	0.678078	0.678078	0.931895808	0.3212034	6	1.03(0.88 - 1.21)
cg05950711	COL21A1	6	56112590	rs6925652	6	56112781	C	T	0.316103	0.00923786	0.0120732	0.4441797	-0.438614	0.0343022	1.94E-37	-0.0210615	0.0275751	0.4449936	0.870513	0.853092474	0.2883736	20	0.98(0.93 - 1.03)
cg05971148	ACTB	7	5568411	rs852389	7	5573946	G	A	0.304175	0.00139349	0.0122994	0.9097948	-0.208218	0.0344056	1.43E-09	-0.00669247	0.0590803	0.9098105	0.9098105	0.985743549	0.4379791	20	0.99(0.88 - 1.12)
cg05979619	MERTK	2	112704577	rs6742470	2	112705490	C	T	0.454274	0.00776728	0.0118679	0.5128039	0.273114	0.0312237	2.19E-18	0.0284397	0.0435755	0.5139796	0.5139796	0.881899743	0.2063932	20	1.03(0.94 - 1.12)
cg05988988	PFKFB3	10	6205876	rs630204	10	6210655	A	G	0.241551	0.0194613	0.0134229	0.1470981	-0.346822	0.0381984	1.09E-19	-0.0561132	0.0391929	0.1522242	0.1522242	0.645297605	0.3345444	15	0.95(0.88 - 1.02)
cg06002638	ACACB	12	109592017	rs10849901	12	109588707	C	G	0.379722	0.00419969	0.0116999	0.7196318	0.230737	0.0330298	2.83E-12	0.0182012	0.0507735	0.7199856	0.7199856	0.944584071	0.9542849	20	1.02(0.92 - 1.12)
cg06021774	COL5A1	9	137730205	rs9410001	9	137730738	G	A	0.360835	-0.00126238	0.0118426	0.9151091	-0.429819	0.0316032	3.98E-42	0.00293701	0.0275534	0.9151117	0.9151117	0.987406308	0.6866564	17	1.00(0.95 - 1.06)
cg06024391	BPGM	7	134345134	rs6467543	7	134332587	C	T	0.50994	-0.00947727	0.0116911	0.4175726	-0.189686	0.0327099	6.67E-09	0.049963	0.0622333	0.4220709	0.4220709	0.843686495	0.9699013	13	1.05(0.93 - 1.19)
cg06045062	ADH5	4	100009749	rs1154401	4	100009738	G	C	0.33002	-0.00234865	0.0123684	0.8493944	-0.21673	0.0340076	1.85E-10	0.0108368	0.0570936	0.8494604	0.8494604	0.975427794	0.5659911	20	1.01(0.90 - 1.13)
cg06068935	BEST1	11	61717005	rs3758976	11	61717105	G	C	0.192843	0.00974462	0.0126694	0.4418066	1.06223	0.0343121	1.98E-210	0.0091737	0.0119308	0.4419474	0.1120173	0.852437938	0.5629511	20	1.01(0.99 - 1.03)
cg06083652	ADARB2	10	1531529	rs4448619	10	1468196	T	C	0.0805169	0.00125236	0.0194867	0.9487573	0.366907	0.0590556	5.20E-10	0.00341329	0.0531136	0.94876	0.94876	0.99312661	0.5941077	12	1.00(0.90 - 1.11)
cg06094523	SLC2A1	1	43398103	rs111234909	1	43414565	C	T	0.0984095	-0.0146302	0.0221498	0.5089256	-0.623442	0.0575582	2.44E-27	0.0234668	0.0355942	0.5097115	0.8353807	0.881251421	0.5035422	20	1.02(0.95 - 1.10)
cg06104007	GALK2	15	49448015	rs8034112	15	49658928	C	T	0.393638	0.00864428	0.0119271	0.4685995	-0.235977	0.0336166	2.22E-12	-0.0366319	0.0508122	0.4709543	0.4709543	0.863213468	0.09817638	20	0.96(0.87 - 1.06)
cg06104975	PGP	16	2262804	rs2539999	16	2266173	C	T	0.285288	-0.00668101	0.012127	0.5816883	-0.230858	0.0363482	2.14E-10	0.0289399	0.0527274	0.583102	0.2756602	0.905136958	0.3997393	20	1.03(0.93 - 1.14)
cg06110286	GPT	8	145728587	rs3757966	8	145744618	A	G	0.459245	-0.0234621	0.0117276	0.04543677	-0.268763	0.0312394	7.74E-18	0.0872965	0.0447996	0.05134336	0.05134336	0.437668555	0.7668108	20	1.09(1.00 - 1.19)
cg06117341	CLDN9	16	3062653	rs984539	16	3049424	A	C	0.383698	-0.000419238	0.0118104	0.9716832	0.452639	0.0326454	1.03E-43	-0.000926207	0.0260924	0.9716832	0.6360393	0.997098975	0.4028626	20	1.00(0.95 - 1.05)
cg06130562	PMM2	16	8942906	rs10852327	16	8920143	T	A	0.442346	0.0080369	0.0117226	0.4929715	-0.160414	0.0243165	4.20E-11	-0.0501009	0.0734706	0.4952911	0.4952911	0.873633951	0.8007455	20	0.95(0.82 - 1.10)
cg06139431	CACNA1H	16	1252484	rs34885706	16	1249629	T	C	0.277336	0.00488935	0.0124567	0.6946832	-0.264101	0.03403	8.44E-15	-0.0185132	0.0472268	0.6950533	0.6950533	0.936887426	0.4086133	11	0.98(0.89 - 1.08)
cg06153634	KRT7	12	52627576	rs1870220	12	52641711	A	G	0.22167	0.0160745	0.0143223	0.2617176	0.277483	0.04001	4.05E-12	0.0579296	0.0522865	0.2678934	0.2678934	0.752131052	0.2560404	17	1.06(0.96 - 1.17)
cg06168149	GPD1	12	50497778	rs836178	12	50498139	T	G	0.343936	-0.00491639	0.0125835	0.696018	0.273881	0.0328318	7.31E-17	-0.0179508	0.0459954	0.6963343	0.6963343	0.937123727	0.9810572	20	0.98(0.90 - 1.07)
cg06180356	PLOD2	3	145879710	rs34803917	3	145878591	A	G	0.129225	-0.0244743	0.0204323	0.2309855	-0.396895	0.0445006	4.71E-19	0.0616645	0.0519426	0.2351624	0.2351624	0.726693521	0.03177796	20	1.06(0.96 - 1.18)
cg06181187	CRYGB	2	209010896	rs2289917	2	209010891	A	G	0.398608	0.00352759	0.0122577	0.7735108	-1.04359	0.024931	0	-0.00338024	0.011746	0.773516	0.8975216	0.95986728	0.6450294	20	1.00(0.97 - 1.02)
cg06182437	KIAA0513	16	85121056	rs116956564	16	85122336	A	G	0.0178926	-0.00929317	0.0741035	0.9002006	-3.54878	0.14878	9.54E-126	0.00261869	0.0208817	0.9002019	0.9968539	0.984263588	0.6536731	20	1.00(0.96 - 1.04)
cg06188744	PFKP	10	3108651	rs10903953	10	3114654	T	C	0.240557	-0.00344907	0.0133039	0.7954404	0.255398	0.0373274	7.80E-12	-0.0135047	0.0521283	0.7955838	0.7955838	0.964582724	0.4130086	10	0.99(0.89 - 1.09)
cg06189133	INSL3	19	17931995	rs4808100	19	17931497	T	C	0.404573	0.0164887	0.0119024	0.1659529	0.498794	0.0328569	4.74E-52	0.0330571	0.0239615	0.1677119	0.1677119	0.661640278	0.3990534	15	1.03(0.99 - 1.08)
cg06200013	ATP1B2	17	7554513	rs1624085	17	7553743	G	C	0.432406	-0.000413102	0.0119502	0.9724237	-0.211383	0.0328102	1.17E-10	0.00195429	0.0565343	0.9724241	0.9724241	0.997098975	0.391893	20	1.00(0.90 - 1.12)
cg06206357	MYL10	7	101274027	rs13245671	7	101262637	G	A	0.210736	-0.00138681	0.0141483	0.9219168	1.39439	0.0259461	0	-0.000994561	0.0101466	0.9219169	0.493269	0.988432494	0.3636923	20	1.00(0.98 - 1.02)
cg06269299	G6PC2	2	169756942	rs540524	2	169756930	G	A	0.367793	0.0175107	0.0117512	0.1361926	0.313316	0.0335895	1.08E-20	0.0558882	0.0379814	0.1411661	0.1411661	0.629465151	0.1754888	20	1.06(0.98 - 1.14)
cg06279471	TCIRG1	11	67806118	rs884826	11	67806129	G	A	0.483101	-0.00671059	0.0117117	0.5666571	-0.50101	0.0317149	3.25E-56	0.0133941	0.0233915	0.566912	0.8178096	0.899222469	0.2577423	20	1.01(0.97 - 1.06)
cg06285241	CRIP2	14	105944655	rs4983411	14	105916797	G	A	0.351889	0.0169624	0.0129394	0.1898879	0.587558	0.031745	1.76E-76	0.0288693	0.0220775	0.1909971	0.1744424	0.690532712	0.03659142	8	1.03(0.99 - 1.07)
cg06314111	AGAP2	12	58119915	rs10877021	12	58208816	G	A	0.0944334	-0.0159475	0.0171618	0.3527626	0.361915	0.0523928	4.92E-12	-0.0440642	0.0478465	0.3570773	0.3570773	0.810504283	0.1866916	20	0.96(0.87 - 1.05)
cg06328674	ADARB2	10	1284161	rs3793739	10	1282530	A	C	0.350895	0.00579663	0.0128275	0.6513476	-0.358677	0.0333536	5.69E-27	-0.0161612	0.035795	0.6516347	0.6516347	0.923854605	0.3780739	20	0.98(0.92 - 1.06)
cg06334134	CASP2	7	142986693	rs3181165	7	142986684	A	G	0.05666	-0.049877	0.0276625	0.07137963	1.02552	0.0734773	2.85E-44	-0.0486359	0.0271983	0.07374462	0.07374462	0.511931589	0.2139278	5	0.95(0.90 - 1.00)
cg06362313	GAPDH	12	6645287	rs2532514	12	6588972	C	A	0.481113	0.00133798	0.0117021	0.9089709	-0.311627	0.0330089	3.70E-21	-0.00429353	0.0375544	0.9089775	0.9089775	0.985650062	0.1150858	20	1.00(0.93 - 1.07)
cg06380072	SLC25A10	17	79687834	rs62077190	17	79676109	A	C	0.171968	0.018925	0.0157511	0.229556	-0.645718	0.0466239	1.28E-43	-0.0293085	0.0244848	0.2313037	0.2313037	0.723513882	0.4026196	20	0.97(0.93 - 1.02)
cg06385202	ADARB2	10	1367612	rs3793739	10	1282530	A	C	0.350895	0.00579663	0.0128275	0.6513476	0.501295	0.0341654	9.66E-49	0.0115633	0.0256009	0.6515019	0.9244853	0.923854605	0.47811	20	1.01(0.96 - 1.06)
cg06407371	KIAA0513	16	85074868	rs13332552	16	85070693	T	A	0.0407555	0.0481092	0.0262115	0.06644298	0.609179	0.0909003	2.06E-11	0.0789738	0.0446121	0.07668848	0.07668848	0.519649596	0.4832763	20	1.08(0.99 - 1.18)
cg06407657	MATN4	20	43937138	rs2743221	20	43927602	A	G	0.208748	0.0110323	0.0135426	0.4152803	-1.37863	0.0258046	0	-0.00800237	0.00982438	0.4153345	0.6540444	0.84002788	0.8035268	20	0.99(0.97 - 1.01)
cg06422309	ADARB2	10	1352781	rs3793735	10	1282828	C	T	0.356859	0.00301824	0.0127395	0.812719	0.875582	0.0299274	3.67E-188	0.00344712	0.0145502	0.812725	0.4597402	0.967970234	0.8808828	20	1.00(0.98 - 1.03)
cg06426831	SLC35A3	1	100435258	rs11805428	1	100641716	T	C	0.126243	0.0179002	0.0195244	0.3592413	0.41976	0.0466539	2.31E-19	0.0426439	0.0467541	0.361722	0.361722	0.814140243	0.7306736	20	1.04(0.95 - 1.14)
cg06434470	DPP6	7	154429544	rs7800130	7	154428808	T	G	0.274354	-0.0115478	0.0138363	0.403942	0.260542	0.0355644	2.37E-13	-0.0443223	0.0534494	0.4069698	0.4069698	0.835975035	0.5291735	20	0.96(0.86 - 1.06)
cg06437417	DLAT	11	111895279	rs12225443	11	111814931	C	A	0.326044	-0.00177529	0.0118098	0.8805094	0.212082	0.0312169	1.09E-11	-0.00837075	0.0556986	0.8805384	0.8805384	0.980632908	0.6271267	18	0.99(0.89 - 1.11)
cg06437740	SUCLA2	13	48575927	rs9316347	13	48639532	T	C	0.172962	0.00205372	0.0170387	0.9040612	-0.758298	0.041654	4.74E-74	-0.00270833	0.0224701	0.9040633	0.9053165	0.984794101	0.3122679	20	1.00(0.95 - 1.04)
cg06439547	COG2	1	230779251	rs3827743	1	230780571	G	A	0.345924	-0.0134438	0.0121093	0.2669109	-0.40909	0.0334276	1.94E-34	0.0328627	0.0297221	0.2688718	0.1310651	0.752911766	0.08546362	20	1.03(0.97 - 1.10)
cg06456738	CCDC87	11	66361081	rs12577111	11	66438074	A	G	0.486083	-0.00139193	0.0117346	0.9055783	0.507983	0.0317439	1.23E-57	-0.00274011	0.023101	0.9055809	0.709767	0.984875095	0.9573417	20	1.00(0.95 - 1.04)
cg06463313	PFKL	21	45742621	rs2847230	21	45734349	G	A	0.430417	0.0330187	0.0117262	0.004865509	-0.479671	0.0308978	2.37E-54	-0.0688362	0.0248452	0.005595304	0.1052202	0.132585333	0.02214797	20	0.93(0.89 - 0.98)
cg06467504	PC	11	66650500	rs117303800	11	66650531	T	A	0.209742	0.00228345	0.0140153	0.8705771	-1.18465	0.0317569	1.44E-304	-0.00192754	0.0118309	0.8705783	0.8621473	0.979159145	0.6329707	20	1.00(0.98 - 1.02)
cg06477444	NUP62	19	50411521	rs35843988	19	50415320	G	C	0.230616	0.0117555	0.0166076	0.4790455	-0.339601	0.0392713	5.26E-18	-0.0346156	0.0490668	0.4805121	0.4805121	0.86851552	0.4516811	20	0.97(0.88 - 1.06)
cg06485139	HK3	5	176314364	rs58956809	5	176312965	T	C	0.351889	-0.0076698	0.0122145	0.5300525	0.219716	0.0341216	1.20E-10	-0.0349078	0.055856	0.5319964	0.5319964	0.887177791	0.8404349	17	0.97(0.87 - 1.08)
cg06488842	PES1	22	30988475	rs62227016	22	30993079	T	C	0.399602	-0.00380546	0.0122132	0.7553553	0.706946	0.0317058	3.94E-110	-0.00538296	0.0172777	0.7553784	0.570178	0.955513131	0.742201	20	0.99(0.96 - 1.03)
cg06489965	CLDN9	16	3062975	rs12917920	16	3054088	G	C	0.385686	0.00419326	0.0118754	0.7240099	0.419687	0.0327468	1.33E-37	0.00999141	0.0283066	0.7241103	0.7082433	0.945405792	0.2141736	20	1.01(0.96 - 1.07)
cg06495803	CD27	12	6553489	rs34807506	12	6546260	A	G	0.390656	0.0157652	0.0118443	0.1831769	0.207513	0.033538	6.12E-10	0.0759722	0.0583832	0.1931667	0.1931667	0.691863775	0.4517491	13	1.08(0.96 - 1.21)
cg06497736	NUP62	19	50411442	rs1044276	19	50411158	C	T	0.236581	0.012877	0.0164638	0.4341322	-0.306331	0.0380183	7.79E-16	-0.0420362	0.0539978	0.4362854	0.4362854	0.850114554	0.3063181	20	0.96(0.86 - 1.07)
cg06497903	FGF22	19	640799	rs2040738	19	650931	A	G	0.107356	-0.0177228	0.0195104	0.363679	0.419224	0.053156	3.10E-15	-0.0422753	0.046847	0.3668386	0.657718	0.817602136	0.9524223	10	0.96(0.87 - 1.05)
cg06516150	ACACB	12	109592528	rs2268405	12	109589593	G	A	0.192843	0.00354786	0.0151093	0.8143539	-0.436719	0.0383338	4.55E-30	-0.00812389	0.0346046	0.8143926	0.8143926	0.968214835	0.8784036	20	0.99(0.93 - 1.06)
cg06516476	NT5E	6	86174584	rs6942065	6	86168265	A	G	0.136183	-0.00541734	0.0185972	0.7708229	0.475588	0.0467846	2.83E-24	-0.0113908	0.0391197	0.7709143	0.7709143	0.959090578	0.1462738	20	0.99(0.92 - 1.07)
cg06518271	ADH6	4	100140325	rs4147532	4	100211786	C	T	0.498012	-0.00824816	0.0116553	0.4791473	-0.252221	0.0322764	5.52E-15	0.0327021	0.0463997	0.4809406	0.4809406	0.86851552	0.6261344	20	1.03(0.94 - 1.13)
cg06526872	ARTN	1	44399363	rs3791102	1	44366617	C	T	0.285288	-0.00818036	0.0130885	0.5319687	-0.242582	0.0374991	9.87E-11	0.0337221	0.0542063	0.5338716	0.5338716	0.887910125	0.7697059	20	1.03(0.93 - 1.15)
cg06528737	USP6NL	10	11574303	rs12250042	10	11574424	T	G	0.487078	-0.000949509	0.0116993	0.9353151	0.343347	0.0326435	7.13E-26	-0.00276545	0.0340753	0.9353171	0.9353171	0.990614942	0.6499496	20	1.00(0.93 - 1.07)
cg06553843	GSDMD	8	144642649	rs12679647	8	144625677	G	T	0.15507	-0.007529	0.0147197	0.609007	-0.750642	0.0427496	5.07E-69	0.0100301	0.0196178	0.6091588	0.5702528	0.912212623	0.1772746	20	1.01(0.97 - 1.05)
cg06554935	EYA2	20	45817017	rs6012129	20	45815078	A	G	0.472167	0.0239897	0.0116996	0.04031841	-0.195673	0.0323287	1.43E-09	-0.122601	0.0631296	0.05213055	0.05213055	0.440653192	0.7213351	15	0.88(0.78 - 1.00)
cg06575763	NANP	20	25604643	rs79134086	20	25551887	G	A	0.054672	-0.0126823	0.0244094	0.6033659	-0.541434	0.0778573	3.55E-12	0.0234235	0.0452085	0.604373	0.604373	0.910930439	0.5100035	15	1.02(0.94 - 1.12)
cg06588556	LDHAL6A	11	18477299	rs2658548	11	18461054	G	C	0.240557	0.0187597	0.0152679	0.2191835	-0.676278	0.0354556	4.16E-81	-0.0277396	0.0226232	0.2201382	0.8537983	0.712481477	0.2432366	20	0.97(0.93 - 1.02)
cg06589051	TGFBRAP1	2	105946882	rs2679842	2	105961703	G	A	0.511928	0.0157144	0.0119165	0.1872663	0.674493	0.0297924	1.76E-113	0.0232981	0.0176973	0.1880137	0.3648364	0.687354881	0.1110195	20	1.02(0.99 - 1.06)
cg06596543	PNMT	17	37823905	rs1107794	17	37823600	C	T	0.0576541	-0.00333539	0.0254252	0.8956294	0.376371	0.0632654	2.70E-09	-0.00886197	0.06757	0.8956546	0.8956546	0.983447045	0.7716113	19	0.99(0.87 - 1.13)
cg06602545	KIAA0513	16	85120870	rs116956564	16	85122336	A	G	0.0178926	-0.00929317	0.0741035	0.9002006	-2.90505	0.153281	4.21E-80	0.00319897	0.025509	0.9002027	0.4956061	0.984263588	0.5716321	15	1.00(0.95 - 1.05)
cg06665322	GPA33	1	167059365	rs55734327	1	167056630	A	G	0.083499	-0.0177653	0.0279358	0.52482	0.836321	0.0596325	1.10E-44	-0.0212422	0.0334375	0.5252456	0.2077252	0.885734483	0.8820456	20	0.98(0.92 - 1.05)
cg06673684	MCF2L	13	113646815	rs3011536	13	113642143	A	G	0.0308151	-0.00846956	0.0216987	0.6962957	1.1564	0.125313	2.75E-20	-0.00732407	0.0187808	0.6965536	0.2743292	0.937123727	0.3720326	9	0.99(0.96 - 1.03)
cg06682024	MERTK	2	112664134	rs7604403	2	112656652	A	G	0.2833	-0.0186782	0.0144332	0.1956262	0.217626	0.0348734	4.36E-10	-0.0858272	0.0677323	0.2051003	0.2051003	0.700931579	0.3049749	20	0.92(0.80 - 1.05)
cg06702884	SLC29A3	10	73096492	rs7090745	10	73096511	A	G	0.279324	0.013383	0.0124111	0.2808959	0.75794	0.0331282	7.51E-116	0.0176571	0.016393	0.2814297	0.6308779	0.760454832	0.3586093	20	1.02(0.99 - 1.05)
cg06705237	FBP1	9	97402555	rs573212	9	97349666	C	G	0.117296	-0.00199393	0.0194197	0.9182204	0.488247	0.0462599	4.84E-26	-0.00408385	0.0397762	0.9182243	0.9182243	0.98809974	0.01424566	20	1.00(0.92 - 1.08)
cg06710082	HCG9	6	29943408	rs1362126	6	29691019	A	G	0.439364	0.132367	0.0116323	5.30E-30	0.275625	0.032699	3.48E-17	0.480243	0.0709026	1.26E-11	1.26E-11	1.76E-09	8.11E-05	20	1.62(1.41 - 1.86)
cg06710596	GAPDHS	19	36024279	rs759996	19	36038221	C	T	0.138171	-0.0282241	0.0150922	0.06146831	0.831581	0.0455259	1.54E-74	-0.0339403	0.0182437	0.06283081	0.2285394	0.476976612	0.8234272	20	0.97(0.93 - 1.00)
cg06713098	IGFBP3	7	45960367	rs11977526	7	46008110	A	G	0.402584	0.0113846	0.0124814	0.3617028	0.206144	0.033764	1.03E-09	0.0552265	0.0612191	0.3669965	0.3669965	0.817621189	0.1579507	16	1.06(0.94 - 1.19)
cg06716437	ABCB6	2	220083951	rs11689596	2	220093423	T	G	0.0944334	-0.0436857	0.0266247	0.1008398	0.632587	0.0531746	1.24E-32	-0.0690588	0.0424871	0.1040755	0.1040755	0.576747022	0.5781205	20	0.93(0.86 - 1.01)
cg06751802	CAPN5	11	76777529	rs4945138	11	76780213	A	G	0.426441	0.0108149	0.0116723	0.3541633	-0.32723	0.0324483	6.46E-24	-0.0330498	0.0358202	0.3561855	0.6993723	0.809843413	0.1761157	20	0.97(0.90 - 1.04)
cg06754987	B4GALT2	1	44444250	rs41270403	1	44460857	T	C	0.0775348	0.00274654	0.0188225	0.8839862	-0.479621	0.0612578	4.90E-15	-0.00572648	0.0392514	0.8840062	0.8840062	0.981341821	0.7574511	20	0.99(0.92 - 1.07)
cg06759971	KIAA0513	16	85116424	rs6564098	16	85074414	C	T	0.365805	0.0098107	0.0123224	0.4259344	0.220959	0.0337663	6.00E-11	0.0444005	0.056179	0.4293294	0.4293294	0.84702311	0.3871512	20	1.05(0.94 - 1.17)
cg06764387	ADARB2	10	1576684	rs4880862	10	1577019	C	G	0.370775	-0.00483746	0.0124199	0.6969117	-0.512372	0.0335587	1.25E-52	0.00944131	0.0242479	0.6970054	0.8219182	0.937274085	0.9491174	20	1.01(0.96 - 1.06)
cg06772202	MDH2	7	75678527	rs11768535	7	75792001	C	T	0.0437376	0.0220202	0.0327501	0.5013479	-0.661992	0.0868326	2.46E-14	-0.0332636	0.0496641	0.503004	0.07535497	0.877752774	0.482039	20	0.97(0.88 - 1.07)
cg06772671	KIAA0513	16	85123778	rs3751756	16	85123762	T	G	0.471173	-0.00160734	0.0117673	0.8913519	-0.395444	0.03213	8.24E-35	0.00406465	0.029759	0.8913585	0.8913585	0.982567724	0.5114701	20	1.00(0.95 - 1.06)
cg06775073	RAI1	17	17603749	rs9905702	17	17633932	A	T	0.420477	0.00819817	0.0117283	0.4845473	0.299392	0.0329472	1.02E-19	0.0273828	0.0392895	0.485835	0.485835	0.870850184	0.1490048	20	1.03(0.95 - 1.11)
cg06777274	ME2	18	48406251	rs686315	18	48411328	G	A	0.39165	0.00787116	0.0117559	0.5031449	0.252871	0.0334719	4.20E-14	0.0311272	0.046672	0.5048133	0.5048133	0.878912019	0.185074	20	1.03(0.94 - 1.13)
cg06783121	HK3	5	176314628	rs58956809	5	176312965	T	C	0.351889	-0.0076698	0.0122145	0.5300525	0.335978	0.0342453	1.01E-22	-0.0228283	0.0364295	0.5308928	0.5308928	0.886865698	0.92498	20	0.98(0.91 - 1.05)
cg06792911	SLC2A1	1	43425022	rs17387775	1	43416133	C	T	0.164016	0.02235	0.0135858	0.09994918	-0.443645	0.0426228	2.26E-25	-0.0503781	0.0310032	0.1041776	0.2541957	0.576810824	0.8481591	18	0.95(0.89 - 1.01)
cg06837068	ADARB2	10	1602622	rs28800310	10	1606478	A	G	0.419483	0.00194275	0.011885	0.8701544	-0.686699	0.0305092	3.47E-112	-0.00282912	0.0173079	0.8701578	0.9920637	0.979159145	0.8399049	20	1.00(0.96 - 1.03)
cg06841902	OR3A2	17	3183524	rs743610	17	3182396	A	C	0.27833	0.0144086	0.0137425	0.2944221	0.775167	0.0310328	1.04E-137	0.0185877	0.017744	0.2948471	0.7622619	0.769577715	0.3453142	20	1.02(0.98 - 1.05)
cg06866033	GNPDA1	5	141391951	rs9324861	5	141396566	T	C	0.159046	-0.0107546	0.0149695	0.4724896	-0.334215	0.0461255	4.30E-13	0.0321787	0.0450096	0.4746532	0.4746532	0.865461998	0.1566479	15	1.03(0.95 - 1.13)
cg06870118	TTLL3	3	9850429	rs6790231	3	9855904	T	C	0.124254	0.0123659	0.0137734	0.3692867	-1.75674	0.0208909	0	-0.00703913	0.00784078	0.369314	0.3018382	0.81851117	0.8726801	20	0.99(0.98 - 1.01)
cg06876311	SLC16A8	22	38479181	rs132932	22	38488616	T	A	0.471173	0.0167216	0.0120045	0.1636366	-0.332603	0.031618	7.03E-26	-0.0502749	0.0364076	0.1673126	0.1673126	0.660886264	0.3276137	20	0.95(0.89 - 1.02)
cg06885459	MCF2L	13	113689728	rs1105767	13	113696694	T	C	0.241551	-0.0188935	0.0130325	0.1471361	-0.310976	0.0376511	1.46E-16	0.0607556	0.0425491	0.1533226	0.1533226	0.646157064	0.2058649	20	1.06(0.98 - 1.16)
cg06888460	LDHAL6A	11	18477303	rs2658548	11	18461054	G	C	0.240557	0.0187597	0.0152679	0.2191835	-0.646672	0.0358511	9.86E-73	-0.0290096	0.0236647	0.2202509	0.9142386	0.712610546	0.2239993	20	0.97(0.93 - 1.02)
cg06889571	ADARB2	10	1416791	rs11250482	10	1416765	A	G	0.148111	-0.00200264	0.0156396	0.8981099	-0.939122	0.0436194	8.17E-103	0.00213246	0.0166537	0.8981117	0.908998	0.983885969	0.06026152	20	1.00(0.97 - 1.04)
cg06894687	QSOX1	1	180123317	rs7531169	1	180123812	A	G	0.134195	0.0156083	0.0152125	0.3048831	0.440251	0.0488582	2.05E-19	0.0354531	0.0347774	0.3079985	0.3079985	0.776921834	0.880436	20	1.04(0.97 - 1.11)
cg06902558	PFKP	10	3141803	rs2388594	10	3137445	A	G	0.382704	-0.0141917	0.0121405	0.2424217	-0.666459	0.0313847	4.52E-100	0.0212942	0.018244	0.2431344	0.7926557	0.73361442	0.7863199	20	1.02(0.99 - 1.06)
cg06902898	GALE	1	24128066	rs1045017	1	24088128	A	G	0.258449	0.0105982	0.013726	0.4400399	0.237679	0.0366104	8.46E-11	0.0445905	0.0581573	0.4432467	0.4432467	0.852478837	0.6601944	17	1.05(0.93 - 1.17)
cg06910125	B4GALT7	5	177034441	rs78617146	5	177042798	T	C	0.0397614	0.0424613	0.0341587	0.2138459	1.11239	0.0780611	4.47E-46	0.0381712	0.0308241	0.2155837	0.5362823	0.709181054	0.7482609	4	1.04(0.98 - 1.10)
cg06928346	GPR19	12	12849096	rs2417222	12	12863976	G	A	0.361829	-0.000617845	0.0121761	0.9595308	0.217635	0.0340441	1.63E-10	-0.0028389	0.055949	0.959532	0.959532	0.994639394	0.1153679	17	1.00(0.89 - 1.11)
cg06928838	GSTP1	11	67351490	rs4930436	11	67329337	A	G	0.416501	-0.0120455	0.0122278	0.3245792	0.400173	0.0310369	4.90E-38	-0.0301008	0.0306454	0.3259872	0.3259872	0.789461376	0.7178639	20	0.97(0.91 - 1.03)
cg06928983	EMB	5	49738016	rs7717982	5	49697322	A	G	0.331014	0.00441306	0.0128669	0.7316152	-0.27946	0.0333739	5.59E-17	-0.0157914	0.0460805	0.7318314	0.7880897	0.947184176	0.3568058	8	0.98(0.90 - 1.08)
cg06956006	ACLY	17	40066945	rs4796739	17	40066926	T	C	0.218688	0.016089	0.0132163	0.2234671	0.781583	0.0380753	1.23E-93	0.0205851	0.0169394	0.2242802	0.2015391	0.716928433	0.2407265	20	1.02(0.99 - 1.06)
cg06972019	ENO1	1	8937448	rs11121246	1	8917102	T	G	0.478131	-0.00671521	0.0116661	0.5648738	1.06632	0.0238987	0	-0.00629753	0.0109414	0.5649062	0.9223198	0.898836631	0.170278	20	0.99(0.97 - 1.02)
cg06995503	PFKP	10	3178915	rs541	10	3178915	T	C	0.260437	0.0150526	0.0138177	0.2759904	-1.44505	0.0155958	0	-0.0104167	0.00956276	0.2760236	0.9373791	0.756811546	0.8238931	20	0.99(0.97 - 1.01)
cg07005506	KIAA0513	16	85089777	rs11642445	16	85089195	C	T	0.365805	0.0106308	0.0123318	0.3886523	-0.622309	0.0319502	1.70E-84	-0.0170828	0.0198356	0.3891164	0.8448565	0.828476983	0.0420159	20	0.98(0.95 - 1.02)
cg07008544	CACNA1H	16	1203382	rs909910	16	1198938	A	G	0.212724	-0.00174246	0.0160081	0.9133225	1.02896	0.0343345	2.52E-197	-0.00169342	0.0155577	0.9133231	0.9074589	0.986787873	0.5077557	8	1.00(0.97 - 1.03)
cg07062262	CLPB	11	72142353	rs12295464	11	72153384	C	T	0.0506958	0.0290261	0.0219645	0.1863345	-1.08729	0.0762294	3.70E-46	-0.0266958	0.0202876	0.1882194	0.3402358	0.687496451	0.698963	20	0.97(0.94 - 1.01)
cg07063463	MATN4	20	43932925	rs2743312	20	43936155	A	G	0.5	-0.00709508	0.011811	0.5480278	-0.597819	0.0311866	6.71E-82	0.0118683	0.0197665	0.5482242	0.6424481	0.893526062	0.8783367	20	1.01(0.97 - 1.05)
cg07073120	DCXR	17	79994884	rs74512221	17	79992508	G	C	0.122266	-0.0118122	0.0156522	0.4504488	-0.287982	0.0482314	2.36E-09	0.0410171	0.0547836	0.4540317	0.4540317	0.857658539	0.1925873	14	1.04(0.94 - 1.16)
cg07093428	LDHC	11	18433500	rs4757650	11	18415815	T	C	0.115308	0.0272567	0.019653	0.165473	-1.89417	0.0324683	0	-0.0143898	0.0103784	0.1655925	0.3420866	0.659399213	0.2388224	20	0.99(0.97 - 1.01)
cg07098477	RNASEL	1	182548640	rs76391909	1	182548640	T	C	0.0129225	-0.0354324	0.056298	0.5291054	-1.10882	0.142396	6.87E-15	0.031955	0.0509383	0.5304452	0.5304452	0.886669521	0.2982132	4	1.03(0.93 - 1.14)
cg07100128	ABCB6	2	220083833	rs939574	2	220118531	G	C	0.0944334	-0.0443938	0.0266191	0.09536689	0.342457	0.0514781	2.88E-11	-0.129633	0.0801351	0.105731	0.105731	0.579654647	0.4575742	20	0.88(0.75 - 1.03)
cg07102808	PFKFB3	10	6274966	rs1539232	10	6275145	T	C	0.414513	0.00994785	0.0118164	0.3998618	0.220885	0.0321388	6.29E-12	0.0450362	0.0538954	0.4033673	0.0805153	0.834196415	0.642232	18	1.05(0.94 - 1.16)
cg07110659	LPAR3	1	85313079	rs12088935	1	85313272	A	T	0.0149105	0.0986737	0.084313	0.2418698	3.12843	0.159759	2.20E-85	0.031541	0.0269987	0.2427094	0.1102885	0.733230404	0.2886068	7	1.03(0.98 - 1.09)
cg07119001	RNPEPL1	2	241512404	rs3749164	2	241525691	A	G	0.10835	-0.0364808	0.0164874	0.02692198	0.491433	0.0487929	7.36E-24	-0.0742335	0.0343497	0.03068672	0.4053303	0.343347771	0.06947363	20	0.93(0.87 - 0.99)
cg07124366	SEC13	3	10361044	rs35682	3	10328782	G	A	0.461233	3.20E-05	0.0117821	0.9978361	0.327067	0.0316963	5.79E-25	9.77E-05	0.0360235	0.9978361	0.9978361	0.999585219	0.8124207	20	1.00(0.93 - 1.07)
cg07137277	ADARB2	10	1252782	rs3793739	10	1282530	A	C	0.350895	0.00579663	0.0128275	0.6513476	0.190936	0.0333773	1.06E-08	0.030359	0.0673914	0.652359	0.652359	0.92402433	0.4115635	17	1.03(0.90 - 1.18)
cg07143470	COL21A1	6	56111812	rs7768520	6	56110642	G	A	0.45328	0.0093574	0.0120888	0.4388981	0.481592	0.0315691	1.52E-52	0.0194301	0.025134	0.4394864	0.2878803	0.8516669	0.2379064	20	1.02(0.97 - 1.07)
cg07145683	KRT8	12	53297443	rs4919703	12	53297594	C	G	0.341948	-0.00520647	0.0118219	0.659641	-0.345896	0.032915	7.87E-26	0.0150521	0.0342076	0.6599207	0.8202956	0.927054742	0.1144869	20	1.02(0.95 - 1.09)
cg07151406	PGAM1	10	99185290	rs7090595	10	99188961	T	C	0.235586	0.0193562	0.0128786	0.1328458	-0.495562	0.0362024	1.19E-42	-0.0390591	0.026144	0.1351768	0.4825429	0.622533364	0.09767303	20	0.96(0.91 - 1.01)
cg07178864	NFASC	1	204981380	rs4951152	1	204970495	A	C	0.272366	-0.0128732	0.0133747	0.3357966	-0.300598	0.0365956	2.14E-16	0.0428253	0.0447981	0.3390908	0.3390908	0.799033208	0.2637323	17	1.04(0.96 - 1.14)
cg07197059	EFS	14	23836012	rs10137082	14	23840033	T	C	0.228628	0.00548273	0.0161414	0.734106	0.228537	0.0373559	9.49E-10	0.0239905	0.0707379	0.7344994	0.7344994	0.948590912	0.4919819	11	1.02(0.89 - 1.18)
cg07199862	TALDO1	11	763485	rs12796837	11	726193	A	G	0.0795229	-0.00100612	0.0187715	0.9572552	-0.339151	0.0563317	1.74E-09	0.00296659	0.0553508	0.9572569	0.9572569	0.994379705	0.9458111	17	1.00(0.90 - 1.12)
cg07203320	COPB2	3	139108984	rs9819368	3	139078610	G	A	0.445328	-0.0168107	0.0117852	0.1537458	0.186523	0.0320477	5.88E-09	-0.0901267	0.0650535	0.1659231	0.1659231	0.659785741	0.9911942	20	0.91(0.80 - 1.04)
cg07206497	USP6NL	10	11518114	rs4747915	10	11518095	A	T	0.322068	-0.00399309	0.0130028	0.7587713	-0.272579	0.0336848	5.87E-16	0.0146493	0.0477372	0.7589395	0.7246065	0.956072173	0.8105137	20	1.01(0.92 - 1.11)
cg07207490	PHLDB1	11	118492463	rs497678	11	118567881	C	T	0.327038	-0.00382488	0.0124905	0.7594348	0.194291	0.0338664	9.64E-09	-0.0196864	0.0643792	0.7597662	0.9275101	0.956223517	0.1765197	20	0.98(0.86 - 1.11)
cg07212541	ALDH1A3	15	101442710	rs7045	15	101456783	T	C	0.184891	0.00329421	0.01458	0.8212478	-0.321263	0.0419017	1.76E-14	-0.0102539	0.0454031	0.8213241	0.8213241	0.969613429	0.8884128	20	0.99(0.91 - 1.08)
cg07215869	ADARB2	10	1235975	rs3793739	10	1282530	A	C	0.350895	0.00579663	0.0128275	0.6513476	0.257343	0.0334371	1.40E-14	0.0225249	0.0499317	0.6519074	0.6519074	0.923867232	0.4423961	20	1.02(0.93 - 1.13)
cg07217935	KLHL1	13	70681317	rs9572362	13	70664163	A	T	0.227634	0.0142107	0.0138685	0.3055167	0.211183	0.038644	4.63E-08	0.0672909	0.066815	0.3138754	0.3138754	0.781034681	0.006179282	12	1.07(0.94 - 1.22)
cg07221526	PGAM1	10	99185307	rs11812581	10	99173441	A	C	0.238569	0.0187615	0.0128737	0.1450195	-0.488674	0.0363476	3.32E-41	-0.0383926	0.0264984	0.1473756	0.4853853	0.638337095	0.2964153	20	0.96(0.91 - 1.01)
cg07226470	GMPR	6	16266437	rs9383142	6	16259284	G	T	0.39165	-0.00576323	0.0115879	0.618943	0.387555	0.0328955	4.87E-32	-0.0148707	0.0299267	0.6192551	0.6192551	0.915805243	0.6361216	20	0.99(0.93 - 1.04)
cg07227743	DPP6	7	154474113	rs117703553	7	154479602	G	T	0.0218688	-0.0426704	0.03825	0.2646079	-0.822183	0.0894796	3.98E-20	0.0518989	0.0468641	0.2681063	0.2681063	0.752227407	0.8384734	5	1.05(0.96 - 1.15)
cg07262395	MXI1	10	111966094	rs113927900	10	111984453	T	C	0.0675944	0.0084002	0.0209476	0.6884127	0.388115	0.0698543	2.76E-08	0.0216436	0.0541131	0.6891788	0.6891788	0.936104815	0.268412	14	1.02(0.92 - 1.14)
cg07295678	DPYSL4	10	134000009	rs4880341	10	133992689	C	T	0.471173	-0.011933	0.0116796	0.3069248	-0.486378	0.0325474	1.71E-50	0.0245344	0.0240695	0.3080528	0.05057378	0.776921834	0.05363102	20	1.02(0.98 - 1.07)
cg07301795	ADAM19	5	157001698	rs4704881	5	156970147	G	C	0.242545	0.00284064	0.0155054	0.8546385	0.287024	0.0381937	5.69E-14	0.00989687	0.0540373	0.8546812	0.9046036	0.976700874	0.3470107	20	1.01(0.91 - 1.12)
cg07308975	ADARB2	10	1568806	rs2820651	10	1471765	A	C	0.0805169	0.00119362	0.0194848	0.9511529	1.18541	0.0555699	5.75E-101	0.00100693	0.0164373	0.9511531	0.98681	0.99326039	0.707663	20	1.00(0.97 - 1.03)
cg07311521	EGFR	7	55086164	rs6957176	7	55101285	G	C	0.135189	-0.0233737	0.015913	0.1418754	0.283661	0.0456729	5.27E-10	-0.0824001	0.0576462	0.1528861	0.1528861	0.646067414	0.7833768	20	0.92(0.82 - 1.03)
cg07356555	ADARB2	10	1284242	rs3793735	10	1282828	C	T	0.356859	0.00301824	0.0127395	0.812719	-0.680711	0.0321468	1.62E-99	-0.00443396	0.0187162	0.8127305	0.6285372	0.967970234	0.6346041	20	1.00(0.96 - 1.03)
cg07362537	VPS52	6	33240820	rs1061801	6	33282338	A	G	0.184891	0.0407494	0.0160929	0.01133702	-0.416012	0.0408363	2.26E-24	-0.0979524	0.0398608	0.01399609	1.37E-07	0.231484796	0.002262218	20	0.91(0.84 - 0.98)
cg07381973	KRT13	17	39657305	rs79989305	17	39638917	G	T	0.172962	0.017089	0.0192859	0.3755702	0.475907	0.0416009	2.64E-30	0.0359082	0.0406459	0.3769977	0.3428318	0.82269878	0.5671849	20	1.04(0.96 - 1.12)
cg07383972	NUP205	7	135242951	rs7810084	7	135246019	G	A	0.465209	-0.0190862	0.0118285	0.1066191	0.206527	0.0321624	1.35E-10	-0.0924151	0.0590539	0.1176001	0.1176001	0.600920305	0.3598836	20	0.91(0.81 - 1.02)
cg07396581	GPR137B	1	236309960	rs10924341	1	236307360	T	G	0.514911	-0.0158699	0.0116465	0.1729983	-0.232293	0.0319729	3.72E-13	0.0683184	0.0510113	0.1804793	0.1804793	0.676958016	0.09998737	12	1.07(0.97 - 1.18)
cg07408740	OGDH	7	44645306	rs3801399	7	44673311	A	G	0.413519	-0.00977411	0.0118974	0.4113426	0.247349	0.0333974	1.30E-13	-0.0395155	0.0483947	0.4141998	0.4141998	0.839274305	0.6027313	15	0.96(0.87 - 1.06)
cg07416664	GALR3	22	38221485	rs7290169	22	38218701	A	G	0.363817	0.025873	0.0121378	0.0330393	-0.603788	0.0334942	1.20E-72	-0.0428512	0.0202428	0.03427196	0.09958251	0.362732982	0.08941731	20	0.96(0.92 - 1.00)
cg07422279	GSDMD	8	144635610	rs113990650	8	144631342	T	C	0.156064	-0.00717426	0.0147306	0.6262363	0.634735	0.0422062	4.08E-51	-0.0113028	0.0232196	0.6264172	0.6342393	0.917800715	0.269967	20	0.99(0.94 - 1.03)
cg07438401	SUCLG2	3	67698057	rs6786211	3	67703360	T	A	0.357853	-0.00936492	0.0119129	0.4317996	0.251908	0.0332066	3.30E-14	-0.037176	0.047544	0.4342564	0.4342564	0.848967122	0.05699014	20	0.96(0.88 - 1.06)
cg07445246	TCL1A	14	96180653	rs2296311	14	96178173	A	G	0.166998	0.0199482	0.0151082	0.1867162	0.277402	0.0449201	6.60E-10	0.0719107	0.0556941	0.1966435	0.1966435	0.695094249	0.3148953	15	1.07(0.96 - 1.20)
cg07445515	PKD1	16	2144857	rs56149818	16	2149591	C	T	0.0715706	-0.0232205	0.0184553	0.2083186	-0.478085	0.0618645	1.09E-14	0.0485698	0.0391108	0.2142917	0.2142917	0.70810359	0.5068735	20	1.05(0.97 - 1.13)
cg07449094	CHST6	16	75513354	rs77786770	16	75644113	T	C	0.0188867	0.0891139	0.0528585	0.09181596	-0.692798	0.108272	1.57E-10	-0.128629	0.078901	0.1030469	0.1030469	0.575031852	0.348972	6	0.88(0.75 - 1.03)
cg07465028	ALDH1A3	15	101454319	rs4646692	15	101457974	A	G	0.422465	-0.0102374	0.0119964	0.3934527	0.525236	0.0317704	2.15E-61	-0.019491	0.0228704	0.394082	0.394082	0.829401652	0.3808314	20	0.98(0.94 - 1.03)
cg07466788	SLC16A3	17	80194552	rs9903052	17	80171068	T	C	0.205765	-0.023475	0.0137643	0.0881014	-0.27852	0.0385399	4.94E-13	0.0842848	0.050777	0.09693421	0.05980439	0.564460202	0.1007166	17	1.09(0.98 - 1.20)
cg07466983	HCG9	6	29944982	rs1362126	6	29691019	A	G	0.439364	0.132367	0.0116323	5.30E-30	0.334973	0.032425	5.12E-25	0.395157	0.0516625	2.03E-14	1.77E-16	3.88E-12	3.05E-15	20	1.48(1.34 - 1.64)
cg07470341	GALM	2	38892365	rs11896593	2	38925155	C	G	0.178926	0.0212592	0.017132	0.2146405	-0.489232	0.04078	3.69E-33	-0.0434542	0.035205	0.2170835	0.6061994	0.710879001	0.9522318	20	0.96(0.89 - 1.03)
cg07491858	ZCCHC24	10	81165685	rs116052829	10	81164146	T	C	0.111332	0.020578	0.0253684	0.41727	0.412073	0.050212	2.27E-16	0.0499378	0.0618629	0.4195323	0.4251711	0.84246635	0.07290768	17	1.05(0.93 - 1.19)
cg07534843	MATN4	20	43935283	rs2425691	20	43935152	A	C	0.259443	0.00856719	0.0135289	0.5265697	0.452468	0.0363813	1.65E-35	0.0189344	0.029939	0.5271048	0.6382809	0.885734483	0.7399353	20	1.02(0.96 - 1.08)
cg07544653	CYB5A	18	71959407	rs183628518	18	71966557	C	T	0.101392	-0.00108181	0.0165076	0.9477488	0.364184	0.045003	5.85E-16	-0.0029705	0.0453291	0.9477505	0.9477505	0.99312661	0.004020919	20	1.00(0.91 - 1.09)
cg07563400	ADORA2B	17	15849556	rs4792680	17	15699012	G	C	0.23161	0.026837	0.0137761	0.05140491	-0.273933	0.0366607	7.89E-14	-0.0979691	0.051971	0.05942019	0.05942019	0.465750696	0.4354863	20	0.91(0.82 - 1.00)
cg07571451	COBL	7	51384931	rs76606679	7	51441524	G	C	0.445328	-0.00497746	0.0117181	0.6710067	0.19645	0.0326996	1.88E-09	-0.025337	0.0597981	0.671778	0.671778	0.930503861	0.9104438	20	0.97(0.87 - 1.10)
cg07576186	PDHB	3	58413668	rs6770113	3	58379297	A	C	0.377734	-0.0061426	0.0135288	0.6498009	-1.21862	0.0214898	0	0.0050406	0.011102	0.6498114	0.08648625	0.923359921	0.1939837	20	1.01(0.98 - 1.03)
cg07586489	KREMEN2	16	3013227	rs757275	16	3012746	C	T	0.353877	0.00583297	0.0127116	0.6463276	-0.221462	0.0341187	8.53E-11	-0.0263384	0.0575417	0.6471482	0.6471482	0.923188075	0.5824287	20	0.97(0.87 - 1.09)
cg07590621	CAPN5	11	76831806	rs61670884	11	76833819	A	G	0.0596421	-0.031511	0.0260677	0.2267343	-0.425727	0.0655487	8.31E-11	0.0740168	0.0622825	0.2346736	0.2346736	0.726088703	0.3267638	5	1.08(0.95 - 1.22)
cg07598930	ALAS1	3	52233294	rs144166227	3	52242103	A	G	0.00298211	0.172908	0.154846	0.2641462	-3.76696	0.26142	4.50E-47	-0.0459012	0.0412296	0.2655766	0.04480301	0.749568383	0.5064599	5	0.96(0.88 - 1.04)
cg07601741	GRIA1	5	153160425	rs56968997	5	153160426	A	G	0.127237	0.0133516	0.0177546	0.4520463	-1.99741	0.0303096	0	-0.00668447	0.00888941	0.4520757	0.273771	0.857083596	0.299235	20	0.99(0.98 - 1.01)
cg07601804	CA6	1	9023134	rs6691526	1	9021053	G	A	0.213718	0.000952558	0.0153044	0.9503711	-0.998635	0.033666	2.30E-193	-0.00095386	0.0153254	0.9503712	0.9836553	0.99326039	0.976797	20	1.00(0.97 - 1.03)
cg07604616	GNMT	6	42927504	rs9471975	6	42919222	T	C	0.411531	-0.0182758	0.0116911	0.1180001	0.209512	0.0326043	1.31E-10	-0.0872305	0.0574291	0.1287816	0.1287816	0.616069336	0.7404118	20	0.92(0.82 - 1.03)
cg07641567	PFKFB3	10	6206210	rs11598511	10	6203152	T	G	0.229622	0.0212341	0.0134317	0.1139022	0.263003	0.0387873	1.20E-11	0.0807372	0.0524403	0.1236571	0.1236571	0.607573287	0.5082208	4	1.08(0.98 - 1.20)
cg07660236	ZSCAN12	6	28367883	rs7764737	6	28354615	T	A	0.289264	0.0862799	0.0135776	2.09E-10	-0.631346	0.0332582	2.35E-80	-0.13666	0.0226787	1.68E-09	3.05E-11	1.83E-07	2.77E-27	20	0.87(0.83 - 0.91)
cg07680195	PGLS	19	17622109	rs9797546	19	17593917	G	A	0.0994036	0.0141615	0.0171774	0.4096974	-0.344612	0.05535	4.78E-10	-0.041094	0.0502807	0.4137614	0.4137614	0.839098333	0.6764183	17	0.96(0.87 - 1.06)
cg07718244	NUP62	19	50413083	rs8103678	19	50434808	T	G	0.373757	-0.0196762	0.0117424	0.09380598	0.202311	0.03371	1.95E-09	-0.0972573	0.0602613	0.1065432	0.1065432	0.581775835	0.9703574	16	0.91(0.81 - 1.02)
cg07723258	MED24	17	38176064	rs25645	17	38173143	A	G	0.366799	-0.00515276	0.012403	0.6778164	0.509491	0.0322909	4.40E-56	-0.0101135	0.0243524	0.6779218	0.01867418	0.931895808	0.01209654	20	0.99(0.94 - 1.04)
cg07728307	ADARB2	10	1251862	rs66463340	10	1250227	T	C	0.143141	-0.00565284	0.0172133	0.7426096	0.427694	0.0471449	1.17E-19	-0.013217	0.0402731	0.7427721	0.4103345	0.951741729	0.974941	20	0.99(0.91 - 1.07)
cg07733098	NRXN2	11	64478343	rs2518907	11	64480641	G	A	0.239563	-0.0123566	0.0124058	0.3192336	-0.665504	0.0351007	3.66E-80	0.0185673	0.0186669	0.3199004	0.08403881	0.785077809	0.06006444	20	1.02(0.98 - 1.06)
cg07742718	ALDOA	16	30064149	rs9932193	16	30068469	G	T	0.468191	0.0266441	0.0119468	0.02573224	0.196517	0.0316554	5.37E-10	0.135582	0.0645967	0.03582614	0.0960245	0.371307396	0.1564451	20	1.15(1.01 - 1.30)
cg07787977	AGRN	1	962651	rs71628928	1	1007222	T	G	0.163022	0.0013183	0.0139592	0.92476	-0.387381	0.0460047	3.75E-17	-0.00340311	0.0360371	0.9247647	0.9247647	0.989209687	0.6170421	11	1.00(0.93 - 1.07)
cg07792871	HCG9	6	29942706	rs2076179	6	29691772	C	T	0.481113	0.131223	0.0116006	1.15E-29	-0.861317	0.0268921	4.36E-225	-0.152352	0.0142837	1.47E-26	1.98E-50	7.27E-24	4.44E-16	20	0.86(0.83 - 0.88)
cg07815694	ADARB2	10	1438686	rs3793735	10	1282828	C	T	0.356859	0.00301824	0.0127395	0.812719	0.31009	0.0340211	7.89E-20	0.00973344	0.0410971	0.8127811	0.6452752	0.967970234	0.8236293	20	1.01(0.93 - 1.09)
cg07845392	SLC25A10	17	79678158	rs62077189	17	79673088	A	G	0.199801	0.0109909	0.0153273	0.4733247	-0.462593	0.0438281	4.83E-26	-0.0237593	0.0332098	0.4743429	0.4743429	0.865133569	0.5943332	20	0.98(0.91 - 1.04)
cg07867517	CHST6	16	75520165	rs247454	16	75519390	C	G	0.397614	-0.00735957	0.0118604	0.534918	-0.208316	0.0339164	8.15E-10	0.0353289	0.0572244	0.5369884	0.5369884	0.888984366	0.4282486	15	1.04(0.93 - 1.16)
cg07877229	EPHB6	7	142554307	rs7779406	7	142554278	A	G	0.0695825	-0.0155578	0.0266566	0.559464	0.521241	0.0832766	3.87E-10	-0.0298476	0.0513625	0.5611616	0.5611616	0.898258868	0.923508	9	0.97(0.88 - 1.07)
cg07891457	ALDH3B2	11	67442075	rs4930477	11	67451933	T	C	0.109344	0.00396835	0.0283071	0.8885105	-0.303567	0.0512403	3.13E-09	-0.0130724	0.0932745	0.8885415	0.8885415	0.982265777	0.6399904	6	0.99(0.82 - 1.19)
cg07903989	ANKRD53	2	71205335	rs6734489	2	71217621	A	G	0.304175	-0.00162322	0.0124721	0.8964493	0.349003	0.034148	1.61E-24	-0.00465101	0.0357392	0.8964576	0.7847617	0.983663561	0.6081044	19	1.00(0.93 - 1.07)
cg07915343	LDHAL6A	11	18477680	rs7938977	11	18480315	G	A	0.303181	0.00277542	0.0135817	0.83808	-0.432832	0.0350193	4.31E-35	-0.00641224	0.031383	0.8381018	0.9775644	0.973256805	0.4281182	20	0.99(0.93 - 1.06)
cg07921503	CHST12	7	2445843	rs17793630	7	2445320	G	A	0.0735586	0.0018275	0.0198876	0.9267843	0.421141	0.0657742	1.53E-10	0.0043394	0.047228	0.9267918	0.9267918	0.989766937	0.3049662	3	1.00(0.92 - 1.10)
cg07928363	ADARB2	10	1254425	rs10751794	10	1252224	T	C	0.338966	0.0020457	0.0122274	0.8671304	-0.327449	0.034758	4.48E-21	-0.00624739	0.0373473	0.8671512	0.8671512	0.978990549	0.6747462	20	0.99(0.92 - 1.07)
cg07929310	KIAA0513	16	85061061	rs9930407	16	85059271	T	C	0.198807	0.00614825	0.0152265	0.68637	0.740948	0.0376994	5.33E-86	0.00829781	0.0205544	0.6864326	0.6098703	0.935239069	0.2597053	20	1.01(0.97 - 1.05)
cg07931024	RAE1	20	55925586	rs6070067	20	55918987	G	A	0.166998	0.00650252	0.0165295	0.6940323	-1.04828	0.038986	2.99E-159	-0.00620305	0.0157699	0.6940634	0.4489648	0.936664967	0.9478534	20	0.99(0.96 - 1.03)
cg07937082	DPYSL4	10	134013516	rs2814163	10	133997292	C	G	0.115308	-0.00653682	0.0210843	0.7565362	0.443561	0.0527576	4.19E-17	-0.0147371	0.0475664	0.7566963	0.7566963	0.955521186	0.1588802	19	0.99(0.90 - 1.08)
cg07941301	GNMT	6	42928277	rs9471975	6	42919222	T	C	0.411531	-0.0182758	0.0116911	0.1180001	0.339689	0.0333332	2.18E-24	-0.0538016	0.0348197	0.12231	0.12231	0.606450049	0.2382506	20	0.95(0.89 - 1.01)
cg07955004	P4HB	17	79803515	rs2070871	17	79805134	A	G	0.167992	-0.00139846	0.0155529	0.9283537	0.276623	0.0406552	1.02E-11	-0.00505547	0.0562291	0.9283599	0.9283599	0.989944898	0.4236386	6	0.99(0.89 - 1.11)
cg07963816	B3GALT6	1	1169972	rs45574035	1	1169094	C	G	0.0119284	0.0108207	0.0335621	0.7471434	-3.90548	0.0962971	0	-0.00277065	0.00859387	0.7471511	0.06138334	0.952930177	0.01855734	20	1.00(0.98 - 1.01)
cg07972488	BIK	22	43506347	rs2294413	22	43471386	C	G	0.272366	0.00868157	0.0137363	0.527376	0.200209	0.0362847	3.43E-08	0.0433626	0.0690586	0.5300623	0.5300623	0.886644781	0.1267717	20	1.04(0.91 - 1.20)
cg08023751	MERTK	2	112655112	rs7604403	2	112656652	A	G	0.2833	-0.0186782	0.0144332	0.1956262	-0.748592	0.0331736	9.38E-113	0.0249511	0.0193121	0.1963603	0.04172604	0.695046975	0.0875825	20	1.03(0.99 - 1.06)
cg08033548	CHST6	16	75529105	rs2550886	16	75571923	C	T	0.27833	0.0120586	0.0126115	0.3389919	0.486509	0.0373003	6.96E-39	0.024786	0.025992	0.3402861	0.239551	0.799485629	0.4307919	20	1.03(0.97 - 1.08)
cg08062273	LIMD1	3	45641120	rs900327	3	45653436	A	G	0.323062	0.00647819	0.0121943	0.5952474	-0.199434	0.0353709	1.72E-08	-0.0324828	0.0614153	0.5968714	0.5968714	0.909343477	0.381778	20	0.97(0.86 - 1.09)
cg08071719	MCF2L	13	113650155	rs56135760	13	113639536	A	G	0.331014	-0.0120658	0.0120694	0.3174549	0.397753	0.033919	9.32E-32	-0.0303349	0.030454	0.3192071	0.2047802	0.784599904	0.1626837	20	0.97(0.91 - 1.03)
cg08074477	TNS4	17	38657949	rs72819665	17	38665159	G	A	0.0377734	0.0304088	0.0321386	0.3440584	0.544763	0.0882841	6.80E-10	0.0558203	0.0596851	0.3496616	0.3496616	0.805209205	0.3392593	9	1.06(0.94 - 1.19)
cg08092680	TCL1A	14	96181044	rs11846938	14	96180685	G	T	0.239563	0.0145561	0.013301	0.2737965	0.322244	0.0392853	2.35E-16	0.045171	0.0416419	0.2780325	0.2780325	0.758087107	0.5490819	20	1.05(0.96 - 1.14)
cg08097614	IRF2BP1	19	46388787	rs74531161	19	46386613	C	G	0.055666	-0.0178669	0.0299201	0.5504047	0.456614	0.0777324	4.25E-09	-0.0391291	0.0658638	0.5524506	0.5524506	0.894557574	0.2624431	6	0.96(0.85 - 1.09)
cg08133496	EXT2	11	44116911	rs112762070	11	44120727	G	T	0.100398	0.028126	0.025104	0.2625522	1.25291	0.0511156	1.12E-132	0.0224485	0.0200574	0.2630503	0.6736309	0.747748277	0.832406	20	1.02(0.98 - 1.06)
cg08141659	MCF2L	13	113622633	rs3011548	13	113635131	G	A	0.293241	-0.00735703	0.0121338	0.5442988	0.497953	0.0359063	9.88E-44	-0.0147746	0.0243906	0.544683	0.9894502	0.892240815	0.3859998	20	0.99(0.94 - 1.03)
cg08162803	TCIRG1	11	67806347	rs4147782	11	67805563	G	A	0.444334	-0.00493038	0.0117784	0.6755121	-0.231257	0.0327783	1.72E-12	0.02132	0.0510217	0.6760493	0.5368805	0.931193268	0.3327581	20	1.02(0.92 - 1.13)
cg08182193	CRIP2	14	105942243	rs4983413	14	105930406	A	G	0.236581	-0.0184661	0.0138297	0.1817947	-0.654325	0.0363446	1.83E-72	0.0282216	0.0211939	0.1829942	0.005457697	0.679956275	0.3960796	4	1.03(0.99 - 1.07)
cg08199758	CLDN9	16	3062426	rs2526268	16	3057622	C	G	0.383698	0.00394834	0.0119068	0.7401885	0.481399	0.0328194	1.03E-48	0.00820181	0.0247401	0.7402524	0.7425797	0.950555569	0.1679035	20	1.01(0.96 - 1.06)
cg08200507	GNMT	6	42927281	rs80165202	6	43001746	T	C	0.0168986	-0.0348072	0.0708925	0.6234366	-1.84311	0.128427	1.04E-46	0.018885	0.038486	0.6236397	0.6236397	0.917053794	0.06842449	20	1.02(0.95 - 1.10)
cg08203127	ARHGDIG	16	331727	rs369440	16	330925	G	A	0.0984095	0.0110943	0.0195118	0.5696314	-0.442907	0.0587785	4.88E-14	-0.0250488	0.0441792	0.5707261	0.5707261	0.899820969	0.9148761	20	0.98(0.89 - 1.06)
cg08213375	PPP1R13B	14	104286397	rs11623546	14	104269098	G	A	0.382704	-0.00225586	0.0118031	0.8484282	0.780581	0.0302084	3.16E-147	-0.00288997	0.0151213	0.8484323	0.6477554	0.975320743	0.878196	20	1.00(0.97 - 1.03)
cg08227227	ADARB2	10	1517151	rs2813410	10	1517191	C	G	0.156064	-0.00362901	0.0185912	0.8452361	0.897217	0.0406461	5.63E-108	-0.00404474	0.0207218	0.845242	0.7199801	0.974714726	0.1591536	19	1.00(0.96 - 1.04)
cg08243827	SLC22A17	14	23815798	rs10130118	14	23815409	C	G	0.525845	-0.00724684	0.0117021	0.535734	-0.387345	0.0323487	4.86E-33	0.018709	0.0302514	0.5362785	0.5382209	0.888869159	0.729411	20	1.02(0.96 - 1.08)
cg08248134	MCF2L	13	113659597	rs72661955	13	113635403	T	C	0.333996	-0.0116376	0.012076	0.3351981	-0.634327	0.0325424	1.28E-84	0.0183464	0.0190607	0.335788	0.6460674	0.796587359	0.5356242	20	1.02(0.98 - 1.06)
cg08257003	ME1	6	84140564	rs3812142	6	84141393	C	T	0.322068	-0.0198467	0.0129537	0.1254914	0.689972	0.0331567	3.56E-96	-0.0287645	0.0188251	0.126515	0.1477478	0.612476556	0.9278906	20	0.97(0.94 - 1.01)
cg08263398	B3GNT3	19	17919173	rs399036	19	17913672	A	T	0.455268	0.0128048	0.011695	0.2735625	-0.198957	0.0334675	2.77E-09	-0.0643596	0.0597702	0.2815765	0.2815765	0.760516776	0.06311662	8	0.94(0.83 - 1.05)
cg08280787	SUCLA2	13	48575775	rs9595837	13	48632944	G	A	0.173956	0.0040512	0.017021	0.8118719	-0.491405	0.0425985	8.71E-31	-0.00824412	0.0346448	0.8119112	0.9385673	0.967970234	0.537885	20	0.99(0.93 - 1.06)
cg08284873	ADARB2	10	1246035	rs3793735	10	1282828	C	T	0.356859	0.00301824	0.0127395	0.812719	0.336119	0.0337542	2.33E-23	0.00897968	0.0379125	0.812771	0.812771	0.967970234	0.8195889	20	1.01(0.94 - 1.09)
cg08290072	ABCB6	2	220083701	rs2891733	2	220135208	C	T	0.0974155	-0.0382896	0.0263865	0.1467504	0.488507	0.0509094	8.34E-22	-0.0783808	0.0546287	0.1513463	0.1513463	0.644457344	0.4423411	20	0.92(0.83 - 1.03)
cg08293102	PYGL	14	51387478	rs2075645	14	51382941	C	T	0.132207	0.0225642	0.0170624	0.1860178	-0.401662	0.0478983	5.04E-17	-0.0561771	0.0430045	0.191448	0.0937728	0.691013203	0.3263766	19	0.95(0.87 - 1.03)
cg08298555	CACNA1H	16	1260656	rs113856625	16	1272750	A	G	0.055666	-0.0170403	0.0255045	0.5040512	-1.26505	0.0722093	1.02E-68	0.01347	0.0201755	0.504361	0.6455099	0.878617663	0.781495	17	1.01(0.97 - 1.05)
cg08300117	PPIA	7	44842568	rs6967982	7	44854784	C	A	0.17992	-0.00635803	0.0173363	0.713808	0.448789	0.0411604	1.11E-27	-0.0141671	0.0386509	0.7139626	0.8735025	0.94227401	0.7876409	20	0.99(0.91 - 1.06)
cg08308459	GALM	2	38893161	rs6736259	2	38897754	T	C	0.171968	0.00776136	0.0178073	0.6629436	-0.548619	0.0437325	4.24E-36	-0.0141471	0.032478	0.6631343	0.8417781	0.928059375	0.9443752	20	0.99(0.93 - 1.05)
cg08309041	DPYSL4	10	134002714	rs2101613	10	134002767	G	A	0.506958	-0.0061408	0.0117751	0.6020135	0.275246	0.0329261	6.30E-17	-0.0223103	0.0428635	0.6027183	0.742922	0.910324118	0.2658623	20	0.98(0.90 - 1.06)
cg08347226	GPC1	2	241388722	rs2844	2	241388981	A	T	0.355865	0.00152748	0.012413	0.9020637	-0.189549	0.0337113	1.88E-08	-0.0080585	0.0655027	0.902087	0.902087	0.98451589	0.1236808	13	0.99(0.87 - 1.13)
cg08358624	GFAP	17	42992658	rs72828807	17	42959358	A	G	0.275348	0.0104384	0.013641	0.4441391	-0.217862	0.037094	4.27E-09	-0.0479129	0.0631423	0.4479668	0.4479668	0.855146521	0.5742952	20	0.95(0.84 - 1.08)
cg08363074	SLC16A8	22	38479288	rs4821738	22	38500480	T	G	0.49006	0.00973074	0.0117584	0.4079217	-0.195329	0.032424	1.70E-09	-0.0498173	0.0607634	0.4122977	0.4122977	0.838532539	0.1709547	20	0.95(0.84 - 1.07)
cg08382737	LIN7B	19	49617001	rs4802561	19	49617130	T	C	0.341948	0.027077	0.0133325	0.04226494	1.2149	0.021316	0	0.0222873	0.0109811	0.04239581	0.1778627	0.400611432	0.0960336	20	1.02(1.00 - 1.04)
cg08388507	TG	8	133976835	rs2069561	8	133975283	G	A	0.491054	0.00397921	0.0117892	0.7357173	0.288282	0.0317071	9.72E-20	0.0138032	0.0409229	0.7358924	0.7358924	0.949175063	0.1116298	20	1.01(0.94 - 1.10)
cg08418111	LDHC	11	18433745	rs11605386	11	18433720	G	C	0.115308	0.0282901	0.0197092	0.1511802	-1.47886	0.0443641	1.22E-243	-0.0191297	0.0133396	0.151559	0.8567118	0.644742594	0.1497933	20	0.98(0.96 - 1.01)
cg08477332	S100A14	1	153590243	rs55772653	1	153639310	C	T	0.44334	-0.00213992	0.0117489	0.8554745	1.17616	0.0204099	0	-0.00181941	0.00998923	0.8554752	0.1072739	0.976813194	0.9168536	20	1.00(0.98 - 1.02)
cg08482957	ADARB2	10	1437944	rs2820595	10	1437915	C	G	0.328032	-0.0111722	0.0122034	0.3599297	-0.250814	0.0338907	1.36E-13	0.0445438	0.0490261	0.3635753	0.6437524	0.81522991	0.5595157	20	1.05(0.95 - 1.15)
cg08495827	ZCCHC24	10	81206525	rs76304180	10	81209792	A	G	0.134195	-0.0233799	0.0165622	0.1580553	-0.331428	0.049651	2.47E-11	0.070543	0.0510775	0.1672492	0.1163607	0.660849582	0.9773082	16	1.07(0.97 - 1.19)
cg08498833	TG	8	134003896	rs28547062	8	134003923	C	T	0.21173	-0.00839209	0.0163031	0.6067248	-0.52754	0.037397	3.46E-45	0.015908	0.0309246	0.6069641	0.476347	0.911439675	0.299374	20	1.02(0.96 - 1.08)
cg08530414	CD44	11	35160400	rs116449944	11	35141316	T	G	0.0149105	-0.00122693	0.0582943	0.983208	0.737085	0.123828	2.64E-09	-0.00166457	0.0790882	0.9832081	0.9832081	0.998489994	0.4187568	3	1.00(0.85 - 1.17)
cg08539737	B3GAT1	11	134254573	rs12806537	11	134254796	T	C	0.2833	0.00146426	0.0131901	0.9116068	-0.24269	0.037036	5.65E-11	-0.00603345	0.0543573	0.9116194	0.9116194	0.986479793	0.8838519	17	0.99(0.89 - 1.11)
cg08541297	IGFBP3	7	45962236	rs56658549	7	47142268	T	A	0.270378	-0.0144517	0.0128644	0.2612732	-0.243777	0.0352911	4.93E-12	0.0592825	0.0534646	0.2675081	0.4397452	0.751758927	0.4717024	20	1.06(0.96 - 1.18)
cg08548409	PTPRG	3	61550635	rs11130848	3	61546916	A	G	0.338966	-0.0152854	0.0120502	0.2046277	-0.290802	0.0342953	2.26E-17	0.0525629	0.0418989	0.2096541	0.2096541	0.704585027	0.8652049	20	1.05(0.97 - 1.14)
cg08562149	UPK1A	19	36157719	rs4806187	19	36149761	G	A	0.511928	-0.0111809	0.011687	0.338721	-0.214961	0.032554	4.02E-11	0.0520136	0.0549356	0.3437357	0.3437357	0.801435141	0.2894517	20	1.05(0.95 - 1.17)
cg08576598	WNT2	7	116962626	rs35130797	7	117187011	A	G	0.0924453	-0.0126645	0.0196264	0.5187465	0.579753	0.0610187	2.07E-21	-0.0218447	0.033931	0.5197079	0.3387235	0.884236164	0.2977744	20	0.98(0.92 - 1.05)
cg08601574	PYGB	20	25228251	rs8184820	20	25250577	C	T	0.457256	0.0267412	0.0117079	0.02236974	0.675747	0.0303914	1.58E-109	0.0395728	0.017417	0.02308202	0.3667545	0.29927717	0.4312356	20	1.04(1.01 - 1.08)
cg08604523	MDK	11	46405046	rs150998091	11	46716927	A	G	0.00695825	0.0464655	0.0820371	0.5711245	-1.10068	0.122918	3.41E-19	-0.0422153	0.0746821	0.5718925	0.831788	0.900238332	0.9399736	10	0.96(0.83 - 1.11)
cg08604960	ADAM19	5	157003436	rs4704881	5	156970147	G	C	0.242545	0.00284064	0.0155054	0.8546385	-0.34252	0.0386196	7.38E-19	-0.00829336	0.0452783	0.8546692	0.1233863	0.976700874	0.05353	20	0.99(0.91 - 1.08)
cg08614441	MCF2L	13	113633676	rs3742241	13	113632277	G	A	0.253479	-0.00630632	0.0129302	0.625748	-0.759522	0.0359948	7.80E-99	0.00830301	0.0170287	0.6258403	0.2525263	0.917597995	0.09834722	20	1.01(0.98 - 1.04)
cg08624915	AHSP	16	31538718	rs4889545	16	31521276	T	C	0.152087	0.00664213	0.0159964	0.6779761	-1.73239	0.0215926	0	-0.00383408	0.00923383	0.6779801	0.2090063	0.931895808	0.6889064	20	1.00(0.98 - 1.01)
cg08643855	ADARB2	10	1416142	rs11250482	10	1416765	A	G	0.148111	-0.00200264	0.0156396	0.8981099	-0.559931	0.0455518	9.98E-35	0.00357658	0.0279328	0.8981154	0.9594798	0.983885969	0.2151362	20	1.00(0.95 - 1.06)
cg08645257	HDLBP	2	242211290	rs73018185	2	242241706	T	C	0.189861	-0.00460438	0.0133957	0.7310563	0.534827	0.0422172	8.84E-37	-0.00860909	0.025056	0.7311514	0.3952251	0.946905905	0.5630473	20	0.99(0.94 - 1.04)
cg08666915	CACNA1H	16	1247321	rs3794621	16	1247606	A	G	0.408549	0.0140163	0.0116787	0.2300775	0.520621	0.0314471	1.46E-61	0.0269223	0.0224911	0.2312995	0.2492238	0.723513882	0.8852836	20	1.03(0.98 - 1.07)
cg08675664	ALDH7A1	5	125930870	rs115920015	5	125848546	A	G	0.0318091	-0.00655104	0.0278198	0.8138353	0.742579	0.0841389	1.09E-18	-0.00882201	0.0374771	0.8139003	0.5853833	0.968017036	0.675327	18	0.99(0.92 - 1.07)
cg08691422	TP53	17	7588787	rs12944939	17	7580500	T	C	0.0815109	0.00970664	0.0258912	0.707734	0.511573	0.0694123	1.71E-13	0.0189741	0.0506764	0.7080941	0.7080941	0.940648512	0.4431872	20	1.02(0.92 - 1.13)
cg08702413	ALDH7A1	5	125931275	rs11960347	5	125945742	C	T	0.0775348	-0.00329132	0.0226195	0.8843097	1.392	0.0562063	2.09E-135	-0.00236445	0.0162499	0.8843117	0.5112226	0.981341821	0.03209709	20	1.00(0.97 - 1.03)
cg08729839	HK2	2	75059030	rs678350	2	75062870	G	A	0.264414	-0.0214459	0.0128568	0.09530403	0.241685	0.0363948	3.12E-11	-0.0887351	0.0548492	0.1057055	0.1057055	0.579654647	0.3508035	9	0.92(0.82 - 1.02)
cg08748415	CLIC5	6	45983741	rs9472670	6	45996395	G	T	0.135189	-0.034237	0.0203239	0.09207187	-0.4658	0.0470078	3.80E-23	0.0735015	0.0442583	0.09676558	0.09676558	0.564121658	0.04442457	16	1.08(0.99 - 1.17)
cg08822417	ADARB2	10	1669312	rs17294019	10	1669347	T	C	0.0944334	-0.00467912	0.021726	0.8294792	-0.528549	0.0579393	7.34E-20	0.00885277	0.0411165	0.8295259	0.8295259	0.971447973	0.2547033	20	1.01(0.93 - 1.09)
cg08823240	MAP3K14	17	43388897	rs4792847	17	43383484	A	G	0.475149	0.016844	0.0116744	0.1490726	0.213068	0.0336932	2.55E-10	0.0790545	0.0561999	0.1595262	0.1595262	0.653141259	0.3661239	7	1.08(0.97 - 1.21)
cg08836353	SLC7A9	19	33361317	rs10414757	19	33416801	C	G	0.236581	0.0214603	0.0143117	0.1337457	0.241172	0.0351386	6.72E-12	0.0889834	0.060742	0.1429375	0.1429375	0.632114033	0.9771622	20	1.09(0.97 - 1.23)
cg08853359	ARHGDIG	16	331454	rs75289488	16	332148	T	C	0.0526839	-0.00142507	0.0261957	0.9566158	-0.995283	0.0672197	1.33E-49	0.00143182	0.02632	0.956616	0.1319441	0.994293969	0.9024423	20	1.00(0.95 - 1.05)
cg08866695	ACACB	12	109596187	rs34273	12	109601760	A	G	0.296223	0.00793827	0.0125314	0.5264266	-0.398479	0.0346996	1.59E-30	-0.0199214	0.0314959	0.5270545	0.7368362	0.885734483	0.9149001	20	0.98(0.92 - 1.04)
cg08885657	FGR	1	27958339	rs12726763	1	27958245	G	A	0.0815109	-0.0494377	0.0363126	0.1733723	1.09029	0.0551991	7.72E-87	-0.0453436	0.0333845	0.1743923	0.07168592	0.669680961	0.04728516	13	0.96(0.90 - 1.02)
cg08891829	SRD5A3	4	56231727	rs6554276	4	56233552	T	G	0.193837	0.00506234	0.0155701	0.7450811	-1.54733	0.0196863	0	-0.00327166	0.0100626	0.7450832	0.1600352	0.952294669	0.004781276	20	1.00(0.98 - 1.02)
cg08896420	MFGE8	15	89453807	rs3784752	15	89453788	A	G	0.259443	-0.00356603	0.0141647	0.8012307	-0.573022	0.036336	5.00E-56	0.0062232	0.0247225	0.8012555	0.7753774	0.965582575	0.8899799	20	1.01(0.96 - 1.06)
cg08911152	TG	8	134105078	rs2739157	8	134087038	A	G	0.27336	-0.0191378	0.0133098	0.1504701	0.271061	0.0363532	8.90E-14	-0.0706034	0.0500073	0.1579909	0.1579909	0.65091074	0.6722835	20	0.93(0.84 - 1.03)
cg08915824	NFASC	1	204911863	rs4951147	1	204919232	G	A	0.250497	-0.0112209	0.0126915	0.3766276	0.688554	0.0354293	3.93E-84	-0.0162963	0.0184512	0.3771208	0.5314893	0.822795494	0.095371	20	0.98(0.95 - 1.02)
cg08918582	MCF2L	13	113687422	rs28464357	13	113688862	T	C	0.188867	-0.0281151	0.0141037	0.04621158	-0.419528	0.040115	1.34E-25	0.067016	0.0342233	0.05020665	0.06475999	0.433705174	0.9275303	20	1.07(1.00 - 1.14)
cg08926287	SLC6A6	3	14443694	rs9855606	3	14292955	A	G	0.472167	-0.0223273	0.0118472	0.0594831	0.19973	0.0322684	6.03E-10	-0.111787	0.0620046	0.07140581	0.07140581	0.505379325	0.09137694	20	0.89(0.79 - 1.01)
cg08932343	TCIRG1	11	67815010	rs11228131	11	67870321	G	A	0.398608	-0.00189128	0.0119623	0.8743753	0.210809	0.0328082	1.31E-10	-0.00897155	0.056762	0.874413	0.874413	0.979689982	0.2889625	20	0.99(0.89 - 1.11)
cg08954856	BIK	22	43506306	rs4988374	22	43506753	A	C	0.267396	-0.0141666	0.0141822	0.3178431	-0.228535	0.0375076	1.11E-09	0.0619888	0.0628855	0.3242602	0.3242602	0.788315373	0.2787916	20	1.06(0.94 - 1.20)
cg08968034	GRK4	4	3022836	rs2995803	4	2990864	T	C	0.341948	-0.00163313	0.0120521	0.8922119	-0.317806	0.0354416	3.05E-19	0.00513876	0.0379272	0.8922242	0.8922242	0.982971678	0.2010806	20	1.01(0.93 - 1.08)
cg08971562	ADARB2	10	1402293	rs113351710	10	1412300	C	T	0.054672	-0.00495091	0.0228064	0.8281427	0.415153	0.0634315	5.95E-11	-0.0119255	0.0549651	0.8282357	0.8282357	0.971066013	0.743841	12	0.99(0.89 - 1.10)
cg08980476	NUP160	11	47800628	rs10466480	11	47889737	T	C	0.0656064	-0.0393622	0.0298984	0.1879955	-0.956403	0.0615141	1.65E-54	0.0411565	0.0313732	0.189575	0.004162371	0.689736165	0.000970321	20	1.04(0.98 - 1.11)
cg08987251	GOT2	16	58769104	rs141521179	16	58816392	C	T	0.427435	0.0235548	0.0116941	0.04398366	-0.198129	0.0326053	1.23E-09	-0.118886	0.0621807	0.05588332	0.05588332	0.455549953	0.9100655	18	0.89(0.79 - 1.00)
cg08988543	ADH6	4	100140396	rs16996598	4	100077749	A	G	0.266402	0.0107152	0.0127535	0.400809	-0.356556	0.0373976	1.51E-21	-0.030052	0.0359072	0.4026298	0.693516	0.834196415	0.6903984	20	0.97(0.90 - 1.04)
cg08994060	PFKFB3	10	6214026	rs592866	10	6205922	A	T	0.246521	0.0201289	0.0133886	0.1327267	-0.684492	0.0374959	1.88E-74	-0.029407	0.0196261	0.134039	0.02933078	0.622090494	0.2543364	20	0.97(0.93 - 1.01)
cg08998953	SLC37A4	11	118901842	rs685044	11	118942928	A	G	0.480119	0.00309872	0.0116953	0.7910447	0.304318	0.0323582	5.22E-21	0.0101825	0.0384465	0.7911256	0.7911256	0.96385655	0.1868461	14	1.01(0.94 - 1.09)
cg09001440	CA5A	16	87952767	rs4843742	16	87976479	A	G	0.241551	0.00612393	0.0123016	0.6186139	0.402027	0.0386279	2.29E-25	0.0152326	0.0306339	0.6190147	0.7171076	0.915805243	0.8039051	20	1.02(0.96 - 1.08)
cg09001761	IL2RA	10	6053793	rs12722602	10	6053866	T	C	0.109344	0.0426822	0.0217021	0.04921419	1.20979	0.0511134	7.56E-124	0.0352805	0.0180005	0.04999853	0.004577187	0.432885786	8.76E-06	20	1.04(1.00 - 1.07)
cg09022230	TNRC18	7	5457225	rs4292598	7	5502979	A	G	0.198807	0.0208304	0.0154509	0.1776045	-0.27507	0.0371824	1.38E-13	-0.0757278	0.057096	0.1847326	0.1847326	0.682382392	0.268803	20	0.93(0.83 - 1.04)
cg09022808	GAL3ST1	22	30960857	rs42941	22	30970972	C	A	0.367793	-0.0167087	0.0118019	0.1568447	-0.195797	0.0338801	7.51E-09	0.0853371	0.0620587	0.1691001	0.1691001	0.663720393	0.4009544	10	1.09(0.96 - 1.23)
cg09026600	SETD4	21	37436723	rs73372463	21	37454654	T	C	0.0248509	0.0288941	0.0655752	0.6594842	-4.17034	0.0973885	0	-0.00692848	0.015725	0.6595011	0.8415858	0.927028948	0.2230966	20	0.99(0.96 - 1.02)
cg09038676	GSTP1	11	67351608	rs4930444	11	67342580	A	G	0.411531	-0.016395	0.0122654	0.1813248	0.537415	0.0309709	1.90E-67	-0.0305071	0.0228906	0.1826176	0.3174207	0.67954777	0.5239913	20	0.97(0.93 - 1.01)
cg09039751	CHST1	11	45672100	rs2277272	11	45674170	C	T	0.17992	0.0122546	0.013837	0.3758116	0.624792	0.0457722	2.02E-42	0.0196139	0.0221931	0.3768141	0.4978009	0.822531916	0.1634056	20	1.02(0.98 - 1.07)
cg09045305	ADARB2	10	1451460	rs17293817	10	1452786	A	G	0.346918	0.0136857	0.0118305	0.2473479	-0.198828	0.0323867	8.29E-10	-0.0688317	0.0605482	0.2556181	0.2556181	0.742269637	0.2450575	17	0.93(0.83 - 1.05)
cg09075268	CACNA1H	16	1270372	rs4984777	16	1295638	A	G	0.263419	-0.00503051	0.0141239	0.7217132	-0.75053	0.0322067	4.08E-120	0.00670261	0.0188208	0.7217444	0.8749698	0.944999079	0.3109306	20	1.01(0.97 - 1.04)
cg09079275	ADAM19	5	157003083	rs7725839	5	156990257	A	C	0.141153	0.038628	0.0175943	0.02812891	0.830072	0.0431205	1.41E-82	0.0465357	0.0213335	0.02915808	0.275951	0.334310112	0.6848461	20	1.05(1.00 - 1.09)
cg09085632	PPP2R1B	11	111637200	rs4936691	11	111647084	T	C	0.327038	0.00860978	0.0130775	0.510303	0.909198	0.0305382	8.87E-195	0.00946964	0.0143871	0.5104064	0.2306452	0.881425133	0.9896534	20	1.01(0.98 - 1.04)
cg09099177	CLN6	15	68499367	rs11856619	15	68404362	T	C	0.418489	-0.00418	0.0116776	0.7203805	-0.345733	0.0332957	2.94E-25	0.0120902	0.0337964	0.7205396	0.7205396	0.944584071	0.5446495	20	1.01(0.95 - 1.08)
cg09105442	ADARB2	10	1228439	rs9664591	10	1251781	G	A	0.40159	-0.0101866	0.0118576	0.3902976	-0.32133	0.0323786	3.27E-23	0.0317014	0.0370397	0.3920658	0.1439794	0.828796887	0.9447968	20	1.03(0.96 - 1.11)
cg09115275	IL2RA	10	6093271	rs12722547	10	6072093	C	G	0.00795229	-0.0744334	0.0941902	0.4293843	1.09375	0.123503	8.29E-19	-0.0680531	0.0864586	0.4312127	0.4312127	0.847460812	0.09999577	17	0.93(0.79 - 1.11)
cg09128751	CBS	21	44486205	rs55954044	21	44455606	A	G	0.0924453	-0.00984335	0.0224194	0.6606217	-0.573397	0.0521313	3.86E-28	0.0171667	0.0391304	0.6608748	0.07084546	0.927340937	0.1542375	20	1.02(0.94 - 1.10)
cg09139549	PFKP	10	3151710	rs78296009	10	3151704	A	C	0.0159046	0.135149	0.0616796	0.02844124	-1.07202	0.153448	2.82E-12	-0.126069	0.0602991	0.03655261	0.03655261	0.374085527	NA	NA	0.88(0.78 - 0.99)
cg09154639	RAE1	20	55925570	rs6025517	20	55940921	C	T	0.385686	0.00601887	0.0122253	0.6224868	-0.596444	0.0324807	2.60E-75	-0.0100912	0.0205043	0.6226118	0.7657017	0.916783054	0.9993641	20	0.99(0.95 - 1.03)
cg09186101	SLC16A3	17	80197062	rs9901910	17	80198007	G	C	0.141153	0.0125735	0.0170692	0.461354	-0.255238	0.0450881	1.51E-08	-0.0492618	0.0674394	0.4651085	0.4651085	0.861189013	NA	NA	0.95(0.83 - 1.09)
cg09235583	IER3	6	30711141	rs116771824	6	30710271	G	A	0.0387674	-0.116656	0.0485812	0.01633881	0.674407	0.0927479	3.56E-13	-0.172976	0.0758617	0.02259908	0.02259908	0.296666562	0.001746941	20	0.84(0.72 - 0.98)
cg09263116	BIK	22	43505892	rs4988372	22	43506635	T	C	0.125249	-0.0246369	0.0192767	0.2012261	-0.669144	0.0477108	1.10E-44	0.0368185	0.0289274	0.2030917	0.09330683	0.700082497	0.09020883	20	1.04(0.98 - 1.10)
cg09273059	HK1	10	71077221	rs2305199	10	71124843	T	C	0.32505	-0.00711272	0.0117657	0.5454913	-0.576583	0.0336173	6.14E-66	0.012336	0.0204186	0.5457406	0.9190611	0.892294593	0.3465596	20	1.01(0.97 - 1.05)
cg09274658	PFKL	21	45726274	rs4818906	21	45746225	G	A	0.177932	-0.00511322	0.0143091	0.720837	-0.235838	0.0395499	2.48E-09	0.0216811	0.0607823	0.721316	0.721316	0.944964784	0.01431919	20	1.02(0.91 - 1.15)
cg09281979	DCAF17	2	172289850	rs13024497	2	172303911	A	G	0.170974	0.00832417	0.0142139	0.5581202	-0.479843	0.0426349	2.20E-29	-0.0173477	0.029662	0.5586522	0.6648148	0.89729077	0.07310006	20	0.98(0.93 - 1.04)
cg09294084	MCF2L	13	113646732	rs1320523	13	113639133	A	G	0.0308151	-0.00776271	0.022391	0.7288251	0.883108	0.123279	7.86E-13	-0.00879021	0.0253844	0.7291296	0.7291296	0.946633146	0.5215049	9	0.99(0.94 - 1.04)
cg09308536	DPYSL4	10	134016855	rs6560685	10	133967770	A	G	0.289264	-0.0212895	0.0135637	0.1165096	0.436198	0.0354052	7.06E-35	-0.048807	0.0313466	0.1194684	0.259493	0.603451799	0.09555052	20	0.95(0.90 - 1.01)
cg09308553	NUP93	16	56763573	rs4784726	16	56764475	G	A	0.219682	-0.0195819	0.0138907	0.1586245	0.31593	0.0431345	2.40E-13	-0.0619817	0.0447746	0.1662649	0.1662649	0.66003421	0.6781305	13	0.94(0.86 - 1.03)
cg09317036	GSDMD	8	144635547	rs113990650	8	144631342	T	C	0.156064	-0.00717426	0.0147306	0.6262363	0.893364	0.0406249	3.55E-107	-0.00803062	0.016493	0.6263209	0.6730417	0.917800715	0.187503	20	0.99(0.96 - 1.02)
cg09327694	CDK10	16	89751805	rs149948027	16	89718638	T	C	0.0119284	-0.0035073	0.04249	0.934214	-3.4494	0.233615	2.45E-49	0.00101678	0.0123183	0.9342151	0.002589856	0.990257161	0.6607508	5	1.00(0.98 - 1.03)
cg09332484	LDHC	11	18433887	rs7938267	11	18432754	A	G	0.413519	-0.00696473	0.0122697	0.5702818	-0.286727	0.0330104	3.76E-18	0.0242905	0.0428836	0.5711027	0.4324961	0.899898466	0.3236817	20	1.02(0.94 - 1.11)
cg09357140	ARHGDIG	16	332745	rs412243	16	339672	C	T	0.349901	-0.00276207	0.0124791	0.8248311	-0.192536	0.0329415	5.07E-09	0.0143457	0.0648608	0.8249545	0.8249545	0.97040054	0.157059	20	1.01(0.89 - 1.15)
cg09363892	AGRN	1	954619	rs9442372	1	1018704	A	G	0.440358	0.0125575	0.0117214	0.2840206	0.546444	0.0320637	3.98E-65	0.0229804	0.0214926	0.2849703	0.4636027	0.762128565	0.2914942	20	1.02(0.98 - 1.07)
cg09396704	PPFIA4	1	203045229	rs1574183	1	203039174	T	C	0.372763	-0.0103923	0.0128768	0.4196342	0.573953	0.0317701	5.92E-73	-0.0181065	0.0224577	0.4200976	0.657567	0.842767136	0.8536825	20	0.98(0.94 - 1.03)
cg09417849	ARHGDIG	16	331892	rs369440	16	330925	G	A	0.0984095	0.0110943	0.0195118	0.5696314	-0.44075	0.059307	1.07E-13	-0.0251714	0.0443989	0.5707567	0.1674078	0.899820969	0.5172649	20	0.98(0.89 - 1.06)
cg09423836	NUP54	4	77070069	rs60671651	4	77071701	A	C	0.130219	-0.0147896	0.0175545	0.3995103	-0.604872	0.045507	2.58E-40	0.0244508	0.0290801	0.400455	0.643554	0.833476104	0.08867475	20	1.02(0.97 - 1.08)
cg09433162	DPP6	7	154586375	rs13238654	7	154591794	A	G	0.400596	0.00705689	0.0122954	0.5660047	-0.497475	0.0321687	6.02E-54	-0.0141854	0.0247326	0.5662719	0.2406904	0.899222469	0.2530532	20	0.99(0.94 - 1.03)
cg09436375	GNMT	6	42928200	rs9471975	6	42919222	T	C	0.411531	-0.0182758	0.0116911	0.1180001	0.752126	0.0310455	1.17E-129	-0.0242988	0.0155764	0.1187648	0.5722616	0.602741803	0.2028844	20	0.98(0.95 - 1.01)
cg09502149	SLC2A1	1	43406792	rs16830099	1	43406701	A	G	0.026839	0.0291521	0.02781	0.294519	-0.583966	0.092912	3.28E-10	-0.0499208	0.0482804	0.3011468	0.2694161	0.772820563	0.7713594	11	0.95(0.87 - 1.05)
cg09505809	QSOX1	1	180123222	rs6425611	1	180127107	C	A	0.199801	0.0194265	0.0139522	0.1638131	0.430198	0.0396952	2.29E-27	0.0451571	0.0326986	0.1672758	0.2723419	0.660849582	0.8305263	20	1.05(0.98 - 1.12)
cg09506081	DPP6	7	154684327	rs117787641	7	154686551	T	C	0.0904573	0.0287954	0.0170332	0.09092364	0.520123	0.0557202	1.01E-20	0.0553626	0.0332811	0.09621541	0.09621541	0.562891952	0.3449995	20	1.06(0.99 - 1.13)
cg09508934	MCF2L	13	113717379	rs7330238	13	113703404	C	T	0.23161	-0.0223894	0.0130044	0.08512772	-0.270733	0.0380709	1.15E-12	0.0826992	0.0494218	0.09426119	0.09426119	0.559343135	0.9554663	20	1.09(0.99 - 1.20)
cg09514185	ADARB2	10	1712988	rs2291871	10	1713043	C	T	0.297217	2.94E-05	0.0139462	0.9983188	-0.315151	0.0350876	2.66E-19	-9.32E-05	0.0442524	0.9983188	0.9983188	0.999773112	0.04163489	20	1.00(0.92 - 1.09)
cg09522147	KRT7	12	52627342	rs1317649	12	52641016	T	C	0.220676	0.0164238	0.0143263	0.2516259	0.270737	0.0402212	1.68E-11	0.0606632	0.0536778	0.2584191	0.2584191	0.744952767	0.4404075	10	1.06(0.96 - 1.18)
cg09530650	KLHL3	5	137024163	rs2905609	5	137029743	T	C	0.244533	0.0222709	0.0136713	0.1033076	0.252402	0.0384732	5.36E-11	0.0882359	0.0558097	0.1138749	0.1138749	0.593461882	0.7412815	20	1.09(0.98 - 1.22)
cg09550809	BHMT	5	78407562	rs7445125	5	78507417	G	A	0.356859	-0.00102636	0.0118467	0.9309602	0.477009	0.0333006	1.54E-46	-0.00215166	0.0248358	0.9309615	0.08131656	0.989944898	0.2588175	20	1.00(0.95 - 1.05)
cg09553448	NUP214	9	134000424	rs1043169	9	133997543	G	C	0.250497	-0.00403037	0.0138647	0.7712862	1.07003	0.0302712	1.08E-273	-0.00376661	0.0129578	0.7712937	0.0938325	0.959195893	0.007757883	20	1.00(0.97 - 1.02)
cg09564509	HDLBP	2	242210639	rs10933542	2	242188000	C	T	0.184891	0.0101673	0.0153639	0.5081215	0.431498	0.0382667	1.72E-29	0.0235628	0.0356672	0.5088504	0.7926651	0.880698808	0.1594332	20	1.02(0.95 - 1.10)
cg09566763	ATP1B2	17	7553760	rs1642807	17	7545251	C	T	0.131213	-0.0119728	0.0150798	0.4272171	0.441808	0.0487771	1.33E-19	-0.0270996	0.0342629	0.4289848	0.4289848	0.846775654	0.5658887	20	0.97(0.91 - 1.04)
cg09577651	SIRPB1	20	1600705	rs1535882	20	1600524	C	T	0.349901	-0.0271803	0.0119621	0.02307435	0.375423	0.0333716	2.32E-29	-0.0723991	0.0325064	0.02593218	0.06075354	0.316795242	0.6584534	20	0.93(0.87 - 0.99)
cg09583302	LDHA	11	18414888	rs3758683	11	18429548	C	G	0.420477	-0.0069679	0.0123055	0.5712288	1.1611	0.0213031	0	-0.00600113	0.0105987	0.5712496	0.4667418	0.899980846	0.6496728	20	0.99(0.97 - 1.01)
cg09584591	TGFBI	5	135364349	rs72793188	5	135317819	A	T	0.0685885	0.0217256	0.0199783	0.2768336	0.516557	0.0654723	3.03E-15	0.0420585	0.0390416	0.2813574	0.2813574	0.760448117	0.3695512	20	1.04(0.97 - 1.13)
cg09608765	LIMD1	3	45636137	rs13083425	3	45632288	A	G	0.446322	-0.0163451	0.0119185	0.1702485	-0.548497	0.0315411	9.84E-68	0.0297998	0.0217968	0.1715748	0.7734312	0.666481519	0.9940782	20	1.03(0.99 - 1.08)
cg09625781	RASSF4	10	45488298	rs41306544	10	45479125	T	C	0.0447316	-0.0161993	0.0294987	0.5829004	-0.973288	0.0713298	2.17E-42	0.0166439	0.0303328	0.5832053	0.5832053	0.905136958	0.2811274	20	1.02(0.96 - 1.08)
cg09644332	PGAM2	7	44106631	rs11773481	7	44098142	T	C	0.143141	0.005399	0.0145827	0.7112087	0.418432	0.0479716	2.72E-18	0.0129029	0.0348822	0.7114569	0.7114569	0.941542489	0.9188145	20	1.01(0.95 - 1.08)
cg09660145	KREMEN2	16	3018104	rs11552907	16	3019425	T	G	0.298211	-0.0209538	0.0126626	0.09796941	-0.273871	0.0355535	1.33E-14	0.0765097	0.0472904	0.1056908	0.1056908	0.579654647	0.1069184	20	1.08(0.98 - 1.18)
cg09664479	CD82	11	44617598	rs4076854	11	44617749	A	G	0.106362	0.00748188	0.0182519	0.6818622	-0.487025	0.0586512	1.01E-16	-0.0153624	0.037522	0.682228	0.1680212	0.933865675	0.3942789	12	0.98(0.91 - 1.06)
cg09664975	PRKACB	1	84543551	rs617568	1	84532056	C	G	0.242545	-0.00650046	0.0128886	0.6140103	-0.226978	0.0395453	9.48E-09	0.0286391	0.0570022	0.6153712	0.6153712	0.914346382	0.9916184	18	1.03(0.92 - 1.15)
cg09666532	B4GALT2	1	44446600	rs72683973	1	44453025	T	C	0.0805169	0.00779428	0.0185145	0.6737679	-1.14172	0.0566416	2.34E-90	-0.00682678	0.0162198	0.6738349	0.9719756	0.930780008	0.6153156	20	0.99(0.96 - 1.03)
cg09667394	AK5	1	78011748	rs12074409	1	78018184	G	C	0.302187	-0.0216015	0.0124597	0.08296964	-0.267596	0.0373631	7.95E-13	0.0807243	0.0479064	0.09198036	0.2396641	0.555287677	0.6662364	20	1.08(0.99 - 1.19)
cg09674170	CLDN9	16	3062382	rs2526268	16	3057622	C	G	0.383698	0.00394834	0.0119068	0.7401885	0.462092	0.0328082	4.72E-45	0.0085445	0.0257743	0.7402578	0.73955	0.950555569	0.2189927	20	1.01(0.96 - 1.06)
cg09677763	NUP98	11	3817793	rs61877632	11	3789544	A	G	0.0745527	-0.00966983	0.0246555	0.6949122	0.621785	0.0655223	2.32E-21	-0.0155517	0.0396867	0.6951593	0.6951593	0.936891852	0.7243037	20	0.98(0.91 - 1.06)
cg09685982	PTGFR	1	78956458	rs3753380	1	78956432	T	C	0.324056	-0.00594721	0.0123216	0.6293333	0.426977	0.0347567	1.09E-34	-0.0139287	0.0288801	0.6295976	0.7443935	0.91867241	0.4663709	20	0.99(0.93 - 1.04)
cg09710316	SLC2A2	3	170744871	rs5394	3	170744893	A	G	0.115308	0.0444999	0.0199068	0.02539031	0.563723	0.0567481	2.97E-23	0.0789393	0.0361962	0.02919266	0.02919266	0.33456553	0.04031303	20	1.08(1.01 - 1.16)
cg09745087	MERTK	2	112656917	rs7604403	2	112656652	A	G	0.2833	-0.0186782	0.0144332	0.1956262	0.207266	0.0348052	2.60E-09	-0.0901169	0.0712613	0.2060157	0.2060157	0.701333296	0.2475631	20	0.91(0.79 - 1.05)
cg09786098	KREMEN2	16	3016378	rs12934782	16	3020860	G	C	0.40159	-0.000547538	0.0121521	0.9640618	0.194039	0.0328631	3.54E-09	-0.00282179	0.0626289	0.9640629	0.9640629	0.995422952	0.3982921	20	1.00(0.88 - 1.13)
cg09788352	CLN6	15	68522666	rs12148307	15	68542205	G	C	0.442346	-0.00511824	0.0116644	0.6608126	0.634547	0.0309725	2.79E-93	-0.00806598	0.0183865	0.6608855	0.8305253	0.927340937	0.6345251	20	0.99(0.96 - 1.03)
cg09793172	KIF17	1	21044101	rs72652993	1	21308631	C	G	0.0506958	0.0169208	0.0272419	0.5345132	0.430768	0.0688269	3.88E-10	0.0392805	0.0635509	0.5365127	0.5365127	0.888984366	0.4585022	20	1.04(0.92 - 1.18)
cg09794923	GPC1	2	241374949	rs144149246	2	241375632	G	A	0.0864811	0.0156046	0.0179605	0.3849408	0.713815	0.0477043	1.27E-50	0.0218608	0.0252036	0.3857405	0.2816228	0.827978599	0.6245142	20	1.02(0.97 - 1.07)
cg09824328	SLC2A1	1	43425412	rs17387775	1	43416133	C	T	0.164016	0.02235	0.0135858	0.09994918	-0.989669	0.0401092	2.02E-134	-0.0225833	0.0137581	0.1007028	0.7182446	0.570683593	0.8870719	20	0.98(0.95 - 1.00)
cg09845000	FGR	1	27962021	rs112861813	1	27968952	G	A	0.0805169	0.000499517	0.0254055	0.9843132	0.905546	0.0680515	2.11E-40	0.00055162	0.0280555	0.9843132	0.9483641	0.998855935	0.823508	20	1.00(0.95 - 1.06)
cg09863950	HTR6	1	19990768	rs7527271	1	20014753	G	A	0.34493	-0.000353988	0.0127491	0.977849	0.456643	0.0339041	2.39E-41	-0.000775196	0.0279192	0.9778491	0.9778491	0.997905847	0.68337	20	1.00(0.95 - 1.06)
cg09867002	ADARB2	10	1416776	rs11250482	10	1416765	A	G	0.148111	-0.00200264	0.0156396	0.8981099	-1.05558	0.0427839	2.12E-134	0.00189719	0.0148163	0.8981113	0.2976665	0.983885969	0.08103937	20	1.00(0.97 - 1.03)
cg09929164	XYLT2	17	48423123	rs11079911	17	48421567	T	G	0.224652	0.00598701	0.0128272	0.6406835	0.481969	0.036708	2.22E-39	0.012422	0.026631	0.6408944	0.7776632	0.921424128	0.0509408	20	1.01(0.96 - 1.07)
cg09933329	GCK	7	44186183	rs2908277	7	44183433	A	G	0.119284	-0.00857867	0.0159849	0.5914933	-0.869179	0.0479174	1.57E-73	0.00986986	0.0183989	0.5916554	0.4136042	0.908129879	0.6257305	20	1.01(0.97 - 1.05)
cg09942743	ALK	2	29532008	rs74822228	2	29531307	A	G	0.0815109	0.0243372	0.021144	0.2497234	1.25464	0.0522789	2.85E-127	0.0193978	0.016872	0.2502675	0.9766756	0.739314041	0.8263241	20	1.02(0.99 - 1.05)
cg09952232	ADARB2	10	1438024	rs3793735	10	1282828	C	T	0.356859	0.00301824	0.0127395	0.812719	0.266667	0.0338288	3.20E-15	0.0113184	0.0477946	0.812802	0.812802	0.967970234	0.8207336	20	1.01(0.92 - 1.11)
cg09971811	CST7	20	24930099	rs6114945	20	24920045	A	G	0.0934394	-0.0431974	0.027456	0.115642	0.459126	0.0544099	3.22E-17	-0.0940861	0.0608311	0.1219411	0.2501728	0.606384021	0.5596683	14	0.91(0.81 - 1.03)
cg09972881	KRT8	12	53298822	rs12425966	12	53322277	C	G	0.379722	-0.0275408	0.0133059	0.03846933	0.307087	0.0336638	7.36E-20	-0.0896841	0.0444308	0.04353811	0.04353811	0.405402839	0.005194015	20	0.91(0.84 - 1.00)
cg09974780	KIF2A	5	61601128	rs247237	5	61746142	A	G	0.517893	-0.00236287	0.0117498	0.8406214	0.324631	0.0318492	2.14E-24	-0.00727863	0.0362014	0.840652	0.840652	0.973994473	0.1460234	20	0.99(0.92 - 1.07)
cg09982224	ALDH3B1	11	67775972	rs3764818	11	67790243	T	C	0.229622	0.00390298	0.0126699	0.7580432	-0.612644	0.0370534	2.09E-61	-0.00637071	0.0206843	0.7580839	0.4514045	0.95598276	0.07737553	20	0.99(0.95 - 1.03)
cg09985802	LHPP	10	126234119	rs10901757	10	126234739	A	G	0.40159	0.00985473	0.0117655	0.4022579	-0.391027	0.0324875	2.29E-33	-0.0252022	0.0301615	0.4033942	0.06555845	0.834196415	0.0129649	20	0.98(0.92 - 1.03)
cg09996298	GPC1	2	241386947	rs62187175	2	241386948	A	G	0.190855	0.0169724	0.0192059	0.3768541	-0.290161	0.0400934	4.58E-13	-0.0584931	0.0666821	0.3803822	0.3803822	0.824887861	0.7136886	20	0.94(0.83 - 1.07)
cg09996840	SLC25A10	17	79680718	rs6565624	17	79677750	C	T	0.270378	0.0124163	0.013995	0.3749737	1.08327	0.0329103	1.30E-237	0.0114619	0.0129239	0.3751471	0.6491848	0.821378284	0.6703487	20	1.01(0.99 - 1.04)
cg10001374	B3GAT1	11	134254128	rs1440480	11	134290032	A	G	0.367793	-0.013721	0.0124995	0.2723251	-0.204765	0.0340992	1.91E-09	0.0670084	0.0620546	0.2802179	0.2802179	0.759592504	0.5450417	16	1.07(0.95 - 1.21)
cg10013998	KIAA0513	16	85120012	rs3942895	16	85119977	T	C	0.420477	0.00377393	0.0117154	0.7473511	-0.201594	0.0331175	1.15E-09	-0.0187204	0.0581951	0.7476921	0.7476921	0.953112526	0.3027631	20	0.98(0.88 - 1.10)
cg10030791	SERPING1	11	57364888	rs3824988	11	57377968	G	A	0.264414	0.0233312	0.0126558	0.06525336	-0.279975	0.0361969	1.04E-14	-0.0833331	0.0464695	0.07292711	0.07292711	0.509936593	0.43365	20	0.92(0.84 - 1.01)
cg10046767	KRT8	12	53297693	rs12580050	12	53300203	T	A	0.423459	-0.026112	0.0128722	0.04250336	-0.690711	0.0300552	7.15E-117	0.0378045	0.0187086	0.04331075	0.2317851	0.40419027	0.004554413	20	1.04(1.00 - 1.08)
cg10055817	ADARB2	10	1229050	rs7094153	10	1225475	T	C	0.321074	-0.00460682	0.0120662	0.7026131	0.701899	0.0321385	9.72E-106	-0.00656337	0.0171934	0.7026564	0.9496798	0.939101319	0.7381368	20	0.99(0.96 - 1.03)
cg10056627	GNMT	6	42928773	rs6940837	6	42924969	A	G	0.454274	-0.00712941	0.0117558	0.54421	-0.366988	0.0317041	5.49E-31	0.0194268	0.0320772	0.5447616	0.5447616	0.892240815	0.05170232	20	1.02(0.96 - 1.09)
cg10062109	CDK10	16	89761133	rs74415461	16	89990843	T	C	0.0586481	-0.000585122	0.0231431	0.9798294	-0.410161	0.0529359	9.32E-15	0.00142657	0.0564247	0.9798295	0.007174387	0.99816192	0.5435926	20	1.00(0.90 - 1.12)
cg10069155	TYRO3	15	41852638	rs16971872	15	41859470	C	T	0.117296	-0.0113611	0.0186037	0.5414046	-1.43134	0.0414249	1.30E-261	0.0079374	0.0129995	0.5414677	0.03708517	0.891459398	0.4555458	20	1.01(0.98 - 1.03)
cg10074813	GSDMD	8	144637872	rs383439	8	144571710	G	C	0.34493	0.0114562	0.0120225	0.3406424	0.41043	0.0349989	9.28E-32	0.0279127	0.029389	0.342231	0.6935988	0.800795203	0.9441613	20	1.03(0.97 - 1.09)
cg10084644	STAG3	7	99775521	rs1636988	7	99816437	G	A	0.267396	-0.0214386	0.0131735	0.1036514	0.421242	0.0361812	2.50E-31	-0.0508938	0.031577	0.1070198	0.1070198	0.582461514	0.1787651	20	0.95(0.89 - 1.01)
cg10094355	RALGDS	9	136019899	rs7867322	9	136019906	C	T	0.327038	0.018417	0.0124403	0.1387584	0.503879	0.0349515	4.07E-47	0.0365504	0.0248189	0.1408357	0.3239122	0.629294943	0.6028241	20	1.04(0.99 - 1.09)
cg10095033	MCTP2	15	94898125	rs16948984	15	94894084	T	C	0.0586481	0.0124158	0.0250544	0.6202093	-2.64063	0.0357784	0	-0.00470182	0.00948824	0.6202172	0.5597294	0.915897592	0.5022865	20	1.00(0.98 - 1.01)
cg10098541	PDIA5	3	122785650	rs2332443	3	122781865	A	G	0.173956	0.00199422	0.0141301	0.8877651	-0.517992	0.0430721	2.59E-33	-0.00384991	0.0272805	0.8877727	0.5284791	0.982133306	0.3364398	20	1.00(0.94 - 1.05)
cg10106505	TAF1C	16	84220380	rs62049903	16	84221615	A	C	0.105368	0.0384536	0.0198768	0.05303975	-1.42796	0.0492673	1.05E-184	-0.026929	0.0139507	0.05356943	0.4003804	0.446967821	0.4253141	20	0.97(0.95 - 1.00)
cg10127490	COLQ	3	15563072	rs2036518	3	15569526	T	C	0.209742	0.0119513	0.0153027	0.4348067	-0.276378	0.0374499	1.58E-13	-0.0432427	0.055678	0.4373617	0.4373617	0.850548526	0.205011	20	0.96(0.86 - 1.07)
cg10140454	RAI1	17	17626019	rs62064085	17	17629523	A	G	0.0904573	-0.0289979	0.022796	0.2033515	1.27355	0.0503552	3.97E-141	-0.0227693	0.0179222	0.2039226	0.4737113	0.700302311	0.1383255	20	0.98(0.94 - 1.01)
cg10144198	DPYSL4	10	134001728	rs2637629	10	134016115	G	A	0.368787	-0.0116639	0.0118332	0.3242839	-0.455212	0.0345955	1.53E-39	0.025623	0.0260677	0.3256376	0.5767783	0.789220686	0.1453225	20	1.03(0.97 - 1.08)
cg10152449	CHST12	7	2444534	rs1548598	7	2438912	T	C	0.194831	-0.0125127	0.0133985	0.3503616	0.279469	0.0411921	1.16E-11	-0.044773	0.0483947	0.3548803	0.3333947	0.808980807	0.5225162	18	0.96(0.87 - 1.05)
cg10161743	GRIN2D	19	48917816	rs7255999	19	48906519	C	T	0.0606362	0.0326707	0.029013	0.2601354	-0.543011	0.0820403	3.62E-11	-0.0601658	0.0541976	0.2669475	0.2669475	0.751062862	0.6973642	20	0.94(0.85 - 1.05)
cg10162958	MCF2L	13	113673671	rs2993297	13	113669664	C	T	0.489066	-0.0209527	0.011744	0.07440424	-0.226099	0.0309898	2.97E-13	0.0926703	0.0534722	0.08308584	0.08308584	0.53612375	0.8182584	20	1.10(0.99 - 1.22)
cg10174482	INSL3	19	17932369	rs12979536	19	17930289	T	C	0.405567	0.0160922	0.0119001	0.1762876	0.503604	0.0324618	2.80E-54	0.0319541	0.0237195	0.1779267	0.1779267	0.674370364	0.1957337	19	1.03(0.99 - 1.08)
cg10187927	TGFBI	5	135364060	rs72793188	5	135317819	A	T	0.0685885	0.0217256	0.0199783	0.2768336	0.845264	0.0647232	5.60E-39	0.0257027	0.0237174	0.2784937	0.01798898	0.758504433	0.3054757	20	1.03(0.98 - 1.07)
cg10201141	ENO2	12	7032793	rs7134367	12	7004938	T	C	0.291252	0.0188667	0.01363	0.166296	-0.224134	0.0378584	3.21E-09	-0.0841758	0.0624517	0.1777053	0.1777053	0.674131629	0.3218205	12	0.92(0.81 - 1.04)
cg10211873	KIAA0513	16	85116513	rs9934629	16	85085799	A	G	0.232604	0.0122528	0.0140044	0.3816147	0.213234	0.0374073	1.20E-08	0.0574617	0.0664452	0.3871498	0.3871498	0.828057217	0.2434513	20	1.06(0.93 - 1.21)
cg10241809	SLC16A3	17	80197360	rs56046717	17	80177662	T	C	0.133201	0.0286305	0.0162014	0.07720109	0.249856	0.0431106	6.80E-09	0.114588	0.0677901	0.0909642	0.0909642	0.552517691	0.01781756	17	1.12(0.98 - 1.28)
cg10248981	LHPP	10	126157948	rs11245102	10	126166151	A	G	0.191849	-0.00936907	0.0149103	0.5297666	-0.479359	0.0412785	3.55E-31	0.019545	0.0311502	0.530368	0.6629088	0.886669521	0.3939688	18	1.02(0.96 - 1.08)
cg10259872	PDIA5	3	122802215	rs3804753	3	122851840	A	G	0.411531	0.00458038	0.0120258	0.7032927	-0.997196	0.0268813	3.23E-301	-0.00459326	0.0120603	0.7033076	0.230977	0.939218461	0.364556	20	1.00(0.97 - 1.02)
cg10282491	CLDN9	16	3062368	rs2717692	16	3048391	T	C	0.377734	0.00335833	0.0118815	0.7774436	0.465476	0.0329989	3.50E-45	0.00721483	0.0255306	0.7774871	0.8165816	0.960974577	0.2741155	20	1.01(0.96 - 1.06)
cg10292139	SDC2	8	97507561	rs2008026	8	97518087	G	A	0.260437	-0.0137196	0.013574	0.3121474	-0.231118	0.0351194	4.68E-11	0.0593618	0.0594205	0.3177886	0.3177886	0.783691144	0.9436539	4	1.06(0.94 - 1.19)
cg10296062	PYGM	11	64528569	rs633923	11	64542272	A	C	0.0864811	-0.0311895	0.0190144	0.1009408	0.606072	0.0530653	3.27E-30	-0.0514617	0.0316951	0.1044506	0.1044506	0.576995025	0.9732611	20	0.95(0.89 - 1.01)
cg10306450	GLS2	12	56882479	rs12316930	12	56885816	G	C	0.316103	0.00838297	0.0123719	0.4980371	-0.201628	0.0353118	1.13E-08	-0.0415764	0.0617906	0.5010361	0.5010361	0.876884658	0.3908353	11	0.96(0.85 - 1.08)
cg10328171	KIAA0513	16	85116332	rs9939389	16	85090357	G	A	0.365805	0.0108884	0.0123698	0.378729	0.205142	0.0334611	8.75E-10	0.0530773	0.060917	0.3835873	0.3835873	0.826822326	0.08500649	20	1.05(0.94 - 1.19)
cg10329874	PC	11	66621442	rs2380760	11	66647431	C	T	0.286282	0.00458634	0.0128479	0.7211128	0.53456	0.0340187	1.22E-55	0.00857965	0.0240407	0.7211817	0.909707	0.944927981	0.1723378	20	1.01(0.96 - 1.06)
cg10369242	KRT7	12	52625486	rs12320971	12	52634956	T	C	0.341948	-0.0197545	0.0124804	0.1134575	-0.211674	0.0336921	3.33E-10	0.0933251	0.0608029	0.1248136	0.1248136	0.609799651	0.4921433	16	1.10(0.97 - 1.24)
cg10374499	CD82	11	44601397	rs55954253	11	44601286	A	G	0.219682	0.00993673	0.013478	0.460967	0.35714	0.0383285	1.19E-20	0.0278231	0.0378567	0.4623647	0.6664095	0.86028459	0.4106399	20	1.03(0.95 - 1.11)
cg10374813	MED24	17	38183790	rs12602514	17	38159745	G	A	0.368787	-0.00445601	0.0124119	0.7195868	-0.259774	0.0333029	6.17E-15	0.0171534	0.0478302	0.7198708	0.7198708	0.944584071	0.003718926	20	1.02(0.93 - 1.12)
cg10377245	SLC16A3	17	80189973	rs8071677	17	80180185	G	C	0.204771	-0.0234555	0.0137813	0.08875908	0.730234	0.0372717	1.80E-85	-0.0321205	0.0189435	0.08996272	0.01103208	0.550084716	0.07329584	20	0.97(0.93 - 1.01)
cg10421188	CREB5	7	28824953	rs4722842	7	28800227	A	C	0.186879	-0.0136064	0.0170303	0.424318	0.291446	0.0424341	6.50E-12	-0.0466858	0.0588278	0.4274277	0.4274277	0.846074579	0.7864308	20	0.95(0.85 - 1.07)
cg10432093	HCG9	6	29945155	rs1362126	6	29691019	A	G	0.439364	0.132367	0.0116323	5.30E-30	0.371522	0.0328704	1.27E-29	0.356283	0.0444291	1.07E-15	2.82E-17	2.34E-13	4.11E-11	20	1.43(1.31 - 1.56)
cg10442549	COG2	1	230818260	rs2478534	1	230828987	A	C	0.430417	-0.00572703	0.0117544	0.6260993	-0.577256	0.0321384	3.90E-72	0.00992113	0.02037	0.6262263	0.8926088	0.917800715	0.5269844	20	1.01(0.97 - 1.05)
cg10443148	ENO1	1	8922612	rs10864368	1	8918313	T	C	0.478131	-0.00675933	0.0116654	0.5622963	0.588235	0.0312178	3.36E-79	-0.0114909	0.0198406	0.562481	0.8297738	0.898318129	0.1976169	20	0.99(0.95 - 1.03)
cg10475341	IDH3B	20	2644958	rs146773525	20	2524498	A	C	0.0198807	0.0138935	0.0432872	0.74824	-1.02746	0.113487	1.38E-19	-0.0135222	0.0421567	0.7483927	0.8784591	0.953257087	0.7246348	7	0.99(0.91 - 1.07)
cg10480329	CENPA	2	27011850	rs11692689	2	27013618	C	T	0.333996	0.00569757	0.0125692	0.6503355	0.269292	0.03375	1.47E-15	0.0211576	0.0467502	0.650861	0.650861	0.923624925	0.0114501	20	1.02(0.93 - 1.12)
cg10495669	RBCK1	20	388531	rs4815586	20	389984	C	T	0.374751	0.00720378	0.0126194	0.5681016	-0.211698	0.034491	8.37E-10	-0.0340286	0.0598677	0.5697657	0.5697657	0.899586258	0.8556236	10	0.97(0.86 - 1.09)
cg10504390	SEH1L	18	12947632	rs3976787	18	12971894	T	C	0.409543	0.00767111	0.0119425	0.5206544	-0.443482	0.0319061	6.37E-44	-0.0172974	0.0269577	0.521099	0.521099	0.884852302	0.9281081	20	0.98(0.93 - 1.04)
cg10509001	ATP1B2	17	7553872	rs2908808	17	7544849	G	A	0.130219	-0.0119788	0.0150684	0.4266358	0.590586	0.0486797	7.14E-34	-0.0202829	0.025569	0.4276261	0.7243251	0.846074579	0.4988912	20	0.98(0.93 - 1.03)
cg10512202	LIMD1	3	45649293	rs2578693	3	45649417	T	C	0.32505	0.00651379	0.0121941	0.5932201	-1.18502	0.0243797	0	-0.00549676	0.0102908	0.5932424	0.1853703	0.908514148	0.03153668	20	0.99(0.97 - 1.01)
cg10513709	BIK	22	43506327	rs6003010	22	43434116	G	A	0.084493	-0.0193321	0.0194301	0.3197575	0.310939	0.0545482	1.20E-08	-0.0621733	0.0634332	0.3270181	0.3270181	0.790244132	0.03046384	20	0.94(0.83 - 1.06)
cg10524915	SERPINA1	14	94857046	rs1122629	14	94855831	A	G	0.507952	-0.0011308	0.011716	0.9231095	0.259418	0.0327391	2.30E-15	-0.00435899	0.045166	0.9231152	0.9231152	0.988737048	0.3320286	12	1.00(0.91 - 1.09)
cg10532908	EPHB6	7	142555548	rs1114798	7	142518105	G	A	0.39662	0.00308132	0.0121286	0.7994538	-0.190056	0.0331388	9.74E-09	-0.0162127	0.0638784	0.7996461	0.7996461	0.965279089	0.05888375	20	0.98(0.87 - 1.12)
cg10544696	ADARB2	10	1585345	rs10903474	10	1586879	T	C	0.229622	-5.94E-05	0.0129276	0.9963336	-0.371442	0.0361899	1.03E-24	0.000159927	0.0348038	0.9963336	0.9997603	0.999560174	0.9001318	20	1.00(0.93 - 1.07)
cg10548968	CAPN5	11	76802004	rs948977	11	76801982	T	G	0.305169	-0.0237657	0.0123417	0.05414905	1.11317	0.0273633	0	-0.0213495	0.0110994	0.05441871	0.5121918	0.45019053	0.884503	20	0.98(0.96 - 1.00)
cg10557828	PLOD2	3	145879642	rs116080785	3	145870060	G	A	0.131213	-0.025609	0.0202616	0.2062595	-0.324646	0.0443853	2.59E-13	0.0788829	0.0633364	0.2129628	0.2129628	0.70741252	0.09962368	13	1.08(0.96 - 1.23)
cg10585962	MOGAT2	11	75428198	rs10899102	11	75429572	C	A	0.483101	0.00623315	0.0116912	0.5939305	0.462184	0.0321586	7.75E-47	0.0134863	0.0253129	0.5941842	0.8332548	0.909020424	0.295324	20	1.01(0.96 - 1.07)
cg10588471	MCF2L	13	113632644	rs3742241	13	113632277	G	A	0.253479	-0.00630632	0.0129302	0.625748	-0.537904	0.0371509	1.65E-47	0.0117239	0.0240517	0.6259439	0.2446476	0.917678665	0.2041522	20	1.01(0.97 - 1.06)
cg10590622	PDHA2	4	96760945	rs1076860	4	96760945	C	T	0.217694	0.00832884	0.0165003	0.6137211	1.66219	0.0218853	0	0.00501076	0.00992706	0.6137289	0.6850847	0.913778423	0.6747652	20	1.01(0.99 - 1.02)
cg10597191	HK2	2	75070244	rs3771791	2	75070216	A	G	0.280318	-0.00695498	0.0130726	0.5947071	-0.507762	0.0356546	5.09E-46	0.0136973	0.0257635	0.594964	0.4026912	0.909270284	0.6251166	15	1.01(0.96 - 1.07)
cg10607155	ACTG1	17	79481002	rs8077376	17	79488008	A	C	0.395626	-0.00708011	0.0118714	0.5509076	0.859022	0.0291683	1.24E-190	-0.00824206	0.0138225	0.5509893	0.9121549	0.894074798	0.9021802	20	0.99(0.97 - 1.02)
cg10631471	LONP2	16	48279243	rs5017203	16	48239883	A	G	0.0994036	-0.0118072	0.0183471	0.51987	-0.302392	0.0551991	4.30E-08	0.0390461	0.0610905	0.5227248	0.5227248	0.885087055	0.5081869	14	1.04(0.92 - 1.17)
cg10640944	PAM	5	102201890	rs17355759	5	102044030	G	A	0.369781	-0.0156817	0.0117285	0.1812033	0.256695	0.0326112	3.51E-15	-0.0610909	0.0463449	0.1874443	0.1874443	0.686464971	0.9835416	20	0.94(0.86 - 1.03)
cg10660256	BHMT	5	78407683	rs10053349	5	78475423	C	T	0.373757	0.000254302	0.0118133	0.9828255	0.278813	0.0338692	1.84E-16	0.000912087	0.0423701	0.9828255	0.9828255	0.998453259	0.08455821	20	1.00(0.92 - 1.09)
cg10663055	NT5E	6	86159251	rs9362220	6	86154351	T	C	0.143141	-0.0059715	0.0183691	0.7451175	0.325631	0.0433985	6.22E-14	-0.0183382	0.0564637	0.7453481	0.7453481	0.952414945	0.3642129	20	0.98(0.88 - 1.10)
cg10667338	LIN7B	19	49617042	rs4802561	19	49617130	T	C	0.341948	0.027077	0.0133325	0.04226494	1.24495	0.020204	0	0.0217494	0.0107151	0.0423769	0.1843066	0.400611432	0.02222756	20	1.02(1.00 - 1.04)
cg10675614	RRAGD	6	90120254	rs6454756	6	90113257	C	T	0.4334	0.0120682	0.011769	0.3051638	-0.374788	0.0331734	1.34E-29	-0.0322001	0.0315308	0.3071479	0.6489776	0.776610302	0.7585273	20	0.97(0.91 - 1.03)
cg10677697	IGFBP3	7	45961126	rs11977526	7	46008110	A	G	0.402584	0.0113846	0.0124814	0.3617028	0.202416	0.0337497	2.00E-09	0.0562435	0.0623711	0.3671863	0.3671863	0.817784415	0.3820947	17	1.06(0.94 - 1.20)
cg10691866	TPST1	7	65817282	rs3800822	7	66147149	A	G	0.105368	-0.0291824	0.0244843	0.2333075	0.391521	0.0509124	1.47E-14	-0.074536	0.063283	0.2388686	0.2388686	0.730456402	0.2347414	17	0.93(0.82 - 1.05)
cg10710457	PFKP	10	3143236	rs56882221	10	3138477	T	G	0.383698	-0.0144081	0.012137	0.2351795	0.190408	0.032637	5.41E-09	-0.0756697	0.0650483	0.2447143	0.2447143	0.734490841	0.559148	7	0.93(0.82 - 1.05)
cg10713431	MATN4	20	43933204	rs2743312	20	43936155	A	G	0.5	-0.00709508	0.011811	0.5480278	-0.320051	0.0328868	2.20E-22	0.0221686	0.0369737	0.5487883	0.5487883	0.893628325	0.9095202	20	1.02(0.95 - 1.10)
cg10724130	ADARB2	10	1249843	rs3793735	10	1282828	C	T	0.356859	0.00301824	0.0127395	0.812719	0.40366	0.0335917	2.90E-33	0.00747718	0.0315661	0.8127547	0.9658665	0.967970234	0.622303	20	1.01(0.95 - 1.07)
cg10741760	HTR6	1	19992024	rs6693503	1	19987294	A	G	0.345924	0.000105835	0.0126434	0.9933212	0.782619	0.0318185	1.38E-133	0.000135232	0.0161552	0.9933212	0.8973078	0.999528234	0.7325394	20	1.00(0.97 - 1.03)
cg10760299	GATM	15	45669010	rs55885762	15	45633166	A	C	0.276342	-0.00237034	0.0125931	0.8507	1.01272	0.0313206	2.32E-229	-0.00234056	0.0124351	0.8507025	0.5330103	0.975763219	0.1080767	20	1.00(0.97 - 1.02)
cg10764101	GPC1	2	241374174	rs6758251	2	241334255	C	T	0.385686	-0.0168083	0.0117741	0.1534169	-0.261047	0.0331069	3.15E-15	0.0643881	0.0458367	0.160102	0.2587488	0.653707067	0.3389831	20	1.07(0.97 - 1.17)
cg10768391	GMPR	6	16239574	rs9358087	6	16208742	C	T	0.313121	0.00230202	0.0121585	0.8498309	0.274303	0.0359728	2.44E-14	0.00839225	0.0443387	0.8498766	0.8498766	0.975510595	0.4564601	20	1.01(0.92 - 1.10)
cg10776377	LPAR3	1	85359334	rs6703143	1	85366935	A	G	0.275348	0.0177514	0.0121072	0.1425978	-0.242082	0.0366581	4.01E-11	-0.0733279	0.0512305	0.1523351	0.1523351	0.645318491	0.9468861	12	0.93(0.84 - 1.03)
cg10791966	ALDH3A1	17	19645622	rs79355209	17	19654608	G	A	0.00795229	-0.00846683	0.147228	0.9541403	-5.14715	0.138876	1.11E-300	0.00164495	0.0286038	0.9541404	0.7486052	0.993788943	0.5979044	16	1.00(0.95 - 1.06)
cg10803903	PLOD1	1	12000521	rs2273289	1	12018290	C	T	0.146123	0.0225105	0.0176588	0.2023989	-0.334749	0.0433124	1.09E-14	-0.0672459	0.0534651	0.2084809	0.2084809	0.703186009	0.0922545	20	0.93(0.84 - 1.04)
cg10805721	TPBG	6	83075187	rs117902951	6	83189578	C	T	0.00695825	0.25883	0.245667	0.2920749	1.34072	0.126663	3.50E-26	0.193054	0.184141	0.2944544	0.1556051	0.769342663	0.2847899	7	1.21(0.85 - 1.74)
cg10826702	ADARB2	10	1285425	rs71491355	10	1295621	G	A	0.333996	-0.00266161	0.0127233	0.8342985	0.19951	0.0334499	2.45E-09	-0.0133408	0.0638121	0.8343989	0.8343989	0.972103279	0.3803086	11	0.99(0.87 - 1.12)
cg10831285	B3GNT3	19	17918927	rs10407076	19	17920758	T	G	0.464215	-0.00656941	0.0117221	0.5751866	-0.24692	0.0329235	6.39E-14	0.0266054	0.0476056	0.5762496	0.5762496	0.901761495	0.1057054	17	1.03(0.94 - 1.13)
cg10834803	ADARB2	10	1228893	rs10903409	10	1284672	A	G	0.33499	4.81E-05	0.0121831	0.9968512	-0.318436	0.0339058	5.90E-21	-0.000150989	0.0382591	0.9968512	0.9968512	0.999560174	0.9390924	20	1.00(0.93 - 1.08)
cg10837116	KRT1	12	53069933	rs2269327	12	53065916	T	C	0.517893	-0.0139388	0.011669	0.2322764	0.240474	0.03318	4.24E-13	-0.0579638	0.0491796	0.2385517	0.2385517	0.730031411	0.0413485	20	0.94(0.86 - 1.04)
cg10843343	KRT8	12	53298027	rs11170338	12	53318107	C	T	0.305169	-0.00797488	0.012267	0.5156222	-0.433554	0.0334449	1.98E-38	0.0183942	0.0283296	0.5161494	0.7952749	0.882906166	0.2595966	20	1.02(0.96 - 1.08)
cg10853431	USP6NL	10	11574300	rs12250042	10	11574424	T	G	0.487078	-0.000949509	0.0116993	0.9353151	0.347947	0.0329151	4.06E-26	-0.00272889	0.0336248	0.935317	0.935317	0.990614942	0.7178961	20	1.00(0.93 - 1.07)
cg10855825	GFAP	17	42988799	rs3744468	17	42990810	A	G	0.111332	-0.0103693	0.0208259	0.6185517	-0.302165	0.0506659	2.46E-09	0.0343167	0.069162	0.6197689	0.6197689	0.915805243	0.3408956	20	1.03(0.90 - 1.19)
cg10862848	GNMT	6	42927986	rs28868299	6	42921221	T	G	0.455268	-0.00745414	0.0117563	0.526045	0.717604	0.0304089	4.00E-123	-0.0103875	0.0163886	0.5261943	0.8667339	0.885734483	0.07204995	20	0.99(0.96 - 1.02)
cg10900550	TDRD7	9	100173984	rs150205497	9	100177532	A	G	0.00596421	-0.0595423	0.0922748	0.5187512	0.895801	0.144736	6.05E-10	-0.0664682	0.103566	0.5210077	0.5210077	0.884852302	0.7956621	11	0.94(0.76 - 1.15)
cg10905012	NRXN2	11	64374819	rs11553591	11	64374598	A	G	0.0168986	0.0383602	0.0508762	0.4508546	-2.01049	0.142622	3.99E-45	-0.01908	0.0253415	0.4515011	0.4813233	0.856945755	0.7989719	9	0.98(0.93 - 1.03)
cg10916515	ADARB2	10	1246336	rs3793739	10	1282530	A	C	0.350895	0.00579663	0.0128275	0.6513476	0.268775	0.0344817	6.45E-15	0.0215668	0.0478059	0.6518934	0.6518934	0.923867232	0.7797093	20	1.02(0.93 - 1.12)
cg10938286	CST2	20	23806999	rs4407312	20	23807028	A	C	0.250497	0.00516094	0.0133102	0.6982061	-0.569043	0.0373395	1.93E-52	-0.0090695	0.0233981	0.6982989	0.8649567	0.937714858	0.9987395	20	0.99(0.95 - 1.04)
cg10959428	BCAS4	20	49493606	rs62205182	20	49491880	T	C	0.299205	0.00978009	0.0118348	0.4085863	0.474033	0.0328995	4.57E-47	0.0206316	0.0250072	0.4093556	0.4093556	0.83723619	0.8159639	20	1.02(0.97 - 1.07)
cg10961323	GALE	1	24127976	rs12041159	1	24127660	G	C	0.148111	-0.00967237	0.0150075	0.5192497	-0.714541	0.0454677	1.19E-55	0.0135365	0.0210206	0.5196007	0.5438113	0.884125678	0.560383	20	1.01(0.97 - 1.06)
cg10982664	BHMT	5	78407418	rs1840805	5	78565563	T	A	0.373757	-0.00206121	0.0118548	0.8619666	0.439671	0.0324087	6.33E-42	-0.00468808	0.0269651	0.8619778	0.2039044	0.978012081	0.2426539	20	1.00(0.94 - 1.05)
cg10991184	PTPRG	3	61763393	rs595514	3	61748633	T	C	0.124254	0.00992334	0.0172262	0.564574	0.40155	0.0504847	1.81E-15	0.0247126	0.0430117	0.5655916	0.5655916	0.898964308	0.9099414	20	1.03(0.94 - 1.12)
cg10997785	HSPA5	9	128004697	rs111810394	9	127964171	A	G	0.44831	-0.0153981	0.0127609	0.2275621	0.638456	0.0304369	1.08E-97	-0.0241177	0.0200202	0.2283303	0.7406424	0.720701951	0.2408186	20	0.98(0.94 - 1.02)
cg10998611	FUT8	14	65879393	rs8003464	14	65908235	A	G	0.371769	0.00455525	0.0119663	0.7034457	0.582145	0.0335753	2.41E-67	0.00782494	0.0205605	0.7035138	0.2486847	0.939218461	0.07580425	20	1.01(0.97 - 1.05)
cg11003012	B3GAT1	11	134254827	rs12806537	11	134254796	T	C	0.2833	0.00146426	0.0131901	0.9116068	0.312421	0.0363412	8.19E-18	0.00468681	0.0422224	0.9116141	0.9116141	0.986479793	0.8818903	20	1.00(0.92 - 1.09)
cg11029475	GCAT	22	38202626	rs1894644	22	38202552	T	C	0.125249	0.0282656	0.0194811	0.146801	-0.456048	0.0477228	1.22E-21	-0.0619794	0.0432068	0.1514342	0.1514342	0.64458479	0.228949	20	0.94(0.86 - 1.02)
cg11063277	CACNA1H	16	1255080	rs4984636	16	1252441	C	T	0.286282	-0.00055714	0.0124667	0.9643542	-0.770899	0.0317775	5.28E-130	0.000722715	0.0161717	0.9643543	0.9042762	0.995478234	0.2964555	20	1.00(0.97 - 1.03)
cg11072637	TPST1	7	65773051	rs73146620	7	65773020	G	A	0.0626243	0.0333738	0.0279092	0.2317749	-0.939683	0.0632924	7.31E-50	-0.035516	0.0297968	0.233285	0.05038026	0.724965712	0.1622999	19	0.97(0.91 - 1.02)
cg11093548	CREB5	7	28450001	rs4722820	7	28626931	A	G	0.114314	0.0127298	0.0213726	0.5514337	-0.310175	0.0465563	2.69E-11	-0.0410406	0.0691797	0.5530158	0.5530158	0.894823489	0.1588656	7	0.96(0.84 - 1.10)
cg11127249	IL2RA	10	6104630	rs12722497	10	6095928	A	C	0.144135	0.0172673	0.023526	0.462969	-0.354064	0.05777	8.85E-10	-0.0487689	0.0669204	0.4661488	0.5429355	0.861656534	0.01407914	20	0.95(0.84 - 1.09)
cg11190728	MSH5	6	31709813	rs115333512	6	31780239	T	C	0.0477137	0.231636	0.0213267	1.76E-27	0.845263	0.100498	4.08E-17	0.27404	0.0412092	2.93E-11	9.09E-19	3.98E-09	2.82E-05	19	1.32(1.21 - 1.43)
cg11194698	GCK	7	44184840	rs887688	7	44185656	T	G	0.265408	0.022915	0.0144571	0.1129585	-0.824001	0.0334301	3.82E-134	-0.0278094	0.0175813	0.1137027	0.6293062	0.593271034	0.9258679	20	0.97(0.94 - 1.01)
cg11197418	SUCLG2	3	67705285	rs6806536	3	67709063	G	T	0.357853	-0.00881173	0.0119162	0.4596187	0.790963	0.0308637	7.51E-145	-0.0111405	0.0150717	0.4598055	0.5540216	0.859450397	0.03308046	20	0.99(0.96 - 1.02)
cg11218432	PFKP	10	3150898	rs11251721	10	3150898	T	C	0.201789	-0.00326852	0.0147142	0.8242098	-1.34129	0.030141	0	0.00243685	0.0109703	0.8242119	0.8257944	0.970248404	0.7644409	20	1.00(0.98 - 1.02)
cg11222065	VPS52	6	33240468	rs75086869	6	33397796	A	G	0.0616302	-0.088541	0.0281155	0.001637247	0.421859	0.0712429	3.19E-09	-0.209883	0.0754859	0.005428724	0.005428724	0.129651781	0.004609725	16	0.81(0.70 - 0.94)
cg11223196	GPR45	2	105857809	rs6758290	2	105864826	T	C	0.520875	0.0145453	0.0119268	0.2226364	0.247235	0.0314005	3.45E-15	0.0588318	0.0488159	0.2281352	0.2281352	0.720701951	0.2201637	13	1.06(0.96 - 1.17)
cg11225573	CRIP2	14	105941779	rs4983413	14	105930406	A	G	0.236581	-0.0184661	0.0138297	0.1817947	-0.32116	0.0383928	6.01E-17	0.0574981	0.0436068	0.1873171	0.1873171	0.686189779	0.6052937	3	1.06(0.97 - 1.15)
cg11226100	CAPN11	6	44126570	rs60245793	6	44068896	C	G	0.115308	-0.00244606	0.0221419	0.9120351	-0.407915	0.0489331	7.67E-17	0.00599649	0.0542854	0.9120427	0.9120427	0.986700865	0.2996493	20	1.01(0.90 - 1.12)
cg11229513	PRDM14	8	70984559	rs6993314	8	70979141	T	A	0.0397614	0.057015	0.0349546	0.1028659	-0.789075	0.0774812	2.34E-24	-0.0722555	0.0448628	0.1072693	0.2570151	0.5832114	0.4610061	20	0.93(0.85 - 1.02)
cg11239826	TRIM52	5	180685955	rs4976814	5	180685949	T	C	0.0497018	-0.0272681	0.022174	0.2187971	0.49405	0.0793549	4.79E-10	-0.055193	0.0457492	0.227654	0.227654	0.720377751	0.5919816	20	0.95(0.87 - 1.04)
cg11261958	B4GALT4	3	118958539	rs4687843	3	118961002	T	C	0.163022	-0.0117999	0.0163955	0.4717075	-0.545554	0.0391382	3.66E-44	0.0216292	0.0300929	0.4722973	0.8516954	0.864062306	0.6175196	20	1.02(0.96 - 1.08)
cg11270017	ADARB2	10	1401818	rs3793735	10	1282828	C	T	0.356859	0.00301824	0.0127395	0.812719	-0.602606	0.0332553	2.19E-73	-0.00500864	0.0211425	0.8127347	0.3428236	0.967970234	0.7057642	20	1.00(0.95 - 1.04)
cg11271171	MCTP1	5	94124467	rs255349	5	94124754	C	T	0.162028	-0.0201555	0.0142	0.155782	-0.762731	0.0427821	4.26E-71	0.0264254	0.0186762	0.1570907	0.1552085	0.650617038	0.4019387	20	1.03(0.99 - 1.07)
cg11286122	PHLDB1	11	118477406	rs7125115	11	118478330	A	G	0.380716	0.039889	0.0125879	0.001530503	-0.229875	0.0340909	1.55E-11	-0.173525	0.0605052	0.004131626	0.004131626	0.106993477	0.01155529	20	0.84(0.75 - 0.95)
cg11297227	MCF2L	13	113677325	rs2993301	13	113673945	T	G	0.363817	0.0120366	0.0126802	0.3424967	0.483471	0.0326073	9.79E-50	0.0248962	0.0262811	0.3434837	0.3434837	0.801435141	0.2133665	20	1.03(0.97 - 1.08)
cg11306767	GLRX	5	95153995	rs889224	5	95144746	T	A	0.361829	0.00840108	0.0118606	0.4787476	0.395439	0.034426	1.54E-30	0.021245	0.0300505	0.4795817	0.4268521	0.868057394	0.7570349	20	1.02(0.96 - 1.08)
cg11316904	CREB5	7	28355605	rs7792124	7	28355489	T	C	0.302187	-0.022605	0.0152148	0.137352	-0.634644	0.0339946	8.85E-78	0.0356184	0.0240495	0.1385954	0.08649155	0.626420589	0.04313409	20	1.04(0.99 - 1.09)
cg11321939	PTPRG	3	61913676	rs12636665	3	61941532	G	A	0.314115	0.0122459	0.0125628	0.329672	-0.200314	0.034751	8.20E-09	-0.0611334	0.0636058	0.3364873	0.3364873	0.797135135	0.5812322	15	0.94(0.83 - 1.07)
cg11324504	SLC16A8	22	38474147	rs79839322	22	38464287	A	G	0.0168986	-0.0616491	0.0314872	0.05024059	-0.727026	0.109242	2.83E-11	0.0847962	0.0451449	0.06033828	0.06033828	0.468668499	0.884316	20	1.09(1.00 - 1.19)
cg11328677	DPP6	7	154540294	rs11770516	7	154540290	A	G	0.0745527	-0.000217923	0.0269865	0.9935569	-0.560888	0.054293	5.12E-25	0.000388532	0.0481139	0.9935569	0.9935569	0.999528234	0.3129365	20	1.00(0.91 - 1.10)
cg11329827	HCG9	6	29944848	rs192079207	6	29930926	T	C	0.0357853	-0.357984	0.122873	0.003574623	0.516744	0.078293	4.11E-11	-0.692768	0.259919	0.007691452	0.007691452	0.162320207	0.004858459	20	0.50(0.30 - 0.83)
cg11336178	GNMT	6	42931581	rs6458314	6	42922215	C	A	0.411531	-0.0174924	0.01169	0.1345609	0.458838	0.0333618	4.86E-43	-0.0381232	0.0256277	0.1368624	0.07568676	0.624292159	0.6288654	20	0.96(0.92 - 1.01)
cg11337388	B4GALT2	1	44446092	rs2906596	1	44426948	G	A	0.084493	0.00723763	0.018498	0.695601	-0.42987	0.0562142	2.06E-14	-0.0168368	0.0430879	0.6959788	0.6959788	0.937123727	0.8017034	20	0.98(0.90 - 1.07)
cg11346754	TGFBRAP1	2	105946772	rs13027039	2	105939151	C	G	0.236581	0.000266307	0.0129279	0.9835652	0.539197	0.0376939	2.05E-46	0.000493896	0.0239763	0.9835652	0.2315409	0.998595589	0.2674276	20	1.00(0.95 - 1.05)
cg11350053	IER3	6	30711028	rs114965076	6	30710632	T	C	0.0387674	-0.116659	0.0485734	0.01631884	-0.944421	0.090061	9.97E-26	0.123524	0.0527636	0.01922753	0.000479419	0.271317138	0.001622945	20	1.13(1.02 - 1.25)
cg11350586	SOX9	17	70115862	rs55708415	17	70124080	A	G	0.145129	0.000384832	0.0145019	0.9788293	0.381377	0.0528492	5.34E-13	0.00100906	0.0380254	0.9788294	0.221106	0.998116399	0.1240155	7	1.00(0.93 - 1.08)
cg11368946	GCAT	22	38204391	rs5750499	22	38210424	C	T	0.125249	0.0357669	0.0186186	0.05472785	0.318547	0.0459978	4.35E-12	0.112281	0.0606556	0.06415083	0.06415083	0.481382496	0.1794016	20	1.12(0.99 - 1.26)
cg11385353	AGXT	2	241808113	rs10196315	2	241810957	T	C	0.393638	-0.014868	0.0119273	0.2125618	-0.245639	0.0334345	2.03E-13	0.0605279	0.0492503	0.2190766	0.2190766	0.711931563	0.5821066	20	1.06(0.96 - 1.17)
cg11386080	COL21A1	6	56112392	rs7757985	6	56108509	A	G	0.379722	-0.000772603	0.0117925	0.9477628	-0.281298	0.0336784	6.68E-17	0.00274656	0.041923	0.9477644	0.3942001	0.99312661	0.152205	20	1.00(0.92 - 1.09)
cg11398158	DHX35	20	37590618	rs7270446	20	37717288	T	G	0.289264	0.000150384	0.0134198	0.991059	-0.265248	0.0328818	7.22E-16	-0.000566955	0.0505934	0.991059	0.991059	0.999528234	0.2038628	20	1.00(0.91 - 1.10)
cg11408952	RB1	13	48892244	rs3825417	13	48891836	G	A	0.229622	-0.02993	0.0136298	0.02809741	-1.01943	0.0345597	3.09E-191	0.0293595	0.013407	0.0285341	0.06889022	0.331450199	0.1708471	20	1.03(1.00 - 1.06)
cg11409096	GNMT	6	42928337	rs9471975	6	42919222	T	C	0.411531	-0.0182758	0.0116911	0.1180001	0.333974	0.0330818	5.79E-24	-0.0547222	0.0354232	0.1223915	0.1223915	0.606523754	0.3157979	20	0.95(0.88 - 1.01)
cg11422156	RASSF4	10	45477807	rs11511618	10	45854778	A	G	0.157058	0.0282049	0.0188705	0.1350043	0.220727	0.0396893	2.68E-08	0.127782	0.0885262	0.148898	0.148898	0.640774042	0.1822433	12	1.14(0.96 - 1.35)
cg11431346	GATM	15	45670478	rs12593371	15	45640084	A	G	0.279324	-0.00247886	0.0125935	0.8439555	0.198662	0.0353677	1.94E-08	-0.0124778	0.0634304	0.84405	0.84405	0.97425404	0.3441342	20	0.99(0.87 - 1.12)
cg11437063	ADARB2	10	1715848	rs117505845	10	1715851	T	C	0.027833	-0.00159732	0.0326854	0.9610233	-1.38157	0.116485	1.90E-32	0.00115617	0.0236584	0.9610236	0.2471511	0.995035287	0.9507738	4	1.00(0.96 - 1.05)
cg11468085	ALDH3B2	11	67435577	rs4520603	11	67417883	G	C	0.112326	0.0215942	0.0285791	0.4498926	-0.50381	0.0528129	1.43E-21	-0.0428618	0.0569036	0.4513087	0.4513087	0.856878696	0.2569664	14	0.96(0.86 - 1.07)
cg11469137	PLOD1	1	11994385	rs79887247	1	11974769	A	G	0.112326	-0.0245389	0.0239104	0.304757	0.406557	0.0465814	2.59E-18	-0.0603579	0.0592172	0.308078	0.308078	0.776921834	0.1787696	20	0.94(0.84 - 1.06)
cg11475454	ALDH3A1	17	19648853	rs60309529	17	19650598	A	G	0.00795229	-0.0169367	0.145039	0.9070396	-1.63226	0.158553	7.44E-25	0.0103762	0.0888635	0.9070456	0.9070456	0.985165164	0.5925012	13	1.01(0.85 - 1.20)
cg11480762	SLC29A3	10	73103395	rs182791169	10	73124760	T	C	0.0149105	0.00940797	0.0351938	0.7892236	1.19034	0.115486	6.53E-25	0.00790359	0.0295761	0.7892928	0.4801761	0.963536994	0.3498079	10	1.01(0.95 - 1.07)
cg11485894	ADARB2	10	1739346	rs11250749	10	1745136	T	C	0.120278	-0.00498535	0.0185756	0.7884056	-0.250849	0.0454177	3.33E-08	0.0198739	0.0741383	0.788649	0.788649	0.963306301	0.8746909	5	1.02(0.88 - 1.18)
cg11511175	AGAP2	12	58119979	rs4760169	12	58118847	C	T	0.127237	-0.0215034	0.016451	0.1911726	0.288734	0.0481946	2.09E-09	-0.0744747	0.0583166	0.2015756	0.2015756	0.699523957	0.2193553	20	0.93(0.83 - 1.04)
cg11525980	PC	11	66650515	rs896438	11	66650852	T	C	0.0695825	-0.00124554	0.0163543	0.939292	0.798378	0.0673808	2.18E-32	-0.00156009	0.0204848	0.9392932	0.5571844	0.991393173	0.1487522	20	1.00(0.96 - 1.04)
cg11537355	DPP6	7	154473324	rs57311877	7	154470989	G	C	0.191849	-0.00978072	0.0125146	0.4344822	0.354062	0.0435804	4.50E-16	-0.0276243	0.035509	0.4365965	0.4365965	0.850172045	0.113767	20	0.97(0.91 - 1.04)
cg11566244	GSTP1	11	67351786	rs4930436	11	67329337	A	G	0.416501	-0.0120455	0.0122278	0.3245792	0.649554	0.0304846	9.65E-101	-0.0185443	0.018845	0.3250957	0.6385723	0.788834736	0.7222573	20	0.98(0.95 - 1.02)
cg11584111	C1orf105	1	172412837	rs9425606	1	172389198	G	A	0.241551	0.0208119	0.0151739	0.1702007	-0.203488	0.0355038	9.96E-09	-0.102276	0.0766743	0.1822376	0.1822376	0.679211396	0.4277566	18	0.90(0.78 - 1.05)
cg11587640	FGR	1	27959253	rs6703312	1	27889163	C	T	0.112326	0.00569094	0.0227422	0.8024041	0.414799	0.0580362	8.85E-13	0.0137198	0.0548606	0.8025226	0.8025226	0.966013711	0.9189946	18	1.01(0.91 - 1.13)
cg11609462	SLC25A10	17	79682615	rs62080220	17	79644695	A	G	0.164016	0.0122923	0.0166055	0.4591454	0.373261	0.0459606	4.61E-16	0.0329322	0.0446721	0.4610016	0.7525928	0.859640601	0.6046379	20	1.03(0.95 - 1.13)
cg11632617	PPCDC	15	75315747	rs9672995	15	75297601	C	T	0.21173	-0.0235433	0.0142231	0.09786647	-0.467055	0.041713	4.22E-29	0.0504079	0.0307837	0.1015283	0.01918966	0.572331946	0.1352449	20	1.05(0.99 - 1.12)
cg11639651	HKDC1	10	70979811	rs9663238	10	70983629	A	G	0.336978	-0.00139204	0.0134946	0.9178397	0.198427	0.0335707	3.41E-09	-0.00701538	0.0680183	0.9178522	0.9178522	0.98809974	0.9767092	19	0.99(0.87 - 1.13)
cg11672772	HK2	2	75078286	rs3771783	2	75082895	A	G	0.167992	-0.00207194	0.014333	0.8850604	-0.796129	0.0397499	3.11E-89	0.00260252	0.0180038	0.8850634	0.1102538	0.981518895	0.123259	17	1.00(0.97 - 1.04)
cg11704601	ADARB2	10	1390610	rs57522688	10	1388897	A	G	0.0487078	-0.0138412	0.0224771	0.5380323	0.907072	0.0820443	2.05E-28	-0.0152592	0.0248182	0.5386616	0.8026946	0.889863547	0.9751731	19	0.98(0.94 - 1.03)
cg11726857	ADARB2	10	1745263	rs6560762	10	1745254	G	A	0.426441	0.00835192	0.0118935	0.4825385	-0.287087	0.0332563	6.00E-18	-0.0290919	0.041565	0.4839812	0.4839812	0.869711661	0.5773887	20	0.97(0.90 - 1.05)
cg11731626	TCIRG1	11	67806363	rs4147779	11	67804807	G	A	0.269384	0.00600341	0.0122893	0.6251907	-0.208262	0.0381102	4.64E-08	-0.0288262	0.0592441	0.6265653	0.6265653	0.917800715	0.3521334	14	0.97(0.87 - 1.09)
cg11743438	GMPR	6	16238437	rs9396652	6	16228032	T	G	0.284294	0.000921275	0.0124643	0.9410795	0.245036	0.0359382	9.21E-12	0.00375975	0.0508701	0.941083	0.941083	0.991800879	0.4877207	20	1.00(0.91 - 1.11)
cg11750300	CLN6	15	68503423	rs10431808	15	68507272	G	A	0.427435	-0.00359734	0.0116757	0.7580025	-0.64658	0.0317831	5.30E-92	0.00556364	0.0180597	0.7580294	0.09052238	0.95598276	0.2913137	20	1.01(0.97 - 1.04)
cg11753018	RASSF4	10	45469396	rs968565	10	45470188	T	C	0.300199	-0.00889144	0.01303	0.4949973	0.748763	0.0329696	3.51E-114	-0.0118748	0.0174099	0.4951919	0.2802599	0.873587512	0.6917909	20	0.99(0.96 - 1.02)
cg11762346	HKDC1	10	70980112	rs9663238	10	70983629	A	G	0.336978	-0.00139204	0.0134946	0.9178397	0.229365	0.0338063	1.16E-11	-0.0060691	0.0588414	0.9178491	0.9178491	0.98809974	0.9945513	20	0.99(0.89 - 1.12)
cg11770664	RASSF4	10	45470023	rs2274886	10	45467204	C	T	0.0437376	-0.0213728	0.035439	0.5464508	0.667419	0.0755261	9.84E-19	-0.0320231	0.0532221	0.5473822	0.5473822	0.893052537	0.5678069	18	0.97(0.87 - 1.07)
cg11781976	ADPGK	15	73076851	rs74963158	15	73082094	T	C	0.0427435	0.00213428	0.0339651	0.949896	0.56705	0.0899495	2.90E-10	0.00376383	0.0599009	0.9498984	0.9498984	0.99312661	0.4408144	6	1.00(0.89 - 1.13)
cg11791289	ADARB2	10	1242192	rs3793735	10	1282828	C	T	0.356859	0.00301824	0.0127395	0.812719	0.259413	0.0329492	3.46E-15	0.0116349	0.0491311	0.8128022	0.8128022	0.967970234	0.5356586	20	1.01(0.92 - 1.11)
cg11821245	LDHC	11	18433683	rs2658549	11	18456140	G	A	0.115308	0.0259625	0.0199079	0.1921891	-1.84842	0.0343368	0	-0.0140458	0.0107734	0.1923195	0.3368074	0.691033858	0.2572361	20	0.99(0.97 - 1.01)
cg11853970	AGRN	1	986037	rs12145826	1	1066029	A	G	0.0815109	-0.00400118	0.0265973	0.880421	-0.408933	0.0659002	5.46E-10	0.00978443	0.0650598	0.8804558	0.5849158	0.980597017	0.1494204	3	1.01(0.89 - 1.15)
cg11861055	ADARB2	10	1453917	rs111635470	10	1080240	T	C	0.0467197	-0.0546934	0.0297183	0.06571032	-0.38949	0.0681588	1.10E-08	0.140423	0.08016	0.07981066	0.07981066	0.528134908	0.4997173	8	1.15(0.98 - 1.35)
cg11862081	PC	11	66625106	rs7931485	11	66578635	A	G	0.335984	0.00964951	0.0117967	0.4133664	0.578911	0.0341241	1.49E-64	0.0166684	0.0204011	0.4139086	0.7043909	0.839098333	0.4393478	20	1.02(0.98 - 1.06)
cg11886554	SKIL	3	170076028	rs7626016	3	170084335	A	G	0.121272	0.0252922	0.0214817	0.2390425	-0.332094	0.0465495	9.73E-13	-0.0761598	0.0655606	0.2453695	0.2453695	0.734581166	0.7506501	13	0.93(0.81 - 1.05)
cg11891522	KIF2A	5	61605247	rs13359224	5	61483093	T	A	0.468191	-0.00136588	0.0116848	0.9069443	0.494091	0.032364	1.27E-52	-0.00276443	0.0236498	0.906947	0.4242953	0.985165164	0.2353529	20	1.00(0.95 - 1.04)
cg11967592	CREB5	7	28725406	rs56381057	7	28750482	T	A	0.10338	-0.0293366	0.0199359	0.1411434	0.371654	0.061918	1.94E-09	-0.0789352	0.0552295	0.1529404	0.1529404	0.64610261	0.9285895	20	0.92(0.83 - 1.03)
cg11987759	GUSB	7	65425863	rs9530	7	65425894	A	G	0.436382	-0.0355298	0.0120139	0.003102544	1.06193	0.0239647	0	-0.0334576	0.0113384	0.003169248	0.08693418	0.087865216	0.3298604	19	0.97(0.95 - 0.99)
cg12011299	ADH4	4	100065546	rs1800759	4	100065509	T	G	0.395626	0.00603625	0.0118265	0.609771	-1.28741	0.0175015	0	-0.00468869	0.00918652	0.6097796	0.924513	0.912342501	0.4543994	20	1.00(0.98 - 1.01)
cg12017722	ISG20	15	89181425	rs8025236	15	89181422	T	G	0.463221	-0.00111688	0.0117907	0.9245329	-0.772373	0.0285339	2.31E-161	0.00144604	0.0152656	0.9245333	0.1686313	0.98915612	0.09999518	20	1.00(0.97 - 1.03)
cg12037550	ADARB2	10	1705054	rs12265257	10	1704740	G	A	0.290258	0.00169141	0.0143106	0.9059149	-0.525208	0.0350825	1.14E-50	-0.00322046	0.0272484	0.9059178	0.9590723	0.984875095	0.004209574	20	1.00(0.94 - 1.05)
cg12054648	PPP2R1A	19	52692935	rs3826653	19	52709992	T	G	0.152087	-0.00655512	0.019385	0.735247	-0.261133	0.0456696	1.08E-08	0.0251026	0.074364	0.7356914	0.7356914	0.949099475	0.7212175	19	1.03(0.89 - 1.19)
cg12058385	ARHGAP15	2	144448686	rs16822931	2	144450292	A	G	0.200795	-0.00899483	0.014864	0.5450847	0.321927	0.0410958	4.74E-15	-0.0279406	0.0463095	0.5462796	0.5462796	0.8924973	0.08659251	20	0.97(0.89 - 1.06)
cg12077754	HK2	2	75089669	rs11694331	2	75082216	C	T	0.200795	0.00214628	0.0127973	0.8668087	-0.613436	0.0381536	3.63E-58	-0.00349878	0.0208628	0.8668159	0.2664159	0.978942561	0.1238568	18	1.00(0.96 - 1.04)
cg12085119	IRS2	13	110431691	rs9521510	13	110426871	C	T	0.312127	0.000358908	0.0124694	0.9770376	0.341757	0.0341103	1.26E-23	0.00105018	0.0364863	0.9770377	0.7119116	0.99780908	0.1898238	20	1.00(0.93 - 1.08)
cg12086028	VPS52	6	33241026	rs2282850	6	33267103	T	C	0.186879	0.0400732	0.0160233	0.01238666	-0.458802	0.0404101	7.11E-30	-0.0873431	0.0357615	0.01459074	1.35E-08	0.236273471	0.02362325	20	0.92(0.85 - 0.98)
cg12095397	USF2	19	35769544	rs35497966	19	35764965	C	A	0.218688	0.0191192	0.0138119	0.1662802	0.386714	0.0386105	1.30E-23	0.0494402	0.0360556	0.1703059	0.1703059	0.665479606	0.2879436	20	1.05(0.98 - 1.13)
cg12098569	ADARB2	10	1594637	rs2820651	10	1471765	A	C	0.0805169	0.00119362	0.0194848	0.9511529	-0.799561	0.0578131	1.68E-43	-0.00149284	0.0243696	0.9511534	0.9513323	0.99326039	0.6933555	20	1.00(0.95 - 1.05)
cg12101479	SLC2A1	1	43426093	rs17387775	1	43416133	C	T	0.164016	0.02235	0.0135858	0.09994918	0.255883	0.0432128	3.19E-09	0.0873447	0.0551048	0.1129513	0.1129513	0.591557144	0.9297515	8	1.09(0.98 - 1.22)
cg12109455	DPYSL4	10	134000737	rs871883	10	134013856	G	T	0.516899	-0.00539861	0.0117864	0.6469257	-0.293908	0.0338818	4.15E-18	0.0183684	0.0401582	0.6473835	0.7677086	0.923188075	0.1668098	20	1.02(0.94 - 1.10)
cg12119029	CDK10	16	89752879	rs2115401	16	89740609	T	C	0.472167	0.0240312	0.0119616	0.04453407	0.630161	0.0319673	1.68E-86	0.038135	0.0190801	0.04564344	0.000290347	0.41510571	0.001536996	20	1.04(1.00 - 1.08)
cg12121318	GRK4	4	2964239	rs16843629	4	2946481	G	A	0.32505	-0.005837	0.0121524	0.6310023	-0.232078	0.0356166	7.22E-11	0.025151	0.0525055	0.6319265	0.6319265	0.919601178	0.728023	20	1.03(0.93 - 1.14)
cg12124589	QSOX1	1	180127817	rs3842829	1	180127748	C	T	0.261431	0.0166582	0.012729	0.1906424	-0.44848	0.036632	1.84E-34	-0.0371437	0.0285442	0.1931668	0.1931668	0.691863775	0.2426991	20	0.96(0.91 - 1.02)
cg12126991	RASSF4	10	45455245	rs12777031	10	45452000	A	T	0.167992	0.0316128	0.0164318	0.05436971	-0.32995	0.0447165	1.60E-13	-0.0958108	0.0514658	0.06265378	0.06265378	0.47606831	0.209348	7	0.91(0.82 - 1.01)
cg12141457	LHPP	10	126182012	rs60015709	10	126182297	A	G	0.0626243	-0.0307399	0.0236648	0.1939537	-2.36642	0.0467823	0	0.01299	0.0100035	0.1941007	0.6036577	0.69287054	0.1610176	20	1.01(0.99 - 1.03)
cg12151656	TTLL3	3	9850558	rs3806667	3	9860880	G	T	0.100398	0.0130213	0.0243134	0.5922622	0.446072	0.0527612	2.80E-17	0.029191	0.0546148	0.593003	0.7151371	0.908435807	0.3731317	20	1.03(0.93 - 1.15)
cg12152703	ADARB2	10	1453105	rs12771141	10	1442709	G	A	0.366799	0.0111377	0.0118072	0.3455289	-0.202322	0.032769	6.65E-10	-0.0550494	0.0590357	0.35109	0.35109	0.806502955	0.3078413	20	0.95(0.84 - 1.06)
cg12158889	SUCLG1	2	84663044	rs6719880	2	84673355	A	G	0.055666	-0.0193073	0.0307884	0.5305959	-0.476708	0.0747889	1.84E-10	0.0405013	0.0648972	0.5325727	0.5325727	0.887417784	0.5259898	20	1.04(0.92 - 1.18)
cg12169661	CLDN3	7	73183394	rs6965004	7	73190705	T	G	0.265408	-0.0141788	0.0124303	0.2540096	0.958145	0.0323757	1.75E-192	-0.0147982	0.0129829	0.2543621	0.5396355	0.741269491	0.08747511	20	0.99(0.96 - 1.01)
cg12189255	EXT2	11	44134238	rs11037869	11	44134916	A	G	0.168986	-0.003617	0.0135446	0.7894355	-1.05248	0.0439653	1.21E-126	0.00343665	0.0128701	0.7894483	0.9499091	0.963536994	0.7210777	20	1.00(0.98 - 1.03)
cg12195446	IRS2	13	110424497	rs9521508	13	110420832	T	A	0.314115	0.00195133	0.0127521	0.8783823	-1.34675	0.0170781	0	-0.00144892	0.00946883	0.8783825	0.2320501	0.980101159	0.1233637	20	1.00(0.98 - 1.02)
cg12198042	CABIN1	22	24407497	rs5760205	22	24490529	C	T	0.215706	0.0124946	0.014332	0.3833189	-0.444426	0.0425458	1.53E-25	-0.028114	0.0323605	0.3849692	0.3849692	0.827863392	0.6404129	20	0.97(0.91 - 1.04)
cg12234855	CLDN3	7	73184671	rs11764572	7	73178435	A	G	0.479125	-0.0116769	0.0116706	0.3170493	-0.297911	0.0322774	2.71E-20	0.0391959	0.0394043	0.3198763	0.3198763	0.785047692	0.3364215	20	1.04(0.96 - 1.12)
cg12235073	PFKFB3	10	6270423	rs3793721	10	6270465	G	T	0.397614	-0.00964792	0.0128651	0.4532971	0.448776	0.0326747	6.29E-43	-0.0214983	0.0287098	0.4539692	0.4539692	0.857658539	NA	NA	0.98(0.93 - 1.04)
cg12244052	IGFBP3	7	45961469	rs2453849	7	45974665	A	G	0.212724	-0.00758378	0.0122787	0.5368146	-0.223516	0.0368118	1.26E-09	0.0339294	0.0552177	0.5389073	0.5389073	0.889964238	0.9202329	20	1.03(0.93 - 1.15)
cg12260643	LRFN3	19	36435669	rs117749902	19	37588933	T	C	0.0168986	-0.0117538	0.0329971	0.7216855	-1.0888	0.158359	6.18E-12	0.0107952	0.0303467	0.7220428	0.7220428	0.944999079	0.8479439	4	1.01(0.95 - 1.07)
cg12315391	SHOX2	3	157815145	rs6441171	3	157808875	T	G	0.153082	-0.0086082	0.0187368	0.6459272	1.03649	0.0411799	8.60E-140	-0.00830517	0.0180802	0.6459822	0.1125606	0.923101279	0.2606041	20	0.99(0.96 - 1.03)
cg12331425	ENO3	17	4854391	rs238242	17	4849774	G	A	0.403579	0.0061825	0.0117454	0.5986268	-0.464248	0.0323725	1.22E-46	-0.0133172	0.0253169	0.5988729	0.05091954	0.909850924	0.6436762	20	0.99(0.94 - 1.04)
cg12344468	ADARB2	10	1577596	rs2813461	10	1578728	T	C	0.435388	0.00143901	0.0117381	0.9024293	-0.17718	0.0320184	3.14E-08	-0.00812175	0.0662659	0.9024531	0.9024531	0.984559021	0.8660121	16	0.99(0.87 - 1.13)
cg12365177	WNT2	7	116917934	rs6944153	7	116910399	T	C	0.218688	-0.0187567	0.0164631	0.2545707	0.211214	0.0373968	1.62E-08	-0.0888041	0.079515	0.2640708	0.2640708	0.748586526	0.4374711	17	0.92(0.78 - 1.07)
cg12390344	LAMA3	18	21270348	rs2676106	18	21265039	G	A	0.359841	0.0103692	0.011866	0.3821955	0.476232	0.0339823	1.28E-44	0.0217734	0.0249648	0.3831188	0.7019977	0.826601514	0.2421453	20	1.02(0.97 - 1.07)
cg12432568	MCF2L	13	113659625	rs56135760	13	113639536	A	G	0.331014	-0.0120658	0.0120694	0.3174549	-0.680129	0.0327611	9.90E-96	0.0177405	0.0177663	0.3180153	0.8570818	0.783776156	0.4991544	20	1.02(0.98 - 1.05)
cg12444076	PFKL	21	45722068	rs62220377	21	45722811	C	A	0.0646123	0.0397809	0.0319085	0.2125009	-1.1419	0.0801791	5.04E-46	-0.0348375	0.0280502	0.2142482	0.1703521	0.70810359	0.02478978	17	0.97(0.91 - 1.02)
cg12458003	NFASC	1	204960826	rs6661381	1	204971553	G	A	0.274354	-0.0126207	0.0132882	0.3422304	-0.377053	0.0358408	6.97E-26	0.033472	0.0353856	0.3441892	0.6907841	0.801608016	0.09067393	20	1.03(0.96 - 1.11)
cg12482253	B4GALT7	5	177030568	rs188745628	5	177075678	G	T	0.0387674	0.0394469	0.0341585	0.2481644	-1.0385	0.0774519	5.40E-41	-0.0379844	0.0330138	0.2499133	0.2499133	0.739182065	0.3911901	6	0.96(0.90 - 1.03)
cg12488111	CRIP2	14	105945699	rs7143148	14	105927433	C	T	0.2833	0.024102	0.0139251	0.08348184	0.540676	0.0361884	1.79E-50	0.0445775	0.0259272	0.08555383	0.0162488	0.540952539	0.3165734	5	1.05(0.99 - 1.10)
cg12490887	NR5A1	9	127267658	rs10986393	9	127445862	C	T	0.531809	0.00338577	0.0117062	0.7724063	0.253237	0.0334961	4.02E-14	0.01337	0.0462601	0.7725681	0.7725681	0.959486732	0.4122892	20	1.01(0.93 - 1.11)
cg12508258	ADARB2	10	1567872	rs138283115	10	1319872	G	A	0.329026	-0.00517292	0.0126297	0.6821113	0.206423	0.0348404	3.13E-09	-0.0250598	0.0613297	0.682827	0.682827	0.934058556	0.6215474	12	0.98(0.86 - 1.10)
cg12533206	ADARB2	10	1448073	rs4880848	10	1449849	A	G	0.0298211	-0.0358129	0.0445085	0.4210329	-0.847421	0.10657	1.84E-15	0.0422611	0.0527905	0.4233965	0.4233965	0.844325106	0.5139895	10	1.04(0.94 - 1.16)
cg12533658	STARD3	17	37809838	rs2952150	17	37818932	G	A	0.0467197	-0.00181177	0.0256468	0.9436818	0.500693	0.0636426	3.63E-15	-0.00361853	0.0512247	0.9436841	0.1684651	0.992681011	0.5305116	20	1.00(0.90 - 1.10)
cg12536891	CLPB	11	72044829	rs7932324	11	72044894	G	C	0.241551	0.0110646	0.0134162	0.4095309	-0.521295	0.0372491	1.68E-44	-0.0212252	0.0257809	0.4103425	0.6287213	0.837693087	0.9269199	20	0.98(0.93 - 1.03)
cg12537329	MCF2L	13	113677777	rs2993298	13	113672225	T	C	0.364811	0.0168469	0.0126424	0.1826725	0.797916	0.0298347	1.43E-157	0.0211136	0.0158639	0.1832152	0.6042633	0.680223709	0.4444498	20	1.02(0.99 - 1.05)
cg12548454	PSAT1	9	80911457	rs17725890	9	80911234	G	A	0.296223	0.00709067	0.0133828	0.5962266	-0.499879	0.0341549	1.66E-48	-0.0141848	0.0267896	0.5964672	0.6007598	0.909343477	0.3693206	20	0.99(0.94 - 1.04)
cg12565371	DPYSL4	10	134019250	rs11146184	10	133920025	C	G	0.204771	0.0108057	0.0139916	0.4399373	-0.325174	0.0409972	2.16E-15	-0.0332306	0.0432316	0.4420929	0.2520504	0.852437938	0.5936007	20	0.97(0.89 - 1.05)
cg12569497	COL21A1	6	56112696	rs9370494	6	56106540	C	T	0.10835	0.00219718	0.0174153	0.8996023	-0.841628	0.0471508	2.91E-71	-0.00261063	0.0206929	0.8996048	0.5489129	0.984093821	0.6911297	20	1.00(0.96 - 1.04)
cg12572295	GRK4	4	3042386	rs2857850	4	3043513	C	A	0.393638	0.0233143	0.0129355	0.07149034	-0.55866	0.0321351	1.08E-67	-0.0417325	0.0232786	0.07301429	0.4334029	0.510008888	0.7718018	20	0.96(0.92 - 1.00)
cg12581741	ADARB2	10	1559249	rs56368317	10	1490983	A	G	0.0725646	0.00925764	0.0203089	0.6485039	-0.396347	0.0599743	3.88E-11	-0.0233574	0.0513619	0.6492812	0.6492812	0.923243776	0.8431241	20	0.98(0.88 - 1.08)
cg12582138	PDK2	17	48183477	rs9902826	17	48181359	C	T	0.0447316	0.00635004	0.0281037	0.8212401	-0.525847	0.0818532	1.32E-10	-0.0120758	0.0534776	0.8213487	0.8213487	0.969613429	0.5998297	6	0.99(0.89 - 1.10)
cg12597614	MCF2L	13	113652368	rs9549622	13	113640064	C	A	0.12326	0.0109402	0.0179443	0.5420768	-1.18455	0.0479168	6.37E-135	-0.00923575	0.0151532	0.5421996	0.3949194	0.891815592	0.04847888	20	0.99(0.96 - 1.02)
cg12599982	ARTN	1	44399894	rs4448553	1	44411589	A	G	0.241551	-0.0095635	0.0135778	0.4812159	-0.672998	0.0384778	1.69E-68	0.0142103	0.0201915	0.4815711	0.8611874	0.868602561	0.4475696	20	1.01(0.97 - 1.06)
cg12631925	PGAM2	7	44105338	rs2595647	7	43976634	T	C	0.0606362	0.0231532	0.0286851	0.4195796	1.44433	0.0675952	2.69E-101	0.0160304	0.0198746	0.4199111	0.2815043	0.842650316	0.693412	20	1.02(0.98 - 1.06)
cg12648759	ATF6	1	161812851	rs61802510	1	161812478	G	T	0.302187	0.0088446	0.0129852	0.4957897	-0.622833	0.0337011	2.93E-76	-0.0142006	0.0208628	0.4960821	0.4704963	0.874156614	0.6265507	20	0.99(0.95 - 1.03)
cg12656391	SLC2A1	1	43425156	rs17387775	1	43416133	C	T	0.164016	0.02235	0.0135858	0.09994918	-1.0426	0.0397388	1.02E-151	-0.0214367	0.0130562	0.1006158	0.8347024	0.570336654	0.9596818	20	0.98(0.95 - 1.00)
cg12664173	PFKFB3	10	6220910	rs584797	10	6220496	A	G	0.181909	-0.000754135	0.0175234	0.9656729	0.302701	0.043988	5.93E-12	-0.00249136	0.0578913	0.9656736	0.3815499	0.99601691	0.08625874	15	1.00(0.89 - 1.12)
cg12682931	RRAGD	6	90119710	rs6454756	6	90113257	C	T	0.4334	0.0120682	0.011769	0.3051638	-0.19124	0.0332348	8.71E-09	-0.0631051	0.0625101	0.3127261	0.3127261	0.780017163	0.8045334	12	0.94(0.83 - 1.06)
cg12691651	ADPGK	15	73075087	rs11072380	15	72974647	T	C	0.238569	-0.000256939	0.0154749	0.9867529	-0.228701	0.0358981	1.88E-10	0.00112347	0.0676644	0.9867529	0.9867529	0.999248779	0.9186048	17	1.00(0.88 - 1.14)
cg12710176	PFKFB2	1	207226467	rs150816467	1	206807840	C	T	0.00695825	-0.0718115	0.0716833	0.3164458	0.993901	0.162106	8.72E-10	-0.0722522	0.0730796	0.3228207	0.3228207	0.78725882	0.780699	4	0.93(0.81 - 1.07)
cg12711814	ENO1	1	8939529	rs2038904	1	8935149	A	G	0.187873	0.000155177	0.0158698	0.9921983	0.29174	0.0437485	2.58E-11	0.000531902	0.0543972	0.9921983	0.9921983	0.999528234	0.01612293	20	1.00(0.90 - 1.11)
cg12728665	MCF2L	13	113744906	rs503176	13	113744874	A	G	0.124254	0.0404155	0.0212667	0.05737902	0.358748	0.0522333	6.50E-12	0.112657	0.0615078	0.06701247	0.06701247	0.491219319	0.4484818	17	1.12(0.99 - 1.26)
cg12781794	PHLDB1	11	118505740	rs76570573	11	118543798	T	C	0.0596421	0.0223996	0.0265526	0.3988966	-0.980838	0.0778109	1.97E-36	-0.0228372	0.0271319	0.3999499	0.000996622	0.833243605	0.000263955	20	0.98(0.93 - 1.03)
cg12793711	ACTG1	17	79477853	rs56134233	17	79473743	G	A	0.404573	0.00835163	0.0119095	0.4831421	-0.253129	0.0329853	1.67E-14	-0.0329936	0.0472452	0.4849595	0.4657816	0.870217326	0.9928186	20	0.97(0.88 - 1.06)
cg12793733	ATP10D	4	47488620	rs13140519	4	47413449	T	C	0.404573	-0.00448959	0.0117825	0.7031744	-0.293322	0.032058	5.71E-20	0.015306	0.040204	0.7034193	0.1153988	0.939218461	0.1459197	20	1.02(0.94 - 1.10)
cg12799314	ADARB2	10	1405193	rs10903416	10	1340032	C	T	0.539761	-0.0131984	0.011715	0.2599015	0.276699	0.0316847	2.48E-18	-0.0476995	0.0426893	0.2638387	0.3120508	0.748386777	0.9754187	20	0.95(0.88 - 1.04)
cg12807206	GPD2	2	157324457	rs298309	2	157288358	C	T	0.451292	-0.003111	0.0120721	0.7966372	-0.334386	0.0324478	6.66E-25	0.00930361	0.0361135	0.7966993	0.7966993	0.964582724	0.1598233	20	1.01(0.94 - 1.08)
cg12905654	TNNT2	1	201328266	rs115104981	1	201517396	C	T	0.0198807	0.00692284	0.0463077	0.8811619	-1.25139	0.117677	2.07E-26	-0.0055321	0.0370085	0.8811735	0.9722129	0.980656174	NA	NA	0.99(0.92 - 1.07)
cg12908607	ARTN	1	44402522	rs12127737	1	44402565	G	A	0.258449	-0.0112547	0.0134413	0.4024114	1.21701	0.0301641	0	-0.00924785	0.0110469	0.4025127	0.6714112	0.834196415	0.4899978	20	0.99(0.97 - 1.01)
cg12965344	GRIN2D	19	48898160	rs276721	19	48909343	C	T	0.162028	0.00106253	0.0155128	0.9453926	0.238049	0.0429477	2.98E-08	0.0044635	0.0651714	0.9453967	0.9453967	0.99312661	0.4309331	19	1.00(0.88 - 1.14)
cg12986110	PLA2G4C	19	48551504	rs9226	19	48551546	A	T	0.309145	0.00888409	0.0129957	0.4942166	-0.201036	0.034349	4.84E-09	-0.0441916	0.0650833	0.4971369	0.4971369	0.874553083	0.8139236	7	0.96(0.84 - 1.09)
cg12997404	C2CD2L	11	118977474	rs10790282	11	118973133	G	A	0.519881	-0.0116899	0.011709	0.3181006	0.243317	0.0326327	8.90E-14	-0.048044	0.048552	0.3224001	0.3224001	0.786905544	0.01142231	20	0.95(0.87 - 1.05)
cg13000649	RAI1	17	17626790	rs62064087	17	17632013	T	G	0.0904573	-0.0290843	0.0229048	0.2041592	0.687964	0.0547557	3.32E-36	-0.0422759	0.0334632	0.2064616	0.1558321	0.701334307	0.1649095	20	0.96(0.90 - 1.02)
cg13003011	SDC1	2	20425680	rs9808229	2	20431545	A	C	0.0328032	-0.030514	0.0559478	0.5854776	0.596589	0.0893376	2.42E-11	-0.0511474	0.0940917	0.5867228	0.8554608	0.906196116	0.06397076	20	0.95(0.79 - 1.14)
cg13008339	PYGL	14	51411481	rs2356729	14	51403027	A	C	0.383698	0.0116153	0.0120582	0.3354121	0.803545	0.0301556	1.96E-156	0.0144551	0.0150161	0.3357277	0.4060902	0.796543955	0.6736939	20	1.01(0.99 - 1.04)
cg13012686	VPS52	6	33239881	rs2282850	6	33267103	T	C	0.186879	0.0400732	0.0160233	0.01238666	-0.309364	0.0401303	1.27E-14	-0.129534	0.0544517	0.01736535	0.06086327	0.258308863	0.01897979	17	0.88(0.79 - 0.98)
cg13017345	MXI1	10	111966029	rs111777102	10	111965826	T	C	0.0725646	0.00950173	0.0208721	0.6489395	0.498532	0.0673641	1.36E-13	0.0190594	0.0419463	0.6495574	0.7780965	0.923330896	0.4462013	20	1.02(0.94 - 1.11)
cg13058710	SOX9	17	70119609	rs1042667	17	70120551	C	A	0.383698	-0.00211954	0.0120516	0.8603944	0.195911	0.0329652	2.80E-09	-0.0108189	0.0615425	0.8604549	0.8604549	0.977859667	0.1548527	14	0.99(0.88 - 1.12)
cg13095737	B4GALT7	5	177034964	rs113512016	5	177055473	G	A	0.0387674	0.0421294	0.03415	0.2173306	0.692479	0.0798941	4.42E-18	0.0608386	0.0498126	0.2219542	0.1523409	0.713888743	0.9464682	6	1.06(0.96 - 1.17)
cg13098855	S100A14	1	153588927	rs10797096	1	153640665	A	G	0.44334	-0.00244457	0.0117526	0.835227	-0.483311	0.0315277	4.84E-53	0.00505796	0.0243191	0.835242	0.9103018	0.972428834	0.8989356	20	1.01(0.96 - 1.05)
cg13100600	AGRN	1	958351	rs9442372	1	1018704	A	G	0.440358	0.0125575	0.0117214	0.2840206	0.259375	0.0332274	5.90E-15	0.0484144	0.0456145	0.2885165	0.2885165	0.765028051	0.4041803	20	1.05(0.96 - 1.15)
cg13108304	MCF2L	13	113634805	rs1317573	13	113628269	C	T	0.405567	0.0152285	0.012271	0.2146001	0.811112	0.0293863	1.06E-167	0.0187748	0.0151439	0.2150631	0.90904	0.708767059	0.5336773	20	1.02(0.99 - 1.05)
cg13115683	HCG9	6	29943460	rs114088589	6	29819602	T	C	0.193837	-0.0972889	0.0176983	3.86E-08	-0.265734	0.0369691	6.58E-13	0.366114	0.0838456	1.26E-05	1.26E-05	0.000772205	2.57E-06	20	1.44(1.22 - 1.70)
cg13145289	HDLBP	2	242210216	rs3771344	2	242204175	A	G	0.198807	0.00225052	0.0137589	0.870071	0.388167	0.0382178	3.09E-24	0.00579781	0.0354504	0.8700877	0.8700877	0.979159145	0.7186945	20	1.01(0.94 - 1.08)
cg13150534	SLC25A10	17	79680935	rs6565624	17	79677750	C	T	0.270378	0.0124163	0.013995	0.3749737	0.662617	0.037991	4.00E-68	0.0187383	0.0211481	0.3755907	0.5080836	0.821455364	0.6487569	20	1.02(0.98 - 1.06)
cg13167443	CATSPERB	14	92196238	rs79510968	14	92152386	A	T	0.0407555	-0.0194487	0.0300971	0.5181508	0.414597	0.0726654	1.16E-08	-0.0469099	0.0730577	0.5208125	0.5208125	0.884844425	0.9335338	18	0.95(0.83 - 1.10)
cg13197560	MCF2L	13	113649953	rs9549624	13	113645476	C	T	0.408549	0.0152499	0.0122729	0.2140275	0.228766	0.0325146	1.98E-12	0.0666614	0.0544784	0.2210914	0.2210914	0.713008007	0.8046612	16	1.07(0.96 - 1.19)
cg13210467	STAG3	7	99775443	rs3823642	7	99796072	C	T	0.270378	-0.0226069	0.0131127	0.08469951	0.252131	0.0367938	7.26E-12	-0.0896633	0.0536282	0.09453574	0.09453574	0.559426367	0.01148853	20	0.91(0.82 - 1.02)
cg13221404	TSKS	19	50249893	rs2304203	19	50248695	G	A	0.0497018	-0.000305438	0.0319863	0.9923811	-0.900992	0.0722661	1.12E-35	0.000339002	0.0355012	0.9923811	0.9923811	0.999528234	0.96814	5	1.00(0.93 - 1.07)
cg13221458	SOD2	6	160112632	rs5746136	6	160103084	T	C	0.32505	0.033891	0.0121713	0.005361012	-0.85366	0.0331695	4.58E-146	-0.0397008	0.014341	0.005634169	0.1029852	0.132936745	0.1861907	20	0.96(0.93 - 0.99)
cg13246856	ARTN	1	44399776	rs12127737	1	44402565	G	A	0.258449	-0.0112547	0.0134413	0.4024114	-0.758423	0.0363676	1.39E-96	0.0148396	0.017737	0.4027904	0.9005743	0.834196415	0.5676335	20	1.01(0.98 - 1.05)
cg13256891	ADH5	4	100009986	rs2602874	4	100039396	A	T	0.424453	0.00478036	0.0117036	0.6829418	-0.27334	0.031155	1.73E-18	-0.0174887	0.0428634	0.6832662	0.6832662	0.934064061	0.3519992	20	0.98(0.90 - 1.07)
cg13282837	TCL1A	14	96180648	rs2296311	14	96178173	A	G	0.166998	0.0199482	0.0151082	0.1867162	0.309602	0.0454062	9.20E-12	0.0644318	0.0497053	0.1948805	0.1948805	0.693485845	0.2491492	18	1.07(0.97 - 1.18)
cg13315970	NT5E	6	86159197	rs2295890	6	86159462	C	G	0.143141	-0.00587597	0.0183655	0.7490092	1.01085	0.0422543	1.77E-126	-0.00581293	0.0181701	0.7490309	0.4000159	0.953277458	0.2144216	20	0.99(0.96 - 1.03)
cg13320842	GIPR	19	46175254	rs11671664	19	46172278	A	G	0.107356	0.00566893	0.0179499	0.7521395	1.02503	0.0540331	2.99E-80	0.00553048	0.0175139	0.7521727	0.1308632	0.953970925	0.3042125	20	1.01(0.97 - 1.04)
cg13342717	RIMS2	8	104556576	rs10505048	8	104728851	G	A	0.171968	-0.0299424	0.0141248	0.03401904	-0.273248	0.0409141	2.41E-11	0.109579	0.0542337	0.04333091	0.04333091	0.404267523	0.03735458	4	1.12(1.00 - 1.24)
cg13344757	ALDOC	17	26904381	rs2286519	17	26881730	A	G	0.242545	-0.00753798	0.0130871	0.564625	-0.216502	0.0385492	1.95E-08	0.0348171	0.0607649	0.5666582	0.5666582	0.899222469	0.1683374	14	1.04(0.92 - 1.17)
cg13382694	ZNF652	17	47440203	rs147125686	17	47348066	A	G	0.0636183	-0.0646524	0.0314571	0.03985426	0.330835	0.0599874	3.49E-08	-0.195422	0.101472	0.05412029	0.05412029	0.449192972	0.5970474	12	0.82(0.67 - 1.00)
cg13392029	ARTN	1	44400749	rs4448553	1	44411589	A	G	0.241551	-0.0095635	0.0135778	0.4812159	0.325014	0.0398823	3.66E-16	-0.0294249	0.0419318	0.4828462	0.4828462	0.869155857	0.5357789	20	0.97(0.89 - 1.05)
cg13393505	GPC1	2	241386846	rs13390118	2	241397331	G	C	0.163022	0.0125629	0.0200555	0.5310482	0.354368	0.0459054	1.17E-14	0.0354515	0.0567811	0.5323948	0.5323948	0.887343456	0.5981637	16	1.04(0.93 - 1.16)
cg13416901	RALGDS	9	136019673	rs6597602	9	136023229	A	C	0.361829	0.0121452	0.012141	0.3171431	0.250383	0.0343672	3.20E-13	0.0485065	0.0489447	0.3216624	0.3216624	0.786559786	0.9373546	14	1.05(0.95 - 1.16)
cg13417420	GPR19	12	12849159	rs1014707	12	12858691	T	C	0.444334	0.00337517	0.0116678	0.7723731	-0.241142	0.0330803	3.11E-13	-0.0139966	0.0484237	0.7725472	0.125669	0.959486732	0.06231146	20	0.99(0.90 - 1.08)
cg13432294	ENO1	1	8937640	rs72642804	1	7385025	T	C	0.0129225	-0.0618449	0.083935	0.4612324	0.923721	0.159513	7.00E-09	-0.0669519	0.0915988	0.4648243	0.4648243	0.861075586	0.08798104	4	0.94(0.78 - 1.12)
cg13443165	B4GALT1	9	33130375	rs3780489	9	33129844	T	G	0.314115	0.0134209	0.0132987	0.3128841	-1.17508	0.0242269	0	-0.0114212	0.0113197	0.3129888	0.09467772	0.780320511	0.457848	20	0.99(0.97 - 1.01)
cg13458384	SARDH	9	136567339	rs10993770	9	136564575	A	C	0.383698	0.0215882	0.0120291	0.07270715	-0.699903	0.0323155	5.06E-104	-0.0308445	0.0172457	0.07368974	0.2559683	0.511829932	0.4604239	20	0.97(0.94 - 1.00)
cg13476133	GCK	7	44185646	rs887687	7	44185805	G	C	0.292247	0.0233292	0.0142363	0.1012732	0.318503	0.0353661	2.14E-19	0.0732463	0.0454314	0.1069098	0.2311738	0.582304987	0.708338	20	1.08(0.98 - 1.18)
cg13476313	NR5A1	9	127244764	rs7037254	9	127245412	C	T	0.442346	-0.0048572	0.0116905	0.6777886	0.861529	0.0284436	1.60E-201	-0.00563788	0.0135708	0.6778172	0.3309813	0.931842534	0.534248	20	0.99(0.97 - 1.02)
cg13483797	PRRX2	9	132431581	rs56766137	9	132431609	A	C	0.122266	-0.0104219	0.0172252	0.5451538	1.2298	0.0485625	1.73E-141	-0.00847445	0.0140105	0.5452685	0.5162725	0.892240815	0.3892502	20	0.99(0.96 - 1.02)
cg13492737	COL5A1	9	137624816	rs148211057	9	137629370	C	G	0.0129225	0.0614995	0.0569758	0.2804108	-4.5415	0.0716769	0	-0.0135417	0.0125474	0.2804806	0.8133993	0.759897633	0.5895545	19	0.99(0.96 - 1.01)
cg13493766	FBP1	9	97365869	rs10761345	9	97362296	T	C	0.427435	0.0143562	0.0120009	0.231595	0.731702	0.0297229	8.21E-134	0.0196203	0.0164207	0.2321455	0.30511	0.723605971	0.0510427	20	1.02(0.99 - 1.05)
cg13504318	INSL3	19	17932100	rs4808100	19	17931497	T	C	0.404573	0.0164887	0.0119024	0.1659529	0.739149	0.0309684	6.60E-126	0.0223077	0.0161299	0.1666655	0.362026	0.660290721	0.3848565	16	1.02(0.99 - 1.06)
cg13507964	MX1	21	42792703	rs459498	21	42795027	A	G	0.389662	9.34E-05	0.0117835	0.9936737	0.488568	0.0328396	4.62E-50	0.000191232	0.0241185	0.9936737	0.4753635	0.999528234	0.2003967	20	1.00(0.95 - 1.05)
cg13508800	COBL	7	51376950	rs11764618	7	51377464	G	A	0.420477	-0.00934059	0.0117163	0.4253173	0.176845	0.0227248	7.14E-15	-0.0528179	0.0665985	0.4277315	0.4277315	0.846074579	0.9345975	20	0.95(0.83 - 1.08)
cg13514778	SPAG4	20	34204988	rs6119628	20	34170174	C	A	0.321074	-0.0154934	0.0129145	0.2302597	0.204548	0.0361499	1.53E-08	-0.0757447	0.0645403	0.2405546	0.2405546	0.73193685	0.04897704	20	0.93(0.82 - 1.05)
cg13520893	RALGDS	9	136006118	rs482670	9	136007358	A	C	0.399602	0.00342824	0.0118628	0.7725884	-0.247543	0.0326955	3.70E-14	-0.0138491	0.0479571	0.7727494	0.7727494	0.959622115	0.538141	16	0.99(0.90 - 1.08)
cg13521538	ALDH1B1	9	38392470	rs9298976	9	38392604	G	T	0.129225	-0.0348651	0.0175436	0.04688472	0.318507	0.0488338	6.93E-11	-0.109464	0.057581	0.05729557	0.05729557	0.459969113	0.4697499	4	0.90(0.80 - 1.00)
cg13523713	PLA2G4C	19	48614733	rs156634	19	48622945	A	G	0.43837	0.023289	0.0118097	0.04860698	0.4232	0.0313757	1.84E-41	0.0550307	0.0282024	0.05102395	0.1982788	0.43658136	0.9245836	20	1.06(1.00 - 1.12)
cg13549174	LAMC3	9	133910264	rs3780276	9	133909192	A	G	0.194831	0.0164594	0.0132368	0.2136992	-0.251905	0.0408133	6.74E-10	-0.0653397	0.0536026	0.222857	0.222857	0.714866463	0.8567185	6	0.94(0.84 - 1.04)
cg13568622	ALDOB	9	104197886	rs75061787	9	104165291	A	C	0.0775348	0.0140435	0.0269379	0.6021378	0.885593	0.0563486	1.17E-55	0.0158577	0.0304346	0.6023374	0.5516333	0.910110808	0.7926876	8	1.02(0.96 - 1.08)
cg13572911	ACO1	9	32383291	rs7866419	9	32387682	A	C	0.470179	-0.0100987	0.0117042	0.3882326	-0.251885	0.0322513	5.72E-15	0.0400925	0.0467492	0.3911082	0.3911082	0.828591183	0.04492357	20	1.04(0.95 - 1.14)
cg13584882	P4HA1	10	74836656	rs16930271	10	74808985	T	C	0.0516899	-0.0126864	0.0272263	0.6412433	-0.332056	0.0579472	1.00E-08	0.0382056	0.0822637	0.6423409	0.6423409	0.921606088	0.8339288	14	1.04(0.88 - 1.22)
cg13588086	GLDC	9	6644369	rs34848653	9	6636991	C	G	0.0318091	-0.0238095	0.0303215	0.4323159	0.874143	0.0840957	2.62E-25	-0.0272375	0.0347859	0.4336248	0.2570536	0.848533086	0.9370706	20	0.97(0.91 - 1.04)
cg13594463	KRT1	12	53075431	rs2269327	12	53065916	T	C	0.517893	-0.0139388	0.011669	0.2322764	0.332379	0.0324155	1.14E-24	-0.0419365	0.0353449	0.2354283	0.1583293	0.726916492	0.0190722	20	0.96(0.89 - 1.03)
cg13596370	COL5A1	9	137662926	rs34226173	9	137672282	G	A	0.0854871	0.00560075	0.0202015	0.7815926	-0.559158	0.061664	1.21E-19	-0.0100164	0.0361453	0.781692	0.781692	0.962049039	0.9342605	20	0.99(0.92 - 1.06)
cg13605536	COL5A1	9	137718987	rs4842173	9	137718113	C	T	0.305169	-0.00944662	0.012913	0.4644378	-0.323173	0.0334531	4.44E-22	0.0292308	0.0400713	0.465714	0.465714	0.861591617	0.4460248	11	1.03(0.95 - 1.11)
cg13606994	ARTN	1	44402422	rs34830883	1	44405339	T	C	0.253479	-0.0141971	0.013506	0.2931806	0.907002	0.0357573	6.06E-142	-0.0156528	0.0149036	0.2935947	0.7665993	0.768939603	0.6985702	20	0.98(0.96 - 1.01)
cg13609040	B4GALT4	3	118960340	rs73187824	3	118959040	G	A	0.10835	0.0237311	0.0160306	0.1387765	-0.35227	0.0561253	3.46E-10	-0.0673662	0.0467552	0.149633	0.149633	0.642022204	0.724889	6	0.93(0.85 - 1.02)
cg13638198	CD82	11	44587403	rs10838306	11	44581875	C	G	0.0387674	-0.00176148	0.0333196	0.9578385	-1.38036	0.0926056	3.02E-50	0.0012761	0.0241385	0.9578388	0.9578388	0.994462201	0.6046183	11	1.00(0.96 - 1.05)
cg13649103	COL5A1	9	137734338	rs3128574	9	137736913	T	C	0.223658	-0.00504706	0.0138508	0.7155686	0.248877	0.034962	1.09E-12	-0.0202794	0.0557262	0.7159244	0.7159244	0.943167948	0.9328753	20	0.98(0.88 - 1.09)
cg13667243	ADAM19	5	157001561	rs4704881	5	156970147	G	C	0.242545	0.00284064	0.0155054	0.8546385	0.344759	0.0390272	1.01E-18	0.0082395	0.0449843	0.8546694	0.4427499	0.976700874	0.09925729	20	1.01(0.92 - 1.10)
cg13667739	CRIP2	14	105944604	rs4983411	14	105916797	G	A	0.351889	0.0169624	0.0129394	0.1898879	0.686214	0.0312389	6.00E-107	0.0247188	0.0188898	0.1906757	0.02325696	0.690427035	0.0611223	11	1.03(0.99 - 1.06)
cg13668339	SUCLG2	3	67704244	rs13069212	3	67702200	G	A	0.354871	-0.00959178	0.0119145	0.4207903	0.5585	0.0331357	9.65E-64	-0.0171742	0.0213574	0.4213194	0.9225087	0.843409023	0.02699546	20	0.98(0.94 - 1.02)
cg13692517	PTPRG	3	61558087	rs6445225	3	61558094	A	C	0.408549	-0.00501438	0.011801	0.6709012	-0.634851	0.031833	1.72E-88	0.00789851	0.0185928	0.6709715	0.632846	0.930375715	0.9590406	20	1.01(0.97 - 1.05)
cg13695646	BHMT	5	78407509	rs7445125	5	78507417	G	A	0.356859	-0.00102636	0.0118467	0.9309602	0.542091	0.0326637	7.43E-62	-0.00189334	0.021854	0.9309612	0.1644098	0.989944898	0.2710871	20	1.00(0.96 - 1.04)
cg13697193	GPR19	12	12849138	rs1014707	12	12858691	T	C	0.444334	0.00337517	0.0116678	0.7723731	-0.252787	0.0330841	2.16E-14	-0.0133518	0.0461896	0.7725316	0.2897979	0.959486732	0.1001185	20	0.99(0.90 - 1.08)
cg13698860	BIK	22	43525679	rs2245946	22	43528240	G	A	0.337972	0.00506794	0.012793	0.6919948	-0.244842	0.034058	6.53E-13	-0.0206988	0.0523292	0.6924375	0.6924375	0.936522256	0.2998614	9	0.98(0.88 - 1.09)
cg13709982	SARDH	9	136567739	rs10993770	9	136564575	A	C	0.383698	0.0215882	0.0120291	0.07270715	-0.329365	0.0344855	1.29E-21	-0.0655449	0.0371613	0.07776636	0.2327798	0.522369726	0.6967357	20	0.94(0.87 - 1.01)
cg13717350	SARDH	9	136566991	rs10993770	9	136564575	A	C	0.383698	0.0215882	0.0120291	0.07270715	-1.16184	0.0249949	0	-0.018581	0.0103612	0.07292041	0.07127668	0.509936593	0.1248991	20	0.98(0.96 - 1.00)
cg13720710	ADARB2	10	1452970	rs10903444	10	1455474	G	A	0.357853	0.0129875	0.0119902	0.2787302	-0.450713	0.0323195	3.35E-44	-0.0288155	0.0266829	0.2801762	0.352236	0.759510486	0.2675078	20	0.97(0.92 - 1.02)
cg13740339	FBP1	9	97400757	rs28382863	9	97401064	C	T	0.0984095	-0.0233412	0.0178217	0.1902951	0.466138	0.0591973	3.43E-15	-0.0500736	0.0387579	0.1963717	0.1963717	0.69505026	0.4183554	20	0.95(0.88 - 1.03)
cg13745489	LIMD1	3	45695038	rs150188338	3	45692405	A	G	0.0258449	-0.046237	0.0336108	0.1689272	-0.675102	0.0793019	1.69E-17	0.0684889	0.0504321	0.1744503	0.3852301	0.669718727	0.6321006	20	1.07(0.97 - 1.18)
cg13753488	RALGDS	9	136001623	rs571780	9	136001763	A	G	0.413519	-0.000173712	0.0118867	0.9883401	0.732296	0.0301983	6.68E-130	-0.000237216	0.0162321	0.9883401	0.4523766	0.999503356	0.3089695	20	1.00(0.97 - 1.03)
cg13756251	COL5A1	9	137675723	rs35084901	9	137679192	C	T	0.0974155	0.0145872	0.0178448	0.4136723	0.438837	0.0532012	1.60E-16	0.0332406	0.0408631	0.4159524	0.4426888	0.840567309	0.819294	20	1.03(0.95 - 1.12)
cg13769004	HSPA5	9	128004122	rs460269	9	127951582	C	G	0.445328	-0.0187516	0.0126313	0.1376672	0.18558	0.0308413	1.77E-09	-0.101043	0.0701049	0.149495	0.149495	0.641815222	0.1475516	20	0.90(0.79 - 1.04)
cg13771471	ADARB2	10	1505595	rs2676192	10	1505474	C	T	0.462227	-0.00750384	0.0121478	0.5367653	0.625395	0.030888	3.76E-91	-0.0119986	0.0194332	0.5369547	0.6924136	0.888984366	0.2720334	20	0.99(0.95 - 1.03)
cg13771579	TCL1B	14	96152766	rs1743519	14	96151754	A	C	0.427435	-0.0220831	0.0123182	0.07301749	-0.515769	0.0324647	7.79E-57	0.0428159	0.0240348	0.07484458	0.07484458	0.514615608	0.01934441	20	1.04(1.00 - 1.09)
cg13775295	COL5A1	9	137673894	rs7861012	9	137672541	G	C	0.130219	0.0149199	0.0164107	0.3632673	-1.19051	0.0435429	1.37E-164	-0.0125323	0.0137922	0.3635325	0.9700552	0.81522991	0.573134	20	0.99(0.96 - 1.01)
cg13781758	PDIA5	3	122823409	rs1545324	3	122822685	C	G	0.250497	-0.00243665	0.0146038	0.8674878	-0.269544	0.035654	4.03E-14	0.00903988	0.0541928	0.8675197	0.8675197	0.978990549	0.2425191	20	1.01(0.91 - 1.12)
cg13785123	ENO1	1	8931135	rs7540170	1	8928811	T	C	0.245527	0.0225525	0.0134702	0.09408122	-0.344962	0.0353787	1.83E-22	-0.0653768	0.0396198	0.09892199	0.09892199	0.56748473	0.8215439	20	0.94(0.87 - 1.01)
cg13787768	COL5A1	9	137679142	rs34496826	9	137677507	C	T	0.0516899	0.00367389	0.0236317	0.8764552	-1.10921	0.0717832	7.28E-54	-0.00331216	0.021306	0.8764614	0.9049785	0.980085129	0.958104	20	1.00(0.96 - 1.04)
cg13791224	PFKP	10	3148613	rs9804219	10	3154799	G	A	0.452286	-0.00362282	0.0116953	0.756738	-0.292733	0.0336145	3.08E-18	0.0123758	0.0399773	0.7568869	0.9323653	0.955521186	0.9327097	20	1.01(0.94 - 1.09)
cg13803559	COL5A1	9	137684506	rs28577990	9	137685058	T	C	0.321074	-0.000166937	0.0123369	0.9892037	0.204696	0.0336614	1.19E-09	-0.000815537	0.0602696	0.9892038	0.9892038	0.999528234	0.6299735	20	1.00(0.89 - 1.12)
cg13807886	ADARB2	10	1441722	rs2805526	10	1445809	C	A	0.148111	0.00358954	0.0153054	0.8145753	-0.428995	0.0450035	1.54E-21	-0.00836732	0.0356881	0.8146304	0.961105	0.968278097	0.3663266	20	0.99(0.92 - 1.06)
cg13811879	SARDH	9	136556337	rs756687	9	136549794	G	C	0.411531	-0.00349416	0.0127322	0.7837504	-0.282759	0.0307462	3.70E-20	0.0123574	0.0450485	0.7838443	0.3638353	0.962682985	0.1603526	20	1.01(0.93 - 1.11)
cg13824009	SARDH	9	136547862	rs2519120	9	136550998	T	C	0.409543	-0.00328596	0.0127394	0.7964557	0.532495	0.0246878	3.50E-103	-0.00617087	0.0239257	0.7964699	0.09874567	0.964582724	0.08499953	20	0.99(0.95 - 1.04)
cg13862853	NOL8	9	95085154	rs142577248	9	95529019	T	C	0.0815109	-0.000717155	0.0256315	0.9776785	0.356569	0.052276	9.05E-12	-0.00201126	0.0718843	0.9776787	0.9776787	0.997902525	0.2953344	16	1.00(0.87 - 1.15)
cg13865347	COL5A1	9	137667199	rs4842164	9	137665445	G	A	0.315109	-0.00163237	0.0128321	0.8987743	-0.202142	0.0325338	5.19E-10	0.00807534	0.0634938	0.8987954	0.8987954	0.984093821	0.7306821	17	1.01(0.89 - 1.14)
cg13882377	LHPP	10	126211811	rs12773190	10	126204789	G	A	0.295229	0.0144948	0.0118883	0.2227496	0.256689	0.0375412	8.06E-12	0.0564683	0.0470445	0.2300169	0.2300169	0.722272872	0.0579955	20	1.06(0.96 - 1.16)
cg13883681	GOT2	16	58768565	rs1436429	16	58763831	T	A	0.331014	0.0131516	0.0120604	0.2755027	-0.286614	0.0335846	1.41E-17	-0.0458862	0.0424211	0.2793934	0.2793934	0.759117014	0.09284572	20	0.96(0.88 - 1.04)
cg13885120	COL5A1	9	137538776	rs28451948	9	137542038	T	A	0.260437	0.000729911	0.0139493	0.9582689	-0.330739	0.037069	4.57E-19	-0.00220691	0.0421769	0.9582697	0.9582697	0.994462201	0.7961622	17	1.00(0.92 - 1.08)
cg13885156	ADARB2	10	1370331	rs2805528	10	1385623	T	C	0.475149	0.000537545	0.0119255	0.9640473	-0.311292	0.0327491	1.99E-21	-0.00172682	0.0383101	0.9640477	0.9640477	0.995422952	0.4861662	20	1.00(0.93 - 1.08)
cg13889467	COL5A1	9	137691430	rs73561912	9	137691431	A	G	0.0407555	-0.00133736	0.0340617	0.9686808	-2.75549	0.0538152	0	0.000485344	0.0123614	0.9686808	0.9406298	0.996859879	0.6054601	20	1.00(0.98 - 1.03)
cg13902308	LAMC3	9	133913703	rs3780274	9	133913563	T	C	0.470179	-0.00340312	0.0120444	0.7775234	0.366725	0.0329204	8.04E-29	-0.00927977	0.0328537	0.7775931	0.2744555	0.961008845	0.5584907	11	0.99(0.93 - 1.06)
cg13907754	RRAGD	6	90117574	rs4263556	6	90087811	C	T	0.430417	0.0111877	0.0117831	0.3423816	-0.254431	0.0256964	4.10E-23	-0.0439714	0.046524	0.3445902	0.3445902	0.801608045	0.8631572	20	0.96(0.87 - 1.05)
cg13911959	ADARB2	10	1505654	rs2676192	10	1505474	C	T	0.462227	-0.00750384	0.0121478	0.5367653	0.669615	0.0301327	2.10E-109	-0.0112062	0.0181485	0.5369226	0.635497	0.888984366	0.2331674	20	0.99(0.95 - 1.02)
cg13917577	AGRN	1	957119	rs9442372	1	1018704	A	G	0.440358	0.0125575	0.0117214	0.2840206	0.68164	0.03015	3.59E-113	0.0184225	0.0172152	0.2845607	0.6689582	0.762003848	0.2675013	20	1.02(0.98 - 1.05)
cg13918042	LCOR	10	98596430	rs1172377	10	98546460	G	A	0.101392	-0.0169667	0.0248741	0.4951738	-0.557367	0.0532143	1.14E-25	0.0304408	0.0447224	0.4960859	0.2236146	0.874156614	0.01862676	11	1.03(0.94 - 1.13)
cg13961576	ADARB2	10	1228316	rs9664591	10	1251781	G	A	0.40159	-0.0101866	0.0118576	0.3902976	-0.301213	0.032901	5.43E-20	0.0338186	0.0395391	0.3923738	0.3923738	0.829092181	0.8356624	20	1.03(0.96 - 1.12)
cg13969662	COL5A1	9	137662888	rs34347545	9	137662659	A	G	0.0586481	0.00478143	0.0237358	0.8403516	-0.883485	0.070916	1.26E-35	-0.00541201	0.0268696	0.8403721	0.8403721	0.97383157	0.9612784	20	0.99(0.94 - 1.05)
cg13987700	COL5A1	9	137657798	rs10776901	9	137660455	C	T	0.316103	-0.00234896	0.0127739	0.8541017	-0.306429	0.0335434	6.52E-20	0.00766559	0.0416947	0.854131	0.9219957	0.976538436	0.8023632	20	1.01(0.93 - 1.09)
cg14001893	SARDH	9	136562840	rs756687	9	136549794	G	C	0.411531	-0.00349416	0.0127322	0.7837504	0.192241	0.0347881	3.28E-08	-0.018176	0.0663122	0.78401	0.78401	0.962695819	0.1678496	18	0.98(0.86 - 1.12)
cg14006650	PFKP	10	3147474	rs2388569	10	3148116	T	C	0.27833	0.00168604	0.0133845	0.899756	0.681602	0.0364387	4.47E-78	0.00247364	0.0196373	0.8997583	0.7462543	0.984093821	0.8846424	20	1.00(0.96 - 1.04)
cg14014225	SLC16A8	22	38479236	rs2413493	22	38448295	C	G	0.410537	0.0208816	0.0121289	0.08513474	-0.185777	0.0264571	2.19E-12	-0.112401	0.0672211	0.09450187	0.09450187	0.559343135	0.2438981	20	0.89(0.78 - 1.02)
cg14018024	LAMC3	9	133908909	rs3780279	9	133908961	A	C	0.195825	0.0203018	0.013294	0.1267262	0.642376	0.0394736	1.52E-59	0.0316042	0.020786	0.1283954	0.1283954	0.615413377	0.9964327	18	1.03(0.99 - 1.08)
cg14019146	SLC38A3	3	50243930	rs35219849	3	50243801	T	C	0.312127	0.0154264	0.0134199	0.250343	-0.880566	0.0310397	4.87E-177	-0.0175187	0.0152526	0.2507316	0.6402479	0.739723419	0.8993823	20	0.98(0.95 - 1.01)
cg14021321	COL5A1	9	137594239	rs4529530	9	137594829	T	C	0.293241	0.0167933	0.0134469	0.2117162	-0.682648	0.0329246	1.72E-95	-0.0246002	0.0197339	0.2125438	0.4725033	0.706903041	0.2035184	20	0.98(0.94 - 1.01)
cg14040899	ADARB2	10	1256651	rs3793735	10	1282828	C	T	0.356859	0.00301824	0.0127395	0.812719	0.486471	0.0330746	5.70E-49	0.00620436	0.026191	0.8127428	0.71761	0.967970234	0.8831344	20	1.01(0.96 - 1.06)
cg14059257	KRT7	12	52628105	rs7958201	12	52624945	A	C	0.168986	0.0140616	0.0168861	0.4049958	-0.250376	0.0421847	2.93E-09	-0.056162	0.0681036	0.4095674	0.3711191	0.83737299	0.0810102	9	0.95(0.83 - 1.08)
cg14068301	PFKP	10	3161106	rs3829915	10	3161148	C	G	0.349901	0.00256065	0.0120449	0.8316452	0.244292	0.0353361	4.73E-12	0.0104819	0.0493286	0.8317235	0.8317235	0.971903472	0.9949041	11	1.01(0.92 - 1.11)
cg14071023	CLIC5	6	45901289	rs76783700	6	45973428	A	C	0.0377734	-0.0781691	0.0394254	0.04739993	-1.17763	0.0825098	3.24E-46	0.0663783	0.0338001	0.04954743	0.1804953	0.431231076	0.04657947	11	1.07(1.00 - 1.14)
cg14075413	SERPINA4	14	95028105	rs8004712	14	95048483	G	A	0.331014	0.00674333	0.0123677	0.5855904	-0.203023	0.0337476	1.79E-09	-0.0332147	0.0611675	0.5871219	0.5871219	0.906242353	0.8261713	20	0.97(0.86 - 1.09)
cg14084623	PPFIA4	1	203024379	rs6676973	1	203037197	T	C	0.444334	0.00824638	0.0116768	0.4800519	0.179782	0.032373	2.80E-08	0.0458688	0.0654729	0.4835669	0.4835669	0.869579077	0.8614428	15	1.05(0.92 - 1.19)
cg14095101	TRPM6	9	77502747	rs10746966	9	77503939	C	T	0.183897	0.0196717	0.0151541	0.1942493	0.611721	0.0378675	1.06E-58	0.032158	0.0248528	0.1956862	0.8562225	0.694374383	0.8397775	20	1.03(0.98 - 1.08)
cg14099540	RALGDS	9	136018794	rs688045	9	136011176	A	G	0.326044	-0.0101322	0.0118122	0.3910172	0.264775	0.0344911	1.63E-14	-0.0382672	0.0448898	0.3939539	0.3939539	0.829395047	0.9927524	13	0.96(0.88 - 1.05)
cg14103123	RALGDS	9	136004821	rs1548371	9	136010478	T	C	0.251491	0.0116514	0.0160981	0.469204	0.245277	0.0373849	5.35E-11	0.0475029	0.0660304	0.471888	0.471888	0.863806713	0.8333399	20	1.05(0.92 - 1.19)
cg14113739	COL5A1	9	137658595	rs11103518	9	137662064	A	C	0.281312	-0.000688256	0.0132782	0.9586613	-0.275596	0.0349122	2.93E-15	0.00249734	0.048181	0.9586622	0.8021273	0.994462201	0.3567453	20	1.00(0.91 - 1.10)
cg14120215	SDS	12	113841668	rs78655033	12	113839183	T	C	0.0318091	-0.0419992	0.0501418	0.4022506	3.01462	0.0752185	0	-0.0139318	0.0166365	0.4023533	0.4159425	0.834196415	0.08178944	20	0.99(0.95 - 1.02)
cg14121014	NUP107	12	69080752	rs2259592	12	69082669	G	A	0.360835	-0.0154517	0.0119417	0.1956903	0.340894	0.0339991	1.16E-23	-0.045327	0.035321	0.1993918	0.1993918	0.697666327	0.7537077	20	0.96(0.89 - 1.02)
cg14127336	TCL1A	14	96180319	rs2887399	14	96180695	T	G	0.218688	0.017105	0.0140357	0.2229664	0.290477	0.0408453	1.15E-12	0.058886	0.0490239	0.2296856	0.2296856	0.721883344	0.6068933	20	1.06(0.96 - 1.17)
cg14163119	SARDH	9	136581211	rs10993770	9	136564575	A	C	0.383698	0.0215882	0.0120291	0.07270715	-0.300472	0.0341472	1.38E-18	-0.0718476	0.0408582	0.07866873	0.07866873	0.524997656	0.1647746	20	0.93(0.86 - 1.01)
cg14168295	NFASC	1	204912819	rs2068667	1	204917680	T	C	0.301193	0.033409	0.0132804	0.0118809	-0.724877	0.0331181	3.41E-106	-0.0460892	0.0184415	0.01244709	0.05238886	0.216436536	0.5261379	20	0.95(0.92 - 0.99)
cg14171527	CBS	21	44473840	rs2839616	21	44425399	C	T	0.407555	0.00757412	0.0117283	0.5184098	-0.186262	0.03382	3.64E-08	-0.0406638	0.0633982	0.5212602	0.5212602	0.884852302	0.4706657	20	0.96(0.85 - 1.09)
cg14192087	TPBG	6	83072400	rs770911	6	83074365	C	T	0.361829	-0.000783623	0.0123211	0.9492887	-0.331591	0.0337701	9.32E-23	0.00236322	0.0371583	0.9492897	0.9492897	0.99312661	0.7709587	20	1.00(0.93 - 1.08)
cg14194478	COL5A1	9	137624093	rs148211057	9	137629370	C	G	0.0129225	0.0614995	0.0569758	0.2804108	0.702893	0.115383	1.12E-09	0.0874949	0.0823217	0.2878538	0.2878538	0.764741456	0.5252259	16	1.09(0.93 - 1.28)
cg14211930	FBP1	9	97402452	rs499480	9	97352468	G	T	0.120278	-0.000992603	0.0193902	0.9591734	0.428073	0.0469063	7.10E-20	-0.00231877	0.0452972	0.959174	0.4788065	0.994584207	0.01187354	20	1.00(0.91 - 1.09)
cg14219918	NR5A1	9	127249562	rs2416933	9	127245529	G	A	0.442346	-0.00466088	0.0116906	0.6901245	0.805785	0.0291149	1.36E-168	-0.00578427	0.0145098	0.690155	0.2264124	0.936104815	0.5355475	20	0.99(0.97 - 1.02)
cg14227731	COL5A1	9	137673708	rs7861012	9	137672541	G	C	0.130219	0.0149199	0.0164107	0.3632673	-1.59438	0.0355541	0	-0.00935783	0.010295	0.3633659	0.8900828	0.815132373	0.5527019	20	0.99(0.97 - 1.01)
cg14228300	IGFBP3	7	45961074	rs1496499	7	45979023	G	T	0.459245	0.00623696	0.0120014	0.6032824	-0.426127	0.0325854	4.44E-39	-0.0146364	0.0281861	0.6035682	0.761296	0.910596232	0.5129915	20	0.99(0.93 - 1.04)
cg14236602	PFKL	21	45720651	rs3788116	21	45722442	T	C	0.245527	0.0124162	0.0129478	0.3375875	0.276599	0.0353655	5.23E-15	0.0448888	0.0471613	0.3411907	0.3411907	0.799895943	0.007358999	20	1.05(0.95 - 1.15)
cg14248584	GARNL3	9	130115860	rs4837147	9	130125645	G	T	0.252485	-0.00694654	0.012315	0.5727055	0.237734	0.0377704	3.09E-10	-0.0292198	0.0520093	0.5742387	0.7831293	0.900833652	0.8994064	20	0.97(0.88 - 1.08)
cg14259717	LDHC	11	18433732	rs4757650	11	18415815	T	C	0.115308	0.0272567	0.019653	0.165473	-1.52021	0.0428142	3.81E-276	-0.0179296	0.0129377	0.1657955	0.7752567	0.659555888	0.1789344	20	0.98(0.96 - 1.01)
cg14266999	VPS52	6	33240388	rs2282850	6	33267103	T	C	0.186879	0.0400732	0.0160233	0.01238666	-0.329727	0.0411636	1.15E-15	-0.121534	0.0509091	0.01697351	0.000986898	0.254994524	0.005023729	20	0.89(0.80 - 0.98)
cg14273027	KLHL1	13	70682736	rs8000416	13	70697785	C	A	0.294235	0.0207075	0.0140111	0.1394251	-0.318535	0.0348882	6.84E-20	-0.0650086	0.0445587	0.1445804	0.2285268	0.634746019	0.3465282	20	0.94(0.86 - 1.02)
cg14288594	ADARB2	10	1460509	rs2820651	10	1471765	A	C	0.0805169	0.00119362	0.0194848	0.9511529	-0.387261	0.0585194	3.65E-11	-0.00308221	0.0503166	0.951155	0.9203841	0.99326039	0.6976362	20	1.00(0.90 - 1.10)
cg14301212	HCG9	6	29943677	rs2072895	6	29691857	G	C	0.481113	0.1315	0.0116035	9.03E-30	0.564977	0.0307986	3.67E-75	0.232753	0.0241412	5.35E-22	8.38E-27	2.03E-19	1.24E-30	20	1.26(1.20 - 1.32)
cg14332815	LDHC	11	18433564	rs11605386	11	18433720	G	C	0.115308	0.0282901	0.0197092	0.1511802	-1.90513	0.0327305	0	-0.0148494	0.0103485	0.1513044	0.274025	0.644402954	0.2169625	20	0.99(0.97 - 1.01)
cg14350544	FBP2	9	97349564	rs149946076	9	97360462	A	G	0.0437376	-0.00509236	0.0435391	0.9068913	-0.461309	0.0802788	9.12E-09	0.0110389	0.0944011	0.9069105	0.9069105	0.985165164	0.8018894	19	1.01(0.84 - 1.22)
cg14353201	ALDH3B2	11	67448395	rs187834577	11	67946273	T	A	0.0178926	0.00576265	0.0348059	0.868499	-1.37179	0.137464	1.88E-23	-0.00420082	0.0253761	0.868517	0.9094477	0.978990549	0.6377178	13	1.00(0.95 - 1.05)
cg14355794	COL5A1	9	137621048	rs3124309	9	137623193	T	C	0.464215	0.00647765	0.0117357	0.580975	-1.05352	0.0249267	0	-0.0061486	0.0111405	0.5810072	0.8780918	0.903973602	0.8741319	20	0.99(0.97 - 1.02)
cg14360014	SARDH	9	136603716	rs2905214	9	136600773	T	C	0.295229	-0.0087915	0.0122376	0.4725103	0.414871	0.0350527	2.55E-32	-0.0211909	0.0295516	0.4733242	0.167742	0.864467083	0.357229	20	0.98(0.92 - 1.04)
cg14363841	CLDN3	7	73185036	rs11764572	7	73178435	A	G	0.479125	-0.0116769	0.0116706	0.3170493	-0.17305	0.0311869	2.88E-08	0.067477	0.0685282	0.3247909	0.3247909	0.788690652	0.3037952	8	1.07(0.94 - 1.22)
cg14364212	ITGA8	10	15760690	rs1341099	10	15751823	T	C	0.183897	0.00193937	0.0144335	0.8931133	0.379941	0.0462135	2.01E-16	0.00510439	0.0379938	0.8931274	0.8931274	0.983091984	0.3515981	20	1.01(0.93 - 1.08)
cg14381948	DPP6	7	154684893	rs6980038	7	154691327	A	G	0.027833	0.0338245	0.0248419	0.1733271	-0.827424	0.11666	1.32E-12	-0.0408793	0.0305714	0.1811659	0.2298993	0.677924289	0.7472878	7	0.96(0.90 - 1.02)
cg14387505	AHSP	16	31538946	rs4889545	16	31521276	T	C	0.152087	0.00664213	0.0159964	0.6779761	-0.948848	0.0405813	6.61E-121	-0.00700021	0.0168614	0.678024	0.7600935	0.931895808	0.526681	20	0.99(0.96 - 1.03)
cg14399122	COL5A1	9	137660670	rs4842160	9	137659005	T	A	0.27833	-0.00062181	0.0132546	0.9625828	-0.474001	0.0345782	9.08E-43	0.00131183	0.0279634	0.962583	0.9854262	0.995381656	0.7330134	20	1.00(0.95 - 1.06)
cg14399447	PLA2G4C	19	48613950	rs274893	19	48637585	T	G	0.492048	-0.0179795	0.0116827	0.123808	-0.175317	0.0308732	1.36E-08	0.102554	0.0690414	0.1374376	0.1374376	0.624923504	0.4419061	20	1.11(0.97 - 1.27)
cg14412967	COBL	7	51096971	rs2240090	7	51096974	C	T	0.306163	0.0137846	0.0118941	0.2464789	-0.250387	0.03366	1.02E-13	-0.0550532	0.048076	0.2521555	0.4288338	0.740779375	0.6079665	8	0.95(0.86 - 1.04)
cg14446575	P4HB	17	79801347	rs35953157	17	79799433	G	A	0.172962	0.000716183	0.0153569	0.9628034	0.491096	0.0394178	1.25E-35	0.00145834	0.0312709	0.9628037	0.9628037	0.995381656	0.6850906	5	1.00(0.94 - 1.06)
cg14447369	GNE	9	36258825	rs7046089	9	36263800	A	G	0.0526839	0.0275578	0.0383278	0.4721391	0.485191	0.0673568	5.88E-13	0.0567979	0.0793879	0.4743325	0.4743325	0.865133569	0.5970938	20	1.06(0.91 - 1.24)
cg14448104	MATN4	20	43933556	rs2743312	20	43936155	A	G	0.5	-0.00709508	0.011811	0.5480278	-0.371725	0.0330103	2.05E-29	0.0190869	0.0318187	0.5485962	0.4559941	0.893594229	0.6405596	20	1.02(0.96 - 1.08)
cg14462893	COL5A1	9	137677985	rs62571363	9	137676745	C	T	0.027833	0.00410181	0.0353769	0.9076953	-3.52732	0.0903405	0	-0.00116287	0.0100294	0.9076957	0.87928	0.9853112	0.9895292	20	1.00(0.98 - 1.02)
cg14464133	ADARB2	10	1245586	rs10794730	10	1247022	T	C	0.261431	-0.00821514	0.0129883	0.5270582	-1.10271	0.0294783	2.95E-306	0.00744997	0.0117802	0.5271172	0.8948346	0.885734483	0.988874	20	1.01(0.98 - 1.03)
cg14473344	CHST2	3	142840240	rs12492293	3	142828249	A	G	0.238569	-0.00566931	0.0132864	0.6695977	0.45081	0.0382776	5.10E-32	-0.0125758	0.0294916	0.6698015	0.6698015	0.929965383	0.1366402	20	0.99(0.93 - 1.05)
cg14473743	NUP210	3	13462496	rs7628923	3	13439005	G	A	0.125249	0.0478815	0.023892	0.0450614	-0.547982	0.049175	7.70E-29	-0.0873779	0.0442995	0.04855975	0.1243517	0.42722796	0.4558553	20	0.92(0.84 - 1.00)
cg14476101	PHGDH	1	120255992	rs11583993	1	120255370	A	G	0.112326	0.00699114	0.0209221	0.7382656	-1.01707	0.0526026	2.73E-83	-0.00687381	0.020574	0.7383033	0.5517492	0.950111043	0.1962675	20	0.99(0.95 - 1.03)
cg14476479	GPT	8	145728209	rs4244611	8	145739924	A	G	0.456262	-0.0245683	0.0117396	0.03636956	-0.262172	0.0327496	1.19E-15	0.0937107	0.0462831	0.04289526	0.07951667	0.402807611	0.7613017	20	1.10(1.00 - 1.20)
cg14482313	KRT7	12	52626889	rs10876254	12	52626356	G	A	0.220676	0.0266758	0.0153037	0.08131706	-0.285193	0.0378138	4.63E-14	-0.093536	0.0550754	0.08944613	0.08944613	0.549443441	0.7359428	14	0.91(0.82 - 1.01)
cg14482968	COL5A1	9	137599175	rs3109688	9	137599935	A	G	0.424453	-0.000612925	0.0117931	0.9585501	-0.62769	0.0314139	8.01E-89	0.000976477	0.0187881	0.9585502	0.9278045	0.994462201	0.4399933	20	1.00(0.96 - 1.04)
cg14509581	CLN6	15	68522181	rs7402649	15	68436575	C	A	0.428429	-0.00370525	0.0116968	0.7514146	0.183228	0.0326005	1.91E-08	-0.0202221	0.0639387	0.7517955	0.7517955	0.953888415	0.6795057	20	0.98(0.86 - 1.11)
cg14524643	SARDH	9	136549086	rs756690	9	136549043	T	C	0.398608	-0.00540749	0.0127743	0.672069	0.783339	0.0321332	2.94E-131	-0.00690313	0.01631	0.6721156	0.1272569	0.930607491	0.0561703	20	0.99(0.96 - 1.03)
cg14527110	P4HA2	5	131561292	rs157578	5	131561322	C	G	0.16004	0.00282974	0.0147463	0.8478245	-0.369355	0.0508601	3.81E-13	-0.0076613	0.0399384	0.847877	0.847877	0.975320743	0.3415736	7	0.99(0.92 - 1.07)
cg14535035	RALGDS	9	135997830	rs76809135	9	135999734	C	T	0.299205	0.00466082	0.0141064	0.7410942	0.212553	0.0359026	3.21E-09	0.0219278	0.0664698	0.7414821	0.7414821	0.95112374	0.8426317	17	1.02(0.90 - 1.16)
cg14548802	COL5A1	9	137675380	rs12005720	9	137678020	C	T	0.122266	0.0129476	0.0163625	0.4287706	0.735371	0.0472056	1.03E-54	0.0176069	0.0222794	0.4293653	0.8426452	0.84702311	0.4989197	20	1.02(0.97 - 1.06)
cg14556787	ADARB2	10	1669329	rs17294019	10	1669347	T	C	0.0944334	-0.00467912	0.021726	0.8294792	-0.889215	0.0561649	1.87E-56	0.00526208	0.024435	0.8294947	0.4922332	0.971447973	0.2381984	20	1.01(0.96 - 1.05)
cg14565651	SLC2A5	1	9145034	rs12733425	1	9142320	C	A	0.122266	-0.0179194	0.0210937	0.3955952	0.41252	0.0518658	1.81E-15	-0.0434389	0.0514246	0.3982729	0.3982729	0.832021936	0.1316676	20	0.96(0.87 - 1.06)
cg14578030	FGF4	11	69591383	rs61881664	11	69591809	T	C	0.323062	-0.0185085	0.013093	0.1574741	0.516651	0.0334848	1.04E-53	-0.035824	0.0254482	0.1592134	0.414888	0.652823728	0.5128438	20	0.96(0.92 - 1.01)
cg14584177	OR11A1	6	29395103	rs116280093	6	29392519	C	A	0.0208748	0.0766931	0.0440616	0.08175579	-1.52047	0.140758	3.37E-27	-0.0504403	0.0293527	0.08571968	0.08571968	0.541227797	0.07246344	4	0.95(0.90 - 1.01)
cg14594362	GRIN2D	19	48947631	rs28403616	19	48948682	C	A	0.196819	-0.00353845	0.0144175	0.8061255	0.255827	0.0439897	6.04E-09	-0.0138314	0.0564067	0.8062945	0.8062945	0.967268891	0.9282107	7	0.99(0.88 - 1.10)
cg14600213	MCF2L	13	113688172	rs9577442	13	113703772	G	A	0.49503	0.00469423	0.0116743	0.6876108	0.197274	0.0308973	1.72E-10	0.0237955	0.0592953	0.688196	0.688196	0.935770296	0.4837637	19	1.02(0.91 - 1.15)
cg14607812	ADAM19	5	157002793	rs7735126	5	157002832	G	T	0.287276	0.00505149	0.0136011	0.7103374	0.261867	0.034779	5.10E-14	0.0192903	0.0520022	0.7106733	0.7106733	0.941399227	0.2118574	20	1.02(0.92 - 1.13)
cg14609721	DEPDC1	1	68962124	rs2179659	1	69118752	A	G	0.0387674	0.0296206	0.020991	0.1582123	0.459521	0.0822045	2.27E-08	0.0644597	0.0471131	0.1712527	0.1712527	0.66616029	0.5740932	20	1.07(0.97 - 1.17)
cg14612335	SKIL	3	170074131	rs7626016	3	170084335	A	G	0.121272	0.0252922	0.0214817	0.2390425	-0.270389	0.0481534	1.96E-08	-0.09354	0.081175	0.2491876	0.2491876	0.738357981	0.7664351	8	0.91(0.78 - 1.07)
cg14620184	ALK	2	29941470	rs6547943	2	29765945	T	G	0.425447	0.00716487	0.0117556	0.5422026	0.346729	0.0332631	1.93E-25	0.0206642	0.0339622	0.5428914	0.7912202	0.891856542	0.5457256	20	1.02(0.96 - 1.09)
cg14640592	PPFIA4	1	203044726	rs4950876	1	203021807	A	G	0.375746	-0.00941629	0.0128699	0.4643809	0.244641	0.0332132	1.76E-13	-0.0384902	0.0528661	0.4665713	0.4665713	0.861797796	0.8391539	20	0.96(0.87 - 1.07)
cg14640682	GYS1	19	49496473	rs77078012	19	49511397	C	G	0.0954274	0.00432873	0.0167515	0.7960917	-0.390811	0.0619743	2.86E-10	-0.0110763	0.0428994	0.7962589	0.7962589	0.964582724	0.8904819	6	0.99(0.91 - 1.08)
cg14656180	COL5A1	9	137701344	rs11103536	9	137701391	A	G	0.402584	0.00321946	0.0118042	0.7850542	0.186244	0.0325831	1.09E-08	0.0172863	0.0634525	0.7852925	0.7852925	0.963038113	0.7679783	19	1.02(0.90 - 1.15)
cg14661225	GIPR	19	46171451	rs4994277	19	46164282	C	T	0.270378	0.0149614	0.0135169	0.2683518	0.513875	0.0330537	1.68E-54	0.0291149	0.0263705	0.2695621	0.1058699	0.753384525	0.01882142	20	1.03(0.98 - 1.08)
cg14667192	ADARB2	10	1453030	rs17293817	10	1452786	A	G	0.346918	0.0136857	0.0118305	0.2473479	-0.575888	0.0323186	5.02E-71	-0.0237645	0.0205863	0.2483424	0.4913346	0.737790689	0.2630501	20	0.98(0.94 - 1.02)
cg14668889	NUP85	17	73230827	rs4789157	17	73243307	C	T	0.198807	-0.0208751	0.0190463	0.2730706	1.23469	0.034998	1.23E-272	-0.0169071	0.0154334	0.273302	0.7653111	0.756004299	0.01894557	20	0.98(0.95 - 1.01)
cg14675963	HDLBP	2	242167043	rs2013250	2	242139491	C	T	0.200795	0.0012617	0.0131703	0.9236803	0.26948	0.0401507	1.92E-11	0.00468198	0.048878	0.9236881	0.9236881	0.988886808	0.6305082	19	1.00(0.91 - 1.11)
cg14688342	EGFR	7	55147074	rs7780270	7	55151886	T	G	0.487078	0.0106522	0.0119323	0.3720073	0.228861	0.0321249	1.05E-12	0.0465444	0.0525455	0.3757295	0.3757295	0.821623563	0.2580096	17	1.05(0.95 - 1.16)
cg14689122	PDIA5	3	122809537	rs3804753	3	122851840	A	G	0.411531	0.00458038	0.0120258	0.7032927	-0.651928	0.0315848	1.19E-94	-0.00702589	0.0184496	0.7033408	0.4806015	0.939218461	0.1862922	18	0.99(0.96 - 1.03)
cg14694191	AIF1	6	31582340	rs183988210	6	31819813	G	C	0.0168986	-0.0531815	0.0260722	0.04137244	0.547665	0.0897884	1.06E-09	-0.0971058	0.0501975	0.05305492	0.05305492	0.444609027	0.000136839	12	0.91(0.82 - 1.00)
cg14698025	ADARB2	10	1245418	rs3793735	10	1282828	C	T	0.356859	0.00301824	0.0127395	0.812719	0.674556	0.0323358	1.21E-96	0.00447441	0.018887	0.8127308	0.6705576	0.967970234	0.6051781	20	1.00(0.97 - 1.04)
cg14709481	HK3	5	176325836	rs11739147	5	176359335	C	T	0.279324	0.00983951	0.0132945	0.4592279	-0.466506	0.0370222	2.09E-36	-0.0210919	0.0285471	0.4600008	0.4600008	0.859450397	0.6088463	20	0.98(0.93 - 1.04)
cg14720773	RAI1	17	17603531	rs4995264	17	17610587	T	C	0.414513	0.0091072	0.0117279	0.4374294	0.329493	0.033141	2.73E-23	0.02764	0.0357022	0.4388223	0.7130634	0.851283117	0.1862388	20	1.03(0.96 - 1.10)
cg14731892	HCG9	6	29944980	rs192079207	6	29930926	T	C	0.0357853	-0.357984	0.122873	0.003574623	0.99767	0.0778793	1.43E-37	-0.35882	0.126305	0.004498597	5.31E-12	0.113442584	0.02214481	20	0.70(0.55 - 0.89)
cg14733031	B3GNT3	19	17904427	rs265542	19	17904388	T	G	0.370775	-0.00860055	0.0122372	0.4821679	0.308295	0.0332464	1.81E-20	-0.0278972	0.039807	0.4834215	0.4834215	0.869563657	0.1661421	15	0.97(0.90 - 1.05)
cg14746283	MX1	21	42830679	rs1557370	21	42830690	G	A	0.0924453	-0.00796501	0.017607	0.6509971	0.547755	0.0680339	8.20E-16	-0.0145412	0.0321946	0.6515103	0.6515103	0.923854605	0.3804711	9	0.99(0.93 - 1.05)
cg14757107	GMPR	6	16277615	rs66929956	6	16239228	T	C	0.10338	0.0139181	0.0224243	0.5348165	0.676857	0.0542797	1.09E-35	0.0205628	0.033171	0.5353216	0.5353216	0.888503469	0.3330297	20	1.02(0.96 - 1.09)
cg14765414	MCF2L	13	113652335	rs9549627	13	113652369	A	G	0.111332	0.0141041	0.0185927	0.4481022	-0.373156	0.0544821	7.43E-12	-0.0377968	0.0501302	0.4508658	0.4508658	0.856670769	0.2943947	13	0.96(0.87 - 1.06)
cg14772913	IDH1	2	209120237	rs1370376	2	209285819	C	G	0.218688	-0.019018	0.0156613	0.2246214	-0.828046	0.0383263	1.61E-103	0.0229673	0.0189434	0.2253527	0.06726822	0.718111964	0.8390747	20	1.02(0.99 - 1.06)
cg14780446	PLA2G4C	19	48565104	rs442701	19	48607370	A	C	0.154076	-0.00721917	0.0157806	0.6473324	0.729197	0.0429253	1.01E-64	-0.00990016	0.0216489	0.6474515	0.417522	0.923188075	0.9113998	20	0.99(0.95 - 1.03)
cg14792480	CDH16	16	66954257	rs58060082	16	66954891	A	G	0.0308151	-0.0730092	0.0445717	0.1014182	0.621766	0.105484	3.76E-09	-0.117422	0.0744022	0.1145171	0.1145171	0.595080346	0.9836052	17	0.89(0.77 - 1.03)
cg14813083	LDHAL6A	11	18477280	rs2658548	11	18461054	G	C	0.240557	0.0187597	0.0152679	0.2191835	-0.622921	0.0361748	1.89E-66	-0.0301157	0.0245725	0.2203545	0.7619603	0.71270681	0.2489645	20	0.97(0.92 - 1.02)
cg14820573	POLR3K	16	102121	rs216598	16	108585	T	C	0.177932	0.00649894	0.014451	0.6529105	0.367188	0.0431787	1.83E-17	0.0176992	0.0394108	0.6533632	0.6533632	0.924509067	0.6555418	20	1.02(0.94 - 1.10)
cg14826909	ADARB2	10	1595543	rs10794758	10	1595547	C	T	0.247515	-0.00331122	0.014814	0.8231311	0.762645	0.0371005	6.78E-94	-0.00434176	0.0194257	0.8231414	0.9668132	0.969956208	0.6345451	20	1.00(0.96 - 1.03)
cg14842376	HDLBP	2	242211374	rs12618809	2	242249122	A	G	0.190855	-0.00456819	0.0133971	0.733116	0.648757	0.0344893	6.21E-79	-0.00704145	0.0206538	0.7331582	0.6352521	0.947988078	0.6764927	20	0.99(0.95 - 1.03)
cg14845962	AGAP2	12	58120237	rs10877021	12	58208816	G	A	0.0944334	-0.0159475	0.0171618	0.3527626	0.337679	0.0526713	1.45E-10	-0.0472268	0.0513539	0.357764	0.357764	0.811008307	0.1751931	20	0.95(0.86 - 1.05)
cg14864103	MCF2L	13	113622738	rs3011548	13	113635131	G	A	0.293241	-0.00735703	0.0121338	0.5442988	0.279821	0.0368153	2.95E-14	-0.0262919	0.0435005	0.5455743	0.5455743	0.892294593	0.3823981	20	0.97(0.89 - 1.06)
cg14866240	GAPDHS	19	36032850	rs2293681	19	36033825	A	G	0.162028	-0.00575518	0.0153883	0.7084065	-0.408518	0.0400852	2.17E-24	0.0140879	0.0376939	0.7085936	0.7085936	0.940740832	0.4611803	20	1.01(0.94 - 1.09)
cg14866387	SERPINA4	14	95027382	rs8020637	14	95040298	C	T	0.472167	0.00934691	0.0116715	0.4232289	-0.383413	0.0311262	7.24E-35	-0.0243782	0.0305053	0.4242064	0.4242064	0.845051539	0.7150232	20	0.98(0.92 - 1.04)
cg14868466	DPYSL4	10	134018073	rs869252	10	133969872	C	T	0.28827	-0.0323635	0.0138261	0.01924484	0.290862	0.0356791	3.57E-16	-0.111268	0.0494557	0.02445872	0.02445872	0.30880181	0.03654974	20	0.89(0.81 - 0.99)
cg14871932	GCK	7	44185323	rs2979422	7	44162355	C	T	0.122266	-0.0170061	0.0157136	0.2791399	-0.251779	0.0461561	4.90E-08	0.0675437	0.0636267	0.2884343	0.2884343	0.764962893	0.8326796	11	1.07(0.94 - 1.21)
cg14882082	WDR25	14	100845427	rs8015259	14	100795338	C	G	0.22664	0.00866545	0.0144959	0.5499826	0.324348	0.0357729	1.22E-19	0.0267165	0.0447895	0.5508471	0.45205	0.894055344	0.5596065	20	1.03(0.94 - 1.12)
cg14889070	RASSF4	10	45477550	rs914702	10	45477526	C	G	0.178926	0.0192635	0.0153782	0.2103332	-0.880399	0.038949	3.97E-113	-0.0218804	0.0174941	0.2110327	0.07568776	0.705471725	0.03977283	20	0.98(0.95 - 1.01)
cg14894144	LAMA3	18	21270554	rs12962228	18	21252592	A	G	0.378728	0.0126243	0.0118277	0.2858136	0.325773	0.0330529	6.45E-23	0.0387518	0.0365188	0.2886234	0.2886234	0.765179607	0.1789901	20	1.04(0.97 - 1.12)
cg14896948	COBL	7	51096885	rs2240090	7	51096974	C	T	0.306163	0.0137846	0.0118941	0.2464789	-0.333314	0.0336187	3.60E-23	-0.0413562	0.0359274	0.2496884	0.4900204	0.738846121	0.848556	11	0.96(0.89 - 1.03)
cg14900246	MERTK	2	112655153	rs6736093	2	112655242	G	A	0.284294	-0.0188037	0.0144342	0.1926709	-0.859586	0.0317212	1.04E-161	0.0218753	0.0168114	0.1931846	0.09755209	0.691863775	0.06192569	20	1.02(0.99 - 1.06)
cg14910265	GATM	15	45670406	rs56850226	15	45633118	C	T	0.275348	-0.00195017	0.0125926	0.8769267	0.424852	0.0355204	5.70E-33	-0.00459024	0.0296425	0.8769369	0.8769369	0.980085129	0.1143675	20	1.00(0.94 - 1.05)
cg14920289	SLC22A17	14	23821149	rs12433146	14	23822551	C	G	0.542744	-0.0086353	0.0117323	0.4617137	0.306857	0.0320498	1.02E-21	-0.0281411	0.0383466	0.4630325	0.4630325	0.860744611	0.9543743	20	0.97(0.90 - 1.05)
cg14925091	MCF2L	13	113721521	rs9549655	13	113725367	A	G	0.151093	-0.0193824	0.015117	0.1997868	-0.395934	0.0447257	8.56E-19	0.0489536	0.038579	0.20447	0.1836212	0.700551458	0.6111042	20	1.05(0.97 - 1.13)
cg14927519	CREB5	7	28450696	rs41273	7	28644857	A	G	0.10835	0.0100001	0.0212389	0.6377558	-0.355643	0.0505456	1.98E-12	-0.0281183	0.0598532	0.6385063	0.6385063	0.920460897	0.3526199	8	0.97(0.86 - 1.09)
cg14937036	COPB2	3	139109058	rs62270789	3	139050383	T	C	0.441352	-0.0167121	0.0117688	0.1555977	0.257574	0.0320416	9.08E-16	-0.0648828	0.0463984	0.1619979	0.1619979	0.656618297	0.9953753	20	0.94(0.86 - 1.03)
cg14969099	TSKS	19	50249927	rs73064029	19	50244799	T	C	0.0497018	0.00210715	0.0321098	0.9476778	-0.643809	0.0732449	1.50E-18	-0.00327294	0.0498761	0.9476792	0.9476792	0.99312661	NA	NA	1.00(0.90 - 1.10)
cg14971586	BIK	22	43509649	rs9620115	22	43509668	G	A	0.173956	0.0280367	0.0167932	0.09501299	0.644165	0.044524	1.94E-47	0.0435241	0.0262427	0.09721238	0.1224585	0.565056647	0.6972142	20	1.04(0.99 - 1.10)
cg14997413	COBL	7	51384937	rs62447000	7	51425442	C	G	0.494036	-0.0108056	0.0117425	0.3574615	0.24063	0.0315954	2.62E-14	-0.0449055	0.0491539	0.3609437	0.3609437	0.813675229	0.9571397	20	0.96(0.87 - 1.05)
cg14999931	PFKFB3	10	6212377	rs2387015	10	6215257	T	C	0.150099	0.0102751	0.0157856	0.5151007	-0.437149	0.0445527	1.00E-22	-0.0235048	0.0361897	0.5160227	0.5160227	0.882891136	0.3799041	17	0.98(0.91 - 1.05)
cg15016624	SLC37A4	11	118902268	rs11217148	11	118957735	T	G	0.472167	0.00417207	0.0117154	0.7217519	0.192491	0.0324131	2.87E-09	0.0216741	0.0609713	0.7222301	0.7222301	0.945058272	0.3322722	14	1.02(0.91 - 1.15)
cg15046965	ALDH3A1	17	19648718	rs60309529	17	19650598	A	G	0.00795229	-0.0169367	0.145039	0.9070396	-2.34612	0.15781	5.42E-50	0.00721902	0.0618226	0.9070425	0.9332025	0.985165164	0.5875301	14	1.01(0.89 - 1.14)
cg15060115	CHST1	11	45672248	rs1348962	11	45656052	T	C	0.175944	0.0124727	0.0140834	0.3758162	0.600842	0.0456897	1.69E-39	0.0207587	0.0234925	0.3768961	0.4569278	0.822656799	0.2558812	20	1.02(0.98 - 1.07)
cg15067870	PDK2	17	48183288	rs847695	17	48183736	T	C	0.352883	0.0208698	0.012218	0.08761423	-0.256885	0.0335084	1.77E-14	-0.0812418	0.0487284	0.09546742	0.09546742	0.561137407	0.6895194	17	0.92(0.84 - 1.01)
cg15081722	ADARB2	10	1517340	rs2813410	10	1517191	C	G	0.156064	-0.00362901	0.0185912	0.8452361	0.716854	0.042367	3.20E-64	-0.00506241	0.0259361	0.8452462	0.7930342	0.974714726	0.1644838	14	0.99(0.95 - 1.05)
cg15087907	PFKP	10	3169259	rs11251737	10	3170371	T	C	0.426441	0.000251763	0.0117965	0.9829727	-0.515474	0.0314021	1.49E-60	-0.00048841	0.0228848	0.9829727	0.502215	0.998453259	0.3086372	20	1.00(0.96 - 1.05)
cg15089806	SLC2A1	1	43418199	rs4660691	1	43417150	T	G	0.212724	0.00348461	0.0135163	0.7965551	-0.450641	0.0400316	2.14E-29	-0.00773256	0.0300014	0.7966073	0.5056566	0.964582724	0.8238945	20	0.99(0.94 - 1.05)
cg15104031	S100A14	1	153589528	rs4845564	1	153642012	T	C	0.442346	-0.00233653	0.0117529	0.8424156	-0.712283	0.0297437	9.85E-127	0.00328034	0.0165009	0.842421	0.8636099	0.974089744	0.8429983	20	1.00(0.97 - 1.04)
cg15104526	INSL3	19	17932331	rs4808100	19	17931497	T	C	0.404573	0.0164887	0.0119024	0.1659529	0.580422	0.0323101	3.72E-72	0.0284081	0.0205673	0.1672099	0.283147	0.660834553	0.3801156	16	1.03(0.99 - 1.07)
cg15109207	PLA2G4C	19	48614773	rs153023	19	48624625	T	C	0.463221	-0.023923	0.0116806	0.04055051	-0.711221	0.0308137	7.13E-118	0.0336365	0.0164878	0.04134225	0.3556931	0.396868758	0.9848508	20	1.03(1.00 - 1.07)
cg15110101	BEST1	11	61717334	rs1800007	11	61719387	C	T	0.305169	0.0184499	0.0117731	0.1170859	0.673617	0.0331642	1.02E-91	0.0273893	0.0175294	0.118175	0.3266403	0.601812322	0.6336993	20	1.03(0.99 - 1.06)
cg15112346	MATN4	20	43922399	rs78617874	20	43881308	T	C	0.026839	-0.026482	0.0212735	0.2131924	-0.62237	0.100802	6.65E-10	0.0425502	0.0348692	0.2223589	0.2223589	0.714279705	0.7968139	10	1.04(0.97 - 1.12)
cg15123519	LCT	2	136567270	rs6730196	2	136593760	T	G	0.403579	0.00375659	0.0128958	0.7708193	-0.390724	0.0402855	3.05E-22	-0.00961443	0.0330197	0.7709197	0.7709197	0.959090578	0.1020755	20	0.99(0.93 - 1.06)
cg15131784	COPB2	3	139108705	rs7612112	3	139142241	T	C	0.461233	-0.0149001	0.0117764	0.2057814	0.447511	0.0304555	7.05E-49	-0.0332955	0.0264127	0.207458	0.585064	0.702073793	0.9911676	20	0.97(0.92 - 1.02)
cg15135222	COLQ	3	15564190	rs76418152	3	15588529	A	T	0.145129	-0.0250664	0.0160755	0.1189273	0.53163	0.0433499	1.42E-34	-0.0471501	0.0304816	0.1219021	0.322046	0.60635776	0.5413764	20	0.95(0.90 - 1.01)
cg15138543	IDUA	4	987391	rs11936407	4	987276	T	C	0.361829	-0.0129756	0.0130961	0.3217838	1.14165	0.0252911	0	-0.0113657	0.011474	0.3219004	0.06180125	0.786623645	0.01267065	20	0.99(0.97 - 1.01)
cg15140703	STAG3	7	99775532	rs3779045	7	99779259	C	T	0.26839	-0.0230719	0.0131857	0.08015856	0.428818	0.0358122	4.86E-33	-0.0538035	0.0310755	0.08338425	0.09790423	0.536996861	0.05084174	20	0.95(0.89 - 1.01)
cg15152595	NFASC	1	204972818	rs6661381	1	204971553	G	A	0.274354	-0.0126207	0.0132882	0.3422304	-0.404305	0.0360613	3.58E-29	0.0312158	0.0329845	0.3439559	0.3439559	0.801497068	0.09329121	20	1.03(0.97 - 1.10)
cg15165122	ANKRD53	2	71206291	rs6734489	2	71217621	A	G	0.304175	-0.00162322	0.0124721	0.8964493	0.483881	0.0340107	6.20E-46	-0.00335458	0.0257762	0.8964536	0.7836842	0.983663561	0.805935	20	1.00(0.95 - 1.05)
cg15172061	GSDMD	8	144638852	rs58774177	8	144629194	C	T	0.347913	0.0123942	0.0119672	0.3003511	0.690289	0.0329933	3.37E-97	0.0179551	0.0173577	0.3009425	0.6322493	0.772814192	0.713221	20	1.02(0.98 - 1.05)
cg15177613	TSKS	19	50249737	rs73064029	19	50244799	T	C	0.0497018	0.00210715	0.0321098	0.9476778	-0.535144	0.0737459	3.97E-13	-0.00393754	0.0600046	0.9476799	0.9476799	0.99312661	0.5116403	3	1.00(0.89 - 1.12)
cg15178540	WNT16	7	120969768	rs2908004	7	120969769	A	G	0.44334	0.0139983	0.0118435	0.2372297	-0.376826	0.0323204	2.06E-31	-0.0371479	0.0315907	0.2396298	0.2396298	0.73131824	0.7811947	20	0.96(0.91 - 1.03)
cg15186969	ADARB2	10	1256369	rs3849973	10	1306220	G	T	0.33499	-0.00308585	0.0126024	0.8065632	0.366024	0.0336282	1.37E-27	-0.00843072	0.0344392	0.8066112	0.5954983	0.967268891	0.4671697	20	0.99(0.93 - 1.06)
cg15196165	HCG9	6	29944403	rs112525507	6	29913515	T	C	0.0487078	-0.106254	0.0351836	0.002527859	0.693961	0.0726733	1.31E-21	-0.153112	0.0531748	0.00398411	2.18E-07	0.103821495	6.02E-05	20	0.86(0.77 - 0.95)
cg15203150	HCG9	6	29944416	rs138821691	6	30054031	A	G	0.0506958	-0.109472	0.037991	0.003957564	0.545162	0.0731631	9.24E-14	-0.200806	0.0747168	0.007197511	0.007197511	0.155505599	0.02763299	14	0.82(0.71 - 0.95)
cg15212210	C2CD2L	11	118986793	rs11217164	11	119008538	A	G	0.528827	-0.0103269	0.0116953	0.3772386	-0.982914	0.0258875	0	0.0105064	0.0119018	0.3773675	0.2470122	0.82291969	0.01333173	20	1.01(0.99 - 1.03)
cg15228268	PFKP	10	3146741	rs4881081	10	3147501	T	C	0.343936	0.00364322	0.0124203	0.7692716	0.717179	0.0312921	3.02E-116	0.00507993	0.0173197	0.7692899	0.9255699	0.958824255	0.9384017	20	1.01(0.97 - 1.04)
cg15243474	B3GAT1	11	134282918	rs80021729	11	134263734	C	A	0.120278	-0.00146792	0.017467	0.9330249	0.733245	0.0431078	6.98E-65	-0.00200195	0.0238218	0.9330257	0.414226	0.990062776	0.8326408	20	1.00(0.95 - 1.05)
cg15246895	RAI1	17	17672475	rs56157833	17	17478433	A	T	0.150099	0.0152252	0.01584	0.3364582	0.287687	0.0418671	6.36E-12	0.0529228	0.0555959	0.3411381	0.7113279	0.799873458	0.4690667	15	1.05(0.95 - 1.18)
cg15251779	CHPF2	7	150929295	rs4726009	7	150928545	C	T	0.464215	0.00557517	0.0117704	0.6357422	-0.562427	0.0319562	2.47E-69	-0.0099127	0.0209354	0.6358645	0.757514	0.920190097	0.04489306	20	0.99(0.95 - 1.03)
cg15294778	HK2	2	75058623	rs581720	2	75039614	C	A	0.281312	-0.0172983	0.0127456	0.1747184	0.370529	0.0364894	3.17E-24	-0.0466854	0.0347043	0.1785492	0.1785492	0.674693988	0.4415365	14	0.95(0.89 - 1.02)
cg15300856	CBS	21	44497019	rs1571741	21	44433681	A	G	0.467197	0.0198314	0.0117104	0.09036297	-0.461242	0.0320319	5.21E-47	-0.0429956	0.0255638	0.0925893	0.367777	0.556201385	0.498422	20	0.96(0.91 - 1.01)
cg15320059	PC	11	66625164	rs7931485	11	66578635	A	G	0.335984	0.00964951	0.0117967	0.4133664	0.350647	0.0336433	1.96E-25	0.0275191	0.0337461	0.4147998	0.4147998	0.839567343	0.3732314	20	1.03(0.96 - 1.10)
cg15322932	ALDH3B1	11	67777682	rs475325	11	67785062	T	C	0.227634	0.00152273	0.0129076	0.9060902	0.215629	0.0384587	2.06E-08	0.0070618	0.0598735	0.9061109	0.9061109	0.984879614	0.1700532	11	1.01(0.90 - 1.13)
cg15330654	TYRO3	15	41856520	rs7171675	15	41860411	A	G	0.424453	-0.0492292	0.0119134	3.59E-05	-0.68754	0.031523	1.84E-105	0.071602	0.0176358	4.91E-05	7.76E-05	0.002678162	0.02740468	20	1.07(1.04 - 1.11)
cg15335139	SLC38A3	3	50242325	rs4688745	3	50240338	C	T	0.441352	0.00898878	0.0117711	0.445087	0.805135	0.0299819	7.57E-159	0.0111643	0.0146259	0.445271	0.8759337	0.853092474	0.4416555	20	1.01(0.98 - 1.04)
cg15339720	SDC1	2	20425649	rs10183906	2	20425509	T	C	0.0387674	0.0204754	0.0505359	0.6853559	0.769168	0.0865596	6.34E-19	0.0266202	0.0657703	0.685665	0.8201377	0.934878641	0.01318623	19	1.03(0.90 - 1.17)
cg15343510	AIF1	6	31582285	rs9267576	6	31812038	T	G	0.107356	-0.173702	0.0176464	7.31E-23	-1.36004	0.0362058	0.00E+00	0.127719	0.013413	1.70E-21	1.04E-52	6.16E-19	1.88E-44	20	1.14(1.11 - 1.17)
cg15358372	HK1	10	71108752	rs149310859	10	71111092	T	C	0.130219	-0.00541021	0.014905	0.7166202	0.421628	0.0507926	1.03E-16	-0.0128317	0.0353849	0.716879	0.716879	0.943653702	0.1318082	19	0.99(0.92 - 1.06)
cg15383397	DPP6	7	153641307	rs887105	7	153639657	A	G	0.0586481	-0.0502664	0.0278611	0.07120332	0.515892	0.0661436	6.21E-15	-0.097436	0.0554318	0.07878764	0.07878764	0.524997656	0.9663919	14	0.91(0.81 - 1.01)
cg15388766	MCF2L	13	113688132	rs72663506	13	113691418	A	C	0.455268	0.0053681	0.0116657	0.6454007	-0.968496	0.0256615	0	-0.00554272	0.0120461	0.6454252	0.82734	0.923057736	0.5438672	20	0.99(0.97 - 1.02)
cg15392109	PHLDB1	11	118478329	rs7125115	11	118478330	A	G	0.380716	0.039889	0.0125879	0.001530503	0.890482	0.0290624	3.55E-206	0.0447948	0.0142114	0.001621424	5.39E-07	0.052266709	0.000247451	20	1.05(1.02 - 1.08)
cg15393816	LRFN3	19	36431827	rs3817624	19	36398899	T	C	0.0894632	0.00391562	0.0195947	0.8416131	-0.407291	0.0483796	3.81E-17	-0.00961382	0.0481234	0.8416571	0.120145	0.974089744	0.01458483	6	0.99(0.90 - 1.09)
cg15395354	ADH1B	4	100242862	rs12644388	4	100290340	T	A	0.258449	-0.000531405	0.0146137	0.9709925	0.259309	0.0367587	1.73E-12	-0.00204931	0.056357	0.9709929	0.8759151	0.997098975	0.2675881	20	1.00(0.89 - 1.11)
cg15426035	GAPDHS	19	36024685	rs12611120	19	36035501	G	C	0.164016	-0.00580702	0.0153876	0.7058889	0.530789	0.0397583	1.18E-40	-0.0109404	0.0290017	0.7060009	0.6144303	0.940181657	0.3613831	20	0.99(0.93 - 1.05)
cg15437741	SLC16A3	17	80194576	rs9903052	17	80171068	T	C	0.205765	-0.023475	0.0137643	0.0881014	-0.266589	0.0383221	3.49E-12	0.0880568	0.0531601	0.09763184	0.09763184	0.565397477	0.09361044	17	1.09(0.98 - 1.21)
cg15456115	B3GNT3	19	17908598	rs35663425	19	17910999	T	C	0.192843	0.0319627	0.0137492	0.02008826	0.613065	0.0440333	4.61E-44	0.0521359	0.0227375	0.02185077	0.08180884	0.291806701	0.9171704	20	1.05(1.01 - 1.10)
cg15456821	BEST1	11	61717225	rs3758976	11	61717105	G	C	0.192843	0.00974462	0.0126694	0.4418066	0.346895	0.0394952	1.59E-18	0.028091	0.0366621	0.4435491	0.4435491	0.852571381	0.8642562	20	1.03(0.96 - 1.11)
cg15462970	ADARB2	10	1444586	rs1806447	10	1455766	G	C	0.316103	0.00124611	0.0140867	0.929511	-0.426676	0.0351028	5.39E-34	-0.00292051	0.0330159	0.9295129	0.9938508	0.989944898	0.7272228	20	1.00(0.93 - 1.06)
cg15463284	LDHAL6A	11	18477534	rs2658548	11	18461054	G	C	0.240557	0.0187597	0.0152679	0.2191835	-0.635571	0.0357969	1.58E-70	-0.0295163	0.0240798	0.2202851	0.4972067	0.712651719	0.2171617	20	0.97(0.93 - 1.02)
cg15472170	PLOD1	1	12012720	rs11121844	1	12028155	T	C	0.316103	-0.01359	0.0117399	0.2470311	0.350806	0.0342613	1.32E-24	-0.0387394	0.0336787	0.2500355	0.2500355	0.739314041	0.009284578	20	0.96(0.90 - 1.03)
cg15495981	SHMT1	17	18267006	rs7207306	17	18247362	T	C	0.298211	0.00433241	0.0127097	0.7331982	0.255988	0.0341917	7.06E-14	0.0169243	0.0497011	0.7334638	0.7334638	0.948161567	0.5460553	20	1.02(0.92 - 1.12)
cg15531433	ADARB2	10	1639090	rs2820656	10	1466607	A	G	0.0805169	0.00123396	0.0194871	0.9495102	-0.345172	0.0586502	3.97E-09	-0.00357491	0.0564595	0.9495131	0.9495131	0.99312661	0.6211254	12	1.00(0.89 - 1.11)
cg15541193	GSDMD	8	144635496	rs12679598	8	144631986	G	A	0.157058	-0.00710143	0.0147235	0.6295791	0.62224	0.0423046	5.68E-49	-0.0114127	0.0236748	0.6297631	0.543095	0.91871562	0.4590238	20	0.99(0.94 - 1.04)
cg15548431	SHOX2	3	157824283	rs6441160	3	157653378	C	T	0.139165	-0.0071992	0.0198895	0.7173821	-0.381737	0.0445994	1.14E-17	0.0188591	0.0521492	0.7176236	0.7176236	0.943734493	0.2749319	20	1.02(0.92 - 1.13)
cg15580226	SDC3	1	31362242	rs10753239	1	31362224	C	T	0.487078	0.00329374	0.0118864	0.7817021	0.860413	0.0297739	1.26E-183	0.00382809	0.0138154	0.7817119	0.5070409	0.962049039	0.4121889	19	1.00(0.98 - 1.03)
cg15598120	ADAM19	5	157001591	rs1990951	5	156920911	T	C	0.461233	0.00906534	0.0117133	0.4389689	-0.189996	0.0327287	6.43E-09	-0.0477134	0.0621958	0.4429935	0.4429935	0.852437938	0.3209638	20	0.95(0.84 - 1.08)
cg15603548	PLOD1	1	12009394	rs6697996	1	12006802	G	T	0.0745527	-0.0276776	0.0289298	0.3387107	0.427347	0.0565689	4.21E-14	-0.0647661	0.0682369	0.342552	0.342552	0.801202953	0.05797189	20	0.94(0.82 - 1.07)
cg15613048	KIF17	1	21044031	rs646786	1	21054726	A	G	0.316103	0.000840283	0.0128258	0.9477639	0.23521	0.0346712	1.17E-11	0.00357248	0.0545317	0.9477664	0.9477664	0.99312661	0.2933682	20	1.00(0.90 - 1.12)
cg15617545	SERPING1	11	57365018	rs10750866	11	57404779	G	A	0.269384	0.0228167	0.012779	0.07418284	-0.22386	0.0368571	1.25E-09	-0.101924	0.0595002	0.08671238	0.08671238	0.543806332	0.4586848	20	0.90(0.80 - 1.01)
cg15618108	PPFIA4	1	203044677	rs4950876	1	203021807	A	G	0.375746	-0.00941629	0.0128699	0.4643809	0.218233	0.0328774	3.18E-11	-0.0431478	0.0593303	0.4670743	0.4670743	0.861797796	0.8490923	16	0.96(0.85 - 1.08)
cg15622544	GIPR	19	46171507	rs4803843	19	46155919	G	A	0.247515	0.00144294	0.0137133	0.9161997	0.200226	0.0363324	3.57E-08	0.00720656	0.0685016	0.9162149	0.9162149	0.987699733	0.01045179	20	1.01(0.88 - 1.15)
cg15631106	QSOX1	1	180153485	rs145155235	1	180335933	C	T	0.00497018	-0.0459749	0.119134	0.699564	-3.12851	0.186547	4.01E-63	0.0146955	0.0380902	0.6996396	0.4853953	0.938211711	0.2547692	7	1.01(0.94 - 1.09)
cg15639951	MAP3K14	17	43367609	rs7222094	17	43367653	C	T	0.481113	0.016607	0.0116792	0.1550467	-0.543664	0.0332247	3.50E-60	-0.0305465	0.0215634	0.1566025	0.1784784	0.649870022	0.4358718	20	0.97(0.93 - 1.01)
cg15640870	GPT	8	145731409	rs12542925	8	145892022	A	G	0.0964215	-0.012442	0.0182959	0.4964772	-1.32067	0.0520843	7.62E-142	0.00942094	0.0138584	0.496632	0.2505592	0.874553083	0.4722231	20	1.01(0.98 - 1.04)
cg15692229	EGFR	7	55257946	rs1554718	7	55255963	T	C	0.392644	0.00894016	0.0117136	0.4453268	-0.178567	0.0319807	2.36E-08	-0.0500661	0.0662077	0.449531	0.449531	0.856248297	0.7347155	6	0.95(0.84 - 1.08)
cg15698299	ALAS1	3	52233019	rs181274	3	52233861	T	A	0.465209	-0.0271842	0.0117187	0.02035558	0.353866	0.0321937	4.18E-28	-0.0768205	0.0338456	0.02322375	0.07321779	0.300586337	0.08350341	20	0.93(0.87 - 0.99)
cg15700009	LDHA	11	18415711	rs10766473	11	18401531	G	A	0.414513	-0.00982151	0.0123492	0.42643	-0.40262	0.0327367	9.20E-35	0.024394	0.0307361	0.4273947	0.4273947	0.846074579	0.606788	20	1.02(0.96 - 1.09)
cg15703636	COL21A1	6	56112498	rs9296834	6	56112213	G	C	0.224652	0.0216046	0.0134777	0.1089372	-0.258576	0.0355093	3.29E-13	-0.0835522	0.0533707	0.1174642	0.1174642	0.60082721	0.303564	20	0.92(0.83 - 1.02)
cg15721981	SLC16A10	6	111408429	rs9487584	6	111414097	G	A	0.319085	-0.00544376	0.013509	0.6869682	0.5241	0.0330156	9.54E-57	-0.0103869	0.0257839	0.6870637	0.4863934	0.93545975	0.4150235	20	0.99(0.94 - 1.04)
cg15726154	SHOX2	3	157817678	rs62288261	3	157817433	C	A	0.152087	-0.00860826	0.0187368	0.645925	0.747368	0.0432398	6.18E-67	-0.0115181	0.0250792	0.6460414	0.9461877	0.923101279	0.3235448	20	0.99(0.94 - 1.04)
cg15729137	GAPDHS	19	36024282	rs55661438	19	36027200	A	G	0.138171	-0.025897	0.0151486	0.08735265	0.852814	0.0459743	8.18E-77	-0.0303665	0.0178384	0.08869594	0.04228125	0.54806185	0.8609223	20	0.97(0.94 - 1.00)
cg15730074	MCF2L	13	113744115	rs4907483	13	113744139	G	A	0.269384	0.0230326	0.0159167	0.147877	-0.202171	0.0362598	2.47E-08	-0.113927	0.0813374	0.1613139	0.1613139	0.655607505	0.1082401	10	0.89(0.76 - 1.05)
cg15784784	PC	11	66628295	rs4930391	11	66645254	T	C	0.415507	0.000976584	0.0117006	0.9334823	-0.195935	0.0316623	6.08E-10	-0.00498423	0.0597222	0.9334883	0.9334883	0.990198383	0.6897842	20	1.00(0.89 - 1.12)
cg15785860	ADH1C	4	100274660	rs78744403	4	100276771	A	G	0.0894632	-0.00366179	0.0168879	0.8283414	-0.374952	0.0517472	4.30E-13	0.00976604	0.0450604	0.8284171	0.975027	0.971066013	0.205518	12	1.01(0.92 - 1.10)
cg15806365	ADARB2	10	1386520	rs3793739	10	1282530	A	C	0.350895	0.00579663	0.0128275	0.6513476	0.291785	0.0334363	2.62E-18	0.0198661	0.044021	0.6517833	0.6517833	0.923859548	0.4691736	19	1.02(0.94 - 1.11)
cg15827031	NUP155	5	37371628	rs13179942	5	37279482	T	C	0.329026	0.00710439	0.0121958	0.5602114	0.243593	0.0346468	2.05E-12	0.029165	0.0502379	0.5615516	0.5615516	0.898258868	0.4275687	20	1.03(0.93 - 1.14)
cg15892617	CACNA1S	1	201081680	rs7516023	1	201085521	T	C	0.409543	0.0161948	0.0118237	0.1707838	0.297545	0.0315772	4.39E-21	0.0544282	0.0401552	0.1752759	0.1752759	0.670605813	0.2401929	20	1.06(0.98 - 1.14)
cg15893346	GUSB	7	65447565	rs431168	7	65511604	T	G	0.0636183	-0.0122572	0.0263695	0.6420569	-0.388061	0.066434	5.18E-09	0.0315857	0.0681667	0.6431062	0.6431062	0.922178057	0.1315963	15	1.03(0.90 - 1.18)
cg15906692	ACTG1	17	79478715	rs6565586	17	79469118	A	T	0.228628	0.00327598	0.0136187	0.8099038	0.245885	0.0383672	1.47E-10	0.0133232	0.0554256	0.810035	0.810035	0.967547737	0.8287337	20	1.01(0.91 - 1.13)
cg15914500	HK3	5	176316668	rs73337977	5	176209447	A	T	0.0367793	-0.0676559	0.0307535	0.02781105	-0.733914	0.0935794	4.41E-15	0.092185	0.0435208	0.03415944	0.1011479	0.362049881	0.4451127	13	1.10(1.01 - 1.19)
cg15918732	SERPING1	11	57364939	rs3824988	11	57377968	G	A	0.264414	0.0233312	0.0126558	0.06525336	-0.370611	0.0367126	5.82E-24	-0.0629533	0.0347132	0.06975068	0.1101255	0.499675352	0.4726248	20	0.94(0.88 - 1.01)
cg15920453	MCF2L	13	113635755	rs9549626	13	113648551	A	G	0.406561	0.0147151	0.0122962	0.231416	0.486254	0.0327896	9.44E-50	0.0302622	0.0253698	0.2329314	0.3059135	0.724508541	0.2341378	20	1.03(0.98 - 1.08)
cg15935860	PKP1	1	201282499	rs854509	1	201296678	T	A	0.358847	5.73E-05	0.0123024	0.9962822	-0.344209	0.0334826	8.65E-25	-0.000166539	0.0357411	0.9962822	0.9962822	0.999560174	0.8322572	20	1.00(0.93 - 1.07)
cg15962314	ARTN	1	44399869	rs3791116	1	44414156	T	A	0.235586	-0.0128294	0.0143506	0.3713232	-0.618132	0.0383725	2.22E-58	0.0207551	0.0232518	0.3720586	0.6051014	0.819743922	0.6655735	20	1.02(0.98 - 1.07)
cg15964468	ZSCAN12	6	28351351	rs75885713	6	28312356	A	G	0.0318091	-0.109731	0.0353307	0.001897485	0.523703	0.0894397	4.76E-09	-0.209529	0.0763661	0.006074305	0.006950513	0.139987421	7.02E-05	20	0.81(0.70 - 0.94)
cg15973594	HCG9	6	29942083	rs17369215	6	29647715	T	C	0.243539	0.172263	0.0123727	4.60E-44	-0.788037	0.0369141	4.08E-101	-0.218597	0.0187447	2.00E-31	2.44E-36	1.47E-28	0.000302227	20	0.80(0.77 - 0.83)
cg15985470	FGF6	12	4554756	rs11613495	12	4554630	G	A	0.146123	0.00634456	0.0150461	0.6732625	0.238094	0.0417558	1.18E-08	0.0266473	0.0633666	0.6741009	0.6741009	0.930780008	0.4820043	20	1.03(0.91 - 1.16)
cg15988792	ACSS1	20	25039314	rs6138389	20	24837810	A	G	0.0139165	0.00510366	0.0355963	0.8859931	1.51535	0.118507	1.94E-37	0.00336797	0.0234919	0.8860002	0.600252	0.981746027	0.3879901	20	1.00(0.96 - 1.05)
cg15996769	ACACB	12	109592065	rs12426388	12	109599665	T	C	0.338966	0.00490586	0.0117577	0.6764981	0.199186	0.0336109	3.10E-09	0.0246296	0.059175	0.6772518	0.6772518	0.93169499	0.9946323	20	1.02(0.91 - 1.15)
cg16000463	UPK1A	19	36157677	rs4806187	19	36149761	G	A	0.511928	-0.0111809	0.011687	0.338721	0.371478	0.031602	6.67E-32	-0.0300984	0.0315649	0.3403152	0.3403152	0.799497397	0.453356	20	0.97(0.91 - 1.03)
cg16009311	EXT1	8	119086762	rs2451142	8	119128220	T	C	0.225646	0.0033197	0.0133889	0.8041776	-0.20514	0.0370991	3.21E-08	-0.0161826	0.0653327	0.8043702	0.8043702	0.966519885	0.5739199	14	0.98(0.87 - 1.12)
cg16024904	B3GNT3	19	17905718	rs10854161	19	17905619	G	A	0.277336	0.0132138	0.0128451	0.303619	0.70567	0.0363533	6.18E-84	0.0187252	0.0182282	0.3042971	0.2683302	0.774179972	0.2267866	20	1.02(0.98 - 1.06)
cg16028599	TNRC18	7	5400758	rs6974185	7	5400928	G	A	0.361829	0.013002	0.0126193	0.3028567	-0.271823	0.034553	3.64E-15	-0.0478327	0.0468213	0.3069694	0.3069694	0.776425175	0.3738464	20	0.95(0.87 - 1.04)
cg16031250	TGFBI	5	135365012	rs112615089	5	135266055	T	C	0.0685885	0.0230244	0.0199807	0.2491847	0.63159	0.0617612	1.51E-24	0.0364547	0.0318358	0.2521739	0.1707291	0.740779375	0.2411134	20	1.04(0.97 - 1.10)
cg16035921	PDK2	17	48187466	rs78834689	17	48171679	T	G	0.135189	-0.0259411	0.0174572	0.1372837	-0.912539	0.0407997	8.37E-111	0.0284274	0.0191725	0.1381504	0.04558281	0.625806603	0.3338119	20	1.03(0.99 - 1.07)
cg16038331	CLN6	15	68503187	rs1012521	15	68508643	T	A	0.43837	-0.00319191	0.0116743	0.7845355	-0.771457	0.0297065	1.10E-148	0.00413751	0.0151336	0.7845471	0.1641595	0.962834999	0.284712	20	1.00(0.97 - 1.03)
cg16044595	GPR137B	1	236304396	rs911270	1	236304247	A	T	0.372763	0.0265176	0.0120099	0.02724578	0.396458	0.0336082	4.07E-32	0.0668863	0.0308191	0.02998495	0.1019141	0.339195966	0.4756483	20	1.07(1.01 - 1.14)
cg16052901	VPS52	6	33240864	rs2282850	6	33267103	T	C	0.186879	0.0400732	0.0160233	0.01238666	-0.360025	0.0410621	1.82E-18	-0.111307	0.0462813	0.01617211	1.26E-07	0.24904299	0.001268745	20	0.89(0.82 - 0.98)
cg16082401	GIPR	19	46181221	rs10423928	19	46182304	A	T	0.213718	-0.0199758	0.0133684	0.135109	-0.58029	0.0409981	1.76E-45	0.0344238	0.0231655	0.1372799	0.0841592	0.624762858	0.05662762	20	1.04(0.99 - 1.08)
cg16100355	MCF2L	13	113648607	rs2993287	13	113639862	A	G	0.375746	0.0215909	0.0132309	0.1027102	-0.211075	0.0331351	1.89E-10	-0.10229	0.0647074	0.1139218	0.1139218	0.593486849	0.9402893	10	0.90(0.80 - 1.02)
cg16115627	DPP6	7	154684433	rs117787641	7	154686551	T	C	0.0904573	0.0287954	0.0170332	0.09092364	0.445531	0.0559339	1.65E-15	0.0646316	0.0390828	0.09818645	0.09818645	0.566383104	0.3947126	20	1.07(0.99 - 1.15)
cg16122370	MCF2L	13	113696520	rs1537023	13	113696513	A	G	0.16501	0.00556305	0.0187373	0.7665451	-0.529004	0.0472068	3.81E-29	-0.0105161	0.0354324	0.7666246	0.6845011	0.958273531	0.9014281	20	0.99(0.92 - 1.06)
cg16167877	KRT5	12	52914229	rs12821071	12	52914211	C	T	0.167992	-0.0119272	0.0196959	0.5448019	0.845172	0.0389575	2.30E-104	-0.0141122	0.0233131	0.5449585	0.257784	0.892240815	0.08402282	20	0.99(0.94 - 1.03)
cg16205897	P4HA2	5	131564050	rs10479000	5	131607402	C	T	0.423459	-0.0106373	0.0127215	0.4030609	-0.600145	0.0295895	1.84E-91	0.0177246	0.0212154	0.4034602	0.1381844	0.834196415	0.01266434	20	1.02(0.98 - 1.06)
cg16217803	CHST2	3	142841719	rs6664	3	142841740	T	C	0.293241	-0.00330421	0.0124467	0.7906484	0.263653	0.0346953	2.98E-14	-0.0125324	0.0472374	0.790773	0.3542364	0.96385655	0.09271403	18	0.99(0.90 - 1.08)
cg16246545	PHGDH	1	120255941	rs11583993	1	120255370	A	G	0.112326	0.00699114	0.0209221	0.7382656	-0.951179	0.0529875	4.71E-72	-0.00734997	0.0219998	0.7383093	0.5120125	0.950111043	0.2707978	20	0.99(0.95 - 1.04)
cg16272554	COLQ	3	15541262	rs68146283	3	15553781	A	G	0.10835	-0.00828947	0.0214747	0.6994885	-0.593523	0.0550764	4.45E-27	0.0139666	0.036205	0.6996718	0.7208753	0.938211711	0.6816782	20	1.01(0.94 - 1.09)
cg16287284	SLC5A8	12	101580136	rs2712622	12	101600321	C	T	0.470179	0.00881871	0.0117064	0.4512553	-0.207154	0.0331568	4.16E-10	-0.0425708	0.0569199	0.4545164	0.4545164	0.857658539	0.6180397	20	0.96(0.86 - 1.07)
cg16296438	ADARB2	10	1416569	rs11250482	10	1416765	A	G	0.148111	-0.00200264	0.0156396	0.8981099	-0.280832	0.0447712	3.55E-10	0.0071311	0.0557019	0.8981311	0.8981311	0.983886929	0.2188627	20	1.01(0.90 - 1.12)
cg16303742	COLQ	3	15540471	rs983268	3	15548586	G	C	0.32505	0.00661562	0.0133107	0.6191783	1.08716	0.0253689	0	0.00608522	0.0122443	0.6192019	0.1557745	0.915805243	0.8221814	20	1.01(0.98 - 1.03)
cg16308521	NUP50	22	45580979	rs132840	22	45557244	C	G	0.309145	-0.00613235	0.0126822	0.6287124	-0.254685	0.0335812	3.35E-14	0.0240782	0.0498968	0.6294081	0.6294081	0.918577651	0.8676463	20	1.02(0.93 - 1.13)
cg16324184	PFKP	10	3165537	rs113999704	10	3213015	C	T	0.00695825	-0.0375753	0.0782639	0.631149	-4.3077	0.135983	3.11E-220	0.00872282	0.0181705	0.6311882	0.9469888	0.919202408	NA	NA	1.01(0.97 - 1.05)
cg16327410	MCF2L	13	113743564	rs491455	13	113738175	G	A	0.329026	0.00438864	0.0123949	0.7232878	0.286732	0.0349633	2.38E-16	0.0153057	0.0432684	0.7235347	0.7235347	0.945346436	0.3591669	20	1.02(0.93 - 1.11)
cg16343401	GFAP	17	42989147	rs73307481	17	42989738	T	G	0.111332	-0.0104624	0.0208164	0.6152429	-0.827222	0.049399	6.08E-63	0.0126476	0.0251756	0.615402	0.03303027	0.914346382	0.6503919	20	1.01(0.96 - 1.06)
cg16344511	CD44	11	35228261	rs6484770	11	35239565	A	G	0.319085	-0.00681831	0.0133864	0.6105097	-0.446155	0.0335287	2.12E-40	0.0152824	0.0300259	0.6107709	0.2898224	0.912444543	0.2203431	20	1.02(0.96 - 1.08)
cg16345055	TGFBRAP1	2	105884718	rs62152061	2	105979374	T	G	0.0596421	0.023465	0.0240387	0.3289979	-0.970766	0.0778011	9.90E-36	-0.0241716	0.0248383	0.3304733	0.5929973	0.793272365	0.1704953	14	0.98(0.93 - 1.02)
cg16348003	S100A14	1	153589781	rs6674929	1	153648661	G	A	0.44334	-0.00202849	0.0117589	0.8630391	0.898178	0.0275913	1.90E-232	-0.00225845	0.0130921	0.863041	0.9546844	0.978012081	0.8288524	20	1.00(0.97 - 1.02)
cg16358738	AGXT	2	241808595	rs11686679	2	241803100	G	A	0.204771	0.00844114	0.0138372	0.5418404	-0.431358	0.0387343	8.35E-29	-0.0195688	0.0321263	0.5424455	0.2706319	0.891815592	0.09269095	20	0.98(0.92 - 1.04)
cg16361013	RNPEPL1	2	241513650	rs56352308	2	241526053	T	A	0.159046	-0.0225458	0.014825	0.1283111	0.274843	0.0417524	4.62E-11	-0.0820315	0.0553607	0.1384027	0.1384027	0.626122164	0.3088837	15	0.92(0.83 - 1.03)
cg16365187	DPYSL4	10	134000377	rs4242715	10	133986135	G	A	0.358847	-0.0112346	0.011879	0.3442746	0.433546	0.0355562	3.38E-34	-0.0259133	0.0274819	0.3457214	0.5997618	0.802175171	0.1187955	20	0.97(0.92 - 1.03)
cg16368146	HCG9	6	29943425	rs1362126	6	29691019	A	G	0.439364	0.132367	0.0116323	5.30E-30	0.527127	0.0318999	2.45E-61	0.25111	0.0267936	7.12E-21	4.49E-21	2.45E-18	3.36E-05	20	1.29(1.22 - 1.35)
cg16374656	EXT1	8	119124790	rs10955856	8	119133116	G	C	0.384692	0.00400947	0.0121358	0.7411101	0.267314	0.0328531	4.06E-16	0.0149991	0.0454365	0.7413156	0.7413156	0.951087294	0.6354576	20	1.02(0.93 - 1.11)
cg16397968	PFKP	10	3164740	rs7896260	10	3165149	C	T	0.293241	-0.000596609	0.0130524	0.9635424	-1.4325	0.0210001	0	0.000416482	0.00911165	0.9635424	0.9616137	0.995381656	0.9541295	20	1.00(0.98 - 1.02)
cg16405876	DMGDH	5	78317871	rs9293769	5	78629346	C	T	0.402584	-0.0108724	0.011754	0.3549681	0.190709	0.0335537	1.32E-08	-0.0570103	0.0624439	0.3612509	0.3612509	0.813970347	0.3217177	20	0.94(0.84 - 1.07)
cg16421871	MCF2L	13	113634978	rs3011534	13	113644829	G	A	0.0318091	-0.0107131	0.0216553	0.6208046	3.11505	0.112464	7.36E-169	-0.00343914	0.00695293	0.6208603	0.7327156	0.916012372	0.4543481	9	1.00(0.98 - 1.01)
cg16431436	VCAN	5	82768907	rs4470745	5	82789647	G	A	0.413519	-0.00896269	0.0121247	0.45978	0.248903	0.0330509	5.04E-14	-0.0360088	0.0489466	0.4619293	0.4619293	0.860125445	0.5429128	17	0.96(0.88 - 1.06)
cg16447794	ARHGDIG	16	331207	rs55859500	16	329138	T	G	0.0516899	-0.00190037	0.0261796	0.9421326	-0.881316	0.068754	1.29E-37	0.00215629	0.0297056	0.9421335	0.5940335	0.992119132	0.6479048	20	1.00(0.95 - 1.06)
cg16455798	KIAA0513	16	85083652	rs11865650	16	84961839	T	C	0.0159046	-0.0195649	0.0413239	0.6358904	-1.04586	0.127646	2.54E-16	0.018707	0.0395779	0.636453	0.8925956	0.92034828	NA	NA	1.02(0.94 - 1.10)
cg16476432	GCK	7	44229319	rs35832856	7	44240563	T	C	0.0646123	0.0144348	0.0220469	0.5126406	-2.46446	0.0356808	0	-0.00585718	0.00894634	0.5126596	0.438334	0.881899743	0.9371578	20	0.99(0.98 - 1.01)
cg16493071	CACNA1H	16	1225126	rs8051668	16	1192375	G	A	0.307157	0.00451769	0.0127172	0.7224079	0.304803	0.0354283	7.74E-18	0.0148217	0.0417582	0.7226345	0.5575475	0.945152269	0.9885463	11	1.01(0.94 - 1.10)
cg16502826	AGRN	1	970237	rs9442368	1	1010717	C	T	0.4334	0.0111477	0.0116954	0.3405041	0.237173	0.0325838	3.37E-13	0.0470024	0.0497327	0.3446074	0.3446074	0.801608045	0.5588075	20	1.05(0.95 - 1.16)
cg16524284	SLC7A9	19	33353338	rs11084672	19	33353357	T	C	0.149105	-0.0227301	0.0182309	0.2124746	0.52844	0.0444948	1.57E-32	-0.0430136	0.034689	0.2149844	0.3097742	0.708767059	0.947224	20	0.96(0.89 - 1.03)
cg16529799	MCTP1	5	94277008	rs32916	5	94279501	T	C	0.299205	-0.0232041	0.0118632	0.05046832	-0.216342	0.0345689	3.89E-10	0.107256	0.0574511	0.06191341	0.06191341	0.473532709	0.01663827	20	1.11(0.99 - 1.25)
cg16534307	CREB5	7	28452289	rs11971210	7	28483754	C	T	0.104374	0.0215364	0.0187653	0.2511042	0.34287	0.0601184	1.18E-08	0.0628121	0.0558272	0.2605393	0.2605393	0.746203263	0.3165371	3	1.06(0.95 - 1.19)
cg16558994	KIF17	1	21023132	rs590454	1	21023603	C	T	0.422465	-0.00783477	0.0116714	0.5020426	1.09989	0.0220953	0	-0.00712326	0.0106124	0.5020814	0.02718364	0.87742145	0.1959799	20	0.99(0.97 - 1.01)
cg16562730	CHST4	16	71560187	rs55676788	16	71560153	C	T	0.121272	0.0130049	0.0194974	0.5047677	-0.646538	0.0506526	2.60E-37	-0.0201147	0.0301978	0.5053484	0.6479365	0.879221968	0.227529	20	0.98(0.92 - 1.04)
cg16581017	MYL10	7	101256647	rs13226908	7	101257776	A	G	0.209742	-0.00159689	0.0141053	0.9098624	-0.260822	0.0392622	3.07E-11	0.00612253	0.054088	0.9098755	0.9098755	0.985743549	0.4650821	19	1.01(0.90 - 1.12)
cg16585972	EFS	14	23835212	rs10137082	14	23840033	T	C	0.228628	0.00548273	0.0161414	0.734106	0.225129	0.0375156	1.96E-09	0.0243537	0.0718132	0.7345148	0.7345148	0.948590912	0.8240832	16	1.02(0.89 - 1.18)
cg16587265	GPT	8	145728203	rs4244613	8	145741765	A	G	0.425447	-0.0236757	0.0117776	0.04440672	-0.232043	0.0320178	4.25E-13	0.102032	0.0526726	0.05273382	0.05273382	0.44304419	0.7406033	20	1.11(1.00 - 1.23)
cg16612562	RASL10A	22	29712045	rs73156525	22	29712049	A	G	0.119284	-0.00630376	0.0223299	0.7777125	0.776113	0.050769	9.31E-53	-0.00812222	0.0287764	0.7777494	0.1243779	0.961084008	0.02344858	20	0.99(0.94 - 1.05)
cg16615291	ADARB2	10	1410519	rs11250487	10	1434168	A	C	0.357853	0.00185292	0.012634	0.8833993	0.250141	0.0342752	2.92E-13	0.00740749	0.0505177	0.8834227	0.1714702	0.981314647	0.8960537	20	1.01(0.91 - 1.11)
cg16626875	HK2	2	75093247	rs3821307	2	75094258	T	C	0.156064	0.00723899	0.0148162	0.6251347	-0.444591	0.0420989	4.54E-26	-0.0162824	0.0333611	0.6255044	0.6255044	0.917597995	0.3274993	12	0.98(0.92 - 1.05)
cg16635108	B3GAT1	11	134281328	rs58475265	11	134264142	C	T	0.148111	-0.0039047	0.0162192	0.8097523	-0.282084	0.0427136	4.00E-11	0.0138423	0.0575359	0.8098762	0.8098762	0.967547737	0.9654685	18	1.01(0.91 - 1.13)
cg16646662	ADARB2	10	1778529	rs10903553	10	1771854	G	A	0.395626	0.0101933	0.0117276	0.3847531	-0.201951	0.0336759	2.01E-09	-0.0504741	0.0586782	0.3896876	0.3896876	0.828476983	0.7474818	11	0.95(0.85 - 1.07)
cg16661473	ADARB2	10	1286479	rs7392620	10	1285054	C	G	0.349901	-0.00248647	0.0127872	0.8458236	0.237227	0.0328685	5.30E-13	-0.0104814	0.0539224	0.8458788	0.8458788	0.974844642	0.831184	20	0.99(0.89 - 1.10)
cg16667508	MATN4	20	43936853	rs2743221	20	43927602	A	G	0.208748	0.0110323	0.0135426	0.4152803	-1.33492	0.0271802	0	-0.00826442	0.0101463	0.4153444	0.445879	0.84002788	0.7175093	20	0.99(0.97 - 1.01)
cg16671682	NACC1	19	13249201	rs12981904	19	13248856	T	C	0.32505	-0.0140081	0.013107	0.2851825	-0.358057	0.035511	6.57E-24	0.0391226	0.036811	0.2878745	0.2878745	0.764741456	0.460133	17	1.04(0.97 - 1.12)
cg16682276	GNMT	6	42928056	rs9471975	6	42919222	T	C	0.411531	-0.0182758	0.0116911	0.1180001	0.811467	0.0305935	5.10E-155	-0.0225219	0.0144324	0.1186381	0.5575365	0.602486739	0.2449519	20	0.98(0.95 - 1.01)
cg16688533	STC1	8	23713016	rs12546342	8	23743178	C	T	0.0675944	0.0378515	0.0255704	0.138797	-2.10232	0.0393336	0	-0.0180046	0.0121676	0.1389484	0.2610365	0.626804917	0.1421104	20	0.98(0.96 - 1.01)
cg16690356	HCG9	6	29945948	rs149543464	6	30400763	A	G	0.082505	-0.0305059	0.0212489	0.1511031	-1.34107	0.0376239	2.90E-278	0.0227474	0.0158575	0.1514345	7.06E-33	0.64458479	0.004177515	20	1.02(0.99 - 1.06)
cg16696317	TCL1A	14	96180406	rs2887399	14	96180695	T	G	0.218688	0.017105	0.0140357	0.2229664	0.242279	0.0403952	2.00E-09	0.0706003	0.0591157	0.2323708	0.2323708	0.723910572	0.4691751	20	1.07(0.96 - 1.20)
cg16701167	ME1	6	84141234	rs13201274	6	84176481	A	G	0.223658	-0.0174638	0.0143546	0.2237566	-0.486434	0.0391648	2.03E-35	0.0359017	0.0296511	0.2259703	0.2259703	0.718740569	0.8624926	20	1.04(0.98 - 1.10)
cg16705086	INSL3	19	17931932	rs4808100	19	17931497	T	C	0.404573	0.0164887	0.0119024	0.1659529	0.470717	0.0328065	1.09E-46	0.0350289	0.0254032	0.1679214	0.1679214	0.661848656	0.2804714	10	1.04(0.99 - 1.09)
cg16705273	SETBP1	18	42262885	rs11082395	18	42072716	T	C	0.150099	0.0396297	0.0165627	0.01672456	-0.554146	0.049884	1.14E-28	-0.0715148	0.0305741	0.01933208	0.2385156	0.272069198	0.2187907	20	0.93(0.88 - 0.99)
cg16706389	ADARB2	10	1568812	rs2820651	10	1471765	A	C	0.0805169	0.00119362	0.0194848	0.9511529	0.85992	0.0574035	9.88E-51	0.00138806	0.022659	0.9511533	0.9011408	0.99326039	0.818677	20	1.00(0.96 - 1.05)
cg16720405	PDIA5	3	122790178	rs3804753	3	122851840	A	G	0.411531	0.00458038	0.0120258	0.7032927	-0.22889	0.0328772	3.36E-12	-0.0200112	0.0526181	0.7037148	0.7037148	0.9392298	0.5532591	20	0.98(0.88 - 1.09)
cg16724148	AGL	1	100326338	rs550941	1	100310243	T	C	0.434394	0.00432448	0.0117805	0.7135534	-0.576953	0.0314745	4.70E-75	-0.00749537	0.0204226	0.7136083	0.4959057	0.942169097	0.2562529	20	0.99(0.95 - 1.03)
cg16733866	MX1	21	42792609	rs459498	21	42795027	A	G	0.389662	9.34E-05	0.0117835	0.9936737	0.365777	0.0329938	1.46E-28	0.000255429	0.032215	0.9936737	0.9936737	0.999528234	0.2221504	20	1.00(0.94 - 1.07)
cg16736679	ADARB2	10	1704969	rs12265257	10	1704740	G	A	0.290258	0.00169141	0.0143106	0.9059149	-0.489683	0.0354017	1.63E-43	-0.00345409	0.0292253	0.9059183	0.4584709	0.984875095	0.00606197	20	1.00(0.94 - 1.06)
cg16738646	SLC2A1	1	43409193	rs1385129	1	43408966	A	G	0.218688	0.00345289	0.0135609	0.7990158	-0.738926	0.0374908	1.79E-86	-0.00467285	0.0183537	0.7990322	0.6988567	0.965173925	0.8037297	20	1.00(0.96 - 1.03)
cg16738971	ALDH7A1	5	125931166	rs11960347	5	125945742	C	T	0.0775348	-0.00329132	0.0226195	0.8843097	0.825711	0.0601324	6.57E-43	-0.00398605	0.0273955	0.8843162	0.7703311	0.981341821	0.01976336	20	1.00(0.94 - 1.05)
cg16744531	B3GNT3	19	17905626	rs10854161	19	17905619	G	A	0.277336	0.0132138	0.0128451	0.303619	1.10184	0.031018	2.19E-276	0.0119925	0.0116627	0.3038217	0.1930621	0.774037379	0.1497701	20	1.01(0.99 - 1.04)
cg16745616	ANGPTL4	19	8428856	rs10421495	19	8454523	A	G	0.460239	-0.00478544	0.0117104	0.6827975	0.245587	0.0319834	1.61E-14	-0.0194857	0.0477508	0.6832214	0.6832214	0.934064061	0.7748333	20	0.98(0.89 - 1.08)
cg16761096	COBL	7	51383119	rs315108	7	51388730	G	A	0.484095	0.0110118	0.0117141	0.3471937	0.360794	0.0320547	2.17E-29	0.030521	0.0325806	0.3488691	0.5339078	0.804625002	0.9653179	20	1.03(0.97 - 1.10)
cg16785077	MX1	21	42791867	rs459498	21	42795027	A	G	0.389662	9.34E-05	0.0117835	0.9936737	0.21658	0.0336133	1.17E-10	0.000431387	0.0544071	0.9936737	0.9936737	0.999528234	0.1503091	14	1.00(0.90 - 1.11)
cg16792234	SLC25A13	7	95828497	rs13307036	7	95832061	G	A	0.354871	0.00829183	0.0119999	0.4895708	1.36856	0.0167777	0	0.00605881	0.00876859	0.4895864	0.7065125	0.872433184	0.1934011	20	1.01(0.99 - 1.02)
cg16795184	NUP93	16	56777257	rs4238789	16	56742746	T	C	0.166004	0.00674165	0.0145768	0.6437287	0.24149	0.0442524	4.84E-08	0.0279169	0.0605782	0.6449136	0.6449136	0.922832345	0.2223828	9	1.03(0.91 - 1.16)
cg16817229	MX1	21	42798199	rs459482	21	42793791	G	C	0.405567	-0.000669535	0.0117617	0.9546049	-0.194432	0.0329062	3.45E-09	0.00344354	0.0604953	0.954607	0.954607	0.993931789	0.2314415	18	1.00(0.89 - 1.13)
cg16819028	PKP1	1	201251982	rs12143238	1	201246862	A	G	0.0854871	0.0177311	0.0225535	0.4317623	-0.429155	0.0575875	9.18E-14	-0.0413163	0.0528448	0.4343081	0.4343081	0.84898418	0.9972992	20	0.96(0.87 - 1.06)
cg16822035	MCF2L	13	113633379	rs1317507	13	113631780	A	C	0.252485	-0.00603913	0.0130025	0.6423188	0.365079	0.0381386	1.04E-21	-0.016542	0.0356575	0.6427098	0.6427098	0.921954977	0.2448853	20	0.98(0.92 - 1.05)
cg16823042	AGAP2	12	58119992	rs4760169	12	58118847	C	T	0.127237	-0.0215034	0.016451	0.1911726	0.307816	0.0479665	1.39E-10	-0.069858	0.0545417	0.2002573	0.2002573	0.698338893	0.2028406	20	0.93(0.84 - 1.04)
cg16836678	CAPN5	11	76836460	rs1043420	11	76836439	G	A	0.246521	0.0175733	0.0135057	0.193198	0.941827	0.0347336	6.42E-162	0.0186587	0.0143564	0.1937103	0.4914296	0.69227547	0.6018795	20	1.02(0.99 - 1.05)
cg16837441	MATN4	20	43935222	rs2425691	20	43935152	A	C	0.259443	0.00856719	0.0135289	0.5265697	0.347187	0.0364021	1.46E-21	0.024676	0.039053	0.5274785	0.5274785	0.885734483	0.7828473	20	1.02(0.95 - 1.11)
cg16861209	SLC7A9	19	33361127	rs10164326	19	33365292	G	C	0.393638	-0.00877795	0.0117125	0.4535852	-0.371304	0.033063	2.90E-29	0.0236409	0.0316144	0.454588	0.3474138	0.857658539	0.8802369	20	1.02(0.96 - 1.09)
cg16875863	GRIN2D	19	48947572	rs56263003	19	48952002	G	A	0.196819	-0.00340824	0.0144227	0.8131915	0.296478	0.0443301	2.26E-11	-0.0114958	0.0486772	0.8133058	0.8933174	0.968017036	0.826068	14	0.99(0.90 - 1.09)
cg16889990	USP29	19	57631478	rs145097436	19	57525221	G	A	0.0178926	0.0684063	0.0763793	0.3704594	-0.864164	0.102193	2.76E-17	-0.0791589	0.0888795	0.3731268	0.6125211	0.819903061	0.8207876	15	0.92(0.78 - 1.10)
cg16902509	ITGA8	10	15761312	rs1341099	10	15751823	T	C	0.183897	0.00193937	0.0144335	0.8931133	0.326397	0.0455983	8.18E-13	0.00594175	0.0442285	0.893132	0.893132	0.983091984	0.3150843	20	1.01(0.92 - 1.10)
cg16903000	AGRN	1	990293	rs3813194	1	998582	G	C	0.444334	0.00361844	0.0116736	0.7565855	-0.315314	0.0333631	3.36E-21	-0.0114757	0.0370421	0.7567121	0.7567121	0.955521186	0.7030213	17	0.99(0.92 - 1.06)
cg16929139	RNF125	18	29601617	rs336280	18	29643055	T	C	0.398608	0.0141783	0.0118599	0.2318987	0.250656	0.0326331	1.58E-14	0.0565649	0.0478852	0.2374993	0.2374993	0.729142118	0.1491787	20	1.06(0.96 - 1.16)
cg16949914	IL2RA	10	6104515	rs12722497	10	6095928	A	C	0.144135	0.0172673	0.023526	0.462969	-0.505996	0.0577225	1.85E-18	-0.0341254	0.0466571	0.4645304	0.1872876	0.861030185	0.008130994	20	0.97(0.88 - 1.06)
cg16958106	NRXN2	11	64424455	rs2022051	11	64367589	G	A	0.217694	0.0118152	0.0129892	0.3630244	-0.373471	0.0408147	5.67E-20	-0.0316362	0.0349511	0.3653828	0.3653828	0.816410903	0.3236899	20	0.97(0.90 - 1.04)
cg16963373	PFKP	10	3168776	rs7918368	10	3168106	A	G	0.424453	0.000349534	0.0117996	0.9763681	-0.381388	0.032551	1.05E-31	-0.000916479	0.0309387	0.9763682	0.9763682	0.997729039	0.3175245	20	1.00(0.94 - 1.06)
cg16989544	CREB5	7	28666703	rs79198346	7	28666704	A	G	0.00795229	-0.0349951	0.03606	0.3318129	-1.49043	0.210885	1.58E-12	0.0234798	0.0244214	0.3363275	0.3363275	0.797111011	0.6832852	3	1.02(0.98 - 1.07)
cg16990474	ADARB2	10	1506175	rs2676192	10	1505474	C	T	0.462227	-0.00750384	0.0121478	0.5367653	0.373109	0.0322907	6.99E-31	-0.0201116	0.0326048	0.5373462	0.817796	0.889211709	0.4238266	20	0.98(0.92 - 1.04)
cg17021880	AGRN	1	964506	rs3934834	1	1005806	T	C	0.167992	0.000334474	0.0137543	0.9805991	-0.639876	0.045992	5.30E-44	-0.000522717	0.0214953	0.9805992	0.2573315	0.998420115	0.2500305	20	1.00(0.96 - 1.04)
cg17023203	ADARB2	10	1510048	rs59042412	10	1514105	C	G	0.441352	-5.42E-05	0.0117049	0.9963037	-0.998951	0.0263206	0	5.43E-05	0.0117172	0.9963037	0.984171	0.999560174	0.0340723	20	1.00(0.98 - 1.02)
cg17054691	P4HB	17	79813439	rs8324	17	79801288	A	C	0.171968	-0.000392191	0.0153989	0.9796811	0.253414	0.0404896	3.88E-10	-0.00154763	0.0607663	0.9796812	0.9796812	0.998116399	0.5199418	5	1.00(0.89 - 1.12)
cg17115737	POR	7	75580813	rs1362233	7	75721928	C	G	0.172962	0.00913653	0.0126986	0.4718384	-0.455804	0.0434323	9.15E-26	-0.0200449	0.0279252	0.4728768	0.4728768	0.864290406	0.07984374	20	0.98(0.93 - 1.04)
cg17127015	ADPGK	15	73050598	rs3959716	15	73106615	C	G	0.398608	0.00165782	0.0118937	0.8891448	-0.164839	0.0288462	1.10E-08	-0.0100572	0.0721749	0.8891776	0.8891776	0.982265777	0.2721919	20	0.99(0.86 - 1.14)
cg17133388	FAM162A	3	122102727	rs3828361	3	122102710	C	T	0.135189	-0.00709314	0.0139582	0.6113341	0.593959	0.048504	1.77E-34	-0.0119421	0.0235205	0.6116405	0.6116405	0.91267558	0.5164617	20	0.99(0.94 - 1.03)
cg17133972	ADARB2	10	1550073	rs76384854	10	1550095	A	G	0.206759	-0.00212867	0.017485	0.9031028	0.645813	0.037292	3.46E-67	-0.00329611	0.0270751	0.9031052	0.3697052	0.984591674	0.624824	20	1.00(0.95 - 1.05)
cg17144108	GIPR	19	46180412	rs10423928	19	46182304	A	T	0.213718	-0.0199758	0.0133684	0.135109	-0.575347	0.0411619	2.13E-44	0.0347196	0.0233678	0.1373349	0.01318333	0.624798957	0.06845509	20	1.04(0.99 - 1.08)
cg17155859	PLCB3	11	64026541	rs599908	11	64023752	G	C	0.302187	0.0204897	0.0133404	0.1245596	-0.212478	0.0341993	5.20E-10	-0.096432	0.0646748	0.1359542	0.1359542	0.623731661	0.03709223	20	0.91(0.80 - 1.03)
cg17181543	AK5	1	77746571	rs2799568	1	77746521	A	T	0.410537	0.00353174	0.0120315	0.7691086	-0.405745	0.0329186	6.59E-35	-0.00870433	0.0296613	0.7691722	0.9295504	0.958766026	0.5147412	20	0.99(0.94 - 1.05)
cg17191443	MATN4	20	43929629	rs11086956	20	43924106	C	T	0.487078	-0.0069278	0.0116987	0.5537264	0.259422	0.0325567	1.61E-15	-0.0267048	0.0452197	0.5548174	0.5963427	0.895370528	0.6822863	20	0.97(0.89 - 1.06)
cg17205324	EFS	14	23835595	rs4671	14	23825713	A	G	0.27336	0.0110949	0.0136014	0.4146617	0.349214	0.0348425	1.21E-23	0.0317711	0.0390774	0.4162013	0.1871708	0.840711933	0.5861511	20	1.03(0.96 - 1.11)
cg17209284	SP140L	2	231235574	rs182059224	2	231223126	A	G	0.00894632	-0.00718443	0.0751291	0.9238162	-0.926739	0.163863	1.55E-08	0.00775237	0.0810798	0.923827	0.923827	0.988987655	0.7948035	4	1.01(0.86 - 1.18)
cg17218270	RAB11FIP1	8	37749412	rs7341564	8	37730456	T	G	0.37674	0.00129913	0.0124835	0.9171156	-0.470068	0.0345241	3.23E-42	-0.00276371	0.0265576	0.917118	0.3242526	0.987905425	0.09375437	8	1.00(0.95 - 1.05)
cg17221993	ADARB2	10	1234983	rs3793739	10	1282530	A	C	0.350895	0.00579663	0.0128275	0.6513476	0.466636	0.0336564	1.04E-43	0.0124222	0.0275039	0.6515204	0.8396756	0.923854605	0.6938786	20	1.01(0.96 - 1.07)
cg17228698	CHST12	7	2451914	rs6962495	7	2432931	T	G	0.193837	-0.0129403	0.0134036	0.3343271	0.296576	0.0388369	2.23E-14	-0.0436324	0.0455543	0.3381583	0.3381583	0.798329753	0.4833715	14	0.96(0.88 - 1.05)
cg17233819	PLK3	1	45266782	rs11211032	1	45246243	A	C	0.470179	-0.0118032	0.0117386	0.3146546	-0.279649	0.032925	2.00E-17	0.0422072	0.0422694	0.3180223	0.0602743	0.783776156	0.001463031	20	1.04(0.96 - 1.13)
cg17236870	GRID2	4	94122883	rs62309155	4	94122677	C	T	0.054672	0.0177023	0.0203997	0.3855189	0.631861	0.0675627	8.58E-21	0.0280161	0.0324238	0.3875544	0.3875544	0.82839771	0.1116469	20	1.03(0.97 - 1.10)
cg17240976	HDLBP	2	242248764	rs71430325	2	242248765	A	G	0.265408	0.0113725	0.0145979	0.43595	-1.5269	0.016623	0	-0.00744807	0.00956079	0.4359665	0.8091814	0.849961793	0.8816683	20	0.99(0.97 - 1.01)
cg17253810	HCG9	6	29945099	rs2747425	6	29646790	T	C	0.181909	-0.0504552	0.0186397	0.006792134	0.397797	0.0436053	7.33E-20	-0.126837	0.0488766	0.009457978	6.98E-08	0.184848326	1.24E-07	20	0.88(0.80 - 0.97)
cg17259761	PAM	5	102364835	rs7709726	5	102327463	T	C	0.293241	-0.0161753	0.0123622	0.1907213	0.209125	0.0347652	1.79E-09	-0.0773475	0.0604962	0.2010552	0.2010552	0.698881101	0.03451736	20	0.93(0.82 - 1.04)
cg17314180	CRYGB	2	209011053	rs6729051	2	209025027	T	G	0.186879	0.00902136	0.014632	0.5375316	0.240461	0.0420314	1.06E-08	0.037517	0.0612023	0.539876	0.539876	0.890661197	0.9036368	20	1.04(0.92 - 1.17)
cg17324128	RASSF4	10	45455500	rs12777031	10	45452000	A	T	0.167992	0.0316128	0.0164318	0.05436971	-0.297587	0.0459535	9.43E-11	-0.106231	0.0576021	0.06515191	0.06515191	0.484619811	0.1740672	7	0.90(0.80 - 1.01)
cg17331566	B4GALT2	1	44444305	rs7555	1	44456742	T	C	0.082505	0.00739443	0.0185139	0.6895994	-0.486763	0.0599507	4.69E-16	-0.015191	0.0380807	0.6899547	0.6899547	0.936104815	0.654378	20	0.98(0.91 - 1.06)
cg17336044	NUP210	3	13431720	rs6783570	3	13431721	A	G	0.0337972	0.0351162	0.0452797	0.4380209	-3.77811	0.055687	0	-0.00929464	0.0119855	0.4380508	0.7302191	0.850796049	0.03400259	20	0.99(0.97 - 1.01)
cg17344149	NUP98	11	3817692	rs61508984	11	3806036	T	C	0.0755467	-0.00887957	0.0246584	0.7187699	0.845869	0.062745	2.02E-41	-0.0104976	0.029162	0.7188659	0.8869635	0.944410592	0.7755431	20	0.99(0.93 - 1.05)
cg17344932	MED24	17	38183730	rs2302774	17	38183090	T	G	0.374751	-0.00314872	0.0123454	0.7986829	0.557819	0.0318885	1.63E-68	-0.0056447	0.0221339	0.7987038	0.01039751	0.965065817	0.02011706	20	0.99(0.95 - 1.04)
cg17345569	GNMT	6	42928274	rs2296804	6	42931261	C	G	0.411531	-0.0174331	0.0116891	0.135857	0.566048	0.032675	3.12E-67	-0.0307979	0.0207267	0.1373051	0.2183016	0.624791862	0.2236765	20	0.97(0.93 - 1.01)
cg17349486	ADARB2	10	1233675	rs3793735	10	1282828	C	T	0.356859	0.00301824	0.0127395	0.812719	0.337308	0.0337251	1.50E-23	0.00894802	0.0377787	0.8127705	0.9560391	0.967970234	0.8530706	20	1.01(0.94 - 1.09)
cg17351154	GIPR	19	46181428	rs10423928	19	46182304	A	T	0.213718	-0.0199758	0.0133684	0.135109	-0.446741	0.0410686	1.47E-27	0.0447145	0.0302053	0.1387789	0.1387789	0.626473043	0.06641191	20	1.05(0.99 - 1.11)
cg17354880	MERTK	2	112658759	rs1516629	2	112658779	G	A	0.258449	0.00505998	0.0120642	0.6749084	-0.519406	0.0368191	3.44E-45	-0.00974187	0.0232372	0.6750438	0.4318371	0.931116214	0.1238566	20	0.99(0.95 - 1.04)
cg17379325	ATP1B2	17	7555411	rs1050541	17	7560835	T	G	0.474155	-0.0149088	0.011807	0.2066939	0.25117	0.0332904	4.53E-14	-0.0593574	0.0476618	0.2129893	0.2129893	0.707418775	0.837181	20	0.94(0.86 - 1.03)
cg17386240	TGFBI	5	135384080	rs6860369	5	135391326	G	A	0.259443	0.027275	0.012946	0.03513246	-1.48285	0.0177785	0	-0.0183936	0.00873324	0.03519075	0.02305219	0.367707881	0.02889892	20	0.98(0.97 - 1.00)
cg17397004	KDELR3	22	38863644	rs7291841	22	38831661	G	A	0.465209	0.0207918	0.0119909	0.08292431	-0.249931	0.0338217	1.47E-13	-0.0831902	0.04928	0.09138928	0.09138928	0.553604261	0.9220271	20	0.92(0.84 - 1.01)
cg17412351	MDH2	7	75678396	rs62475329	7	75680675	C	T	0.248509	-0.00411243	0.0148214	0.7814225	0.299952	0.0362081	1.19E-16	-0.0137103	0.0494403	0.7815419	0.9597627	0.9620449	0.4259236	20	0.99(0.90 - 1.09)
cg17413149	OGDHL	10	50942972	rs1258177	10	50957307	C	A	0.342942	-0.00675377	0.0123304	0.5838751	-0.292195	0.0333342	1.86E-18	0.0231139	0.0422816	0.5846075	0.5846075	0.905409594	0.4174358	20	1.02(0.94 - 1.11)
cg17433678	PFKP	10	3135764	rs2388595	10	3138009	T	C	0.382704	-0.013415	0.0121345	0.2689319	-0.5859	0.032175	4.31E-74	0.0228964	0.020749	0.2698128	0.5975587	0.753633869	0.8152872	20	1.02(0.98 - 1.07)
cg17434453	SLC29A3	10	73111008	rs946875	10	73106127	A	G	0.22664	-0.0281757	0.0143634	0.04980539	0.495669	0.0371171	1.12E-40	-0.0568438	0.0292888	0.05228199	0.05228199	0.441244329	0.09763173	20	0.94(0.89 - 1.00)
cg17439967	NUP133	1	229644775	rs767303	1	229698931	C	A	0.209742	-0.0253434	0.0172678	0.1421944	-0.281526	0.0390629	5.72E-13	0.0900214	0.0625953	0.1503914	0.1503914	0.643411862	0.5514498	20	1.09(0.97 - 1.24)
cg17446824	CHPF2	7	150929507	rs2242141	7	150920503	T	C	0.464215	0.00279328	0.0117897	0.8127146	0.368659	0.032529	8.98E-30	0.00757686	0.0319869	0.8127548	0.8127548	0.967970234	0.08155518	20	1.01(0.95 - 1.07)
cg17459635	ISG20	15	89181615	rs12898313	15	89186840	G	C	0.467197	0.0158174	0.0117411	0.1779216	0.4321	0.0321968	4.58E-41	0.0366058	0.0273087	0.1801005	0.0192405	0.676331393	0.04199951	20	1.04(0.98 - 1.09)
cg17465115	GPT	8	145730818	rs12542925	8	145892022	A	G	0.0964215	-0.012442	0.0182959	0.4964772	-0.707221	0.0564581	5.35E-36	0.0175928	0.0259082	0.4971105	0.4797506	0.874553083	0.4835221	20	1.02(0.97 - 1.07)
cg17468440	PPP2R1B	11	111637613	rs10502148	11	111647998	T	C	0.338966	-0.00605197	0.0118678	0.6100874	-0.204645	0.0338546	1.50E-09	0.029573	0.058198	0.6113525	0.6113525	0.912593206	0.8225581	19	1.03(0.92 - 1.15)
cg17470184	PHLDB1	11	118478236	rs498872	11	118477367	A	G	0.307157	-0.0304929	0.0123987	0.01391839	-0.232837	0.034715	1.99E-11	0.130962	0.0567176	0.02094207	0.02094207	0.286001455	0.002260008	20	1.14(1.02 - 1.27)
cg17471102	FUT3	19	5851255	rs778798	19	5839613	A	C	0.266402	-0.0250185	0.0140357	0.0746693	0.473804	0.0369751	1.37E-37	-0.0528035	0.0299087	0.07748123	0.07748123	0.521618288	0.9262426	20	0.95(0.89 - 1.01)
cg17479956	EXT2	11	44115929	rs112762070	11	44120727	G	T	0.100398	0.028126	0.025104	0.2625522	1.35481	0.0504657	9.35E-159	0.0207601	0.0185456	0.2629675	0.6206732	0.747673017	0.8105042	20	1.02(0.98 - 1.06)
cg17500680	TG	8	134039099	rs10106075	8	134049878	T	C	0.112326	-0.00916395	0.020401	0.6532937	1.4696	0.0399929	1.33E-295	-0.00623569	0.0138831	0.6533179	0.4774672	0.924503207	0.6092143	20	0.99(0.97 - 1.02)
cg17524180	MCF2L	13	113633600	rs3742241	13	113632277	G	A	0.253479	-0.00630632	0.0129302	0.625748	-1.21006	0.0297933	0	0.00521158	0.0106864	0.6257729	0.6717673	0.917597995	0.1062713	20	1.01(0.98 - 1.03)
cg17527563	LIN7B	19	49618728	rs34832724	19	49626147	T	A	0.310139	0.021055	0.013555	0.1203512	0.511297	0.033884	1.90E-51	0.0411796	0.0266511	0.1223132	0.2783724	0.606450049	0.1049074	20	1.04(0.99 - 1.10)
cg17534654	CREB5	7	28399287	rs758918	7	28387716	T	A	0.0298211	-0.0718881	0.0400142	0.07240475	-1.49049	0.095723	1.15E-54	0.0482312	0.0270244	0.07430603	0.1934355	0.513198733	0.2185124	11	1.05(1.00 - 1.11)
cg17552801	ANKRD2	10	99332121	rs12221474	10	99332488	C	A	0.272366	0.024189	0.0122976	0.04918677	0.330701	0.0357462	2.22E-20	0.0731447	0.0380177	0.05435915	0.05435915	0.449872726	0.1694513	20	1.08(1.00 - 1.16)
cg17554996	SLC2A5	1	9131710	rs2666432	1	9164877	T	A	0.144135	-0.00551579	0.0188367	0.7696586	0.280377	0.0477287	4.24E-09	-0.0196728	0.0672669	0.7699362	0.7699362	0.958861482	0.2424997	20	0.98(0.86 - 1.12)
cg17558772	ADARB2	10	1406218	rs10903420	10	1343726	A	G	0.533797	-0.0183004	0.0116479	0.1161518	0.300738	0.0313	7.38E-22	-0.0608515	0.0392454	0.1210119	0.6427165	0.605910053	0.837383	20	0.94(0.87 - 1.02)
cg17565113	KRT5	12	52915036	rs596453	12	52916143	T	C	0.109344	0.0148065	0.019145	0.4392932	-0.422981	0.0529301	1.34E-15	-0.0350052	0.0454736	0.441424	0.441424	0.852437938	0.1029106	11	0.97(0.88 - 1.06)
cg17576375	TGFBRAP1	2	105924659	rs2576726	2	105936412	A	G	0.276342	0.0177585	0.0127111	0.1623877	-0.238269	0.0258645	3.19E-20	-0.0745312	0.0539576	0.1671893	0.1671893	0.660814224	0.115534	20	0.93(0.84 - 1.03)
cg17580614	ADORA2B	17	15849512	rs4791642	17	15734795	T	G	0.242545	0.0272001	0.0136309	0.04599126	-0.801308	0.0326519	5.40E-133	-0.0339446	0.0170669	0.04671121	0.330377	0.419107918	0.614201	20	0.97(0.93 - 1.00)
cg17589866	ALK	2	29643465	rs114591556	2	29792396	G	T	0.0198807	-0.00944981	0.0349908	0.7871098	-2.22159	0.132887	9.71E-63	0.00425363	0.0157524	0.7871369	0.8855157	0.963224001	0.7973962	20	1.00(0.97 - 1.04)
cg17593404	DLD	7	107531310	rs8440	7	107561392	A	G	0.38668	0.0117746	0.0119335	0.3237973	-0.362574	0.0325117	6.99E-29	-0.032475	0.0330418	0.3256836	0.3256836	0.78925708	0.5868448	20	0.97(0.91 - 1.03)
cg17599241	VCAN	5	82858676	rs160283	5	82859485	A	G	0.263419	0.00825512	0.0131933	0.5315081	0.530274	0.0383344	1.61E-43	0.0155676	0.0249056	0.5319275	0.8867301	0.887177791	0.4912515	20	1.02(0.97 - 1.07)
cg17600630	ARHGAP15	2	144053418	rs7601485	2	144053438	T	A	0.527833	0.0162106	0.0119636	0.1754196	0.665413	0.0298287	3.10E-110	0.0243617	0.0180123	0.1762152	0.5164686	0.671502583	0.2908705	20	1.02(0.99 - 1.06)
cg17609948	ADARB2	10	1668625	rs1875008	10	1669412	A	G	0.277336	0.00676653	0.0132125	0.6085594	0.773645	0.0367536	2.31E-98	0.0087463	0.0170833	0.6086654	0.3032398	0.912176434	0.2216473	20	1.01(0.98 - 1.04)
cg17635970	HHLA1	8	133117602	rs71526236	8	133117603	A	G	0.281312	-0.000921074	0.0122486	0.9400569	-1.44421	0.0190644	0	0.000637769	0.00848117	0.940057	0.4792015	0.991584587	0.04653156	20	1.00(0.98 - 1.02)
cg17644557	NT5E	6	86159103	rs7765636	6	86136661	A	G	0.302187	0.0269886	0.0119824	0.02429994	-0.421693	0.033734	7.41E-36	-0.0640005	0.0288725	0.0266464	0.07890484	0.32085901	0.8807405	17	0.94(0.89 - 0.99)
cg17653368	ALDH7A1	5	125931213	rs11960347	5	125945742	C	T	0.0775348	-0.00329132	0.0226195	0.8843097	0.574002	0.0609936	4.92E-21	-0.00573399	0.0394114	0.8843235	0.6703268	0.981341821	0.02233746	15	0.99(0.92 - 1.07)
cg17672798	ADARB2	10	1580538	rs17293893	10	1575862	A	G	0.212724	0.0019578	0.0133611	0.8835031	-0.349235	0.0377075	2.01E-20	-0.00560596	0.0382629	0.8835176	0.6737477	0.981336881	0.8486238	20	0.99(0.92 - 1.07)
cg17676994	GPC1	2	241405196	rs115555688	2	241419814	T	C	0.026839	0.0255989	0.0319796	0.4234351	-1.42085	0.0912228	1.07E-54	-0.0180166	0.0225371	0.4240464	0.6599873	0.844929248	0.4948732	17	0.98(0.94 - 1.03)
cg17695462	DPYSL4	10	133999320	rs11146217	10	133967994	G	T	0.470179	-0.00302493	0.0117144	0.7962346	-0.181277	0.0328879	3.55E-08	0.0166868	0.0646924	0.796453	0.796453	0.964582724	0.1366186	20	1.02(0.90 - 1.15)
cg17695543	ANGPTL4	19	8429614	rs1044250	19	8436164	T	C	0.331014	-0.00570608	0.0120192	0.6349673	-0.281834	0.0343709	2.41E-16	0.0202462	0.0427178	0.6355332	0.6355332	0.920086519	0.8587586	20	1.02(0.94 - 1.11)
cg17717124	TCL1A	14	96180847	rs2296311	14	96178173	A	G	0.166998	0.0199482	0.0151082	0.1867162	0.277501	0.0451525	7.95E-10	0.071885	0.0556859	0.1967379	0.1967379	0.695094249	0.1916725	20	1.07(0.96 - 1.20)
cg17727071	COBL	7	51170073	rs6593328	7	51166456	T	G	0.404573	0.00675918	0.0119853	0.5727842	0.835585	0.0296251	5.04E-175	0.00808916	0.0143465	0.5728609	0.7171329	0.900513711	0.7212915	20	1.01(0.98 - 1.04)
cg17751776	PIPOX	17	27370117	rs7207327	17	27351726	T	C	0.277336	-0.00586302	0.0137992	0.6709233	0.421258	0.0370966	6.95E-30	-0.0139179	0.03278	0.6711399	0.6711399	0.930385378	0.188969	20	0.99(0.92 - 1.05)
cg17771652	VCAN	5	82767968	rs33604	5	82770586	G	A	0.240557	0.00164078	0.0131809	0.9009339	-0.249377	0.0372092	2.06E-11	-0.0065795	0.0528643	0.9009509	0.9009509	0.984293494	0.7040801	15	0.99(0.90 - 1.10)
cg17774559	IRX4	5	1879698	rs9312959	5	1877008	A	G	0.236581	0.0038519	0.014019	0.7834985	-0.323014	0.037221	4.02E-18	-0.0119249	0.0434224	0.7836042	0.05500531	0.962560805	0.3980742	20	0.99(0.91 - 1.08)
cg17778211	LHPP	10	126281832	rs2061070	10	126296411	A	C	0.0944334	0.00505209	0.0218574	0.8172071	-0.539133	0.0556676	3.50E-22	-0.00937076	0.0405533	0.8172582	0.8172582	0.968658577	0.3323392	20	0.99(0.91 - 1.07)
cg17785773	BHMT	5	78408347	rs6893527	5	78526150	G	A	0.371769	0.000272322	0.011815	0.9816113	0.238966	0.0340418	2.22E-12	0.00113959	0.0494425	0.9816114	0.9816114	0.998420115	0.1974461	20	1.00(0.91 - 1.10)
cg17790311	HCG9	6	29944093	rs114832360	6	29951061	T	C	0.0437376	-0.0379335	0.0353314	0.2829803	1.85	0.0680159	6.57E-163	-0.0205046	0.0191129	0.2833551	1.50E-14	0.761758868	0.000288845	20	0.98(0.94 - 1.02)
cg17801765	AGRN	1	958274	rs9442372	1	1018704	A	G	0.440358	0.0125575	0.0117214	0.2840206	0.318087	0.0330077	5.59E-22	0.0394782	0.0370767	0.2869794	0.2869794	0.763820698	0.4290605	20	1.04(0.97 - 1.12)
cg17809377	HK3	5	176326619	rs353464	5	176403023	G	A	0.488072	0.00301518	0.0116791	0.7962766	-0.363852	0.0333302	9.60E-28	-0.00828682	0.0321074	0.7963323	0.7963323	0.964582724	0.9575701	20	0.99(0.93 - 1.06)
cg17810781	CACNA1S	1	201082982	rs3738263	1	201083506	G	A	0.410537	0.0142451	0.0118442	0.2290898	0.994567	0.0251385	0	0.0143229	0.0119144	0.2293048	0.7544916	0.721573022	0.4382578	20	1.01(0.99 - 1.04)
cg17812120	GSDMD	8	144639478	rs12716574	8	144628514	G	A	0.349901	0.0129395	0.0119763	0.2799527	0.703341	0.0328763	1.53E-101	0.0183972	0.0170494	0.2805653	0.5583104	0.760037553	0.2090621	20	1.02(0.99 - 1.05)
cg17843376	DPP6	7	154586335	rs11770739	7	154591538	T	G	0.400596	0.00897608	0.0123117	0.4659594	-0.518144	0.0321917	2.74E-58	-0.0173235	0.0237855	0.4664163	0.4222858	0.861660741	0.30463	20	0.98(0.94 - 1.03)
cg17844831	RAI1	17	17604146	rs2001884	17	17602977	T	A	0.524851	0.00323757	0.0117861	0.7835514	0.374378	0.0321631	2.58E-31	0.00864785	0.0314905	0.7836102	0.5133389	0.962560805	0.3886228	20	1.01(0.95 - 1.07)
cg17861653	P4HA2	5	131561363	rs157578	5	131561322	C	G	0.16004	0.00282974	0.0147463	0.8478245	-0.911246	0.0491857	1.26E-76	-0.00310535	0.0161834	0.8478326	0.9286075	0.975320743	0.1426405	20	1.00(0.97 - 1.03)
cg17861863	ADARB2	10	1454387	rs2820651	10	1471765	A	C	0.0805169	0.00119362	0.0194848	0.9511529	0.39542	0.0587201	1.65E-11	0.00301861	0.0492782	0.9511549	0.9511549	0.99326039	0.6108693	19	1.00(0.91 - 1.10)
cg17862152	PPFIA4	1	203044930	rs12563163	1	203027537	T	C	0.371769	-0.0122546	0.0128795	0.3413602	0.231657	0.0333999	4.04E-12	-0.0528999	0.0561181	0.3458587	0.3458587	0.802297415	0.9296133	20	0.95(0.85 - 1.06)
cg17869161	GPT	8	145729373	rs2721173	8	145744429	T	C	0.461233	-0.0236586	0.0117307	0.04371528	-0.203309	0.031729	1.48E-10	0.116368	0.0604895	0.05438355	0.05438355	0.449984123	0.5793678	20	1.12(1.00 - 1.26)
cg17872953	NUP62	19	50432788	rs78331666	19	50407729	T	C	0.0367793	-0.0131961	0.0212269	0.5341597	0.73185	0.0882088	1.07E-16	-0.0180312	0.0290858	0.5353033	0.4372609	0.888503469	0.6588263	8	0.98(0.93 - 1.04)
cg17913115	SLC25A10	17	79680063	rs36000407	17	79647875	C	G	0.261431	0.00675069	0.0144588	0.6405775	0.607411	0.0381551	4.64E-57	0.0111139	0.0238142	0.6407211	0.3628921	0.921412278	0.5029618	20	1.01(0.97 - 1.06)
cg17918314	ARTN	1	44398100	rs76513474	1	44390557	A	C	0.0188867	-0.0383486	0.0641765	0.5501409	1.05728	0.12809	1.53E-16	-0.0362712	0.0608587	0.5511824	0.5511824	0.894102182	0.1107831	11	0.96(0.86 - 1.09)
cg17932802	SLC16A3	17	80189962	rs8071677	17	80180185	G	C	0.204771	-0.0234555	0.0137813	0.08875908	0.584659	0.0376116	1.73E-54	-0.0401182	0.0237124	0.09067089	0.01432274	0.551756515	0.03705327	20	0.96(0.92 - 1.01)
cg17947172	NFASC	1	204966197	rs16854920	1	204966170	C	T	0.343936	-0.0246236	0.0129253	0.05677099	0.343465	0.0344503	2.06E-23	-0.0716917	0.0383129	0.06131533	0.06131533	0.471402882	0.2557774	20	0.93(0.86 - 1.00)
cg17967224	BIK	22	43506194	rs5759168	22	43500435	G	A	0.163022	0.00575112	0.0153181	0.7073288	0.348277	0.045927	3.37E-14	0.0165131	0.0440364	0.7076703	0.4924449	0.940484915	0.4072785	20	1.02(0.93 - 1.11)
cg17974780	CLDN3	7	73184617	rs4131376	7	73188318	C	T	0.478131	-0.010759	0.0116677	0.3564669	-0.214909	0.0313756	7.41E-12	0.050063	0.054781	0.360783	0.360783	0.813655769	0.3019818	17	1.05(0.94 - 1.17)
cg17978764	CLIC5	6	45905407	rs3777578	6	45908493	T	C	0.0337972	-0.0547635	0.0399001	0.1699031	-0.590538	0.0967715	1.04E-09	0.092735	0.0692536	0.1805499	0.1805499	0.677008274	0.6721387	6	1.10(0.96 - 1.26)
cg17981439	ADARB2	10	1551326	rs11250364	10	1301851	C	G	0.333002	-0.00185397	0.0127145	0.8840671	0.197597	0.0349295	1.54E-08	-0.00938257	0.0643669	0.8841053	0.8841053	0.981341821	0.7353578	20	0.99(0.87 - 1.12)
cg17995965	CITED2	6	139695593	rs12198662	6	139697704	T	C	0.193837	-0.022125	0.0141502	0.1179157	-0.233465	0.0397232	4.17E-09	0.0947678	0.0627176	0.1307823	0.1307823	0.61842033	0.6966284	14	1.10(0.97 - 1.24)
cg18006568	ANKRD53	2	71205891	rs4852735	2	71215617	G	A	0.324056	-0.0049586	0.013477	0.712925	-0.593516	0.0352413	1.21E-63	0.00835462	0.0227125	0.7129905	0.6323498	0.941803582	0.4928636	20	1.01(0.96 - 1.05)
cg18014247	ABCB6	2	220083722	rs11689596	2	220093423	T	G	0.0944334	-0.0436857	0.0266247	0.1008398	0.432704	0.0513394	3.51E-17	-0.10096	0.0626861	0.1072756	0.1072756	0.5832114	0.5274738	20	0.90(0.80 - 1.02)
cg18023598	HTR6	1	19992504	rs1883565	1	20008507	C	T	0.340954	0.00044012	0.012763	0.9724912	-0.292268	0.0347324	3.93E-17	-0.00150588	0.0436693	0.9724914	0.9724914	0.997098975	0.726175	20	1.00(0.92 - 1.09)
cg18025240	MSH5	6	31707490	rs9264454	6	31231332	G	A	0.188867	-0.174611	0.0148698	7.70E-32	0.241294	0.0385281	3.78E-10	-0.723643	0.130952	3.28E-08	3.28E-08	3.04E-06	6.55E-05	20	0.48(0.38 - 0.63)
cg18036734	B4GALT7	5	177036766	rs435473	5	176999451	G	T	0.245527	0.0256734	0.0146746	0.08020242	0.543565	0.0381393	4.35E-46	0.0472315	0.0271996	0.08247928	0.08247928	0.534966752	0.9243481	19	1.05(0.99 - 1.11)
cg18037376	DPYSL4	10	134004552	rs2814163	10	133997292	C	G	0.115308	-0.00653682	0.0210843	0.7565362	-1.17061	0.0499217	1.35E-121	0.00558409	0.0180129	0.7565568	0.08349549	0.955521186	0.1206101	20	1.01(0.97 - 1.04)
cg18045859	CLDN3	7	73184526	rs11979807	7	73182941	T	G	0.478131	-0.011649	0.0116702	0.3181904	-0.407835	0.0313256	9.51E-39	0.028563	0.028699	0.3196086	0.1150677	0.784884366	0.3137933	20	1.03(0.97 - 1.09)
cg18050804	MCF2L	13	113677188	rs2993298	13	113672225	T	C	0.364811	0.0168469	0.0126424	0.1826725	0.185187	0.0326016	1.34E-08	0.0909724	0.0701217	0.1945109	0.1945109	0.692972488	0.1797673	10	1.10(0.95 - 1.26)
cg18058747	BHMT	5	78408253	rs10053349	5	78475423	C	T	0.373757	0.000254302	0.0118133	0.9828255	0.194923	0.0338469	8.46E-09	0.00130463	0.0606053	0.9828256	0.9828256	0.998453259	0.1315208	12	1.00(0.89 - 1.13)
cg18064071	BHMT	5	78407153	rs12518949	5	78436755	G	C	0.375746	0.00219931	0.0118397	0.8526351	0.261385	0.0331434	3.11E-15	0.00841405	0.0453085	0.8526755	0.8526755	0.976057712	0.1292648	20	1.01(0.92 - 1.10)
cg18088844	GIPR	19	46171324	rs4802270	19	46167486	G	A	0.269384	0.0149611	0.0135227	0.2685667	-0.328921	0.0354794	1.85E-20	-0.0454854	0.0414041	0.2719539	0.2719539	0.755591871	0.02232075	20	0.96(0.88 - 1.04)
cg18089519	TALDO1	11	763339	rs77216754	11	766133	C	T	0.0864811	0.00231352	0.0177865	0.8965097	-1.1894	0.0515096	5.73E-118	-0.00194512	0.0149545	0.8965113	0.4657126	0.983663561	0.9440072	20	1.00(0.97 - 1.03)
cg18113826	AIF1	6	31583942	rs183988210	6	31819813	G	C	0.0168986	-0.0531815	0.0260722	0.04137244	2.25609	0.0793287	6.51E-178	-0.0235724	0.011586	0.041896	1.95E-31	0.398841267	3.07E-09	20	0.98(0.95 - 1.00)
cg18135502	LHPP	10	126245651	rs58382991	10	126245652	A	G	0.0437376	0.0136864	0.0473705	0.7726407	-3.16771	0.0502736	0	-0.0043206	0.0149544	0.7726431	0.4538855	0.959532472	0.5734065	20	1.00(0.97 - 1.03)
cg18159276	MCF2L	13	113674625	rs2993302	13	113674559	A	G	0.493042	-0.0210061	0.0117494	0.0738011	0.180953	0.0318867	1.39E-08	-0.116086	0.0680766	0.08815308	0.08815308	0.546938832	0.7618151	19	0.89(0.78 - 1.02)
cg18166150	PFKP	10	3169037	rs11251738	10	3170372	A	G	0.426441	0.000251763	0.0117965	0.9829727	-0.330269	0.0327679	6.84E-24	-0.000762297	0.035718	0.9829727	0.9829727	0.998453259	0.3641481	20	1.00(0.93 - 1.07)
cg18169013	PPFIA4	1	203030768	rs4950920	1	203103386	G	A	0.346918	-0.00162026	0.0123709	0.8957963	-0.325496	0.0340437	1.16E-21	0.00497783	0.0380099	0.895806	0.7230904	0.983490058	0.2029293	20	1.00(0.93 - 1.08)
cg18176723	PPCDC	15	75336436	rs72730583	15	75351630	C	T	0.333996	0.0312457	0.01196	0.00898783	-0.799836	0.0321209	7.30E-137	-0.0390652	0.0150351	0.009369873	0.06264083	0.18386513	0.6533927	20	0.96(0.93 - 0.99)
cg18184880	SLC25A13	7	95938732	rs11773446	7	95944485	A	G	0.304175	0.0143308	0.0124949	0.2514097	0.189015	0.0346481	4.89E-08	0.0758181	0.0675504	0.2616948	0.2616948	0.747052562	0.716479	19	1.08(0.94 - 1.23)
cg18194850	SUCLG2	3	67699305	rs13099253	3	67712970	G	A	0.357853	-0.00873083	0.0119153	0.4637164	0.228635	0.0335962	1.01E-11	-0.0381867	0.0524161	0.466289	0.466289	0.861656534	0.05667581	20	0.96(0.87 - 1.07)
cg18198896	GSDMD	8	144635361	rs3889129	8	144613680	T	C	0.351889	-0.00922872	0.0118155	0.434762	0.558973	0.0321067	6.94E-68	-0.0165101	0.0211591	0.4352237	0.8534806	0.849491535	0.2993314	20	0.98(0.94 - 1.03)
cg18219712	POR	7	75544485	rs3898649	7	75546892	A	G	0.27336	-0.0223935	0.0133395	0.09320349	0.339284	0.0346853	1.35E-22	-0.0660021	0.0398914	0.09801637	0.09801637	0.56624097	0.7340467	16	0.94(0.87 - 1.01)
cg18221580	SUCLA2	13	48575897	rs9316347	13	48639532	T	C	0.172962	0.00205372	0.0170387	0.9040612	-1.13264	0.0368519	1.94E-207	-0.00181321	0.0150434	0.9040619	0.8509206	0.984794101	0.3925422	20	1.00(0.97 - 1.03)
cg18229767	ALDH3B1	11	67776576	rs2286170	11	67782947	T	G	0.228628	0.00208516	0.0125209	0.8677364	-0.320049	0.0389269	2.00E-16	-0.00651514	0.0391299	0.8677633	0.8677633	0.978990549	0.1704923	20	0.99(0.92 - 1.07)
cg18239417	DPP6	7	154684963	rs6964844	7	154690175	C	G	0.419483	-0.00473462	0.0118145	0.6886067	0.338865	0.032794	4.99E-25	-0.013972	0.0348911	0.6888284	0.6888284	0.936104815	0.1699602	20	0.99(0.92 - 1.06)
cg18242139	ELAVL4	1	50574837	rs6662979	1	50581459	T	G	0.187873	-0.00338595	0.0142765	0.8125253	-0.233574	0.0377591	6.17E-10	0.0144963	0.0611669	0.8126604	0.9449662	0.967970234	0.6366348	20	1.01(0.90 - 1.14)
cg18249941	PTPRG	3	61823652	rs686518	3	61824692	G	C	0.316103	-0.00239331	0.012802	0.8517013	0.987369	0.0286044	4.30E-261	-0.00242393	0.012966	0.8517034	0.5476267	0.975777058	0.6380398	20	1.00(0.97 - 1.02)
cg18262201	PFKFB3	10	6187854	rs592866	10	6205922	A	T	0.246521	0.0201289	0.0133886	0.1327267	-0.697177	0.0374112	1.66E-77	-0.028872	0.0192664	0.133986	0.00236713	0.622090494	0.03449841	20	0.97(0.94 - 1.01)
cg18291331	PC	11	66628290	rs7931485	11	66578635	A	G	0.335984	0.00964951	0.0117967	0.4133664	-0.289589	0.0339335	1.41E-17	-0.0333214	0.0409228	0.4155006	0.4155006	0.84016591	0.4358469	20	0.97(0.89 - 1.05)
cg18302890	ADARB2	10	1440572	rs34954029	10	1452553	G	T	0.346918	0.014142	0.011834	0.2320748	-0.669641	0.0319397	1.35E-97	-0.0211188	0.0177008	0.2328323	0.5157702	0.724490025	0.2173837	20	0.98(0.95 - 1.01)
cg18313416	NUP210	3	13420961	rs74442162	3	13383649	A	G	0.12326	-0.0149872	0.0187684	0.4245608	-1.25061	0.0449633	2.94E-170	0.0119839	0.0150136	0.4247516	0.1285764	0.845075587	0.08192898	20	1.01(0.98 - 1.04)
cg18315762	AGXT	2	241808004	rs7600847	2	241800707	C	A	0.393638	-0.0143833	0.0119335	0.2280923	-0.672971	0.032202	5.54E-97	0.0213728	0.017762	0.2288649	0.5306558	0.721117003	0.7550843	20	1.02(0.99 - 1.06)
cg18318560	P4HA2	5	131563015	rs12521097	5	131575338	A	G	0.4334	-0.0169028	0.0125795	0.1790525	0.366916	0.030843	1.24E-32	-0.0460672	0.0345024	0.1818147	0.1818147	0.678821245	0.1693117	20	0.95(0.89 - 1.02)
cg18331412	TGFBI	5	135364986	rs1989973	5	135378239	G	C	0.0238569	0.0254111	0.0399263	0.5244831	-1.10033	0.109778	1.20E-23	-0.023094	0.0363587	0.5253169	0.2835496	0.885734483	0.4842075	15	0.98(0.91 - 1.05)
cg18366108	SDHA	5	226170	rs10066474	5	244147	G	T	0.122266	-0.0127204	0.0198304	0.5212241	0.290951	0.0484265	1.88E-09	-0.0437201	0.0685446	0.5235814	0.5235814	0.885289028	0.7484787	20	0.96(0.84 - 1.09)
cg18375707	PLCB3	11	64034959	rs28395877	11	64034911	A	G	0.0218688	-0.00970562	0.0358345	0.7865097	-2.74382	0.130741	8.67E-98	0.00353726	0.0130611	0.7865271	0.3183674	0.963224001	0.458338	13	1.00(0.98 - 1.03)
cg18387659	ADARB2	10	1276341	rs3793735	10	1282828	C	T	0.356859	0.00301824	0.0127395	0.812719	0.623422	0.0326418	2.58E-81	0.00484141	0.0204364	0.8127331	0.8805728	0.967970234	0.5823232	20	1.00(0.97 - 1.05)
cg18412889	ALDH3B1	11	67788125	rs3764818	11	67790243	T	C	0.229622	0.00390298	0.0126699	0.7580432	0.243751	0.0393785	6.02E-10	0.0160122	0.0520432	0.758333	0.758333	0.956044382	0.1360659	14	1.02(0.92 - 1.13)
cg18435532	GAPDHS	19	36024802	rs34495996	19	36023443	T	C	0.137177	-0.0260323	0.0152156	0.08710042	0.466663	0.0474217	7.52E-23	-0.0557839	0.0330942	0.09187101	0.1354851	0.554938358	0.9473961	20	0.95(0.89 - 1.01)
cg18454133	EFS	14	23835870	rs3759609	14	23835860	A	G	0.136183	-0.0010827	0.0197472	0.9562755	0.443686	0.045551	2.03E-22	-0.00244024	0.0445079	0.9562762	0.966257	0.994233638	0.4329615	20	1.00(0.91 - 1.09)
cg18456140	TCIRG1	11	67810268	rs3808973	11	67810297	T	C	0.0377734	-0.00883517	0.02582	0.732213	-1.8157	0.0794282	1.17E-115	0.00486597	0.014222	0.7322419	0.6272048	0.947393894	0.19649	20	1.00(0.98 - 1.03)
cg18489675	ADARB2	10	1408561	rs3793739	10	1282530	A	C	0.350895	0.00579663	0.0128275	0.6513476	0.554607	0.0330367	3.01E-63	0.0104518	0.0231374	0.6514655	0.931783	0.923854605	0.7462534	20	1.01(0.97 - 1.06)
cg18498565	PFKP	10	3173604	rs4880592	10	3173581	G	A	0.39662	-0.00444921	0.0118341	0.7069428	-1.11142	0.0256345	0	0.00400319	0.0106482	0.7069533	0.9462741	0.940318726	0.9536568	20	1.00(0.98 - 1.03)
cg18512336	PRDM14	8	70981068	rs55844129	8	70982517	T	G	0.0735586	-0.000906466	0.0203672	0.9645009	0.524139	0.0660477	2.09E-15	-0.00172944	0.038859	0.9645015	0.8228362	0.995478234	0.04328106	19	1.00(0.93 - 1.08)
cg18517898	LRFN3	19	36435675	rs117749902	19	37588933	T	C	0.0168986	-0.0117538	0.0329971	0.7216855	-0.890395	0.155295	9.83E-09	0.0132007	0.0371304	0.7221989	0.7221989	0.945058272	0.3380224	3	1.01(0.94 - 1.09)
cg18532215	PLOD2	3	145879568	rs116080785	3	145870060	G	A	0.131213	-0.025609	0.0202616	0.2062595	-0.364494	0.0445703	2.89E-16	0.070259	0.0562482	0.2116329	0.2116329	0.705869222	0.02645161	16	1.07(0.96 - 1.20)
cg18570392	PRDM14	8	70980488	rs3750228	8	70980738	C	T	0.136183	0.0119235	0.0145469	0.4124104	0.296143	0.0497687	2.68E-09	0.0402626	0.049585	0.4167964	0.4167964	0.841146031	0.3870951	17	1.04(0.94 - 1.15)
cg18576883	ZNF639	3	179041354	rs115513515	3	179480030	C	A	0.00596421	-0.310413	0.282861	0.2724645	1.07937	0.173193	4.60E-10	-0.287587	0.266093	0.2797963	0.2797963	0.759434368	NA	NA	0.75(0.45 - 1.26)
cg18590502	CCDC71	3	49203081	rs11717524	3	49261594	C	T	0.357853	0.0172451	0.0124632	0.166456	-0.225164	0.0337702	2.60E-11	-0.0765892	0.0565311	0.1754764	0.1754764	0.670932636	0.455442	20	0.93(0.83 - 1.03)
cg18657700	AGXT	2	241807708	rs5013752	2	241815856	T	G	0.200795	0.00795271	0.0138492	0.5658081	-0.358639	0.0386756	1.81E-20	-0.0221747	0.03869	0.5665511	0.2915593	0.899222469	0.03581603	20	0.98(0.91 - 1.06)
cg18664900	PDK2	17	48172598	rs61328000	17	48187546	C	G	0.140159	-0.0211529	0.016796	0.2078855	0.248055	0.0438761	1.57E-08	-0.085275	0.0693704	0.2189706	0.2189706	0.711868959	0.5459487	14	0.92(0.80 - 1.05)
cg18670373	ALDH7A1	5	125931232	rs11960347	5	125945742	C	T	0.0775348	-0.00329132	0.0226195	0.8843097	0.444919	0.0618807	6.48E-13	-0.00739758	0.05085	0.8843333	0.9933486	0.981341821	0.04316178	13	0.99(0.90 - 1.10)
cg18691434	STAG3	7	99775425	rs1727125	7	99804125	C	T	0.26839	-0.0227119	0.013162	0.08442552	0.411718	0.0353766	2.64E-31	-0.0551637	0.032318	0.08783949	0.1021454	0.546348293	0.03847516	20	0.95(0.89 - 1.01)
cg18708106	SUCLA2	13	48575574	rs9316363	13	48719072	G	A	0.291252	0.00273565	0.0143547	0.8488584	-0.215012	0.0368046	5.16E-09	-0.0127232	0.0667977	0.8489378	0.8489378	0.975412867	0.7785193	20	0.99(0.87 - 1.13)
cg18735402	GIPR	19	46181330	rs10423928	19	46182304	A	T	0.213718	-0.0199758	0.0133684	0.135109	-0.625813	0.0407338	2.88E-53	0.0319198	0.0214625	0.1369521	0.08481216	0.624341286	0.03226648	20	1.03(0.99 - 1.08)
cg18736186	GALK2	15	49462118	rs11632038	15	49606298	G	A	0.22664	-0.0147973	0.013602	0.2766495	-0.225908	0.0385506	4.63E-09	0.0655014	0.0612391	0.2847986	0.2847986	0.762003848	0.833388	20	1.07(0.95 - 1.20)
cg18766864	KDELR3	22	38863605	rs4821788	22	38848204	A	G	0.463221	0.0215607	0.012003	0.07245064	-0.247947	0.0336697	1.78E-13	-0.0869569	0.0498289	0.08096572	0.08096572	0.53148618	0.8194988	18	0.92(0.83 - 1.01)
cg18766900	USP6NL	10	11574616	rs12250042	10	11574424	T	G	0.487078	-0.000949509	0.0116993	0.9353151	0.503935	0.0323348	9.22E-55	-0.00188419	0.0232162	0.935316	0.9671969	0.990614942	0.7125689	20	1.00(0.95 - 1.04)
cg18779283	LIMD1	3	45636154	rs267245	3	45624142	G	A	0.498012	-0.01904	0.0118366	0.1077104	-0.44958	0.0319174	4.65E-45	0.0423506	0.0264992	0.1100023	0.3129191	0.58769758	0.9284018	20	1.04(0.99 - 1.10)
cg18797132	FAM162A	3	122128730	rs1127343	3	122128394	G	A	0.414513	-0.00835623	0.0123508	0.4986763	-0.272637	0.0330764	1.68E-16	0.0306497	0.0454536	0.5001166	0.5001166	0.876484741	0.08056276	20	1.03(0.94 - 1.13)
cg18815343	ZSCAN12	6	28367644	rs1339898	6	28395506	T	C	0.304175	0.0838227	0.0135109	5.50E-10	-0.30578	0.0338918	1.84E-19	-0.274127	0.0536234	3.19E-07	3.19E-07	2.51E-05	2.86E-09	20	0.76(0.68 - 0.84)
cg18849517	CD27	12	6553092	rs2250246	12	6553016	A	G	0.419483	-0.00512853	0.0120292	0.6698601	0.464015	0.032812	2.10E-45	-0.0110525	0.0259359	0.6700011	0.7198239	0.930100327	0.04378332	20	0.99(0.94 - 1.04)
cg18863223	CHST1	11	45672756	rs4148901	11	45672926	G	T	0.532803	-0.0247282	0.0119866	0.03911386	0.306977	0.0321186	1.20E-21	-0.0805538	0.0399464	0.04374287	0.09961644	0.406511029	0.006878319	20	0.92(0.85 - 1.00)
cg18888461	LDHAL6A	11	18477379	rs2658548	11	18461054	G	C	0.240557	0.0187597	0.0152679	0.2191835	-0.610184	0.0360352	2.57E-64	-0.0307443	0.0250876	0.2203944	0.706191	0.71270681	0.2271149	20	0.97(0.92 - 1.02)
cg18944640	ADARB2	10	1517083	rs2676753	10	1517243	C	T	0.486083	0.0187909	0.0119367	0.1154384	0.28375	0.0323666	1.84E-18	0.0662234	0.0427405	0.1212783	0.1212783	0.605910053	0.03215175	19	1.07(0.98 - 1.16)
cg18947437	ADARB2	10	1231002	rs55760389	10	1297273	G	C	0.33499	-0.00153353	0.0127145	0.9039978	0.245107	0.0342572	8.37E-13	-0.00625657	0.0518806	0.9040114	0.9040114	0.984794101	0.6574865	20	0.99(0.90 - 1.10)
cg18953509	MSH5	6	31707301	rs9272324	6	32604152	G	A	0.372763	0.263021	0.0115328	3.97E-115	-0.222099	0.0325451	8.83E-12	-1.18425	0.181135	6.24E-11	3.14E-09	8.02E-09	1.38E-14	20	0.31(0.21 - 0.44)
cg18976542	SOS2	14	50689394	rs4901002	14	50717448	G	C	0.316103	0.0171884	0.0120386	0.1533569	-0.277327	0.0352694	3.75E-15	-0.0619787	0.0441191	0.1600799	0.1600799	0.653707067	0.07318643	20	0.94(0.86 - 1.02)
cg18989491	PFKFB3	10	6185502	rs61839726	10	6185344	A	G	0.120278	-0.0361364	0.0196844	0.06638891	0.618425	0.0454358	3.45E-42	-0.0584329	0.0321181	0.06886334	0.0063611	0.496628562	0.006073457	20	0.94(0.89 - 1.00)
cg19006947	PLCB3	11	64034861	rs28395877	11	64034911	A	G	0.0218688	-0.00970562	0.0358345	0.7865097	-3.21904	0.123649	2.06E-149	0.00301507	0.0111326	0.786521	0.4972904	0.963224001	0.8087288	15	1.00(0.98 - 1.03)
cg19009305	ISG20	15	89181732	rs12898313	15	89186840	G	C	0.467197	0.0158174	0.0117411	0.1779216	0.415925	0.031202	1.55E-40	0.0380294	0.0283727	0.1801301	0.1709473	0.676331393	0.1521142	20	1.04(0.98 - 1.10)
cg19027710	CHST2	3	142837529	rs6779888	3	143330927	G	A	0.417495	-8.30E-05	0.011747	0.9943613	0.241411	0.0331529	3.30E-13	-0.000343885	0.0486597	0.9943613	0.5311243	0.999528234	0.3097188	15	1.00(0.91 - 1.10)
cg19028462	MCF2L	13	113677628	rs3011525	13	113670902	A	C	0.365805	0.016841	0.0126441	0.1828847	0.74261	0.0307439	6.66E-129	0.0226781	0.0170524	0.1835495	0.608841	0.680677901	0.5317571	20	1.02(0.99 - 1.06)
cg19033654	IER3	6	30711138	rs116771824	6	30710271	G	A	0.0387674	-0.116656	0.0485812	0.01633881	0.622507	0.0935642	2.87E-11	-0.187397	0.0829685	0.02390489	0.02390489	0.304701898	0.02227471	20	0.83(0.70 - 0.98)
cg19042947	SERPINA4	14	95027441	rs8020637	14	95040298	C	T	0.472167	0.00934691	0.0116715	0.4232289	-0.26529	0.0330671	1.03E-15	-0.0352329	0.044214	0.4255255	0.4255255	0.845269161	0.9283149	20	0.97(0.89 - 1.05)
cg19051105	GNMT	6	42928407	rs6458312	6	42904274	G	T	0.44831	-0.0216721	0.0117802	0.06581147	0.19931	0.0333994	2.41E-09	-0.108736	0.06185	0.07873785	0.07873785	0.524997656	0.7925578	15	0.90(0.79 - 1.01)
cg19062174	GPD2	2	157323390	rs298308	2	157288615	G	C	0.451292	-0.00303759	0.012072	0.8013327	-0.584982	0.031322	7.70E-78	0.00519262	0.0206384	0.8013503	0.1772534	0.96561831	0.09832524	20	1.01(0.97 - 1.05)
cg19090549	LPAR3	1	85355904	rs1886648	1	85354687	A	G	0.378728	-0.00947075	0.0120396	0.4314966	-0.42074	0.0321656	4.26E-39	0.0225098	0.028667	0.4323277	0.6288372	0.847745555	0.3756648	20	1.02(0.97 - 1.08)
cg19098763	ELAVL4	1	50513661	rs17105335	1	49436107	C	T	0.0815109	-0.0157447	0.0228212	0.4902473	0.400225	0.0683526	4.76E-09	-0.0393397	0.0574154	0.4932331	0.4932331	0.873193138	0.4967773	16	0.96(0.86 - 1.08)
cg19131476	NRXN2	11	64387923	rs11606370	11	64378452	C	A	0.286282	-0.00399858	0.0119319	0.737537	0.951477	0.0318468	3.95E-196	-0.0042025	0.0125412	0.7375529	0.2148443	0.949913864	0.1184397	20	1.00(0.97 - 1.02)
cg19172468	CAPN11	6	44151803	rs41282656	6	44151804	C	G	0.164016	-0.000952533	0.0167221	0.954575	1.16219	0.0384587	1.32E-200	-0.000819601	0.0143884	0.9545751	0.103747	0.993929759	0.2895409	20	1.00(0.97 - 1.03)
cg19186356	ALDH2	12	112204327	rs10744773	12	112086810	A	C	0.16998	-0.0266296	0.0153786	0.08334462	-0.325756	0.0418867	7.42E-15	0.081747	0.0483649	0.09098744	0.09098744	0.552517691	0.4088514	19	1.09(0.99 - 1.19)
cg19192934	ADARB2	10	1260004	rs2279780	10	1256160	A	G	0.136183	-0.00494823	0.018281	0.7866402	0.280845	0.0480878	5.21E-09	-0.0176191	0.0651628	0.7868634	0.7868634	0.963224001	0.9960557	20	0.98(0.86 - 1.12)
cg19199204	HCG9	6	29944130	rs1632958	6	29688643	A	G	0.176938	-0.0515652	0.0130272	7.55E-05	-0.81219	0.039945	6.60E-92	0.0634891	0.0163407	0.00010219	4.16E-25	0.005088183	9.69E-33	20	1.07(1.03 - 1.10)
cg19204859	CST7	20	24933798	rs227645	20	24923660	C	A	0.262425	0.00761522	0.0132441	0.5652983	-0.736202	0.0325268	2.02E-113	-0.0103439	0.0179956	0.5654237	0.2359952	0.898836631	0.6010329	20	0.99(0.96 - 1.03)
cg19205023	DPYSL4	10	134001455	rs7094598	10	133988228	C	T	0.483101	-0.00505317	0.0116843	0.6653961	-0.302203	0.0329453	4.60E-20	0.0167211	0.0387066	0.6657448	0.9167745	0.928587031	0.02052141	20	1.02(0.94 - 1.10)
cg19207066	ADARB2	10	1251074	rs9664591	10	1251781	G	A	0.40159	-0.0101866	0.0118576	0.3902976	-0.476663	0.0317076	4.46E-51	0.0213707	0.0249169	0.3910701	0.7785641	0.828591183	0.8145314	20	1.02(0.97 - 1.07)
cg19224164	GRK4	4	2966384	rs2471351	4	2984903	C	T	0.349901	-0.00158289	0.012043	0.89543	0.329764	0.0346105	1.61E-21	-0.00480007	0.0365235	0.8954399	0.8954399	0.983423862	0.579588	20	1.00(0.93 - 1.07)
cg19246007	COL21A1	6	56112216	rs9296834	6	56112213	G	C	0.224652	0.0216046	0.0134777	0.1089372	-0.524477	0.035811	1.43E-48	-0.0411926	0.0258509	0.1110542	0.1100454	0.588259327	0.3528569	20	0.96(0.91 - 1.01)
cg19247588	NUP98	11	3817849	rs61877632	11	3789544	A	G	0.0745527	-0.00966983	0.0246555	0.6949122	0.542935	0.0655679	1.23E-16	-0.0178103	0.0454624	0.6952367	0.6952367	0.936940911	0.7379801	20	0.98(0.90 - 1.07)
cg19249231	GPR137B	1	236304341	rs10924372	1	236312326	C	T	0.367793	0.0284377	0.0121045	0.01880625	0.423605	0.0334434	9.09E-37	0.0671326	0.0290623	0.02089086	0.1358765	0.285481318	0.7071965	20	1.07(1.01 - 1.13)
cg19271753	TNRC18	7	5396704	rs6463418	7	5389647	G	C	0.347913	-0.00229221	0.0117672	0.8455522	0.231396	0.0331164	2.80E-12	-0.00990602	0.0508729	0.8456115	0.8456115	0.974844642	0.1793475	18	0.99(0.90 - 1.09)
cg19279973	COLQ	3	15563149	rs2036518	3	15569526	T	C	0.209742	0.0119513	0.0153027	0.4348067	-0.381124	0.0376095	3.92E-24	-0.0313581	0.0402706	0.436166	0.232335	0.850047268	0.2152499	20	0.97(0.90 - 1.05)
cg19312314	CBS	21	44473962	rs2839619	21	44436177	G	A	0.461233	0.0224608	0.0117094	0.05508751	0.88656	0.0276571	1.84E-225	0.0253348	0.0132313	0.05552308	0.5291476	0.454175236	0.9142546	20	1.03(1.00 - 1.05)
cg19360852	GPR19	12	12848977	rs36228499	12	12869936	A	C	0.444334	0.0035262	0.011687	0.7628656	-0.237813	0.0334498	1.16E-12	-0.0148276	0.0491879	0.7630725	0.7630725	0.957041723	0.1392923	20	0.99(0.89 - 1.09)
cg19372952	ZNF292	6	87884827	rs9294373	6	87874511	T	C	0.485089	-0.00013092	0.0116158	0.9910073	-0.248117	0.0320629	1.01E-14	0.000527654	0.0468158	0.9910074	0.9910074	0.999528234	0.4896103	17	1.00(0.91 - 1.10)
cg19391498	GALM	2	38892846	rs6707421	2	38897781	G	A	0.166998	0.00677163	0.0179977	0.7067312	-0.841268	0.0426608	1.45E-86	-0.00804932	0.0213974	0.7067821	0.5437741	0.940239849	0.9935206	20	0.99(0.95 - 1.03)
cg19395706	NRXN2	11	64412079	rs1207226	11	64402027	C	T	0.200795	0.0119919	0.0130122	0.356743	1.12418	0.0367888	4.46E-205	0.0106672	0.0115801	0.3569616	0.05660273	0.81038859	0.1916158	20	1.01(0.99 - 1.03)
cg19403909	PTGFR	1	78957682	rs6424770	1	78839926	A	G	0.370775	-0.00527319	0.0125019	0.6731775	-0.24578	0.0332212	1.38E-13	0.0214549	0.0509488	0.6736768	0.6736768	0.930780008	0.4224938	17	1.02(0.92 - 1.13)
cg19412675	SNX24	5	122181750	rs7735618	5	122176245	C	G	0.269384	-0.0207751	0.0143492	0.1476666	0.405979	0.0348411	2.23E-31	-0.0511729	0.0356165	0.1507821	0.1507821	0.644049302	0.05238721	20	0.95(0.89 - 1.02)
cg19433066	SUCLG2	3	67705222	rs2198015	3	67704102	A	G	0.357853	-0.00940548	0.0119128	0.4298039	0.45429	0.0333931	3.78E-42	-0.0207037	0.026267	0.4305792	0.4305792	0.8473572	0.05754548	20	0.98(0.93 - 1.03)
cg19439123	RAI1	17	17687621	rs62064087	17	17632013	T	G	0.0904573	-0.0290843	0.0229048	0.2041592	0.305553	0.0556979	4.11E-08	-0.0951859	0.0769438	0.2160559	0.2160559	0.709832612	0.0705503	20	0.91(0.78 - 1.06)
cg19443920	ACLY	17	40075879	rs9905601	17	40015211	A	G	0.146123	-0.0196625	0.0158396	0.2144762	-0.299166	0.0489463	9.83E-10	0.0657244	0.0540268	0.2237889	0.2237889	0.71628117	0.3684327	20	1.07(0.96 - 1.19)
cg19447962	RAI1	17	17628656	rs8075153	17	17622666	T	C	0.417495	-0.0134164	0.012213	0.2719712	-0.206547	0.0328447	3.20E-10	0.0649556	0.0600247	0.2791871	0.248868	0.759043235	0.2167771	20	1.07(0.95 - 1.20)
cg19470459	DPP6	7	154685278	rs6943314	7	154686166	A	G	0.267396	0.00839437	0.013134	0.5227366	0.248718	0.0368373	1.46E-11	0.0337505	0.0530428	0.5245885	0.5245885	0.885734483	0.2701835	20	1.03(0.93 - 1.15)
cg19490001	ANKRD53	2	71212056	rs72832796	2	71215941	A	G	0.0606362	0.0284528	0.0301731	0.3456882	1.61012	0.0645176	1.83E-137	0.0176713	0.0187531	0.3460323	0.9011492	0.802503785	0.4911315	16	1.02(0.98 - 1.06)
cg19492632	SLC7A9	19	33347379	rs11671966	19	33369611	A	C	0.149105	-0.0245242	0.0182857	0.1798658	-0.376397	0.0444948	2.69E-17	0.0651551	0.0491876	0.1852959	0.1852959	0.682942452	0.9460743	20	1.07(0.97 - 1.18)
cg19510698	ALDH1A3	15	101421249	rs12905372	15	101435257	T	G	0.16004	-0.000500561	0.0149327	0.973259	0.328945	0.0448316	2.18E-13	-0.00152172	0.0453962	0.9732593	0.9732593	0.997185849	0.8837593	20	1.00(0.91 - 1.09)
cg19528830	MCF2L	13	113685296	rs72661996	13	113685297	A	G	0.27833	7.56E-05	0.0130412	0.9953766	-0.716154	0.033717	4.07E-100	-0.000105521	0.01821	0.9953766	0.4563152	0.999528234	0.1751179	20	1.00(0.96 - 1.04)
cg19540316	MCF2L	13	113622750	rs3011473	13	113618096	A	G	0.314115	-0.00156628	0.0119029	0.8953101	0.230951	0.035396	6.81E-11	-0.00678187	0.0515491	0.8953313	0.8741522	0.983417383	0.3728334	15	0.99(0.90 - 1.10)
cg19548652	EGLN3	14	34419316	rs1032014	14	34409259	T	G	0.347913	-0.0126294	0.0122893	0.304103	0.301562	0.0336645	3.31E-19	-0.0418799	0.0410194	0.307265	0.307265	0.776714936	0.9752681	20	0.96(0.88 - 1.04)
cg19555191	DPP6	7	154474067	rs117703553	7	154479602	G	T	0.0218688	-0.0426704	0.03825	0.2646079	-0.565461	0.0895391	2.70E-10	0.0754612	0.0686912	0.2719609	0.2719609	0.755591871	0.791927	5	1.08(0.94 - 1.23)
cg19563932	AIF1	6	31583915	rs183988210	6	31819813	G	C	0.0168986	-0.0531815	0.0260722	0.04137244	1.98085	0.0823579	8.00E-128	-0.0268478	0.0132094	0.04210489	9.48E-26	0.399451602	6.74E-09	20	0.97(0.95 - 1.00)
cg19573166	SLC22A17	14	23822408	rs12433146	14	23822551	C	G	0.542744	-0.0086353	0.0117323	0.4617137	0.416773	0.0323242	4.89E-38	-0.0207194	0.0281961	0.4624421	0.8088466	0.86028459	0.841018	20	0.98(0.93 - 1.04)
cg19574915	ISG20	15	89195555	rs4932399	15	89197509	G	A	0.420477	0.00702952	0.0117631	0.550113	-0.686863	0.0309166	2.37E-109	-0.0102342	0.017132	0.5502572	0.3536282	0.893800887	0.01123735	20	0.99(0.96 - 1.02)
cg19590707	SLC16A3	17	80189645	rs7215447	17	80184566	A	G	0.205765	-0.0248711	0.0137741	0.0709742	0.613188	0.0253025	9.68E-130	-0.0405603	0.0225254	0.07175785	0.4458414	0.506308716	0.002402224	20	0.96(0.92 - 1.00)
cg19593490	HCG9	6	29943188	rs17184549	6	29648120	A	G	0.23161	0.177695	0.0125149	9.34E-46	0.552168	0.0389249	1.13E-45	0.321814	0.0320681	1.07E-23	5.53E-24	4.40E-21	5.08E-06	20	1.38(1.30 - 1.47)
cg19594606	ENO2	12	7023461	rs7955787	12	7022823	A	G	0.289264	0.0209794	0.01365	0.124305	-0.239771	0.0366782	6.27E-11	-0.0874975	0.0584815	0.1346127	0.1346127	0.622214545	0.271113	15	0.92(0.82 - 1.03)
cg19598685	ACACB	12	109592525	rs11609393	12	109592558	G	C	0.190855	0.00304063	0.0150461	0.8398483	-0.941934	0.0348992	1.93E-160	-0.00322807	0.0159741	0.8398527	0.9661395	0.973671675	0.8283644	20	1.00(0.97 - 1.03)
cg19617740	CLCN2	3	184079972	rs62287507	3	184079960	T	C	0.2833	0.022083	0.0166343	0.1843241	-0.337472	0.03737	1.71E-19	-0.0654365	0.0498207	0.1890342	0.1890342	0.688712142	0.4017407	20	0.94(0.85 - 1.03)
cg19623054	MYCN	2	16085728	rs4669037	2	16228929	T	C	0.356859	-0.00337252	0.0119569	0.7779003	0.636907	0.033756	2.09E-79	-0.00529515	0.0187755	0.7779244	0.5572621	0.961103674	0.2164873	20	0.99(0.96 - 1.03)
cg19628225	HTR6	1	20005822	rs58138946	1	19985667	A	G	0.0238569	0.0340015	0.0360159	0.3451343	-1.07875	0.0932735	6.17E-31	-0.0315195	0.0334979	0.3467359	0.3467359	0.802938984	0.9391747	4	0.97(0.91 - 1.03)
cg19631472	LDHA	11	18415641	rs11024636	11	18405491	C	T	0.418489	-0.00815901	0.0123125	0.5075479	-0.438302	0.0320753	1.65E-42	0.018615	0.0281244	0.5080463	0.7901346	0.88020949	0.6645881	20	1.02(0.96 - 1.08)
cg19636672	GLS2	12	56881121	rs11171862	12	56871314	A	G	0.313121	0.00878056	0.0123856	0.4783661	-0.529621	0.0343903	1.63E-53	-0.0165789	0.0234105	0.4788316	0.3937041	0.867713102	0.3237407	20	0.98(0.94 - 1.03)
cg19682134	LRRC14	8	145750363	rs6989368	8	145813457	G	A	0.485089	-0.0252327	0.0117427	0.03165035	-0.736354	0.0297112	1.34E-135	0.0342671	0.0160069	0.03229279	0.06994982	0.352986034	0.9115382	20	1.03(1.00 - 1.07)
cg19686637	SLC28A1	15	85427743	rs7166440	15	85438132	C	T	0.0497018	4.39E-05	0.0287347	0.9987797	-1.36038	0.0879892	6.38E-54	-3.23E-05	0.0211225	0.9987797	0.8957445	0.99986592	NA	NA	1.00(0.96 - 1.04)
cg19758173	ADARB2	10	1516143	rs79849781	10	1473961	C	A	0.0805169	-0.000666027	0.0195058	0.9727615	-0.658676	0.0582097	1.10E-29	0.00101116	0.0296138	0.9727616	0.9727616	0.997098975	0.7335169	20	1.00(0.94 - 1.06)
cg19765450	CACNA1S	1	201081382	rs3738263	1	201083506	G	A	0.410537	0.0142451	0.0118442	0.2290898	0.175941	0.0322059	4.68E-08	0.0809651	0.0689312	0.2401632	0.2401632	0.73179769	0.3556777	13	1.08(0.95 - 1.24)
cg19767548	LDHC	11	18433554	rs142676548	11	18468930	T	C	0.114314	0.0259646	0.019908	0.1921554	-1.88439	0.0333335	0	-0.0137788	0.0105675	0.1922736	0.3038518	0.691033858	0.3312995	20	0.99(0.97 - 1.01)
cg19784848	SDHA	5	219127	rs3756715	5	218036	C	T	0.111332	-0.0124074	0.0204445	0.5439292	0.645049	0.0467002	2.14E-43	-0.0192348	0.0317251	0.5443175	0.003562431	0.892224446	0.4149503	20	0.98(0.92 - 1.04)
cg19791262	HK3	5	176327783	rs6878050	5	176481144	A	G	0.158052	-0.00158594	0.0144802	0.9127863	0.243192	0.0404542	1.84E-09	-0.00652135	0.0595521	0.9128007	0.9128007	0.986780632	0.9476114	10	0.99(0.88 - 1.12)
cg19804488	GALK1	17	73760363	rs60700976	17	73775585	A	G	0.142147	0.0359033	0.0209533	0.08662217	-0.615783	0.0475024	1.98E-38	-0.0583051	0.034323	0.08937274	0.08937274	0.549443441	0.3281208	20	0.94(0.88 - 1.01)
cg19808085	MAPK8IP2	22	51040520	rs6151412	22	51065600	A	G	0.0516899	0.0198354	0.0490306	0.6858073	0.86065	0.0742088	4.23E-31	0.023047	0.0570039	0.685988	0.5016913	0.935089225	0.5834489	20	1.02(0.92 - 1.14)
cg19814134	VCAN	5	82768288	rs13167610	5	82787951	A	G	0.380716	-0.0154895	0.0123093	0.2082625	0.263877	0.0323865	3.71E-16	-0.0586997	0.0472009	0.2136419	0.2136419	0.70810359	0.1748453	20	0.94(0.86 - 1.03)
cg19822309	GIPR	19	46181546	rs10423928	19	46182304	A	T	0.213718	-0.0199758	0.0133684	0.135109	-0.804496	0.0392428	2.13E-93	0.0248302	0.0166612	0.136145	0.1800997	0.624056771	0.04467782	20	1.03(0.99 - 1.06)
cg19836589	RAE1	20	55925603	rs6070067	20	55918987	G	A	0.166998	0.00650252	0.0165295	0.6940323	-1.17394	0.0369737	3.10E-221	-0.00553904	0.0140814	0.6940546	0.6856567	0.936664967	0.9351303	20	0.99(0.97 - 1.02)
cg19873199	ADARB2	10	1547478	rs11594167	10	1545605	G	T	0.224652	-0.00564017	0.0135951	0.6782386	-0.241131	0.0375589	1.36E-10	0.0233905	0.0564982	0.6788709	0.6788709	0.932164305	0.7001379	16	1.02(0.92 - 1.14)
cg19880597	KLHL3	5	136965606	rs3777381	5	136994893	A	G	0.281312	-0.00147055	0.0135621	0.9136539	-0.829518	0.0332823	4.12E-137	0.00177278	0.0163495	0.9136547	0.4858099	0.986843966	0.9164516	20	1.00(0.97 - 1.03)
cg19910231	PFKP	10	3167371	rs7910054	10	3169139	G	A	0.432406	0.00164613	0.0117951	0.8890073	-0.269378	0.032195	5.91E-17	-0.00611085	0.0437925	0.8890226	0.8890226	0.982265777	0.4796578	20	0.99(0.91 - 1.08)
cg19910679	PDE6A	5	149240728	rs30887	5	149240767	T	C	0.220676	-0.00860357	0.0134613	0.522736	0.38972	0.0381356	1.62E-24	-0.0220763	0.0346085	0.523547	0.3244896	0.885275969	0.2724395	18	0.98(0.91 - 1.05)
cg19914607	SLC38A3	3	50242505	rs2073726	3	50223593	T	A	0.451292	0.0137835	0.0117964	0.2426254	0.277595	0.0327898	2.54E-17	0.0496532	0.0428978	0.2470774	0.2470774	0.735902454	0.8372352	20	1.05(0.97 - 1.14)
cg19960778	HK3	5	176314737	rs58956809	5	176312965	T	C	0.351889	-0.0076698	0.0122145	0.5300525	0.218474	0.0343058	1.91E-10	-0.0351063	0.0561794	0.5320396	0.5320396	0.887177791	0.9173885	15	0.97(0.86 - 1.08)
cg19963522	IPCEF1	6	154677796	rs742517	6	154677723	T	G	0.337972	-0.0279128	0.0128152	0.02939852	0.338954	0.0340764	2.60E-23	-0.0823498	0.0387039	0.03336299	0.07114454	0.358950944	0.9819579	9	0.92(0.85 - 0.99)
cg20000132	NFASC	1	204956398	rs2794859	1	204967256	G	A	0.296223	-0.0136026	0.0131795	0.3020239	-0.344728	0.0353524	1.82E-22	0.0394589	0.0384451	0.3047173	0.7007591	0.774440379	0.2421606	20	1.04(0.96 - 1.12)
cg20027742	MCF2L	13	113659340	rs12428058	13	113636504	A	G	0.260437	-0.00349367	0.0129341	0.7870732	0.287866	0.0367425	4.70E-15	-0.0121364	0.0449577	0.7871966	0.7871966	0.963224001	0.2360909	20	0.99(0.90 - 1.08)
cg20028291	BCAS4	20	49411856	rs75819927	20	49407624	A	G	0.0328032	0.0365213	0.0408363	0.3711431	0.980523	0.128908	2.82E-14	0.0372468	0.0419344	0.3744247	0.3744247	0.820717036	0.8302773	16	1.04(0.96 - 1.13)
cg20060216	DPP6	7	154105121	rs73726870	7	154121688	C	A	0.0795229	-0.00333092	0.0212036	0.8751722	-0.487846	0.0567065	7.77E-18	0.00682781	0.043471	0.8751928	0.9871638	0.97979787	0.3021343	20	1.01(0.92 - 1.10)
cg20090782	SETBP1	18	42323716	rs6507583	18	42399590	G	A	0.0685885	0.0270251	0.0222005	0.2234827	-0.339044	0.0547409	5.88E-10	-0.0797097	0.0667324	0.2322953	0.2322953	0.723752653	0.4412018	8	0.92(0.81 - 1.05)
cg20094784	COBL	7	51384676	rs10258601	7	51371109	A	G	0.435388	-0.00643467	0.0117116	0.5827124	-0.299407	0.031739	3.97E-21	0.0214914	0.0391823	0.5833503	0.5833503	0.905188765	0.8577213	20	1.02(0.95 - 1.10)
cg20097593	TGFA	2	70781679	rs11680093	2	70810066	T	C	0.457256	0.0157693	0.0118218	0.1822311	-0.242774	0.0329368	1.69E-13	-0.0649547	0.0494857	0.1893191	0.1893191	0.689339978	0.8531128	20	0.94(0.85 - 1.03)
cg20109495	OR3A2	17	3183418	rs804234	17	3186151	G	C	0.421471	0.0045086	0.0121554	0.7107021	0.571406	0.0311259	2.86E-75	0.00789036	0.0212771	0.7107585	0.9382696	0.941474508	0.4682943	20	1.01(0.97 - 1.05)
[truncated: 612 more rows]
