# Supplementary material for: Integrative multi-omics analyses identify PKD1 and SLC2A4 as genetically supported glycolysis-related candidate genes for rheumatoid arthritis
Source: Front Immunol. 2026 Jan 22;16:1691663. doi: 10.3389/fimmu.2025.1691663 (PMC12895683; doi:10.3389/fimmu.2025.1691663)
Supplement: Supplementary file 5 [file DataSheet2.csv]

probeID	ProbeChr	Gene	Probe_bp	topSNP	topSNP_chr	topSNP_bp	A1	A2	Freq	b_GWAS	se_GWAS	p_GWAS	b_eQTL	se_eQTL	p_eQTL	b_SMR	se_SMR	p_SMR	p_SMR_multi	p_HEIDI	nsnp_HEIDI	FDR	OR_SMR	CI_SMR_lower	CI_SMR_upper	ENTREZID	ENSEMBL
cg09363892	1	AGRN	954619	rs9442372	1	1018704	A	G	0.440358	0.015	0.022	0.4953539	0.546444	0.0320637	3.978036e-65	0.0274502	0.0402925	0.4956986	0.08915289	0.6472504	20	0.941493484343922	1.02783042787739	0.949781709751296	1.11229283278919	375790	ENSG00000188157
cg03185752	1	AGRN	954631	rs9442372	1	1018704	A	G	0.440358	0.015	0.022	0.4953539	0.539158	0.0321376	3.623252e-63	0.0278212	0.0408381	0.4957096	0.2089018	0.5027949	20	0.941493484343922	1.02821182371069	0.949118636564117	1.11389610707222	375790	ENSG00000188157
cg13917577	1	AGRN	957119	rs9442372	1	1018704	A	G	0.440358	0.015	0.022	0.4953539	0.68164	0.03015	3.593503e-113	0.0220058	0.0322898	0.4955499	0.1350358	0.7496326	20	0.941493484343922	1.02224971350158	0.959558296706146	1.08903698747767	375790	ENSG00000188157
cg17801765	1	AGRN	958274	rs9442372	1	1018704	A	G	0.440358	0.015	0.022	0.4953539	0.318087	0.0330077	5.593142e-22	0.047157	0.0693364	0.4964297	0.4964297	0.7951409	20	0.941493484343922	1.04828657715334	0.915081319394915	1.20088206867396	375790	ENSG00000188157
cg13100600	1	AGRN	958351	rs9442372	1	1018704	A	G	0.440358	0.015	0.022	0.4953539	0.259375	0.0332274	5.900028e-15	0.0578313	0.0851422	0.4969908	0.4969908	0.7820316	20	0.941493484343922	1.05953623686924	0.896687902723544	1.25195961028276	375790	ENSG00000188157
cg07787977	1	AGRN	962651	rs71628928	1	1007222	T	G	0.163022	0.0093	0.031	0.7641772	-0.387381	0.0460047	3.749849e-17	-0.0240074	0.0800754	0.7643223	0.7643223	0.413704	11	0.983529142253903	0.976278485270388	0.834472755588808	1.14218190398477	375790	ENSG00000188157
cg25774148	1	AGRN	964497	rs3934834	1	1005806	T	C	0.167992	0.00027	0.031	0.9930508	-0.677529	0.0458136	1.729674e-49	-0.000398507	0.0457545	0.9930508	0.5579463	0.2245055	20	0.999678616236246	0.999601572393368	0.913860516446804	1.09338710399297	375790	ENSG00000188157
cg17021880	1	AGRN	964506	rs3934834	1	1005806	T	C	0.167992	0.00027	0.031	0.9930508	-0.639876	0.045992	5.29793e-44	-0.000421957	0.0484469	0.9930508	0.714377	0.4334992	20	0.999678616236246	0.999578132011335	0.909029364632726	1.09914649720799	375790	ENSG00000188157
cg02341264	1	AGRN	967967	rs9442368	1	1010717	C	T	0.4334	0.011	0.022	0.6170751	0.332553	0.0331046	9.61196e-24	0.0330774	0.0662367	0.6175104	0.597401	0.8074691	20	0.952904968557909	1.033630539149	0.907786071694932	1.17692055956163	375790	ENSG00000188157
cg16502826	1	AGRN	970237	rs9442368	1	1010717	C	T	0.4334	0.011	0.022	0.6170751	0.237173	0.0325838	3.366528e-13	0.0463796	0.0929779	0.617903	0.617903	0.2854716	20	0.952904968557909	1.04747195585258	0.872967384580707	1.2568596693044	375790	ENSG00000188157
cg20594982	1	AGRN	976707	rs9442369	1	1015257	A	G	0.444334	0.0086	0.022	0.6958644	0.266925	0.0335186	1.672347e-15	0.0322187	0.0825193	0.696212	0.696212	0.5446644	20	0.975740069570171	1.03274334157782	0.878517783967357	1.21404350490981	375790	ENSG00000188157
cg02138082	1	AGRN	978573	rs9442372	1	1018704	A	G	0.440358	0.015	0.022	0.4953539	0.662276	0.0300736	1.778815e-107	0.0226492	0.0332347	0.4955605	0.08902239	0.6710605	20	0.941493484343922	1.0229076405997	0.958399271252998	1.09175796829361	375790	ENSG00000188157
cg20988802	1	AGRN	982491	rs2298215	1	1019175	C	G	0.270378	0.027	0.024	0.260589	-0.250708	0.0359486	3.079175e-12	-0.107695	0.0969665	0.2667223	0.2667223	0.7869934	20	0.88691541353327	0.897901414602495	0.742487428323102	1.08584592760852	375790	ENSG00000188157
cg02494066	1	AGRN	983386	rs9442395	1	1018144	T	C	0.441352	0.016	0.022	0.4670589	0.301819	0.0329833	5.658493e-20	0.0530119	0.0731212	0.4684603	0.4684603	0.7373207	20	0.937490176642772	1.05444219290679	0.913651883063401	1.21692775858366	375790	ENSG00000188157
cg24730157	1	AGRN	984428	rs2298215	1	1019175	C	G	0.270378	0.027	0.024	0.260589	-0.376379	0.0353011	1.533323e-26	-0.0717362	0.0641195	0.2632301	0.2632301	0.5750206	20	0.885154916557062	0.930776402242395	0.820853669406027	1.05541918524673	375790	ENSG00000188157
cg11853970	1	AGRN	986037	rs12145826	1	1066029	A	G	0.0815109	-0.039	0.046	0.3965348	-0.408933	0.0659002	5.457612e-10	0.09537	0.113533	0.4008961	0.1371601	0.8312854	3	0.929783761316459	1.10006580418343	0.88059745124831	1.37423151954196	375790	ENSG00000188157
cg16903000	1	AGRN	990293	rs3813194	1	998582	G	C	0.444334	0.022	0.022	0.3173105	-0.315314	0.0333631	3.356746e-21	-0.0697718	0.0701613	0.3200044	0.3200044	0.543322	17	0.897997877493766	0.932606616454814	0.812785576307538	1.07009170242239	375790	ENSG00000188157
cg02415349	1	AGRN	990470	rs9442396	1	1019180	T	C	0.4334	0.017	0.022	0.4396838	-0.357043	0.0324499	3.700565e-28	-0.0476133	0.061769	0.4408085	0.4408085	0.715305	20	0.935154447181536	0.953502435186486	0.844778733297947	1.07621896488474	375790	ENSG00000188157
cg07963816	1	B3GALT6	1169972	rs45574035	1	1169094	C	G	0.0119284	0.11	0.082	0.17977	-3.90548	0.0962971	0	-0.0281656	0.0210076	0.1800081	0.04228402	0.009681259	20	0.848112200915023	0.972227352620047	0.933008940174595	1.01309428504051	126792	ENSG00000176022
cg20971527	1	ENO1	8921294	rs11121245	1	8916224	T	C	0.477137	-0.0035	0.022	0.8735973	0.318317	0.0316814	9.430376e-24	-0.0109953	0.0691222	0.873613	0.873613	0.2541517	20	0.99228403430187	0.989064927369603	0.8637474881325	1.13256413939646	2023	ENSG00000074800
cg10443148	1	ENO1	8922612	rs10864368	1	8918313	T	C	0.478131	-0.0016	0.022	0.9420231	0.588235	0.0312178	3.357998e-79	-0.00272	0.0374003	0.9420236	0.4263529	0.6128036	20	0.995525616634312	0.997283695848338	0.926793418282656	1.07313533996375	2023	ENSG00000074800
cg02088347	1	ENO1	8923969	rs10864368	1	8918313	T	C	0.478131	-0.0016	0.022	0.9420231	0.178921	0.0309992	7.842566e-09	-0.00894248	0.122969	0.9420277	0.9420277	0.6187472	12	0.995525616634312	0.991097385054956	0.778830596135999	1.26121653609413	2023	ENSG00000074800
cg13785123	1	ENO1	8931135	rs7540170	1	8928811	T	C	0.245527	0.017	0.025	0.4965045	-0.344962	0.0353787	1.834635e-22	-0.0492808	0.0726478	0.4975483	0.4975483	0.9790766	20	0.941493484343922	0.951913794772866	0.825578861818604	1.09758124218783	2023	ENSG00000074800
cg06972019	1	ENO1	8937448	rs11121246	1	8917102	T	G	0.478131	-0.0019	0.022	0.9311774	1.06632	0.0238987	0	-0.00178182	0.0206317	0.9311775	0.2074834	0.239538	20	0.994420083841879	0.998219766498831	0.958658898439332	1.03941318841473	2023	ENSG00000074800
cg13432294	1	ENO1	8937640	rs72642804	1	7385025	T	C	0.0129225	0.18	0.12	0.1336144	0.923721	0.159513	7.001704e-09	0.194864	0.134197	0.1464802	0.1464802	0.3599159	4	0.82673541774655	1.21514571543425	0.934109023546108	1.58073530232346	2023	ENSG00000074800
cg12711814	1	ENO1	8939529	rs2038904	1	8935149	A	G	0.187873	-0.027	0.029	0.3518357	0.29174	0.0437485	2.583256e-11	-0.0925483	0.100368	0.3564811	0.3564811	0.5467864	20	0.912776345320381	0.911605179370944	0.748810313906514	1.10979241020401	2023	ENSG00000074800
cg24052039	1	CA6	9004961	rs12070475	1	9008739	C	G	0.315109	-0.032	0.023	0.1641332	0.189033	0.034503	4.283413e-08	-0.169282	0.125534	0.1774969	0.1774969	0.9982354	13	0.846717550958845	0.844270785451486	0.660123302131004	1.07978790760126	765	ENSG00000131686
cg02981703	1	CA6	9005734	rs12070475	1	9008739	C	G	0.315109	-0.032	0.023	0.1641332	0.235965	0.034266	5.727502e-12	-0.135614	0.0994418	0.1726468	0.1726468	0.9985646	15	0.845772014662226	0.873179614778258	0.718550042007786	1.06108495593971	765	ENSG00000131686
cg07601804	1	CA6	9023134	rs6691526	1	9021053	G	A	0.213718	-0.035	0.026	0.1782529	-0.998635	0.033666	2.302565e-193	0.0350479	0.0260623	0.1786996	0.391597	0.9614902	20	0.847253993003998	1.03566931617176	0.984093655603721	1.08994802105666	765	ENSG00000131686
cg04785083	1	CA6	9031262	rs7524988	1	9001125	G	A	0.235586	0.033	0.025	0.186835	-0.224002	0.0374288	2.167182e-09	-0.14732	0.114288	0.1973915	0.1973915	0.69638	9	0.857524454319535	0.863017767539483	0.689820072423125	1.07970135527165	765	ENSG00000131686
cg21812850	1	SLC2A5	9097241	rs12035518	1	9094563	T	C	0.354871	-0.022	0.023	0.3388087	-0.91694	0.0297893	4.732701e-208	0.0239928	0.0250955	0.3390418	0.06053149	0.5414566	20	0.904211732970242	1.02428294302688	0.975120349711791	1.07592416432074	6518	ENSG00000142583
cg00155732	1	SLC2A5	9103309	rs150090064	1	9103402	G	A	0.00596421	-0.16	0.11	0.1457951	-1.92655	0.147171	3.727129e-39	0.0830498	0.0574481	0.1482758	0.0467682	0.441904	3	0.827332374779468	1.08659591967766	0.970883811936757	1.21609885564458	6518	ENSG00000142583
cg04901835	1	SLC2A5	9127501	rs765618	1	9121623	T	C	0.290258	0.0037	0.024	0.8774783	0.837764	0.0327792	4.497767e-144	0.00441652	0.0286482	0.8774805	0.1347559	0.3757032	20	0.992359214227352	1.00442628719817	0.949581467489714	1.06243877008439	6518	ENSG00000142583
cg01800148	1	SLC2A5	9130886	rs193065720	1	9130887	A	G	0.0139165	0.069	0.12	0.5652913	-3.09167	0.127693	1.675067e-129	-0.0223181	0.038825	0.5654009	0.7248585	0.7110785	12	0.952904968557909	0.977929106320088	0.9062726318946	1.05525126030644	6518	ENSG00000142583
cg17554996	1	SLC2A5	9131710	rs2666432	1	9164877	T	A	0.144135	-0.0095	0.032	0.7665619	0.280377	0.0477287	4.243845e-09	-0.0338829	0.114278	0.7668509	0.7668509	0.117408	20	0.984276950730101	0.966684696787971	0.772697391402119	1.20937292321948	6518	ENSG00000142583
cg14565651	1	SLC2A5	9145034	rs12733425	1	9142320	C	A	0.122266	-0.015	0.034	0.6590852	0.41252	0.0518658	1.811633e-15	-0.0363619	0.082547	0.6595755	0.6595755	0.0820724	20	0.969426639182772	0.964291253323538	0.820243509503024	1.13363606107614	6518	ENSG00000142583
cg03529003	1	PLOD1	11994281	rs76024322	1	11992286	A	C	0.116302	0.014	0.033	0.671389	0.526449	0.0468354	2.582117e-29	0.0265933	0.0627287	0.6716091	0.6716091	0.02382501	20	0.971635520096463	1.02695005723242	0.908141612171614	1.16130172421872	5351	ENSG00000083444
cg11469137	1	PLOD1	11994385	rs79887247	1	11974769	A	G	0.112326	-0.0024	0.033	0.9420231	0.406557	0.0465814	2.594854e-18	-0.00590324	0.0811723	0.9420252	0.9420252	0.009375353	20	0.995525616634312	0.994114149885533	0.847892900285065	1.16555161939719	5351	ENSG00000083444
cg26145832	1	PLOD1	11994418	rs113768896	1	11990411	A	G	0.117296	0.011	0.033	0.7388827	0.376688	0.0460574	2.870057e-16	0.0292019	0.0876785	0.7390914	0.7390914	0.02898847	20	0.980281957436204	1.0296324562837	0.867059254713559	1.22268805651931	5351	ENSG00000083444
cg05132283	1	PLOD1	11994444	rs113768896	1	11990411	A	G	0.117296	0.011	0.033	0.7388827	0.25298	0.0460958	4.061926e-08	0.0434817	0.130686	0.7393455	0.7393455	0.02667773	17	0.980281957436204	1.04444088086902	0.80842864491063	1.34935440560873	5351	ENSG00000083444
cg10803903	1	PLOD1	12000521	rs2273289	1	12018290	C	T	0.146123	0.086	0.03	0.004148197	-0.334749	0.0433124	1.086423e-14	-0.256909	0.0955854	0.007193756	0.007193756	0.6657061	20	0.35258408883738	0.77343859347513	0.64130098043771	0.932802656045357	5351	ENSG00000083444
cg21147709	1	PLOD1	12004662	rs11799416	1	12022493	T	C	0.313121	-0.0073	0.024	0.7610009	-0.507243	0.0346264	1.366192e-48	0.0143915	0.0473248	0.7610509	0.069223	0.1681549	20	0.983529142253903	1.01449555621189	0.924626776274851	1.11309910115314	5351	ENSG00000083444
cg15603548	1	PLOD1	12009394	rs6697996	1	12006802	G	T	0.0745527	0.074	0.039	0.05777043	0.427347	0.0565689	4.206035e-14	0.173161	0.0940953	0.06572766	0.06572766	0.3103757	20	0.753450021435942	1.18905752793608	0.98879743335412	1.4298760869003	5351	ENSG00000083444
cg15472170	1	PLOD1	12012720	rs11121844	1	12028155	T	C	0.316103	-0.012	0.024	0.6170751	0.350806	0.0342613	1.324188e-24	-0.0342069	0.0684954	0.6174942	0.6174942	0.2267169	20	0.952904968557909	0.966371541680078	0.844966849293389	1.10521963950431	5351	ENSG00000083444
cg04394641	1	SDHB	17350304	rs2746474	1	17348544	G	T	0.196819	0.0092	0.028	0.7424796	-0.293788	0.0418033	2.097063e-12	-0.0313151	0.0954108	0.7427507	0.7427507	0.7538245	20	0.981545504907512	0.969170139446545	0.803867947255419	1.16846400257876	6390	ENSG00000117118
cg09863950	1	HTR6	19990768	rs7527271	1	20014753	G	A	0.34493	-0.02	0.023	0.3845381	0.456643	0.0339041	2.391819e-41	-0.0437979	0.0504724	0.3855265	0.3855265	0.9849652	20	0.922798181497751	0.957147377412279	0.866993495965179	1.05667586475643	3362	ENSG00000158748
cg04607131	1	HTR6	19990783	rs1883565	1	20008507	C	T	0.340954	-0.017	0.023	0.4598278	0.245468	0.034073	5.839366e-13	-0.0692555	0.0941904	0.4621746	0.4621746	0.9878209	20	0.937490176642772	0.933088245572747	0.775793669479419	1.12227478552417	3362	ENSG00000158748
cg03321592	1	HTR6	19991676	rs10917513	1	20006887	C	T	0.343936	-0.018	0.023	0.4338569	0.230437	0.0340435	1.297559e-11	-0.0781124	0.100475	0.4369052	0.4369052	0.8101106	20	0.935154447181536	0.924860466384666	0.75953915851016	1.1261656133162	3362	ENSG00000158748
cg01468656	1	HTR6	19991678	rs10917513	1	20006887	C	T	0.343936	-0.018	0.023	0.4338569	0.221594	0.0349276	2.23312e-10	-0.0812295	0.10458	0.4373231	0.4373231	0.9129234	20	0.935154447181536	0.92198207227665	0.751107646454869	1.13172984672926	3362	ENSG00000158748
cg10741760	1	HTR6	19992024	rs6693503	1	19987294	A	G	0.345924	-0.013	0.023	0.5719259	0.782619	0.0318185	1.382962e-133	-0.0166109	0.0293963	0.5720274	0.9510201	0.6161238	20	0.952904968557909	0.983526300275647	0.928460307649262	1.04185819831441	3362	ENSG00000158748
cg27549720	1	HTR6	19992167	rs6684942	1	19999001	G	C	0.345924	-0.011	0.023	0.6324645	0.541047	0.0340961	1.050466e-56	-0.0203309	0.0425294	0.632619	0.9186587	0.4462233	20	0.960695385185101	0.979874379223173	0.901506051193706	1.06505530138887	3362	ENSG00000158748
cg18023598	1	HTR6	19992504	rs1883565	1	20008507	C	T	0.340954	-0.017	0.023	0.4598278	-0.292268	0.0347324	3.934172e-17	0.0581659	0.078998	0.4615509	0.4615509	0.9031527	20	0.937490176642772	1.05989081701205	0.907855385623173	1.23738710126764	3362	ENSG00000158748
cg22059812	1	HTR6	19992564	rs4912144	1	20011712	T	G	0.225646	-0.0061	0.026	0.8145073	-0.319535	0.0395115	6.10767e-16	0.0190902	0.0814024	0.8145839	0.8145839	0.4735249	20	0.989618894679533	1.01927358294829	0.868959722537295	1.19558894382663	3362	ENSG00000158748
cg00365524	1	HTR6	19992771	rs6699160	1	20025383	C	T	0.17495	-0.0062	0.03	0.8362702	-0.278363	0.0427571	7.498114e-11	0.0222731	0.107827	0.8363515	0.8363515	0.4915963	16	0.989618894679533	1.02252299737276	0.82773036811753	1.2631568448238	3362	ENSG00000158748
cg19628225	1	HTR6	20005822	rs58138946	1	19985667	A	G	0.0238569	0.047	0.06	0.4334314	-1.07875	0.0932735	6.169044e-31	-0.0435691	0.0557475	0.4344833	0.2324191	0.5143512	4	0.935154447181536	0.957366397787206	0.858272011514761	1.06790202559959	3362	ENSG00000158748
cg04423622	1	KIF17	21023073	rs16824489	1	21022402	G	A	0.26839	-0.011	0.023	0.6324645	0.702242	0.0301005	2.206141e-120	-0.0156641	0.0327591	0.632536	0.7886784	0.9480724	20	0.960695385185101	0.984457943947266	0.923234571928476	1.04974128230107	57576	ENSG00000117245
cg16558994	1	KIF17	21023132	rs590454	1	21023603	C	T	0.422465	-0.011	0.022	0.6170751	1.09989	0.0220953	0	-0.010001	0.0200031	0.6170928	0.9968485	0.9672328	20	0.952904968557909	0.990048843699829	0.951983976252469	1.02963572640157	57576	ENSG00000117245
cg24730688	1	KIF17	21023823	rs521424	1	21024743	A	G	0.331014	0.0042	0.022	0.8485968	0.227645	0.0322245	1.613677e-12	0.0184498	0.0966769	0.8486514	0.8486514	0.7458762	20	0.990884149570359	1.01862104910941	0.842790453702378	1.23113501954207	57576	ENSG00000117245
cg03432774	1	KIF17	21033761	rs875016	1	21033779	A	G	0.40159	-0.0095	0.022	0.6658736	-0.829711	0.0289367	8.222246e-181	0.0114498	0.0265183	0.6659092	0.6855661	0.4334976	20	0.970522362953459	1.01151559985193	0.960284131498394	1.06548028357743	57576	ENSG00000117245
cg15613048	1	KIF17	21044031	rs646786	1	21054726	A	G	0.316103	0.012	0.023	0.601852	0.23521	0.0346712	1.16888e-11	0.0510183	0.0980737	0.6029221	0.6029221	0.9021117	20	0.952904968557909	1.05234215096836	0.868310289342625	1.2753781871491	57576	ENSG00000117245
cg09793172	1	KIF17	21044101	rs72652993	1	21308631	C	G	0.0506958	0.024	0.047	0.6096044	0.430768	0.0688269	3.881436e-10	0.0557144	0.10947	0.6107893	0.6107893	0.8829046	20	0.952904968557909	1.05729567696676	0.853127048021851	1.31032552668985	57576	ENSG00000117245
cg21184320	1	KIF17	21044207	rs601392	1	21044219	A	C	0.161034	-0.0069	0.029	0.8119346	0.228308	0.0413948	3.480479e-08	-0.0302224	0.12714	0.8121061	0.8121061	0.7904729	17	0.989618894679533	0.97022973046004	0.756224643088162	1.24479642189975	57576	ENSG00000117245
cg10961323	1	GALE	24127976	rs12041159	1	24127660	G	C	0.148111	0.016	0.032	0.6170751	-0.714541	0.0454677	1.187352e-55	-0.022392	0.0448066	0.6172531	0.9650274	0.0319878	20	0.952904968557909	0.977856840029404	0.895643400266993	1.06761686549272	2582	ENSG00000117308
cg06902898	1	GALE	24128066	rs1045017	1	24088128	A	G	0.258449	0.011	0.025	0.6599371	0.237679	0.0366104	8.464127e-11	0.046281	0.105425	0.6606667	0.6606667	0.8029131	17	0.969426639182772	1.04736868020931	0.851843887138313	1.28777252363528	2582	ENSG00000117308
cg22402398	1	FGR	27954026	rs12146138	1	27890533	G	A	0.112326	0.022	0.037	0.5521145	-0.627371	0.0562582	7.03023e-29	-0.035067	0.05906	0.5526785	0.7312588	0.2017963	3	0.949145447390032	0.96554072286193	0.859998529173	1.08403544410853	2268	ENSG00000000938
cg08885657	1	FGR	27958339	rs12726763	1	27958245	G	A	0.0815109	-0.044	0.043	0.3061869	1.09029	0.0551991	7.715015e-87	-0.0403562	0.0394919	0.3068351	0.4689427	0.6016349	13	0.895716810975342	0.960447266898593	0.888909077257151	1.03774275243015	2268	ENSG00000000938
cg11587640	1	FGR	27959253	rs6703312	1	27889163	C	T	0.112326	0.021	0.037	0.5703286	0.414799	0.0580362	8.853619e-13	0.0506269	0.0894806	0.571539	0.571539	0.5020517	18	0.952904968557909	1.05193034484618	0.882713073727634	1.25358679206517	2268	ENSG00000000938
cg00404394	1	FGR	27960150	rs112861813	1	27968952	G	A	0.0805169	0.0061	0.045	0.8921726	1.25872	0.0662619	1.836241e-80	0.0048462	0.0357516	0.8921754	0.4362878	0.5054853	20	0.993419334878341	1.00485796181959	0.936854833163172	1.07779720794411	2268	ENSG00000000938
cg09845000	1	FGR	27962021	rs112861813	1	27968952	G	A	0.0805169	0.0061	0.045	0.8921726	0.905546	0.0680515	2.114573e-40	0.00673627	0.0496964	0.8921782	0.8729077	0.5122902	20	0.993419334878341	1.00675900969833	0.913320267525018	1.10975715709823	2268	ENSG00000000938
cg00065048	1	FGR	27962037	rs112861813	1	27968952	G	A	0.0805169	0.0061	0.045	0.8921726	0.688136	0.0692109	2.716325e-23	0.00886452	0.0654001	0.8921826	0.8732396	0.52508	20	0.993419334878341	1.0089039262104	0.887524035274358	1.14688401876136	2268	ENSG00000000938
cg15580226	1	SDC3	31362242	rs10753239	1	31362224	C	T	0.487078	0.026	0.022	0.2372779	0.860413	0.0297739	1.257287e-183	0.030218	0.0255905	0.2376698	0.2380385	0.5500763	19	0.877633257580602	1.03067919752936	0.980258094751377	1.08369378830704	9672	ENSG00000162512
cg02303807	1	SDC3	31367595	rs4642942	1	31492150	C	G	0.456262	0.027	0.022	0.2197201	0.196764	0.0325441	1.484266e-09	0.13722	0.114089	0.2290754	0.2290754	0.26014	19	0.872564328842516	1.14708047846835	0.917232366723196	1.4345259411024	9672	ENSG00000162512
cg00658151	1	SDC3	31368797	rs12085929	1	31372734	C	T	0.0367793	0.053	0.068	0.4357372	1.40974	0.0999065	3.266454e-45	0.0375955	0.0483093	0.4364361	0.4364361	0.8865407	15	0.935154447181536	1.03831115106207	0.944508372123426	1.14142984672132	9672	ENSG00000162512
cg05374982	1	SDC3	31376412	rs11810325	1	31375569	A	G	0.05666	0.021	0.046	0.6480148	-0.394339	0.0685276	8.69234e-09	-0.0532537	0.117017	0.6490432	0.6490432	NA	NA	0.966805657749284	0.948139438991169	0.753815964257839	1.19255685524723	9672	ENSG00000162512
cg01566216	1	SDC3	31379146	rs12563707	1	31378965	G	C	0.296223	0.0046	0.024	0.8480033	-0.37877	0.0356987	2.672285e-26	-0.0121446	0.0633734	0.8480278	0.8480278	0.05068813	20	0.990884149570359	0.987928848021628	0.872531550960549	1.11858809882449	9672	ENSG00000162512
cg06094523	1	SLC2A1	43398103	rs111234909	1	43414565	C	T	0.0984095	0.015	0.037	0.6851795	-0.623442	0.0575582	2.440879e-27	-0.02406	0.0593895	0.685388	0.5534027	0.8466599	20	0.973891260621453	0.976227134372603	0.868955450741799	1.09674140034657	6513	ENSG00000117394
cg09502149	1	SLC2A1	43406792	rs16830099	1	43406701	A	G	0.026839	0.057	0.061	0.3500841	-0.583966	0.092912	3.275257e-10	-0.0976083	0.105606	0.3553471	0.3876997	0.8358419	11	0.912776345320381	0.907004107691671	0.737421188152875	1.11558559014312	6513	ENSG00000117394
cg16738646	1	SLC2A1	43409193	rs1385129	1	43408966	A	G	0.218688	0.0026	0.026	0.9203443	-0.738926	0.0374908	1.786401e-86	-0.00351862	0.0351867	0.9203453	0.844421	0.9086479	20	0.993443037356369	0.996487563089246	0.930080114426909	1.0676364842005	6513	ENSG00000117394
cg01924561	1	SLC2A1	43416103	rs17387775	1	43416133	C	T	0.164016	0.025	0.029	0.3886496	0.969861	0.0402823	4.393383e-128	0.0257769	0.0299204	0.3889534	0.2096227	0.6305961	20	0.922798181497751	1.02611199734829	0.967667169491186	1.08808675575479	6513	ENSG00000117394
cg15089806	1	SLC2A1	43418199	rs4660691	1	43417150	T	G	0.212724	0.0019	0.026	0.9417449	-0.450641	0.0400316	2.136174e-29	-0.00421622	0.0576968	0.9417461	0.6459578	0.8706082	20	0.995525616634312	0.995792655777086	0.88931662524232	1.1150168400702	6513	ENSG00000117394
cg00737593	1	SLC2A1	43422337	rs80200046	1	43423932	A	G	0.164016	0.024	0.029	0.4079049	0.273064	0.0445388	8.73694e-10	0.0878915	0.107165	0.4121318	0.4121318	0.8361751	15	0.929783761316459	1.0918696477443	0.885013924676719	1.34707409050174	6513	ENSG00000117394
cg05802386	1	SLC2A1	43422920	rs17387775	1	43416133	C	T	0.164016	0.025	0.029	0.3886496	0.312984	0.0438996	1.007008e-12	0.0798762	0.0933313	0.3920889	0.6690526	0.4110762	15	0.922798181497751	1.08315296503711	0.902079028511231	1.30057379518613	6513	ENSG00000117394
cg20282814	1	SLC2A1	43423072	rs17387775	1	43416133	C	T	0.164016	0.025	0.029	0.3886496	0.36293	0.0435202	7.470269e-17	0.0688838	0.080331	0.3911689	0.6680678	0.3928503	17	0.922798181497751	1.07131171549406	0.915243654577081	1.25399262372944	6513	ENSG00000117394
cg26188818	1	SLC2A1	43423647	rs900838	1	43439228	T	C	0.205765	0.048	0.027	0.07544036	-0.28092	0.0409359	6.769395e-12	-0.170867	0.0992855	0.08525681	0.08525681	0.2432008	19	0.779370201357558	0.842933676195558	0.69387282815509	1.02401643879582	6513	ENSG00000117394
cg22176566	1	SLC2A1	43424700	rs841858	1	43399167	T	G	0.170974	0.024	0.028	0.3913659	-0.24617	0.0423064	5.92932e-09	-0.0974936	0.11497	0.3964426	0.3964426	0.5017556	20	0.926287960562885	0.907108147029365	0.724093464728201	1.13637980521743	6513	ENSG00000117394
cg06792911	1	SLC2A1	43425022	rs17387775	1	43416133	C	T	0.164016	0.025	0.029	0.3886496	-0.443645	0.0426228	2.264544e-25	-0.0563513	0.0655913	0.3902702	0.6771645	0.6255526	18	0.922798181497751	0.945207026330418	0.831178880471358	1.07487851726663	6513	ENSG00000117394
cg12656391	1	SLC2A1	43425156	rs17387775	1	43416133	C	T	0.164016	0.025	0.029	0.3886496	-1.0426	0.0397388	1.022415e-151	-0.0239784	0.02783	0.3889055	0.03257686	0.2323204	20	0.922798181497751	0.97630679775699	0.924478762773188	1.03104041080104	6513	ENSG00000117394
cg00102166	1	SLC2A1	43425337	rs17387775	1	43416133	C	T	0.164016	0.025	0.029	0.3886496	-0.952719	0.0406156	1.122195e-121	-0.0262407	0.0304598	0.3889697	0.08775374	0.359496	20	0.922798181497751	0.974100595375194	0.917647537652555	1.03402660714116	6513	ENSG00000117394
cg09824328	1	SLC2A1	43425412	rs17387775	1	43416133	C	T	0.164016	0.025	0.029	0.3886496	-0.989669	0.0401092	2.016783e-134	-0.025261	0.0293206	0.3889389	0.08873109	0.3263937	20	0.922798181497751	0.975055389357947	0.92060025003407	1.03273164685844	6513	ENSG00000117394
cg12101479	1	SLC2A1	43426093	rs17387775	1	43416133	C	T	0.164016	0.025	0.029	0.3886496	0.255883	0.0432128	3.19104e-09	0.097701	0.114528	0.3936171	0.3936171	0.832043	8	0.923251999576211	1.10263304853383	0.88093284661297	1.38012749143542	6513	ENSG00000117394
cg17918314	1	ARTN	44398100	rs76513474	1	44390557	A	C	0.0188867	-0.031	0.082	0.7053944	1.05728	0.12809	1.529548e-16	-0.0293206	0.0776391	0.7056885	0.7056885	0.9541102	12	0.976907176145471	0.971105078265972	0.83402388662197	1.13071710314384	9048	ENSG00000117407
cg20276103	1	ARTN	44398868	rs2906596	1	44426948	G	A	0.084493	0.067	0.043	0.1192002	-0.350572	0.0566148	5.932154e-10	-0.191116	0.12648	0.1307791	0.1307791	0.9535017	20	0.819236429438329	0.826036762328973	0.64466994908368	1.05842801217707	9048	ENSG00000117407
cg06526872	1	ARTN	44399363	rs3791102	1	44366617	C	T	0.285288	0.02	0.025	0.4237108	-0.242582	0.0374991	9.865175e-11	-0.0824465	0.103843	0.4272234	0.4272234	0.308892	20	0.935154447181536	0.92086070258655	0.75127855790874	1.12872172996477	9048	ENSG00000117407
cg04259904	1	ARTN	44399492	rs12127737	1	44402565	G	A	0.258449	0.018	0.026	0.4887441	-0.420561	0.0386116	1.257215e-27	-0.0428	0.061947	0.4896199	0.1817054	0.3172492	20	0.941493484343922	0.958102991504549	0.84855861157447	1.08178896520386	9048	ENSG00000117407
cg21519202	1	ARTN	44399534	rs2240447	1	44415415	C	T	0.236581	0.026	0.027	0.3355661	-0.376413	0.0395466	1.761709e-21	-0.0690731	0.0720959	0.3380263	0.3380263	0.437772	20	0.904211732970242	0.933258456391494	0.810275420339983	1.07490777155845	9048	ENSG00000117407
cg13246856	1	ARTN	44399776	rs12127737	1	44402565	G	A	0.258449	0.018	0.026	0.4887441	-0.758423	0.0363676	1.392452e-96	-0.0237335	0.0343006	0.4889835	0.2273489	0.2503102	20	0.941493484343922	0.976545924571644	0.913051789008269	1.04445547807677	9048	ENSG00000117407
cg15962314	1	ARTN	44399869	rs3791116	1	44414156	T	A	0.235586	0.028	0.027	0.2997186	-0.618132	0.0383725	2.21519e-58	-0.0452978	0.0437704	0.3007181	0.2458287	0.3381061	20	0.894059632137031	0.955712828170044	0.877140772085771	1.04132317068881	9048	ENSG00000117407
cg12599982	1	ARTN	44399894	rs4448553	1	44411589	A	G	0.241551	0.022	0.027	0.4151783	-0.672998	0.0384778	1.691018e-68	-0.0326896	0.0401625	0.4156839	0.04923093	0.3858839	20	0.929783761316459	0.967838930173031	0.894573598939516	1.04710467184468	9048	ENSG00000117407
cg13392029	1	ARTN	44400749	rs4448553	1	44411589	A	G	0.241551	0.022	0.027	0.4151783	0.325014	0.0398823	3.659637e-16	0.0676894	0.0834875	0.4174965	0.4174965	0.5363743	20	0.929783761316459	1.07003290463895	0.908512983598835	1.26026863421871	9048	ENSG00000117407
cg01891209	1	ARTN	44401222	rs3791111	1	44376186	G	T	0.0397614	-0.018	0.057	0.7521623	-0.471012	0.0842511	2.263125e-08	0.0382156	0.121209	0.7525438	0.7525438	0.7586184	20	0.983529142253903	1.0389552074759	0.819259791245592	1.31756487340865	9048	ENSG00000117407
cg13606994	1	ARTN	44402422	rs34830883	1	44405339	T	C	0.253479	0.011	0.027	0.6837088	0.907002	0.0357573	6.060776e-142	0.0121279	0.0297722	0.6837474	0.2332994	0.3160744	20	0.973891260621453	1.01220174119012	0.954826517567901	1.07302462386363	9048	ENSG00000117407
cg12908607	1	ARTN	44402522	rs12127737	1	44402565	G	A	0.258449	0.018	0.026	0.4887441	1.21701	0.0301641	0	0.0147904	0.021367	0.4888081	0.2678072	0.374475	20	0.941493484343922	1.01490031921387	0.973274694090696	1.05830621528976	9048	ENSG00000117407
cg06754987	1	B4GALT2	44444250	rs41270403	1	44460857	T	C	0.0775348	0.076	0.043	0.07715426	-0.479621	0.0612578	4.896216e-15	-0.158459	0.0919101	0.08469703	0.08469703	0.9875053	20	0.779370201357558	0.853457954849761	0.712765506179883	1.02192161991704	8704	ENSG00000117411
cg17331566	1	B4GALT2	44444305	rs7555	1	44456742	T	C	0.082505	0.07	0.043	0.1035446	-0.486763	0.0599507	4.685642e-16	-0.143807	0.0900968	0.1104572	0.1104572	0.8765724	20	0.806896536975776	0.866054880522344	0.725861010556381	1.03332600204225	8704	ENSG00000117411
cg11337388	1	B4GALT2	44446092	rs2906596	1	44426948	G	A	0.084493	0.067	0.043	0.1192002	-0.42987	0.0562142	2.057099e-14	-0.155861	0.102086	0.1268187	0.1268187	0.936943	20	0.81360139138414	0.855678121363993	0.700507952965301	1.04522017813162	8704	ENSG00000117411
cg02416986	1	B4GALT2	44446201	rs2906596	1	44426948	G	A	0.084493	0.067	0.043	0.1192002	-0.425695	0.0562106	3.641116e-14	-0.15739	0.103127	0.1269669	0.1269669	0.9775364	20	0.814100182884448	0.854370789226541	0.698012044945321	1.04575479860203	8704	ENSG00000117411
cg09666532	1	B4GALT2	44446600	rs72683973	1	44453025	T	C	0.0805169	0.069	0.043	0.1085706	-1.14172	0.0566416	2.339008e-90	-0.060435	0.0377816	0.1096894	0.1477387	0.9827005	20	0.806399134966272	0.941354955101918	0.874164298884377	1.01371006872032	8704	ENSG00000117411
cg22816909	1	B4GALT2	44456739	rs2486005	1	44446651	C	T	0.171968	-0.004	0.03	0.8939298	-0.490272	0.0443587	2.133276e-28	0.00815874	0.061195	0.8939374	0.2517152	0.8041925	20	0.993419334878341	1.00819211321859	0.894237874806066	1.13666773214745	8704	ENSG00000117411
cg17233819	1	PLK3	45266782	rs11211032	1	45246243	A	C	0.470179	-0.0028	0.022	0.8987245	-0.279649	0.032925	2.004942e-17	0.0100126	0.078679	0.8987359	0.09467423	0.04822802	20	0.993419334878341	1.01006289379645	0.865716111485209	1.17847760471291	1263	ENSG00000173846
cg24332710	1	AKR1A1	46016173	rs61788356	1	46006675	T	C	0.215706	0.016	0.026	0.5383007	0.26264	0.0391063	1.867237e-11	0.06092	0.0994097	0.5399971	0.5399971	0.5271609	20	0.949145447390032	1.06281388567525	0.874657400135208	1.29144663431591	10327	ENSG00000117448
cg04486013	1	AKR1A1	46035287	rs781058	1	45935056	C	G	0.45825	-0.0082	0.022	0.7093514	0.208955	0.0321563	8.133374e-11	-0.0392429	0.105459	0.7098068	0.9078363	0.468659	15	0.978065772029667	0.961517128268661	0.781967155467364	1.18229414303399	10327	ENSG00000117448
cg27317026	1	NASP	46050239	rs142214573	1	47138460	G	T	0.00596421	-0.1	0.099	0.3124469	1.12593	0.167465	1.775453e-11	-0.0888154	0.088914	0.3178476	0.3178476	NA	NA	0.897997877493766	0.915014469655963	0.768675142663327	1.0892136784583	4678	ENSG00000132780
cg19098763	1	ELAVL4	50513661	rs17105335	1	49436107	C	T	0.0815109	0.024	0.049	0.6242783	0.400225	0.0683526	4.761663e-09	0.0599663	0.122859	0.6254852	0.6254852	0.5065447	16	0.960695385185101	1.06180076325669	0.834571098990694	1.3508985180723	1996	ENSG00000162374
cg25217583	1	ELAVL4	50574383	rs113910885	1	52494332	C	T	0.00497018	-0.074	0.09	0.4109504	-0.781039	0.116372	1.925637e-11	0.0947456	0.116093	0.4144311	0.6722509	0.7510536	10	0.929783761316459	1.09937913749495	0.875643109767961	1.38028207437094	1996	ENSG00000162374
cg18242139	1	ELAVL4	50574837	rs6662979	1	50581459	T	G	0.187873	-0.04	0.026	0.1239358	-0.233574	0.0377591	6.174752e-10	0.171252	0.114705	0.1354422	0.3192822	0.09062708	20	0.820956696694663	1.18678978236708	0.947839779478185	1.48597897875347	1996	ENSG00000162374
cg24370698	1	PGM1	64058614	rs11582264	1	64071414	C	T	0.121272	0.071	0.034	0.03677662	0.691327	0.0487324	1.115872e-45	0.102701	0.0497108	0.03883112	0.03883112	0.8417459	19	0.678318999158338	1.10816001968988	1.00528173142288	1.22156664231919	5236	ENSG00000079739
cg24585453	1	PGM1	64058672	rs72918611	1	63930811	T	C	0.112326	0.07	0.034	0.03951115	0.939931	0.0468645	1.776332e-89	0.0744735	0.0363629	0.04055401	0.09891881	0.70487	20	0.687616689851927	1.07731679424893	1.00320734857073	1.15690089075237	5236	ENSG00000079739
cg03373115	1	PGM1	64058883	rs11582264	1	64071414	C	T	0.121272	0.071	0.034	0.03677662	0.770461	0.0483459	3.540837e-57	0.0921527	0.0445067	0.03840226	0.03840226	0.9116736	20	0.676185650980392	1.09653224977193	1.0049316889431	1.19648229627871	5236	ENSG00000079739
cg14609721	1	DEPDC1	68962124	rs2179659	1	69118752	A	G	0.0387674	-0.005	0.057	0.9300998	0.459521	0.0822045	2.271026e-08	-0.0108809	0.124057	0.9301084	0.9301084	0.3276204	20	0.994420083841879	0.989178082869665	0.775666499392582	1.26146131152492	55635	ENSG00000024526
cg26064634	1	DEPDC1	68962284	rs35296665	1	69001874	G	A	0.0427435	-0.006	0.058	0.9176072	0.561468	0.0835268	1.792344e-11	-0.0106863	0.103313	0.9176169	0.9176169	0.480552	20	0.993443037356369	0.989370595655478	0.808010859965503	1.21143690517906	55635	ENSG00000024526
cg17181543	1	AK5	77746571	rs2799568	1	77746521	A	T	0.410537	0.023	0.022	0.2958129	-0.405745	0.0329186	6.585081e-35	-0.0566858	0.0544159	0.2975443	0.7266772	0.7574455	20	0.894059632137031	0.94489090745394	0.849301557784239	1.05123889012805	26289	ENSG00000154027
cg27175634	1	AK5	77748728	rs1167201	1	77754360	C	T	0.314115	0.0065	0.023	0.7774768	-0.265392	0.033829	4.32654e-15	-0.0244921	0.0867206	0.7776173	0.7776173	0.8913823	20	0.984276950730101	0.9758053977506	0.823275423773215	1.15659492167897	26289	ENSG00000154027
cg21546950	1	AK5	77904032	rs11162342	1	77897845	A	C	0.126243	0.027	0.033	0.4132534	0.358669	0.0497732	5.759152e-13	0.0752783	0.092598	0.4162419	0.4162419	0.9959001	9	0.929783761316459	1.07818416778924	0.899232389625896	1.29274825182286	26289	ENSG00000154027
cg00371134	1	AK5	77912654	rs17100570	1	77912719	C	T	0.0467197	0.017	0.062	0.7839359	-1.3683	0.0872119	1.788385e-55	-0.0124242	0.0453187	0.7839681	0.7839681	0.7527127	20	0.985852434476893	0.987652661728364	0.903708115329517	1.07939473340177	26289	ENSG00000154027
cg09667394	1	AK5	78011748	rs12074409	1	78018184	G	C	0.302187	-0.041	0.025	0.1010052	-0.267596	0.0373631	7.948846e-13	0.153216	0.0958425	0.1099041	0.1955061	0.8745215	20	0.806705551607912	1.16557671632485	0.965957636776383	1.40644789162024	26289	ENSG00000154027
cg09685982	1	PTGFR	78956458	rs3753380	1	78956432	T	C	0.324056	0.056	0.024	0.01963066	0.426977	0.0347567	1.094273e-34	0.131155	0.0572141	0.02188547	0.05368539	0.6398008	20	0.581874895936749	1.14014449001266	1.01919730744455	1.27544436058762	5737	ENSG00000122420
cg19403909	1	PTGFR	78957682	rs6424770	1	78839926	A	G	0.370775	-0.033	0.023	0.1513491	-0.24578	0.0332212	1.379479e-13	0.134266	0.0953231	0.1589715	0.1589715	0.6070979	16	0.837219003523332	1.14369700258921	0.948790488079736	1.37864244020711	5737	ENSG00000122420
cg24603152	1	PRKACB	84543539	rs599686	1	84533759	A	C	0.241551	0.0065	0.027	0.8097561	0.755114	0.0383836	3.686003e-86	0.00860797	0.0357589	0.80977	0.9328031	0.9761821	20	0.989476970164079	1.00864512510726	0.940372247622087	1.08187474797905	5567	ENSG00000142875
cg09664975	1	PRKACB	84543551	rs617568	1	84532056	C	G	0.242545	0.0049	0.027	0.8559897	-0.226978	0.0395453	9.4843e-09	-0.021588	0.119014	0.8560608	0.8560608	0.9758467	19	0.990884149570359	0.97864335306466	0.775028527987361	1.23575168901816	5567	ENSG00000142875
cg07110659	1	LPAR3	85313079	rs12088935	1	85313272	A	T	0.0149105	-0.056	0.096	0.5596689	3.12843	0.159759	2.196067e-85	-0.0179004	0.0307	0.559843	0.528606	0.5752827	7	0.950658604144839	0.982258860468883	0.92489746154322	1.04317776736004	23566	ENSG00000171517
cg21422605	1	LPAR3	85313514	rs10127852	1	85318584	A	G	0.0656064	-0.025	0.044	0.5699115	0.427164	0.0663797	1.233365e-10	-0.0585255	0.103406	0.5714074	0.5714074	0.972811	14	0.952904968557909	0.943154189661185	0.770125908476492	1.15505765444924	23566	ENSG00000171517
cg19090549	1	LPAR3	85355904	rs1886648	1	85354687	A	G	0.378728	-0.028	0.022	0.2031148	-0.42074	0.0321656	4.260999e-39	0.0665495	0.0525358	0.2052465	0.5687394	0.7823833	20	0.863101694967967	1.06881386905228	0.964234585520306	1.18473564818471	23566	ENSG00000171517
cg10776377	1	LPAR3	85359334	rs6703143	1	85366935	A	G	0.275348	0.036	0.024	0.1336144	-0.242082	0.0366581	4.007558e-11	-0.14871	0.101665	0.1435384	0.1435384	0.2248527	12	0.82673541774655	0.861819006174763	0.706117658694298	1.05185303080716	23566	ENSG00000171517
cg16724148	1	AGL	100326338	rs550941	1	100310243	T	C	0.434394	0.012	0.022	0.5854409	-0.576953	0.0314745	4.697246e-75	-0.0207989	0.0381482	0.5856069	0.4169145	0.8110667	20	0.952904968557909	0.979415905304962	0.908855310356109	1.0554545972653	178	ENSG00000162688
cg20868668	1	SLC35A3	100435035	rs11166408	1	100641350	A	T	0.126243	-0.00016	0.031	0.9958819	0.681896	0.0456814	2.192321e-50	-0.00023464	0.0454615	0.9958819	0.9656844	0.9986143	20	0.999985446914084	0.999765387525812	0.914535328870181	1.09293845578329	23443	ENSG00000117620
cg06426831	1	SLC35A3	100435258	rs11805428	1	100641716	T	C	0.126243	-0.00034	0.031	0.9912492	0.41976	0.0466539	2.313148e-19	-0.000809987	0.0738518	0.9912492	0.9912492	0.9977741	20	0.999555526694388	0.999190340950919	0.864538435537819	1.15481428749727	23443	ENSG00000117620
cg20823859	1	OVGP1	111971624	rs2485320	1	111971625	A	G	0.398608	0.0091	0.022	0.6791404	-1.30513	0.0149958	0	-0.00697248	0.0168567	0.6791439	0.2460316	0.76338	20	0.973560704108024	0.993051771341942	0.960778282530131	1.02640935843014	5016	ENSG00000085465
cg16246545	1	PHGDH	120255941	rs11583993	1	120255370	A	G	0.112326	0.011	0.036	0.7599431	-0.951179	0.0529875	4.713263e-72	-0.0115646	0.0378532	0.7599768	0.9436519	0.5142038	20	0.983529142253903	0.988502012955243	0.917817351192656	1.06463037373049	26227	ENSG00000092621
cg14476101	1	PHGDH	120255992	rs11583993	1	120255370	A	G	0.112326	0.011	0.036	0.7599431	-1.01707	0.0526026	2.728552e-83	-0.0108154	0.0354002	0.7599721	0.58738	0.5343718	20	0.983529142253903	0.98924287615605	0.922931933548277	1.06031813664004	26227	ENSG00000092621
cg04086443	1	PHGDH	120286814	rs667226	1	120293352	C	T	0.166004	-0.024	0.03	0.4237108	0.381635	0.0468014	3.510391e-16	-0.0628873	0.0789865	0.4259288	0.4259288	0.7416879	8	0.935154447181536	0.939049298581739	0.804366039820566	1.09628395719387	26227	ENSG00000092621
cg00922841	1	SPRR1A	152955080	rs1415964	1	152955085	T	C	0.380716	0.01	0.022	0.6494363	0.446468	0.0332308	3.75252e-41	0.022398	0.0493039	0.6496233	0.6496233	0.2537789	20	0.966805657749284	1.02265071847115	0.928451026806413	1.12640781451537	6698	ENSG00000169474
cg06101324	1	SPRR1A	152955543	rs1611762	1	152957832	C	A	0.465209	-0.0091	0.022	0.6791404	0.241898	0.0324783	9.478462e-14	-0.0376192	0.0910877	0.6796067	0.6796067	0.8193837	20	0.973560704108024	0.963079611788799	0.805613570911768	1.15132412378992	6698	ENSG00000169474
cg25433648	1	S100A14	153588782	rs9662664	1	153656352	G	T	0.445328	0.011	0.022	0.6170751	-0.363621	0.0318517	3.475571e-30	-0.0302513	0.0605605	0.6174123	0.877112	0.6116017	20	0.952904968557909	0.970201691225999	0.861612297825152	1.09247665572295	57402	ENSG00000189334
cg13098855	1	S100A14	153588927	rs10797096	1	153640665	A	G	0.44334	0.013	0.022	0.5545813	-0.483311	0.0315277	4.839757e-53	-0.0268978	0.0455531	0.5548752	0.05535768	0.8902635	20	0.949145447390032	0.973460724126695	0.890313281952829	1.06437340723338	57402	ENSG00000189334
cg15104031	1	S100A14	153589528	rs4845564	1	153642012	T	C	0.442346	0.013	0.022	0.5545813	-0.712283	0.0297437	9.852728e-127	-0.0182512	0.030896	0.5547018	0.8462371	0.8485962	20	0.949145447390032	0.981914344492265	0.924217948642872	1.04321256835084	57402	ENSG00000189334
cg16348003	1	S100A14	153589781	rs6674929	1	153648661	G	A	0.44334	0.014	0.022	0.5245394	0.898178	0.0275913	1.904432e-232	0.0155871	0.0244987	0.5246187	0.6516082	0.8826009	20	0.946165608804301	1.01570921247804	0.968089873006809	1.06567089800091	57402	ENSG00000189334
cg08477332	1	S100A14	153590243	rs55772653	1	153639310	C	T	0.44334	0.015	0.022	0.4953539	1.17616	0.0204099	0	0.0127533	0.0187062	0.4953841	0.2647358	0.9109865	20	0.941493484343922	1.01283497014912	0.976372747555928	1.05065885884756	57402	ENSG00000189334
cg25745642	1	EFNA3	155050609	rs57157364	1	155060895	T	C	0.0606362	0.031	0.042	0.4604566	-1.08086	0.0601109	2.737401e-72	-0.0286808	0.0388906	0.460834	0.6631087	0.04334503	20	0.937490176642772	0.97172659009548	0.900408818515368	1.04869315635481	1944	ENSG00000143590
cg00449821	1	EFNA3	155053823	rs75240922	1	155236245	C	G	0.028827	0.1	0.062	0.1067655	0.679413	0.0888536	2.066428e-14	0.147186	0.0932634	0.1145252	0.1145252	0.05614781	20	0.807143348604529	1.15856943690543	0.965016321803671	1.39094345847183	1944	ENSG00000143590
cg00267713	1	EFNA3	155053851	rs75240922	1	155236245	C	G	0.028827	0.1	0.062	0.1067655	0.508784	0.0904101	1.828189e-08	0.196547	0.126765	0.1210269	0.1210269	0.1633317	15	0.812493840442737	1.21719252758262	0.949412031694192	1.56050018300188	1944	ENSG00000143590
cg27045062	1	EFNA3	155054711	rs2306124	1	155059851	G	A	0.518887	0.0065	0.022	0.7676467	0.18672	0.0319858	5.296415e-09	0.0348115	0.117974	0.7679352	0.7679352	0.112014	20	0.984276950730101	1.03542451288231	0.82166908333441	1.30478795371838	1944	ENSG00000143590
cg21199495	1	EFNA3	155059162	rs1462854	1	155053682	A	T	0.0606362	0.031	0.042	0.4604566	0.860165	0.0602209	2.773777e-46	0.0360396	0.048893	0.4610544	0.8948115	0.04366646	20	0.937490176642772	1.03669689887528	0.9419616843695	1.14095984791249	1944	ENSG00000143590
cg00576014	1	SDHC	161284450	rs143852380	1	162178841	G	A	0.0228628	0.12	0.092	0.192115	1.04385	0.136849	2.388848e-14	0.114959	0.0894145	0.1985527	0.1985527	0.9411646	10	0.859191918849361	1.12182744170392	0.941488241571588	1.33671006539519	6391	ENSG00000143252
cg12648759	1	ATF6	161812851	rs61802510	1	161812478	G	T	0.302187	-0.0098	0.023	0.6700445	-0.622833	0.0337011	2.932395e-76	0.0157346	0.0369379	0.670127	0.8038683	0.8558457	20	0.971523021282169	1.01585904063643	0.944911804892332	1.09213323941948	22926	ENSG00000118217
cg22522357	1	ATF6	161872770	rs7537054	1	161859287	G	C	0.0815109	-0.018	0.038	0.6357251	-1.6998	0.0506071	2.500245e-247	0.0105895	0.0223578	0.6357587	0.8806033	0.8981711	20	0.962977512862616	1.01064576719355	0.967314321750206	1.05591827163084	22926	ENSG00000118217
cg23051879	1	ALDH9A1	165667556	rs4646882	1	165667548	C	G	0.0318091	0.057	0.059	0.3339933	-1.04114	0.0790167	1.203427e-39	-0.0547478	0.0568209	0.335289	0.335289	0.3087121	17	0.904211732970242	0.946723881610847	0.846947335456929	1.05825482942072	223	ENSG00000143149
cg02908963	1	GPA33	167042622	rs6672138	1	167036586	T	G	0.252485	-0.02	0.025	0.4237108	0.389394	0.0385878	6.046845e-24	-0.0513618	0.0644037	0.425162	0.3663557	0.5139213	20	0.935154447181536	0.949934921897306	0.837283084845149	1.07774344444917	10223	ENSG00000143167
cg06665322	1	GPA33	167059365	rs55734327	1	167056630	A	G	0.083499	0.021	0.043	0.6252863	0.836321	0.0596325	1.102598e-44	0.02511	0.0514468	0.6254958	0.8327085	0.1521957	20	0.960695385185101	1.02542791139107	0.92707044115711	1.13422061019164	10223	ENSG00000143167
cg25208892	1	C1orf105	172390771	rs17277932	1	172323134	A	G	0.130219	0.011	0.031	0.7227104	-0.437186	0.0456728	1.047096e-21	-0.0251609	0.0709567	0.7228929	0.7228929	0.742254	20	0.979782438305596	0.975152997287617	0.848541715243616	1.120656004338	92346	ENSG00000180999
cg11584111	1	C1orf105	172412837	rs9425606	1	172389198	G	A	0.241551	-0.0025	0.025	0.9203443	-0.203488	0.0355038	9.957408e-09	0.0122857	0.122876	0.9203564	0.9203564	0.8516018	17	0.993443037356369	1.01236147922788	0.795685509319892	1.28804125828617	92346	ENSG00000180999
cg02288969	1	C1orf105	172413492	rs7411767	1	172402650	A	G	0.409543	-0.00019	0.022	0.9931093	-0.482126	0.0323054	2.30006e-50	0.000394088	0.0456312	0.9931093	0.9795123	0.9905566	20	0.999678616236246	1.00039416566288	0.914806177512954	1.09398964643322	92346	ENSG00000180999
cg07720789	1	C1orf105	172413530	rs7411767	1	172402650	A	G	0.409543	-0.00019	0.022	0.9931093	-0.277452	0.0321323	5.889638e-18	0.000684803	0.079293	0.9931093	0.9931093	0.9929415	20	0.999678616236246	1.00068503753111	0.856646888826883	1.16894201963418	92346	ENSG00000180999
cg03748243	1	C1orf105	172413542	rs4916258	1	172413526	T	G	0.399602	-0.0039	0.022	0.8592942	-0.911819	0.0281104	8.246137e-231	0.00427716	0.0241279	0.8592963	0.9185014	0.9879399	20	0.990884149570359	1.00428632010392	0.957898435360991	1.05292061821541	92346	ENSG00000180999
cg26659797	1	C1orf105	172437907	rs79234069	1	172442457	T	C	0.0874751	0.015	0.046	0.7443586	-1.87061	0.0439914	0	-0.00801877	0.0245916	0.7443658	0.7767846	0.9989764	20	0.981764975241234	0.992013294572771	0.945332741553177	1.04099893439877	92346	ENSG00000180999
cg09505809	1	QSOX1	180123222	rs6425611	1	180127107	C	A	0.199801	-0.042	0.028	0.1336144	0.430198	0.0396952	2.285776e-27	-0.0976295	0.0657068	0.1373226	0.07898583	0.5502442	20	0.821525505852165	0.906984879408408	0.797387254488077	1.03164625073373	5768	ENSG00000116260
cg06894687	1	QSOX1	180123317	rs34430949	1	180124634	T	C	0.187873	-0.038	0.028	0.1747358	0.363864	0.0409385	6.218924e-19	-0.104435	0.0778438	0.1797279	0.1797279	0.5465555	20	0.847771908984375	0.900833349671643	0.773361371033766	1.04931634068545	5768	ENSG00000116260
cg12124589	1	QSOX1	180127817	rs3842829	1	180127748	C	T	0.261431	-0.051	0.025	0.04135033	-0.44848	0.036632	1.835316e-34	0.113718	0.0565125	0.04419294	0.04419294	0.5052254	20	0.704061433285372	1.12043611734409	1.00295786587827	1.25167480684724	5768	ENSG00000116260
cg15631106	1	QSOX1	180153485	rs145155235	1	180335933	C	T	0.00497018	0.2	0.12	0.0955807	-3.12851	0.186547	4.006051e-63	-0.0639282	0.0385459	0.09721724	0.04724954	0.08894649	7	0.791499276933448	0.938072350707574	0.869812016212218	1.01168955907748	5768	ENSG00000116260
cg05770740	1	QSOX1	180157401	rs3767166	1	180157958	T	C	0.0626243	-0.057	0.049	0.2447219	0.932637	0.0702547	3.22891e-40	-0.061117	0.0527405	0.2465276	0.2827496	0.7215131	20	0.877633257580602	0.940713169896169	0.848327614453947	1.04315980399355	5768	ENSG00000116260
cg03396826	1	QSOX1	180161452	rs10798738	1	180161433	A	G	0.0437376	-0.045	0.052	0.3868277	1.13423	0.0742541	1.121424e-52	-0.0396743	0.0459194	0.3875883	0.626314	0.153949	20	0.922798181497751	0.961102419238695	0.878379695339563	1.05161567960583	5768	ENSG00000116260
cg07098477	1	RNASEL	182548640	rs76391909	1	182548640	T	C	0.0129225	0.014	0.12	0.9071242	-1.10882	0.142396	6.868358e-15	-0.012626	0.108235	0.9071346	0.9071346	0.6827209	4	0.993443037356369	0.987453373530083	0.798702614196337	1.22081003312736	6041	ENSG00000135828
cg12444328	1	LHX9	197887955	rs4319370	1	197927281	G	A	0.263419	-0.015	0.024	0.5319711	0.274039	0.0359197	2.361924e-14	-0.0547367	0.0878721	0.5333415	0.2013988	0.152205	14	0.94858737222594	0.946734390304256	0.796947865306197	1.12467332532524	56956	ENSG00000143355
cg05920909	1	LHX9	197889693	rs13376365	1	197890802	C	T	0.213718	0.011	0.027	0.6837088	-0.238983	0.0396535	1.672692e-09	-0.0460284	0.113237	0.6843902	0.6843902	0.03793512	11	0.973891260621453	0.955014839384134	0.764928495086042	1.1923380411411	56956	ENSG00000143355
cg22443762	1	LHX9	197890608	rs34095703	1	197897646	G	A	0.214712	0.012	0.026	0.6444123	-0.324449	0.0393924	1.77555e-16	-0.0369858	0.0802616	0.644931	0.644931	0.03643944	12	0.966805657749284	0.963689819647334	0.823412049432554	1.12786553115407	56956	ENSG00000143355
cg26816907	1	LHX9	197890812	rs34095703	1	197897646	G	A	0.214712	0.012	0.026	0.6444123	-0.704597	0.0378642	2.741323e-77	-0.017031	0.0369119	0.6445141	0.9624328	0.03462544	20	0.966805657749284	0.983113207653082	0.914499530999908	1.05687487669365	56956	ENSG00000143355
cg24731111	1	CACNA1S	201012098	rs67602696	1	201012937	T	C	0.279324	-0.0098	0.024	0.683029	0.211875	0.0349028	1.27563e-09	-0.0462536	0.11353	0.6837049	0.6837049	0.5249741	20	0.973891260621453	0.954799794257295	0.764317194446669	1.19275433516024	779	ENSG00000081248
cg19765450	1	CACNA1S	201081382	rs3738263	1	201083506	G	A	0.410537	0.012	0.022	0.5854409	0.175941	0.0322059	4.681121e-08	0.0682046	0.125664	0.5872979	0.5872979	0.8504843	14	0.952904968557909	1.07058432762578	0.836861377908768	1.36958262480946	779	ENSG00000081248
cg15892617	1	CACNA1S	201081680	rs7516023	1	201085521	T	C	0.409543	0.014	0.022	0.5245394	0.297545	0.0315772	4.393757e-21	0.0470518	0.0741069	0.5254823	0.5254823	0.7655769	20	0.946165608804301	1.04817630320593	0.906469655227527	1.21203567738479	779	ENSG00000081248
cg00095526	1	CACNA1S	201081686	rs3738263	1	201083506	G	A	0.410537	0.012	0.022	0.5854409	0.669944	0.0304962	5.813939e-107	0.0179119	0.0328487	0.5855565	0.8312345	0.8055509	20	0.952904968557909	1.01807328018275	0.954591716408852	1.08577644872223	779	ENSG00000081248
cg00891176	1	CACNA1S	201082731	rs2057579	1	201099275	C	T	0.405567	0.021	0.022	0.3398076	0.202167	0.0321101	3.052822e-10	0.103874	0.110064	0.345292	0.345292	0.9368686	20	0.904411040086717	1.1094606540659	0.894177086581551	1.37657625250284	779	ENSG00000081248
cg17810781	1	CACNA1S	201082982	rs3738263	1	201083506	G	A	0.410537	0.012	0.022	0.5854409	0.994567	0.0251385	0	0.0120656	0.0221223	0.5854766	0.950213	0.8520698	20	0.952904968557909	1.01213868298593	0.969190484479653	1.05699006542196	779	ENSG00000081248
cg22815214	1	CACNA1S	201083145	rs2281845	1	201081943	T	C	0.406561	0.018	0.022	0.4132534	1.00967	0.024949	0	0.0178275	0.0217936	0.4133488	0.9224882	0.9499556	20	0.929783761316459	1.01798735842385	0.975419195774296	1.06241323361301	779	ENSG00000081248
cg16819028	1	PKP1	201251982	rs12143238	1	201246862	A	G	0.0854871	0.028	0.04	0.4839273	-0.429155	0.0575875	9.176946e-14	-0.0652444	0.0936166	0.4858452	0.4858452	0.483738	20	0.941493484343922	0.936838472073231	0.779788198934249	1.12551885750006	5317	ENSG00000081277
cg20869257	1	PKP1	201252948	rs861275	1	201252701	A	T	0.210736	-0.018	0.027	0.5049851	-0.287659	0.0405137	1.244974e-12	0.0625741	0.094274	0.506852	0.506852	0.8682596	20	0.946165608804301	1.06457334087981	0.88496875471875	1.28062871380376	5317	ENSG00000081277
cg27571196	1	PKP1	201253259	rs700468	1	201254827	G	T	0.187873	-0.014	0.027	0.6040965	-0.232281	0.0420403	3.290886e-08	0.0602717	0.116749	0.6056797	0.6056797	0.8105971	20	0.952904968557909	1.06212508673147	0.844883661332519	1.33522489721852	5317	ENSG00000081277
cg05184311	1	PKP1	201253537	rs2268153	1	201262184	A	G	0.402584	0.0013	0.022	0.9528797	-0.187448	0.033695	2.650792e-08	-0.00693527	0.117373	0.9528824	0.9528824	0.6926586	20	0.996307080941518	0.993088723485844	0.789002057822195	1.24996532383822	5317	ENSG00000081277
cg04904030	1	PKP1	201253971	rs77756395	1	201252056	G	T	0.0854871	0.027	0.04	0.4996758	-0.560565	0.0580901	4.919181e-22	-0.0481656	0.0715309	0.5007217	0.5007217	0.5006454	20	0.942721161852251	0.952975961190709	0.828311353898946	1.09640315605061	5317	ENSG00000081277
cg15935860	1	PKP1	201282499	rs854509	1	201296678	T	A	0.358847	-0.0097	0.023	0.6732154	-0.344209	0.0334826	8.652194e-25	0.0281806	0.0668762	0.6734742	0.6734742	0.8620625	20	0.971666670555012	1.0285814294543	0.902220121095844	1.17264039260533	5317	ENSG00000081277
cg12905654	1	TNNT2	201328266	rs115104981	1	201517396	C	T	0.0198807	-0.14	0.075	0.06194815	-1.25139	0.117677	2.067638e-26	0.111875	0.0608495	0.0659805	0.2350141	NA	NA	0.753455107892022	1.11837305527548	0.992637219057439	1.26003565729066	7139	ENSG00000118194
cg03254916	1	ELF3	201978949	rs4950805	1	201950291	G	T	0.390656	0.022	0.022	0.3173105	-0.308258	0.033435	2.981714e-20	-0.0713689	0.0717875	0.3201405	0.3201405	0.4261323	20	0.897997877493766	0.931118339207818	0.808906130642544	1.07179477168809	1999	ENSG00000163435
cg25742464	1	ELF3	201978971	rs4950805	1	201950291	G	T	0.390656	0.022	0.022	0.3173105	-0.336835	0.0328169	1.02291e-24	-0.0653138	0.0656231	0.3195965	0.3195965	0.5523517	20	0.897997877493766	0.936773457739293	0.823711381170302	1.0653543597735	1999	ENSG00000163435
cg05653018	1	ELF3	201979533	rs10800807	1	201978049	T	C	0.299205	0.022	0.024	0.3593173	0.237485	0.0366717	9.420847e-11	0.0926375	0.102067	0.3640795	0.3640795	0.5267974	14	0.912776345320381	1.097063977487	0.898153922020607	1.34002573633697	1999	ENSG00000163435
cg14084623	1	PPFIA4	203024379	rs6676973	1	203037197	T	C	0.444334	0.017	0.022	0.4396838	0.179782	0.032373	2.800829e-08	0.0945591	0.12355	0.4440609	0.4440609	0.747092	15	0.935154447181536	1.09917412240406	0.862777105446006	1.40034285070438	8497	ENSG00000143847
cg01781649	1	PPFIA4	203024459	rs12742983	1	203024421	T	A	0.245527	0.014	0.026	0.5902585	0.289095	0.0378551	2.225357e-14	0.0484269	0.090159	0.5911792	0.5911792	0.5082172	6	0.952904968557909	1.04961864189316	0.879602885357959	1.25249622499964	8497	ENSG00000143847
cg02479986	1	PPFIA4	203027445	rs34786248	1	203038008	G	A	0.0695825	0.038	0.041	0.3540152	0.436438	0.0647381	1.566574e-11	0.0870685	0.094826	0.358518	0.4797111	0.8885808	6	0.912776345320381	1.09097140870028	0.905932517236204	1.3138049379578	8497	ENSG00000143847
cg18169013	1	PPFIA4	203030768	rs4950920	1	203103386	G	A	0.346918	0.024	0.023	0.2967268	-0.325496	0.0340437	1.164915e-21	-0.0737337	0.0710811	0.2995873	0.513563	0.009136163	20	0.894059632137031	0.928919032044977	0.808113584067276	1.06778376840593	8497	ENSG00000143847
cg03900565	1	PPFIA4	203031815	rs4245712	1	203022023	T	G	0.441352	-0.019	0.022	0.3877877	0.203932	0.0315755	1.057203e-10	-0.0931684	0.108839	0.3919884	0.3919884	0.9241723	15	0.922798181497751	0.911040068230033	0.736023788090816	1.12767279991523	8497	ENSG00000143847
cg15618108	1	PPFIA4	203044677	rs4950876	1	203021807	A	G	0.375746	-0.029	0.022	0.1874428	0.218233	0.0328774	3.184196e-11	-0.132885	0.102778	0.196034	0.196034	0.7593044	15	0.856383484180754	0.875565776383598	0.715817609362022	1.07096475240036	8497	ENSG00000143847
cg14640592	1	PPFIA4	203044726	rs4950876	1	203021807	A	G	0.375746	-0.029	0.022	0.1874428	0.244641	0.0332132	1.76106e-13	-0.118541	0.0913563	0.1944361	0.1944361	0.8969173	20	0.855381365485087	0.888215398078928	0.742598803849962	1.06238602768327	8497	ENSG00000143847
cg17862152	1	PPFIA4	203044930	rs12563163	1	203027537	T	C	0.371769	-0.029	0.022	0.1874428	0.231657	0.0333999	4.038211e-12	-0.125185	0.0966681	0.1953198	0.1953198	0.8395251	20	0.856050529225908	0.882333655758414	0.730041077408659	1.06639571960444	8497	ENSG00000143847
cg09396704	1	PPFIA4	203045229	rs1574183	1	203039174	T	C	0.372763	-0.029	0.022	0.1874428	0.573953	0.0317701	5.921494e-73	-0.0505268	0.0384326	0.1886152	0.509518	0.7922143	20	0.852651569162996	0.95072844880847	0.881742958254442	1.02511120152652	8497	ENSG00000143847
cg01418162	1	NFASC	204891567	rs4951146	1	204891547	A	G	0.0387674	0.046	0.066	0.4858218	-0.924714	0.0933235	3.816153e-23	-0.0497451	0.0715498	0.4868975	0.4868975	0.4853321	6	0.941493484343922	0.95147192378624	0.826973433844343	1.09471330601883	23114	ENSG00000163531
cg13401823	1	NFASC	204910715	rs2802822	1	204907784	A	G	0.439364	0.025	0.022	0.2558044	0.191849	0.0325847	3.91622e-09	0.130311	0.11679	0.2645199	0.2645199	0.931819	20	0.885557099779272	1.13918261403186	0.906107433452101	1.43221099419559	23114	ENSG00000163531
cg08915824	1	NFASC	204911863	rs4951147	1	204919232	G	A	0.250497	0.022	0.025	0.3788593	0.688554	0.0354293	3.934441e-84	0.031951	0.0363452	0.3793475	0.3564017	0.1280242	20	0.922798181497751	1.03246691318688	0.961476080055642	1.10869937270196	23114	ENSG00000163531
cg14090822	1	NFASC	204912731	rs12737855	1	204912843	A	G	0.299205	-0.0036	0.024	0.8807646	-0.344908	0.0349043	5.005692e-23	0.0104376	0.0695917	0.8807782	0.8807782	0.2172996	20	0.992920370145631	1.01049226176054	0.881648232406553	1.1581655512321	23114	ENSG00000163531
cg14168295	1	NFASC	204912819	rs2068667	1	204917680	T	C	0.301193	-0.0032	0.024	0.8939298	-0.724877	0.0331181	3.408383e-106	0.00441454	0.0331097	0.8939317	0.4145321	0.2029161	20	0.993419334878341	1.00442429843609	0.941312150782606	1.07176792570887	23114	ENSG00000163531
cg21964564	1	NFASC	204941271	rs2595945	1	204943285	A	T	0.00695825	-0.071	0.15	0.6359754	2.21099	0.191127	5.974484e-31	-0.0321123	0.0678995	0.6362577	0.6362577	0.7876087	8	0.963519053868254	0.96839782489686	0.847728109662111	1.10624425045756	23114	ENSG00000163531
cg03119897	1	NFASC	204948629	rs6663324	1	204946764	C	T	0.0765408	-0.034	0.035	0.3313349	0.472643	0.0518982	8.460396e-20	-0.0719359	0.0744717	0.3340698	0.3340698	0.792263	20	0.904211732970242	0.930590544753355	0.804205510814632	1.07683763707006	23114	ENSG00000163531
cg23564471	1	NFASC	204951209	rs58066240	1	204953727	T	C	0.305169	-0.02	0.024	0.4046568	-1.4151	0.0167448	0	0.0141333	0.0169608	0.4046796	0.7481087	0.5625721	20	0.929783761316459	1.01423364727317	0.981071567950315	1.04851666775969	23114	ENSG00000163531
cg20484653	1	NFASC	204955033	rs11240323	1	204952737	C	T	0.382704	-0.031	0.022	0.1588083	0.184512	0.032354	1.177713e-08	-0.168011	0.122819	0.1713268	0.1713268	0.9215641	16	0.845772014662226	0.845344535843621	0.664489474954116	1.07542318007371	23114	ENSG00000163531
cg20290360	1	NFASC	204956391	rs6661381	1	204971553	G	A	0.274354	-0.013	0.025	0.6030636	-0.375334	0.0360712	2.343134e-25	0.0346358	0.0666904	0.6035154	0.618391	0.485365	20	0.952904968557909	1.03524260477649	0.908393718209287	1.17980477986693	23114	ENSG00000163531
cg20000132	1	NFASC	204956398	rs2794859	1	204967256	G	A	0.296223	-0.028	0.024	0.243345	-0.344728	0.0353524	1.822909e-22	0.0812234	0.0701165	0.2466988	0.4470553	0.3987314	20	0.877633257580602	1.08461317208622	0.945345376955043	1.24439782722805	23114	ENSG00000163531
cg12458003	1	NFASC	204960826	rs6661381	1	204971553	G	A	0.274354	-0.013	0.025	0.6030636	-0.377053	0.0358408	6.971127e-26	0.0344779	0.0663846	0.6035056	0.4108518	0.4236431	20	0.952904968557909	1.03507915287406	0.908794833500545	1.17891168965789	23114	ENSG00000163531
cg17947172	1	NFASC	204966197	rs16854920	1	204966170	C	T	0.343936	0.013	0.023	0.5719259	0.343465	0.0344503	2.064965e-23	0.0378496	0.0670721	0.5725423	0.5725423	0.03948236	20	0.952904968557909	1.03857501944862	0.91063627910085	1.18448835806073	23114	ENSG00000163531
cg04862289	1	NFASC	204966208	rs16854920	1	204966170	C	T	0.343936	0.013	0.023	0.5719259	0.274742	0.033941	5.741356e-16	0.0473172	0.0839188	0.57286	0.57286	0.04326109	20	0.952904968557909	1.04845452611535	0.889439626236914	1.23589826774702	23114	ENSG00000163531
cg15152595	1	NFASC	204972818	rs6661381	1	204971553	G	A	0.274354	-0.013	0.025	0.6030636	-0.404305	0.0360613	3.576366e-29	0.032154	0.061901	0.6034528	0.6034528	0.3652631	20	0.952904968557909	1.03267652524516	0.914688270254947	1.16588442256417	23114	ENSG00000163531
cg07178864	1	NFASC	204981380	rs4951152	1	204970495	A	C	0.272366	-0.014	0.025	0.5754794	-0.300598	0.0365956	2.138377e-16	0.0465738	0.0833606	0.5763644	0.5763644	0.4320839	17	0.952904968557909	1.04767539465968	0.889751582503493	1.23362942439162	23114	ENSG00000163531
cg04222159	1	NFASC	204981786	rs6697344	1	204971485	A	C	0.272366	-0.013	0.025	0.6030636	-0.295328	0.0352023	4.884243e-17	0.0440189	0.0848141	0.603758	0.572343	0.4125837	20	0.952904968557909	1.04500210524159	0.884956545774028	1.23399211540293	23114	ENSG00000163531
cg01380361	1	PFKFB2	207225647	rs2306714	1	207224992	A	G	0.414513	0.0038	0.022	0.8628658	0.190345	0.032236	3.532001e-09	0.0199637	0.115629	0.8629239	0.8629239	0.921445	14	0.990884149570359	1.02016430739026	0.81328869017383	1.27966271589318	5208	ENSG00000123836
cg12710176	1	PFKFB2	207226467	rs150816467	1	206807840	C	T	0.00695825	-0.14	0.12	0.243345	0.993901	0.162106	8.723045e-10	-0.140859	0.122903	0.2517529	0.2517529	0.718081	4	0.882006612763713	0.868611777324241	0.68266646288445	1.10520504628053	5208	ENSG00000123836
cg00524289	1	EPHX1	225996377	rs4653436	1	225995211	A	G	0.329026	0.043	0.024	0.07318638	0.322392	0.0347423	1.702123e-20	0.133378	0.0758183	0.0785475	0.0785475	0.1323672	20	0.766615015228873	1.14268185044517	0.984889459466006	1.32575468118498	2052	ENSG00000143819
cg24868305	1	EPHX1	225998730	rs4653679	1	225979037	A	G	0.45825	-0.034	0.022	0.1222364	-0.497962	0.0322836	1.118112e-53	0.0682784	0.0444013	0.1241085	0.03249662	0.1265494	20	0.812571903279329	1.07066333966467	0.981426505347982	1.16801409036274	2052	ENSG00000143819
cg05385434	1	EPHX1	225998870	rs4653679	1	225979037	A	G	0.45825	-0.034	0.022	0.1222364	-0.419897	0.0326062	6.000029e-38	0.0809723	0.0527698	0.1249204	0.01196557	0.1853685	20	0.812571903279329	1.08434085990894	0.977793762474892	1.20249805796674	2052	ENSG00000143819
cg25152404	1	EPHX1	225999183	rs12757220	1	225984238	G	A	0.463221	-0.031	0.022	0.1588083	-0.403889	0.0321535	3.447028e-36	0.0767538	0.0548121	0.1614211	0.1246913	0.3496891	20	0.838442759325878	1.07977620276378	0.969787875937682	1.20223883694942	2052	ENSG00000143819
cg00501904	1	EPHX1	226001675	rs12735768	1	225983943	A	G	0.367793	-0.029	0.022	0.1874428	-0.222065	0.0330223	1.759455e-11	0.130592	0.100955	0.195816	0.195816	0.2413975	15	0.856050529225908	1.13950276932611	0.934933570323328	1.38883296366482	2052	ENSG00000143819
cg03337430	1	EPHX1	226012507	rs3990965	1	225989286	A	G	0.206759	-0.023	0.026	0.3763641	-0.237369	0.0377151	3.098835e-10	0.0968954	0.110611	0.3810275	0.3810275	0.05933432	8	0.922798181497751	1.10174512505354	0.887007217257921	1.36846949716112	2052	ENSG00000143819
cg02453929	1	EPHX1	226033217	rs45507694	1	226033663	T	C	0.00894632	0.18	0.13	0.1661701	-1.02451	0.162723	3.053036e-10	-0.175693	0.129922	0.1762793	0.1762793	0.1103379	10	0.846158086631518	0.838875478581456	0.650287881191725	1.08215467167501	2052	ENSG00000143819
cg17439967	1	NUP133	229644775	rs767303	1	229698931	C	A	0.209742	-0.0052	0.027	0.847278	-0.281526	0.0390629	5.719369e-13	0.0184707	0.09594	0.8473319	0.8473319	0.3587884	20	0.990884149570359	1.01864233851181	0.844026235629693	1.22938383903987	55746	ENSG00000069248
cg06439547	1	COG2	230779251	rs3827743	1	230780571	G	A	0.345924	0.043	0.023	0.06154422	-0.40909	0.0334276	1.94492e-34	-0.105111	0.0568745	0.06458435	0.1597806	0.3383829	20	0.753450021435942	0.900224592110503	0.805264068461103	1.00638330701783	22796	ENSG00000135775
cg10442549	1	COG2	230818260	rs2478534	1	230828987	A	C	0.430417	0.053	0.022	0.01599231	-0.577256	0.0321384	3.895493e-72	-0.0918137	0.0384526	0.01695372	0.05692199	0.174645	20	0.533362308286119	0.912275090563965	0.846046635661369	0.983687902987653	22796	ENSG00000135775
cg19249231	1	GPR137B	236304341	rs10924372	1	236312326	C	T	0.367793	0.046	0.023	0.04550026	0.423605	0.0334434	9.086011e-37	0.108592	0.0549685	0.04820864	0.09444203	0.6035837	20	0.71910949381316	1.11470745690708	1.00085410453973	1.24151233316437	7107	ENSG00000077585
cg16044595	1	GPR137B	236304396	rs911270	1	236304247	A	T	0.372763	0.051	0.022	0.02043944	0.396458	0.0336082	4.070364e-32	0.128639	0.0565527	0.02292537	0.04647957	0.1538405	20	0.589577850588452	1.13727949215445	1.0179549950842	1.27059118479799	7107	ENSG00000077585
cg23646820	1	GPR137B	236304503	rs911270	1	236304247	A	T	0.372763	0.051	0.022	0.02043944	0.620826	0.0322913	2.250099e-82	0.0821486	0.0356933	0.02136272	0.08103014	0.1043623	20	0.57617707913961	1.08561712054798	1.01226432958315	1.1642853531273	7107	ENSG00000077585
cg07396581	1	GPR137B	236309960	rs10924341	1	236307360	T	G	0.514911	-0.044	0.022	0.04550026	-0.232293	0.0319729	3.721396e-13	0.189416	0.0982308	0.05382123	0.05382123	0.5228116	12	0.737626287752786	1.208543602063	0.996888482834452	1.46513643525557	7107	ENSG00000077585
cg19623054	2	MYCN	16085728	rs4669037	2	16228929	T	C	0.356859	-0.012	0.023	0.601852	0.636907	0.033756	2.09256e-79	-0.0188411	0.0361258	0.6019908	0.638407	0.3877998	20	0.952904968557909	0.981335284031124	0.914253249206981	1.05333936797027	4613	ENSG00000134323
cg04609952	2	MYCN	16085893	rs28672374	2	16229124	C	A	0.356859	-0.012	0.023	0.601852	0.599228	0.0342217	1.198597e-68	-0.0200258	0.0383998	0.6020132	0.4896587	0.3898071	20	0.952904968557909	0.980173384507211	0.909109792745509	1.05679189836344	4613	ENSG00000134323
cg25074809	2	MYCN	16086016	rs4669037	2	16228929	T	C	0.356859	-0.012	0.023	0.601852	0.635887	0.033676	1.588649e-79	-0.0188713	0.0361838	0.6019906	0.6164679	0.3888164	20	0.952904968557909	0.981305648153051	0.914121715912217	1.05342730441112	4613	ENSG00000134323
cg26034934	2	SDC1	20420746	rs3771238	2	20414258	G	A	0.353877	0.0072	0.023	0.7542476	0.310327	0.0351555	1.072851e-18	0.0232014	0.074162	0.754397	0.754397	0.4496308	20	0.983529142253903	1.02347264618252	0.885010189925837	1.18359796238237	6382	ENSG00000115884
cg01298991	2	SDC1	20422849	rs7563245	2	20442631	C	A	0.389662	-0.014	0.022	0.5245394	0.2506	0.0349776	7.801986e-13	-0.0558659	0.0881349	0.5261668	0.5261668	0.2869027	20	0.946165608804301	0.945665941190625	0.79563853025161	1.12398286197269	6382	ENSG00000115884
cg15339720	2	SDC1	20425649	rs10183906	2	20425509	T	C	0.0387674	-0.12	0.06	0.04550026	0.769168	0.0865596	6.335324e-19	-0.156013	0.0799578	0.05103458	0.1484408	0.209182	19	0.732539794834666	0.855548068173838	0.73144716604492	1.00070453606903	6382	ENSG00000115884
cg13003011	2	SDC1	20425680	rs9808229	2	20431545	A	C	0.0328032	-0.079	0.069	0.2522392	0.596589	0.0893376	2.423643e-11	-0.132419	0.117345	0.2591248	0.1734517	0.4156816	20	0.885154916557062	0.875973885117343	0.695993331410758	1.1024965510118	6382	ENSG00000115884
cg22284448	2	CENPA	27008234	rs828272	2	26971882	A	G	0.259443	0.014	0.025	0.5754794	-0.471939	0.036499	3.040141e-38	-0.0296648	0.0530226	0.5758372	0.1262621	0.3653701	20	0.952904968557909	0.97077088141661	0.874949511003164	1.07708626881326	1058	ENSG00000115163
cg21360828	2	CENPA	27008380	rs13019017	2	27028135	G	A	0.316103	0.0042	0.024	0.8610796	-0.377671	0.0349111	2.82705e-27	-0.0111208	0.0635557	0.8610976	0.1749571	0.3486319	17	0.990884149570359	0.988940807509902	0.873113280096385	1.12013405711842	1058	ENSG00000115163
cg10480329	2	CENPA	27011850	rs11692689	2	27013618	C	T	0.333996	0.037	0.023	0.1076829	0.269292	0.03375	1.474775e-15	0.137397	0.0871276	0.1148038	0.1148038	0.4932264	20	0.807143348604529	1.14728352968254	0.967177642155216	1.36092837562677	1058	ENSG00000115163
cg23562406	2	KHK	27319374	rs6754371	2	27315064	G	A	0.390656	0.0069	0.022	0.7537972	0.186957	0.032715	1.098771e-08	0.0369068	0.117851	0.7541552	0.7541552	0.6504362	20	0.983529142253903	1.0375963123553	0.823591058905688	1.3072095620414	3795	ENSG00000138030
cg05696406	2	SNX17	27599888	rs715326	2	27725761	T	C	0.368787	-0.0041	0.022	0.8521596	0.379495	0.0317358	5.900878e-33	-0.0108038	0.0579788	0.8521774	0.8935099	0.8065709	20	0.990884149570359	0.98925435143997	0.882989254289316	1.10830813295749	9784	ENSG00000115234
cg09942743	2	ALK	29532008	rs74822228	2	29531307	A	G	0.0815109	-0.0071	0.039	0.8555425	1.25464	0.0522789	2.852112e-127	-0.005659	0.0310855	0.8555466	0.3069482	0.9373983	20	0.990884149570359	0.994356981978949	0.935581909667884	1.05682441846409	238	ENSG00000171094
cg17589866	2	ALK	29643465	rs114591556	2	29792396	G	T	0.0198807	0.07	0.088	0.4263491	-2.22159	0.132887	9.710291e-63	-0.031509	0.0396561	0.426872	0.09328063	0.2318844	20	0.935154447181536	0.968982235574376	0.896519750056021	1.04730160467747	238	ENSG00000171094
cg04659901	2	ALK	29670421	rs4128318	2	29660250	C	T	0.360835	-0.039	0.023	0.08995177	0.260379	0.0340815	2.173955e-14	-0.149782	0.0904823	0.09784944	0.09784944	0.4106475	20	0.791967156806061	0.860895631217548	0.720991949140622	1.02794669029641	238	ENSG00000171094
cg20954219	2	ALK	29745303	rs55905332	2	29793432	C	A	0.180915	-0.017	0.028	0.5437561	0.575997	0.039758	1.451314e-47	-0.029514	0.048654	0.5441095	0.4690078	0.1235186	20	0.949145447390032	0.970917284704058	0.882606480202458	1.06806418815423	238	ENSG00000171094
cg01412762	2	ALK	29751968	rs6547930	2	29672940	C	T	0.43837	-0.045	0.022	0.04081007	0.558168	0.0313364	5.692524e-71	-0.0806209	0.0396737	0.04214357	0.300172	0.3347987	20	0.697087925495295	0.922543361348777	0.853524226725945	0.997143639183393	238	ENSG00000171094
cg14620184	2	ALK	29941470	rs6547943	2	29765945	T	G	0.425447	0.013	0.022	0.5545813	0.346729	0.0332631	1.92985e-25	0.0374932	0.063552	0.5552162	0.4279082	0.1385499	20	0.949145447390032	1.03820493726425	0.916614103747566	1.17592505652379	238	ENSG00000171094
cg00073794	2	ALK	30041338	rs11897665	2	30041690	A	G	0.154076	0.00021	0.031	0.994595	0.272203	0.0436729	4.582788e-10	0.000771483	0.113886	0.994595	0.994595	0.981789	19	0.999939856569785	1.00077178066955	0.800558974643358	1.25105606046162	238	ENSG00000171094
cg21746633	2	ALK	30119103	rs6547982	2	30117102	G	A	0.291252	-0.02	0.025	0.4237108	-0.688129	0.0364391	1.534549e-79	0.0290643	0.036363	0.4241263	0.5289473	0.01190301	20	0.935154447181536	1.02949078860467	0.958671142508973	1.10554207467651	238	ENSG00000171094
cg07470341	2	GALM	38892365	rs11896593	2	38925155	C	G	0.178926	-0.038	0.027	0.1593066	-0.489232	0.04078	3.690487e-33	0.0776727	0.055567	0.1621667	0.3321495	0.8148014	20	0.838871186283668	1.08076886512537	0.969244264413313	1.20512587250791	130589	ENSG00000143891
cg19391498	2	GALM	38892846	rs6729180	2	38920621	T	C	0.218688	-0.027	0.026	0.2990552	-0.751521	0.0378942	1.572725e-87	0.0359271	0.0346439	0.2997168	0.6051607	0.7560394	20	0.894059632137031	1.03658027703425	0.968530849284136	1.10941088921494	130589	ENSG00000143891
cg05275752	2	GALM	38892887	rs6736259	2	38897754	T	C	0.171968	-0.014	0.029	0.6292671	-0.790552	0.042643	1.003719e-76	0.0177092	0.0366957	0.6293833	0.7778172	0.7696897	20	0.960695385185101	1.01786693764238	0.947229025354497	1.09377254604053	130589	ENSG00000143891
cg01546378	2	GALM	38892901	rs6707421	2	38897781	G	A	0.166998	-0.015	0.029	0.6049877	-0.640187	0.0434449	3.807287e-49	0.0234307	0.0453272	0.6052099	0.6564942	0.8376492	20	0.952904968557909	1.02370735536867	0.936682771217145	1.11881715094873	130589	ENSG00000143891
cg08308459	2	GALM	38893161	rs6736259	2	38897754	T	C	0.171968	-0.014	0.029	0.6292671	-0.548619	0.0437325	4.240327e-36	0.0255186	0.0528991	0.6295207	0.634234	0.8475936	20	0.960695385185101	1.02584698684695	0.924813081447728	1.13791863624547	130589	ENSG00000143891
cg05604112	2	GALM	38893237	rs7588762	2	38894870	C	T	0.121272	-0.043	0.034	0.2059768	-0.646707	0.0492004	1.833732e-39	0.0664907	0.0528168	0.2080693	0.2819789	0.6786182	20	0.863101694967967	1.06875102464443	0.9636470057871	1.18531863412531	130589	ENSG00000143891
cg23643435	2	GALM	38893251	rs7588762	2	38894870	C	T	0.121272	-0.043	0.034	0.2059768	-0.694556	0.0491277	2.221775e-45	0.06191	0.0491476	0.2077864	0.1637585	0.6825995	20	0.863101694967967	1.06386659242593	0.966166310026074	1.17144648362807	130589	ENSG00000143891
cg00359181	2	GALM	38893519	rs6761563	2	38891406	T	A	0.121272	-0.045	0.034	0.1856594	-0.82946	0.0508421	7.792012e-60	0.0542522	0.0411252	0.1871038	0.2638772	0.6709847	20	0.852651569162996	1.05575082894153	0.973991023014141	1.144373804762	130589	ENSG00000143891
cg20799917	2	GALM	38894198	rs4670263	2	38895612	C	T	0.121272	-0.044	0.034	0.1956248	-0.465825	0.0525054	7.188962e-19	0.0944562	0.0737613	0.2003461	0.4398177	0.51542	15	0.860671813163001	1.09906102320592	0.95111913774529	1.27001453844568	130589	ENSG00000143891
cg00238510	2	GALM	38961590	rs111361875	2	38956015	T	G	0.0675944	-0.029	0.043	0.5000452	-1.26978	0.0592395	6.348105e-102	0.0228386	0.0338809	0.5002573	0.1902459	0.4184984	20	0.942300932513685	1.02310139765504	0.957367485356051	1.09334867320506	130589	ENSG00000143891
cg02541582	2	UGP2	64069798	rs4671073	2	64087270	T	A	0.202783	-0.024	0.028	0.3913659	-0.345628	0.0409035	2.916794e-17	0.0694388	0.0814276	0.3937887	0.3937887	0.2287706	20	0.923423626646189	1.07190645852209	0.913785611284124	1.25738843075754	7360	ENSG00000169764
cg19931529	2	UGP2	64072167	rs6731508	2	64094506	G	C	0.17992	-0.027	0.028	0.3349027	-0.29906	0.0414845	5.638306e-13	0.0902829	0.0944606	0.3391869	0.3391869	0.1545595	20	0.904211732970242	1.0944838693989	0.909500368369366	1.31709120967382	7360	ENSG00000169764
cg25195673	2	GFPT1	69614945	rs6735037	2	69660104	C	A	0.377734	-0.047	0.022	0.03264979	0.446993	0.0325192	5.419923e-43	-0.105147	0.0498087	0.03477071	0.03418714	0.7996984	20	0.659791374276391	0.900192184608525	0.816464331626825	0.992506271052447	2673	ENSG00000198380
cg21346154	2	TGFA	70699808	rs3849384	2	70721985	T	G	0.382704	0.023	0.023	0.3173105	-0.188056	0.034255	4.021794e-08	-0.122304	0.124316	0.325208	0.325208	0.4893002	20	0.897997877493766	0.884879324295394	0.693528211617908	1.12902605178643	7039	ENSG00000163235
cg20097593	2	TGFA	70781679	rs11680093	2	70810066	T	C	0.457256	0.013	0.022	0.5545813	-0.242774	0.0329368	1.694817e-13	-0.0535478	0.0909101	0.5558483	0.5558483	0.2166428	20	0.949145447390032	0.947860632182713	0.793158981782719	1.13273605755868	7039	ENSG00000163235
cg04737087	2	ANKRD53	71205052	rs6734489	2	71217621	A	G	0.304175	0.022	0.023	0.3388087	0.246724	0.0341974	5.405511e-13	0.0891685	0.0940373	0.3430152	0.3430152	0.1953727	13	0.904211732970242	1.0932648559353	0.90924144137463	1.31453318209544	79998	ENSG00000144031
cg01154254	2	ANKRD53	71205159	rs6734489	2	71217621	A	G	0.304175	0.022	0.023	0.3388087	0.307476	0.0345169	5.196249e-19	0.0715503	0.0752326	0.3415766	0.3415766	0.1059886	18	0.904211732970242	1.07417218020312	0.926903705846623	1.24483898968602	79998	ENSG00000144031
cg07903989	2	ANKRD53	71205335	rs6734489	2	71217621	A	G	0.304175	0.022	0.023	0.3388087	0.349003	0.034148	1.607937e-24	0.0630366	0.0661899	0.3409145	0.3901616	0.1250853	19	0.904211732970242	1.06506581992696	0.935479914345835	1.21260241228155	79998	ENSG00000144031
cg05472974	2	ANKRD53	71205399	rs2302561	2	71221822	G	A	0.322068	0.015	0.024	0.5319711	-0.403163	0.0361543	7.067427e-29	-0.0372058	0.0596227	0.532614	0.532614	0.4874692	20	0.94858737222594	0.963477831206595	0.857215192618295	1.08291306456104	79998	ENSG00000144031
cg05492660	2	ANKRD53	71205564	rs4852736	2	71217757	C	T	0.323062	0.016	0.024	0.5049851	-0.297046	0.0357594	9.833064e-17	-0.0538638	0.0810555	0.5063512	0.5063512	0.5134665	20	0.946165608804301	0.947561155542744	0.808372283230298	1.11071614170832	79998	ENSG00000144031
cg23060872	2	ANKRD53	71205685	rs4852735	2	71215617	G	A	0.324056	0.016	0.024	0.5049851	-0.270847	0.0360733	5.992753e-14	-0.059074	0.0889596	0.5066557	0.5066557	0.6718964	20	0.946165608804301	0.94263701143725	0.791809207349475	1.12219525497279	79998	ENSG00000144031
cg18006568	2	ANKRD53	71205891	rs4852735	2	71215617	G	A	0.324056	0.016	0.024	0.5049851	-0.593516	0.0352413	1.210886e-63	-0.026958	0.0404686	0.5053184	0.8322784	0.252326	20	0.946165608804301	0.973402123554997	0.899176031102826	1.05375550656001	79998	ENSG00000144031
cg15165122	2	ANKRD53	71206291	rs6734489	2	71217621	A	G	0.304175	0.022	0.023	0.3388087	0.483881	0.0340107	6.201206e-46	0.0454657	0.0476396	0.3398978	0.3872248	0.1030598	20	0.904211732970242	1.04651510853011	0.953221559490309	1.14893946898074	79998	ENSG00000144031
cg00421335	2	ANKRD53	71206528	rs6734489	2	71217621	A	G	0.304175	0.022	0.023	0.3388087	0.221167	0.0347518	1.963161e-10	0.0994721	0.105162	0.3442007	0.3442007	0.1696864	13	0.904211732970242	1.10458765231454	0.898844328714569	1.35742513210338	79998	ENSG00000144031
cg24573743	2	ANKRD53	71211981	rs68023366	2	71233863	G	C	0.260437	0.0037	0.026	0.886837	-0.483338	0.0390695	3.740479e-35	-0.0076551	0.0537961	0.8868444	0.1895898	0.1092132	20	0.993419334878341	0.992374125655351	0.8930654075956	1.10272595589792	79998	ENSG00000144031
cg19490001	2	ANKRD53	71212056	rs72832796	2	71215941	A	G	0.0606362	0.065	0.047	0.1666714	1.61012	0.0645176	1.826584e-137	0.0403697	0.0292352	0.167322	0.37966	0.2359461	16	0.842234323060052	1.04119563307239	0.983211236791854	1.10259963043782	79998	ENSG00000144031
cg04076766	2	ANKRD53	71212157	rs7583998	2	71217538	A	G	0.22664	0.01	0.027	0.7111065	-0.582911	0.0403629	2.825772e-47	-0.0171553	0.0463345	0.7111972	0.519884	0.3698866	20	0.978065772029667	0.982991014275846	0.89765369982048	1.07644109787583	79998	ENSG00000144031
cg22050950	2	ANKRD53	71212504	rs72832796	2	71215941	A	G	0.0606362	0.065	0.047	0.1666714	0.400096	0.0711843	1.903409e-08	0.162461	0.120976	0.1792969	0.1792969	0.6400726	6	0.847363809400128	1.17640243785895	0.928066434367693	1.49118925601847	79998	ENSG00000144031
cg15294778	2	HK2	75058623	rs581720	2	75039614	C	A	0.281312	0.015	0.024	0.5319711	0.370529	0.0364894	3.166897e-24	0.0404827	0.0648948	0.5327461	0.5327461	0.2538635	13	0.94858737222594	1.04131329482669	0.916941954568636	1.18255400200651	3099	ENSG00000159399
cg22276800	2	HK2	75059013	rs618832	2	75046849	G	A	0.468191	0.039	0.022	0.07627391	1.32894	0.0139632	0	0.0293467	0.0165574	0.07632489	0.06041974	0.356276	18	0.763834441969263	1.02978155785806	0.996899014020011	1.06374872679259	3099	ENSG00000159399
cg08729839	2	HK2	75059030	rs678350	2	75062870	G	A	0.264414	0.014	0.025	0.5754794	0.241685	0.0363948	3.123536e-11	0.0579268	0.103808	0.5768312	0.5768312	0.4373173	8	0.952904968557909	1.05963742741164	0.86455800458678	1.29873469635876	3099	ENSG00000159399
cg05595692	2	HK2	75059313	rs640944	2	75046839	T	G	0.265408	0.017	0.024	0.4787383	0.242873	0.0376803	1.151363e-10	0.0699956	0.0994121	0.4813739	0.4813739	0.5287055	6	0.941493484343922	1.0725034622286	0.882627419406974	1.30322676499806	3099	ENSG00000159399
cg23157190	2	HK2	75060880	rs13017332	2	75047384	T	C	0.192843	0.04	0.027	0.1384783	-0.275472	0.0393187	2.45007e-12	-0.145205	0.100181	0.1472171	0.3265006	0.1756679	9	0.82673541774655	0.864844981715693	0.710660997249661	1.05248050096107	3099	ENSG00000159399
cg10597191	2	HK2	75070244	rs3771791	2	75070216	A	G	0.280318	0.033	0.024	0.1691314	-0.507762	0.0356546	5.090209e-46	-0.0649911	0.0474861	0.1711132	0.4617062	0.5633377	15	0.845772014662226	0.93707580331494	0.853795260277591	1.02847966252804	3099	ENSG00000159399
cg11672772	2	HK2	75078286	rs3771783	2	75082895	A	G	0.167992	0.053	0.028	0.05837687	-0.796129	0.0397499	3.112793e-89	-0.0665721	0.0353269	0.05950278	0.1167299	0.4854291	17	0.750879181778453	0.935595456992019	0.87300602297221	1.0026721879466	3099	ENSG00000159399
cg12077754	2	HK2	75089669	rs11694331	2	75082216	C	T	0.200795	0.045	0.027	0.0955807	-0.613436	0.0381536	3.634595e-58	-0.0733573	0.0442502	0.09736116	0.08899825	0.6194199	18	0.791814722841243	0.929268742980108	0.852069066049418	1.01346291173742	3099	ENSG00000159399
cg16626875	2	HK2	75093247	rs3821307	2	75094258	T	C	0.156064	0.056	0.029	0.05347879	-0.444591	0.0420989	4.536128e-26	-0.125958	0.06631	0.0574935	0.0574935	0.4940729	12	0.744931599522138	0.881651875384576	0.774199567097357	1.00401764920051	3099	ENSG00000159399
cg12158889	2	SUCLG1	84663044	rs6719880	2	84673355	A	G	0.055666	0.097	0.047	0.03903386	-0.476708	0.0747889	1.840987e-10	-0.203479	0.103632	0.04959137	0.04959137	0.6387324	20	0.727387552683304	0.815887337776865	0.665912019513952	0.999639784893046	8802	ENSG00000163541
cg11223196	2	GPR45	105857809	rs6758290	2	105864826	T	C	0.520875	0.0046	0.022	0.8343773	0.247235	0.0314005	3.445795e-15	0.0186058	0.0890155	0.8344348	0.8344348	0.8709283	13	0.989618894679533	1.01877996638829	0.855675058041801	1.21297519444984	11250	ENSG00000135973
cg16345055	2	TGFBRAP1	105884718	rs62152061	2	105979374	T	G	0.0596421	-0.031	0.048	0.5183873	-0.970766	0.0778011	9.900215e-36	0.0319335	0.0495117	0.5189467	0.6775133	0.2785389	14	0.946165608804301	1.03244884517399	0.936964923821408	1.13766331140085	9392	ENSG00000135966
cg02079111	2	TGFBRAP1	105885981	rs2576746	2	105909559	G	A	0.337972	-0.019	0.023	0.4087548	-0.712456	0.034156	1.265033e-96	0.0266683	0.032308	0.4091219	0.241487	0.2362918	20	0.929783761316459	1.02702708137508	0.964008294649899	1.09416550846264	9392	ENSG00000135966
cg03985718	2	TGFBRAP1	105924245	rs2576738	2	105891644	C	A	0.37674	-0.0049	0.022	0.8237478	-0.292536	0.0342053	1.205867e-17	0.0167501	0.0752299	0.8238065	0.4129145	0.1805236	20	0.989618894679533	1.01689116946691	0.877480536951806	1.17845081115068	9392	ENSG00000135966
cg21778644	2	TGFBRAP1	105924383	rs2576738	2	105891644	C	A	0.37674	-0.0049	0.022	0.8237478	-0.239879	0.0340276	1.794887e-12	0.0204269	0.0917585	0.8238342	0.414691	0.1450599	17	0.989618894679533	1.02063695695463	0.852638380355298	1.22173693080474	9392	ENSG00000135966
cg17576375	2	TGFBRAP1	105924659	rs2576726	2	105936412	A	G	0.276342	-0.032	0.024	0.1824224	-0.238269	0.0258645	3.194936e-20	0.134302	0.101776	0.1869741	0.1869741	0.7139499	20	0.852651569162996	1.14373817642243	0.936899780788843	1.39624007074128	9392	ENSG00000135966
cg11346754	2	TGFBRAP1	105946772	rs13027039	2	105939151	C	G	0.236581	0.044	0.026	0.09058732	0.539197	0.0376939	2.047765e-46	0.0816029	0.0485562	0.09284302	0.2120109	0.742169	20	0.790035912364181	1.08502486089804	0.986524368349921	1.19336023167471	9392	ENSG00000135966
cg06589051	2	TGFBRAP1	105946882	rs2679842	2	105961703	G	A	0.511928	0.0038	0.022	0.8628658	0.674493	0.0297924	1.759616e-113	0.00563386	0.032618	0.8628698	0.2258628	0.2356947	20	0.990884149570359	1.00564976003475	0.943369328802298	1.07204189173919	9392	ENSG00000135966
cg08023751	2	MERTK	112655112	rs7604403	2	112656652	A	G	0.2833	0.013	0.024	0.5880482	-0.748592	0.0331736	9.380934e-113	-0.0173659	0.0320694	0.5881556	0.7630074	0.4305521	20	0.952904968557909	0.982784018165695	0.92291150744476	1.04654066892726	10461	ENSG00000153208
cg14900246	2	MERTK	112655153	rs6736093	2	112655242	G	A	0.284294	0.011	0.024	0.646713	-0.859586	0.0317212	1.036682e-161	-0.0127969	0.0279244	0.6467601	0.5969003	0.3634658	20	0.966805657749284	0.987284632167906	0.934700871882584	1.04282661355789	10461	ENSG00000153208
cg09745087	2	MERTK	112656917	rs7604403	2	112656652	A	G	0.2833	0.013	0.024	0.5880482	0.207266	0.0348052	2.600192e-09	0.0627212	0.116271	0.5895835	0.5895835	0.5527045	20	0.952904968557909	1.06472995113665	0.847749608319574	1.33724611338317	10461	ENSG00000153208
cg17354880	2	MERTK	112658759	rs1516629	2	112658779	G	A	0.258449	0.0065	0.025	0.7948638	-0.519406	0.0368191	3.441605e-45	-0.0125143	0.0481401	0.7948978	0.4391554	0.6487392	20	0.986627561994811	0.987563678232309	0.898643481022521	1.08528247203663	10461	ENSG00000153208
cg06682024	2	MERTK	112664134	rs7604403	2	112656652	A	G	0.2833	0.013	0.024	0.5880482	0.217626	0.0348734	4.363057e-10	0.0597356	0.110696	0.589447	0.589447	0.5594582	20	0.952904968557909	1.06155583407428	0.854508729981031	1.31877036397527	10461	ENSG00000153208
cg05979619	2	MERTK	112704577	rs6742470	2	112705490	C	T	0.454274	-0.019	0.022	0.3877877	0.273114	0.0312237	2.190956e-18	-0.0695681	0.0809442	0.3900883	0.3900883	0.7217803	20	0.922798181497751	0.932796607772544	0.795950141027223	1.09317087418194	10461	ENSG00000153208
cg23851026	2	LCT	136556271	rs3769013	2	136556182	T	C	0.220676	-0.019	0.035	0.5872282	1.08387	0.0497046	2.028643e-105	-0.0175298	0.0323018	0.5873439	0.6014595	0.2327699	20	0.952904968557909	0.982622953064763	0.922340029371576	1.046845888872	3938	ENSG00000115850
cg25344623	2	LCT	136566232	rs1470457	2	136581848	G	A	0.372763	-0.062	0.028	0.02680913	-0.250183	0.0429146	5.550226e-09	0.247819	0.119719	0.03845242	0.03845242	0.5002832	20	0.676507940211921	1.28122800893598	1.01325686324549	1.62006818845929	3938	ENSG00000115850
cg15123519	2	LCT	136567270	rs1470457	2	136581848	G	A	0.372763	-0.062	0.028	0.02680913	-0.405019	0.0422542	9.219998e-22	0.153079	0.0709532	0.03096928	0.03096928	0.6865103	20	0.63896388045977	1.16541704325257	1.01410933824512	1.33930024454155	3938	ENSG00000115850
cg20242066	2	LCT	136595261	rs2322659	2	136555659	T	C	0.361829	-0.058	0.028	0.03831876	0.824744	0.0410465	8.512351e-90	-0.0703249	0.0341299	0.03935001	0.1836343	0.6245681	20	0.680226682496096	0.932090934360282	0.871778846184693	0.996575580743747	3938	ENSG00000115850
cg17600630	2	ARHGAP15	144053418	rs7601485	2	144053438	T	A	0.527833	0.0089	0.022	0.6858117	0.665413	0.0298287	3.103753e-110	0.0133751	0.0330676	0.6858606	0.6920037	0.5198105	20	0.973891260621453	1.01346494677299	0.949863113331205	1.08132549198112	55843	ENSG00000075884
cg12058385	2	ARHGAP15	144448686	rs16822931	2	144450292	A	G	0.200795	-0.053	0.029	0.06761168	0.321927	0.0410958	4.742244e-15	-0.164634	0.0925017	0.07511015	0.07511015	0.4986408	20	0.762024704890311	0.848204089980766	0.707556826888372	1.01680904051768	55843	ENSG00000075884
cg21339799	2	ARHGAP15	144486573	rs6430042	2	144488368	A	G	0.23161	-0.049	0.027	0.06955237	-0.265854	0.03949	1.671116e-11	0.184311	0.105185	0.0797285	0.09248223	0.08444117	16	0.768517473156599	1.2023897081534	0.978385416674302	1.47768045765393	55843	ENSG00000075884
cg04284463	2	RPRM	154335766	rs11682518	2	154223946	T	G	0.350895	0.013	0.022	0.5545813	-0.297673	0.0322043	2.390817e-20	-0.043672	0.0740574	0.5553882	0.5062538	0.9899804	20	0.949145447390032	0.957267889853194	0.827931792663693	1.1068083398462	56475	ENSG00000177519
cg25925441	2	RPRM	154336045	rs11692170	2	154338708	G	A	0.333996	-0.026	0.025	0.2983399	0.660322	0.0342189	5.690399e-83	-0.0393747	0.0379153	0.2990406	0.6019526	0.4740374	20	0.894059632137031	0.961390408662161	0.892535769732319	1.03555683616444	56475	ENSG00000177519
cg03564320	2	RPRM	154336148	rs11692170	2	154338708	G	A	0.333996	-0.026	0.025	0.2983399	0.564896	0.0345794	5.453431e-60	-0.0460262	0.0443455	0.2993171	0.2534416	0.5004455	20	0.894059632137031	0.955016940419092	0.875514662345606	1.0417385290201	56475	ENSG00000177519
cg22392178	2	RPRM	154336306	rs11692170	2	154338708	G	A	0.333996	-0.026	0.025	0.2983399	0.380638	0.0356346	1.239567e-26	-0.0683063	0.0659897	0.3006197	0.3006197	0.5647743	20	0.894059632137031	0.933974353415697	0.820660223560692	1.06293453465246	56475	ENSG00000177519
cg21821913	2	RPRM	154336341	rs4294952	2	154326773	A	G	0.275348	-0.0045	0.025	0.8571526	0.47272	0.037015	2.379285e-37	-0.00951937	0.0528907	0.8571666	0.5939628	0.6618112	20	0.990884149570359	0.990525795772414	0.892985315723068	1.09872058903469	56475	ENSG00000177519
cg04915300	2	GPD2	157314925	rs298281	2	157350543	G	A	0.456262	-0.014	0.022	0.5245394	-0.355482	0.0315885	2.225066e-29	0.0393831	0.0619867	0.5252011	0.5252011	0.7770555	20	0.946165608804301	1.04016889603346	0.921169857940742	1.17454052903354	2820	ENSG00000115159
cg19062174	2	GPD2	157323390	rs298308	2	157288615	G	C	0.451292	-0.011	0.022	0.6170751	-0.584982	0.031322	7.704401e-78	0.018804	0.0376215	0.6172012	0.429569	0.9148327	20	0.952904968557909	1.01898190858944	0.946547485518082	1.09695936645404	2820	ENSG00000115159
cg12807206	2	GPD2	157324457	rs298309	2	157288358	C	T	0.451292	-0.011	0.022	0.6170751	-0.334386	0.0324478	6.663407e-25	0.0328961	0.0658696	0.6174888	0.6174888	0.8683825	20	0.952904968557909	1.03344315891878	0.908274788189017	1.17586084806504	2820	ENSG00000115159
cg23836163	2	GPD2	157393600	rs3769359	2	157394443	T	G	0.281312	-0.0049	0.024	0.8382233	0.341476	0.035911	1.925844e-21	-0.0143495	0.0702993	0.83826	0.83826	0.9248659	20	0.989618894679533	0.985752963390157	0.858871356342966	1.13137887025359	2820	ENSG00000115159
cg06269299	2	G6PC2	169756942	rs540524	2	169756930	G	A	0.367793	-0.01	0.023	0.6637202	0.313316	0.0335895	1.080705e-20	-0.0319166	0.0734879	0.6640626	0.6640626	0.676192	20	0.970182664310993	0.968587358896489	0.838657496592823	1.11864673674951	57818	ENSG00000152254
cg01111179	2	G6PC2	169757561	rs6730651	2	169758357	C	T	0.0904573	0.035	0.036	0.33094	-1.99728	0.0339963	0	-0.0175239	0.018027	0.3310062	0.7586413	0.8995155	20	0.904211732970242	0.982628750557289	0.948515811254087	1.01796854619129	57818	ENSG00000152254
cg00689835	2	G6PC2	169757618	rs6730651	2	169758357	C	T	0.0904573	0.035	0.036	0.33094	-0.313921	0.0533241	3.931909e-09	-0.111493	0.116232	0.3374431	0.3374431	0.9969247	19	0.904211732970242	0.894497652864923	0.712263237719549	1.12335722048862	57818	ENSG00000152254
cg09281979	2	DCAF17	172289850	rs13024497	2	172303911	A	G	0.170974	0.024	0.029	0.4079049	-0.479843	0.0426349	2.195708e-29	-0.0500163	0.0605996	0.4091685	0.3182457	0.1011959	20	0.929783761316459	0.95121391958746	0.844684988335057	1.07117793415553	80067	ENSG00000115827
cg25300805	2	NUP35	183988933	rs72892631	2	183980634	T	C	0.0516899	-0.033	0.053	0.5335201	-0.58572	0.0765242	1.947505e-14	0.0563409	0.0907858	0.5348684	0.5348684	0.3004944	20	0.949145447390032	1.05795828024718	0.885503146859406	1.26399971215606	129401	ENSG00000163002
cg04508606	2	CRYGB	209010890	rs2289917	2	209010891	A	G	0.398608	-0.029	0.022	0.1874428	-0.979502	0.0253999	0	0.0296069	0.0224735	0.1877004	0.7628391	0.6583911	20	0.852651569162996	1.03004954188263	0.985662613414335	1.07643532816701	1419	ENSG00000182187
cg06181187	2	CRYGB	209010896	rs2289917	2	209010891	A	G	0.398608	-0.029	0.022	0.1874428	-1.04359	0.024931	0	0.0277886	0.0210915	0.1876615	0.6670701	0.7130991	20	0.852651569162996	1.0281783045516	0.986540657974778	1.0715732974663	1419	ENSG00000182187
cg17314180	2	CRYGB	209011053	rs6729051	2	209025027	T	G	0.186879	0.023	0.029	0.4277176	0.240461	0.0420314	1.05915e-08	0.0956498	0.121755	0.4321075	0.4321075	0.6497292	20	0.935154447181536	1.10037364566046	0.866762736479516	1.39694764103729	1419	ENSG00000182187
cg14772913	2	IDH1	209120237	rs1370376	2	209285819	C	G	0.218688	-0.0051	0.027	0.8501799	-0.828046	0.0383263	1.60647e-103	0.00615908	0.0326081	0.8501856	0.443932	0.4705844	20	0.990884149570359	1.00617808613329	0.943883250313919	1.0725842848447	3417	ENSG00000138413
cg23547073	2	ABCB6	220083306	rs11689596	2	220093423	T	G	0.0944334	0.029	0.036	0.4204992	0.686387	0.0520654	1.096708e-39	0.0422502	0.0525463	0.4213647	0.7003329	0.3713757	20	0.933163192391051	1.04315544359469	0.941067369915873	1.15631814925058	10058	ENSG00000115657
cg27486695	2	ABCB6	220083502	rs2071385	2	220118782	G	T	0.0924453	0.033	0.036	0.3593173	0.573884	0.0522086	4.168871e-28	0.0575029	0.0629482	0.3609819	0.3609819	0.5931922	20	0.912776345320381	1.05918834229647	0.936247352429844	1.19827302212939	10058	ENSG00000115657
cg24775454	2	ABCB6	220083696	rs10166888	2	220136836	G	T	0.122266	0.038	0.034	0.2637178	0.477531	0.0486537	9.713471e-23	0.079576	0.0716597	0.2667963	0.2667963	0.2435776	20	0.886976347532285	1.08282785131901	0.940938956860384	1.2461128822899	10058	ENSG00000115657
cg08290072	2	ABCB6	220083701	rs2891733	2	220135208	C	T	0.0974155	0.035	0.035	0.3173105	0.488507	0.0509094	8.341546e-22	0.0716468	0.0720348	0.3199243	0.3199243	0.3744796	20	0.897997877493766	1.07427584282016	0.932821506311893	1.23718050951656	10058	ENSG00000115657
cg18014247	2	ABCB6	220083722	rs11689596	2	220093423	T	G	0.0944334	0.029	0.036	0.4204992	0.432704	0.0513394	3.507286e-17	0.0670204	0.0835769	0.4226101	0.4226101	0.6064067	20	0.934591428859217	1.06931729202486	0.907746318797717	1.25964649742433	10058	ENSG00000115657
cg07100128	2	ABCB6	220083833	rs939574	2	220118531	G	C	0.0944334	0.031	0.036	0.3891769	0.342457	0.0514781	2.882008e-11	0.0905223	0.106	0.3931125	0.3931125	0.3573929	20	0.922952508625261	1.09474592020347	0.889373763892361	1.3475421453372	10058	ENSG00000115657
cg26544277	2	ABCB6	220083865	rs11689596	2	220093423	T	G	0.0944334	0.029	0.036	0.4204992	0.409207	0.0520552	3.810023e-15	0.0708687	0.0884357	0.4229238	0.4229238	0.4246044	20	0.934911602216749	1.0734402739071	0.902609495031186	1.2766030359629	10058	ENSG00000115657
cg23153680	2	ABCB6	220083916	rs11689596	2	220093423	T	G	0.0944334	0.029	0.036	0.4204992	0.653848	0.0536404	3.537847e-34	0.0443528	0.0551788	0.4215112	0.4559788	0.4123767	20	0.93322848096857	1.04535108970425	0.938194825923622	1.16474624518427	10058	ENSG00000115657
cg06716437	2	ABCB6	220083951	rs11689596	2	220093423	T	G	0.0944334	0.029	0.036	0.4204992	0.632587	0.0531746	1.235492e-32	0.0458435	0.0570395	0.4215616	0.4215616	0.3725149	20	0.93322848096857	1.04691055663356	0.936174002195735	1.17074572784561	10058	ENSG00000115657
cg03267697	2	GMPPA	220362212	rs2280039	2	220363488	G	A	0.353877	-0.011	0.023	0.6324645	-0.381534	0.0334477	3.863486e-30	0.028831	0.060336	0.6327633	0.6327633	0.2261917	20	0.960695385185101	1.02925063641853	0.914454505809439	1.1584577098565	29926	ENSG00000144591
cg24044052	2	SP140L	231191662	rs1107230	2	231190636	G	T	0.43837	0.029	0.022	0.1874428	0.276969	0.0340022	3.773342e-16	0.104705	0.0804645	0.1931718	0.1931718	0.658018	20	0.854885813078511	1.11038299905069	0.94837487227656	1.30006650389327	93349	ENSG00000185404
cg17209284	2	SP140L	231235574	rs182059224	2	231223126	A	G	0.00894632	0.05	0.1	0.6170751	-0.926739	0.163863	1.553235e-08	-0.0539526	0.108326	0.6184436	0.6184436	0.8944875	4	0.952904968557909	0.94747701584799	0.76623102154946	1.17159534176112	93349	ENSG00000185404
cg02653521	2	GPC1	241373820	rs9973786	2	241373780	G	A	0.153082	-0.017	0.033	0.6064471	-0.778749	0.0471252	2.420733e-61	0.0218299	0.0423963	0.6066219	0.6246932	0.1029139	20	0.952904968557909	1.02206991559067	0.940572216470145	1.11062914049904	2817	ENSG00000063660
cg10764101	2	GPC1	241374174	rs6758251	2	241334255	C	T	0.385686	0.015	0.022	0.4953539	-0.261047	0.0331069	3.146137e-15	-0.057461	0.0845906	0.4969583	0.3172137	0.8359288	20	0.941493484343922	0.944158711858161	0.799907985543436	1.11442277022906	2817	ENSG00000063660
cg09794923	2	GPC1	241374949	rs144149246	2	241375632	G	A	0.0864811	0.023	0.034	0.4987419	0.713815	0.0477043	1.274477e-50	0.0322212	0.04768	0.4991801	0.2175035	0.43599	20	0.941714148395342	1.03274592343941	0.940605370343932	1.1339124525631	2817	ENSG00000063660
cg13393505	2	GPC1	241386846	rs13390118	2	241397331	G	C	0.163022	-0.042	0.031	0.175469	0.354368	0.0459054	1.167528e-14	-0.118521	0.0888167	0.182059	0.182059	0.8591771	15	0.84965557480149	0.888233162564534	0.746319316617054	1.05713215980475	2817	ENSG00000063660
cg09996298	2	GPC1	241386947	rs62187175	2	241386948	A	G	0.190855	-0.035	0.028	0.2112995	-0.290161	0.0400934	4.582949e-13	0.120623	0.097927	0.2180381	0.2180381	0.1175408	20	0.869918215482278	1.12819950097047	0.931169533501426	1.36691984455703	2817	ENSG00000063660
cg08347226	2	GPC1	241388722	rs2844	2	241388981	A	T	0.355865	-0.0091	0.023	0.6923616	-0.189549	0.0337113	1.879852e-08	0.0480087	0.121641	0.6930818	0.6930818	0.7339695	13	0.975740069570171	1.04917978314888	0.826622084488277	1.33165836967659	2817	ENSG00000063660
cg00393340	2	GPC1	241388772	rs35406163	2	241393687	C	G	0.119284	0.025	0.033	0.448705	-0.35279	0.0523861	1.645932e-11	-0.0708637	0.0941301	0.4515537	0.4515537	0.7429169	14	0.937490176642772	0.931588859036087	0.774638588358439	1.12033897526234	2817	ENSG00000063660
cg02593227	2	GPC1	241399741	rs13406305	2	241479946	A	G	0.166004	0.018	0.03	0.5485062	-0.30102	0.0428021	2.023978e-12	-0.0597967	0.100023	0.5499545	0.5499545	0.6550087	20	0.949145447390032	0.941956013777228	0.77426446322483	1.14596649340658	2817	ENSG00000063660
cg01889773	2	GPC1	241404021	rs3792214	2	241406701	G	C	0.400596	0.027	0.022	0.2197201	-0.284585	0.0330274	6.895254e-18	-0.0948751	0.0780858	0.2243621	0.4647282	0.4224626	20	0.869990830011655	0.909486522241155	0.780419824154562	1.05989841433665	2817	ENSG00000063660
cg21879648	2	GPC1	241404072	rs10188712	2	241404758	G	A	0.410537	0.024	0.022	0.2753129	0.736917	0.029566	4.036679e-137	0.0325681	0.0298827	0.2757723	0.8032006	0.4810343	20	0.893464840683126	1.03310424514755	0.974333148735184	1.09542037313151	2817	ENSG00000063660
cg17676994	2	GPC1	241405196	rs115555688	2	241419814	T	C	0.026839	0.1	0.062	0.1067655	-1.42085	0.0912228	1.066227e-54	-0.0703804	0.0438692	0.1086426	0.152348	0.9379148	17	0.804313708505183	0.932039204748935	0.855247796130002	1.01572559803122	2817	ENSG00000063660
cg07119001	2	RNPEPL1	241512404	rs3749164	2	241525691	A	G	0.10835	0.029	0.035	0.407347	0.491433	0.0487929	7.360038e-24	0.0590111	0.0714609	0.4089279	0.817009	0.7021857	20	0.929783761316459	1.06078701541068	0.922145495172994	1.22027282891275	57140	ENSG00000142327
cg16361013	2	RNPEPL1	241513650	rs56352308	2	241526053	T	A	0.159046	0.046	0.029	0.1126924	0.274843	0.0417524	4.620119e-11	0.167368	0.108535	0.1230569	0.1230569	0.8680819	15	0.812571903279329	1.18218923090676	0.955652811288985	1.46242585294848	57140	ENSG00000142327
cg00331740	2	RNPEPL1	241513689	rs3828345	2	241536819	A	C	0.159046	0.045	0.029	0.1207282	0.231769	0.041543	2.418957e-08	0.194159	0.129874	0.1349208	0.1349208	0.4423487	17	0.820956696694663	1.21428933961282	0.941393513790556	1.56629356235972	57140	ENSG00000142327
cg18657700	2	AGXT	241807708	rs5013752	2	241815856	T	G	0.200795	-0.035	0.026	0.1782529	-0.358639	0.0386756	1.810011e-20	0.0975913	0.0732563	0.1827979	0.2873036	0.2319438	20	0.850079484613233	1.10251209632276	0.955050511764628	1.27274202522764	189	ENSG00000172482
cg24371033	2	AGXT	241807924	rs10201556	2	241805008	C	T	0.39165	0.046	0.022	0.03653621	-0.190509	0.0343317	2.871749e-08	-0.241458	0.123406	0.05039251	0.05039251	0.1622105	17	0.731652609136612	0.78548179333152	0.616723951233552	1.00041784727386	189	ENSG00000172482
cg18315762	2	AGXT	241808004	rs7600847	2	241800707	C	A	0.393638	0.046	0.022	0.03653621	-0.672971	0.032202	5.536723e-97	-0.0683536	0.0328541	0.0374777	0.01047929	0.1879356	20	0.674813110026702	0.933930177473549	0.875686055861752	0.996048264737331	189	ENSG00000172482
cg11385353	2	AGXT	241808113	rs10196315	2	241810957	T	C	0.393638	0.046	0.022	0.03653621	-0.245639	0.0334345	2.029233e-13	-0.187267	0.093119	0.04432013	0.04432013	0.2313531	20	0.704476298229665	0.829222304470265	0.690886143094397	0.995257521233897	189	ENSG00000172482
cg16358738	2	AGXT	241808595	rs11686679	2	241803100	G	A	0.204771	-0.035	0.027	0.1948734	-0.431358	0.0387343	8.349699e-29	0.0811392	0.0630157	0.1978844	0.3221446	0.3059315	20	0.85842537073808	1.08452185150178	0.958513557595718	1.22709547200891	189	ENSG00000172482
cg20515206	2	AGXT	241817477	rs73105774	2	241849246	T	C	0.185885	-0.048	0.027	0.07544036	0.289936	0.0401042	4.845515e-13	-0.165554	0.0958984	0.08428469	0.08428469	0.6490357	20	0.779370201357558	0.847424101067898	0.702215554778487	1.0226597832873	189	ENSG00000172482
cg14675963	2	HDLBP	242167043	rs2013250	2	242139491	C	T	0.200795	0.00029	0.027	0.9914303	0.26948	0.0401507	1.923532e-11	0.00107615	0.100193	0.9914303	0.9914303	0.9629725	18	0.999555526694388	1.00107672925718	0.822586092572215	1.21829754588548	3069	ENSG00000115677
cg02631868	2	HDLBP	242190788	rs145049499	2	242263945	A	G	0.00994036	-0.015	0.13	0.9081403	-6.45661	0.177461	7.831072e-290	0.0023232	0.0201345	0.9081407	0.7519159	0.2487602	20	0.993443037356369	1.00232590072015	0.963540825446458	1.04267217820164	3069	ENSG00000115677
cg13145289	2	HDLBP	242210216	rs3771344	2	242204175	A	G	0.198807	-0.05	0.026	0.05447039	0.388167	0.0382178	3.09334e-24	-0.128811	0.0681715	0.05882407	0.05882407	0.1969128	20	0.749624318901392	0.879140107324975	0.769182404957012	1.00481670319872	3069	ENSG00000115677
cg09564509	2	HDLBP	242210639	rs10933542	2	242188000	C	T	0.184891	-0.051	0.027	0.05890672	0.431498	0.0382667	1.722591e-29	-0.118193	0.0634445	0.0624718	0.1238995	0.1399209	20	0.753184142853319	0.888524550826918	0.784629050514962	1.0061772208205	3069	ENSG00000115677
cg08645257	2	HDLBP	242211290	rs73018185	2	242241706	T	C	0.189861	0.055	0.028	0.04949697	0.534827	0.0422172	8.840422e-37	0.102837	0.0529789	0.05224724	0.1158577	0.6474849	20	0.733445594975774	1.10831073970128	0.998998857477903	1.22958368424798	3069	ENSG00000115677
cg14842376	2	HDLBP	242211374	rs12618809	2	242249122	A	G	0.190855	0.054	0.028	0.05378409	0.648757	0.0344893	6.211587e-79	0.0832361	0.0433857	0.05504584	0.1045966	0.1964254	20	0.741177269148936	1.08679837135528	0.998201746798253	1.18325849836367	3069	ENSG00000115677
cg17240976	2	HDLBP	242248764	rs71430325	2	242248765	A	G	0.265408	0.019	0.026	0.4649201	-1.5269	0.016623	0	-0.0124435	0.0170284	0.4649342	0.1429748	0.06753279	20	0.937490176642772	0.987633600215937	0.955214683775659	1.02115277836807	3069	ENSG00000115677
cg06870118	3	TTLL3	9850429	rs6790231	3	9855904	T	C	0.124254	-0.0097	0.029	0.7380153	-1.75674	0.0208909	0	0.0055216	0.016508	0.7380173	0.9338427	0.4083935	20	0.980281957436204	1.0055368721292	0.97352275502032	1.03860376760303	26140	ENSG00000214021
cg12151656	3	TTLL3	9850558	rs3806667	3	9860880	G	T	0.100398	0.036	0.035	0.3036811	0.446072	0.0527612	2.801959e-17	0.0807045	0.0790412	0.3072341	0.5739291	0.5457974	20	0.896132044618155	1.08405051230593	0.928470888443218	1.26569990277366	26140	ENSG00000214021
cg00054472	3	TTLL3	9852352	rs3806667	3	9860880	G	T	0.100398	0.036	0.035	0.3036811	0.681828	0.0525093	1.490221e-38	0.0527992	0.0514934	0.3051936	0.198135	0.3622122	20	0.894059632137031	1.05421793690283	0.95301192337011	1.16617161992847	26140	ENSG00000214021
cg20712659	3	SEC13	10360004	rs40608	3	10341836	C	T	0.23161	-0.0042	0.026	0.8716693	0.687875	0.0370313	5.076264e-77	-0.00610576	0.037799	0.8716741	0.5648823	0.139751	20	0.99228403430187	0.993912842272995	0.922939309649765	1.07034420108301	6396	ENSG00000157020
cg07124366	3	SEC13	10361044	rs35682	3	10328782	G	A	0.461233	0.011	0.022	0.6170751	0.327067	0.0316963	5.794491e-25	0.0336322	0.0673434	0.6174877	0.6174877	0.5254717	20	0.952904968557909	1.03420415647885	0.906321785830008	1.18013078136329	6396	ENSG00000157020
cg25929976	3	PPARG	12328656	rs62242116	3	12316326	A	G	0.0715706	0.11	0.037	0.002949304	-0.350555	0.0558519	3.462779e-10	-0.313788	0.116789	0.007213889	0.007213889	0.4338358	20	0.35258408883738	0.730673914610778	0.581180185652393	0.918621079439137	5468	ENSG00000132170
cg23514324	3	PPARG	12329213	rs2920502	3	12329195	C	G	0.316103	-0.048	0.024	0.04550026	0.547538	0.0339623	1.788754e-58	-0.0876652	0.0441686	0.0471683	0.0514486	0.7056238	20	0.715463735882219	0.916067524794875	0.840098899983303	0.998905855013604	5468	ENSG00000132170
cg04632671	3	PPARG	12329826	rs11709077	3	12336507	A	G	0.119284	-0.037	0.033	0.2621976	-0.348151	0.0492914	1.62801e-12	0.106276	0.0959733	0.268144	0.268144	0.8786104	16	0.888290438650307	1.11212878169541	0.921427051300858	1.34229880198241	5468	ENSG00000132170
cg04908300	3	PPARG	12330532	rs62242116	3	12316326	A	G	0.0715706	0.11	0.037	0.002949304	-0.407959	0.0565946	5.660013e-13	-0.269635	0.0981063	0.005988711	0.01012925	0.754078	20	0.315881072718254	0.76365817870909	0.630070634265218	0.92556894766152	5468	ENSG00000132170
cg01562813	3	NUP210	13420826	rs74442162	3	13383649	A	G	0.12326	-0.005	0.032	0.875836	-1.00937	0.0477173	2.57998e-99	0.00495358	0.0317038	0.8758393	0.7587904	0.7569467	20	0.99228403430187	1.00496586926097	0.944418515871432	1.06939495722144	23225	ENSG00000132182
cg18313416	3	NUP210	13420961	rs74442162	3	13383649	A	G	0.12326	-0.005	0.032	0.875836	-1.25061	0.0449633	2.937471e-170	0.00399805	0.0255879	0.8758379	0.839287	0.4504917	20	0.99228403430187	1.00400605286363	0.954894673607464	1.055643289305	23225	ENSG00000132182
cg17336044	3	NUP210	13431720	rs6783570	3	13431721	A	G	0.0337972	0.097	0.061	0.1117979	-3.77811	0.055687	0	-0.0256742	0.0161501	0.1118963	0.5962609	0.5704369	20	0.806896536975776	0.974652579697271	0.944283919381314	1.00599791187055	23225	ENSG00000132182
cg20945261	3	NUP210	13460618	rs7629627	3	13456382	T	G	0.119284	0.061	0.033	0.06453223	0.496959	0.0500345	3.011298e-23	0.122746	0.067544	0.0691741	0.04965559	0.3677334	20	0.755050231612799	1.13059721278155	0.990406078154759	1.29063228280155	23225	ENSG00000132182
cg24642820	3	NUP210	13462465	rs7628923	3	13439005	G	A	0.125249	0.052	0.032	0.1041626	-0.543	0.0493062	3.315183e-28	-0.0957643	0.05957	0.1079242	0.1079242	0.5741307	20	0.804232340301003	0.908678166273904	0.808542932461529	1.0212148009867	23225	ENSG00000132182
cg14473743	3	NUP210	13462496	rs7628923	3	13439005	G	A	0.125249	0.052	0.032	0.1041626	-0.547982	0.049175	7.703151e-29	-0.0948937	0.0590137	0.1078367	0.1648973	0.5073357	20	0.804232340301003	0.909469605949164	0.810129998676449	1.02099041573162	23225	ENSG00000132182
cg08926287	3	SLC6A6	14443694	rs9855606	3	14292955	A	G	0.472167	0.0092	0.022	0.6758142	0.19973	0.0322684	6.030059e-10	0.0460622	0.1104	0.6765097	0.6765097	0.9237446	20	0.972793947669391	1.04713954101082	0.843393368936674	1.30010652055611	6533	ENSG00000131389
cg22254681	3	SLC6A6	14444041	rs4289328	3	12806434	A	G	0.323062	-0.025	0.022	0.2558044	0.282709	0.0328129	6.94673e-18	-0.0884302	0.0784925	0.2599088	0.2599088	0.8165042	20	0.885154916557062	0.915367001122876	0.784839924365158	1.06760209404796	6533	ENSG00000131389
cg24283093	3	SLC6A6	14481550	rs893084	3	14481274	A	T	0.250497	0.03	0.025	0.2301393	-0.52468	0.0375286	2.041347e-44	-0.0571777	0.0478233	0.2318511	0.6073601	0.3044253	20	0.875114894539462	0.944426229913374	0.859923912057856	1.03723235421366	6533	ENSG00000131389
cg16303742	3	COLQ	15540471	rs983268	3	15548586	G	C	0.32505	0.044	0.023	0.05574249	1.08716	0.0253689	0	0.0404723	0.0211771	0.05598657	0.7462207	0.2223732	20	0.743405494706808	1.04130246522474	0.998965719237437	1.08543346703711	8292	ENSG00000206561
cg21174565	3	COLQ	15540542	rs67821448	3	15560336	C	T	0.32505	0.043	0.023	0.06154422	-0.297787	0.0329438	1.577343e-19	-0.144398	0.078871	0.06712795	0.06712795	0.185706	20	0.755050231612799	0.865543193306421	0.741570414258302	1.01024124624547	8292	ENSG00000206561
cg16272554	3	COLQ	15541262	rs68146283	3	15553781	A	G	0.10835	-0.012	0.036	0.7388827	-0.593523	0.0550764	4.451634e-27	0.0202183	0.0606838	0.739003	0.6306074	0.2333024	20	0.980281957436204	1.02042407428984	0.90599458661105	1.14930630577521	8292	ENSG00000206561
cg10127490	3	COLQ	15563072	rs2036518	3	15569526	T	C	0.209742	0.055	0.026	0.03439718	-0.276378	0.0374499	1.583781e-13	-0.199003	0.0978626	0.04200256	0.04200256	0.7604204	20	0.697087925495295	0.819547434686934	0.676506180106909	0.992833498721018	8292	ENSG00000206561
cg19279973	3	COLQ	15563149	rs2036518	3	15569526	T	C	0.209742	0.055	0.026	0.03439718	-0.381124	0.0376095	3.915466e-24	-0.14431	0.0696898	0.03838229	0.1158002	0.7232089	20	0.676185650980392	0.865619364458914	0.755102325842031	0.99231171522442	8292	ENSG00000206561
cg15135222	3	COLQ	15564190	rs76418152	3	15588529	A	T	0.145129	-0.00017	0.03	0.9954787	0.53163	0.0433499	1.418675e-34	-0.000319771	0.0564303	0.9954787	0.257737	0.06473913	20	0.99997703514981	0.999680280121297	0.895007519559606	1.11659471079655	8292	ENSG00000206561
cg03144753	3	CMC1	28286464	rs10510607	3	28286261	T	C	0.173956	0.0048	0.029	0.8685369	-0.232928	0.0415098	2.007055e-08	-0.0206072	0.124556	0.8685935	0.8685935	0.8387204	14	0.992063914415886	0.979603677331382	0.76740778237277	1.25047385064832	152100	ENSG00000187118
cg27520549	3	SLC22A14	38346525	rs12054266	3	38302912	G	A	0.05666	0.031	0.052	0.5510725	-0.991722	0.0820537	1.248573e-33	-0.0312588	0.0524978	0.5515561	0.5515561	0.05095893	20	0.949145447390032	0.969224705261409	0.874454961369616	1.07426519465077	9389	ENSG00000144671
cg09608765	3	LIMD1	45636137	rs13083425	3	45632288	A	G	0.446322	0.0037	0.022	0.8664402	-0.548497	0.0315411	9.837627e-68	-0.00674571	0.0401115	0.8664464	0.2967711	0.9878338	20	0.991382399283364	0.993276991227721	0.918177777227682	1.07451868883312	8994	ENSG00000144791
cg18779283	3	LIMD1	45636154	rs267245	3	45624142	G	A	0.498012	0.00043	0.022	0.984406	-0.44958	0.0319174	4.646657e-45	-0.000956448	0.0489346	0.984406	0.2960975	0.9902365	20	0.99902700808337	0.999044009250598	0.907675571806675	1.09960977624733	8994	ENSG00000144791
cg02336827	3	LIMD1	45636190	rs267238	3	45636335	A	G	0.498012	-0.0035	0.022	0.8735973	0.232179	0.0325913	1.048744e-12	-0.0150746	0.0947783	0.8736285	0.8736285	0.5253586	20	0.99228403430187	0.985038452993453	0.818043252385802	1.18612402344971	8994	ENSG00000144791
cg03534662	3	LIMD1	45636225	rs166498	3	45612351	C	T	0.467197	-0.0039	0.022	0.8592942	-0.22135	0.0330121	2.012554e-11	0.0176192	0.099425	0.8593428	0.8593428	0.9267105	20	0.990884149570359	1.01777533374023	0.837567182993957	1.23675646682722	8994	ENSG00000144791
cg04037228	3	LIMD1	45636386	rs267244	3	45624067	T	G	0.498012	0.00011	0.022	0.9960106	0.727501	0.0299541	2.678458e-130	0.000151203	0.0302405	0.9960106	0.4443855	0.9834452	20	0.999985446914084	1.00015121443175	0.942593484292957	1.06122360105177	8994	ENSG00000144791
cg06374185	3	LIMD1	45637480	rs9851400	3	45723890	G	C	0.428429	-0.02	0.022	0.3633021	0.188965	0.0324114	5.536107e-09	-0.10584	0.11783	0.3690593	0.3690593	0.4354752	18	0.91346481372476	0.899568567532866	0.714061061493632	1.13326947978433	8994	ENSG00000144791
cg08062273	3	LIMD1	45641120	rs900327	3	45653436	A	G	0.323062	-0.0023	0.023	0.9203443	-0.199434	0.0353709	1.716654e-08	0.0115326	0.115344	0.9203568	0.9203568	0.7826188	20	0.993443037356369	1.01159935681109	0.806911211249507	1.26821048516104	8994	ENSG00000144791
cg10512202	3	LIMD1	45649293	rs2578693	3	45649417	T	C	0.32505	-0.0039	0.023	0.8653521	-1.18502	0.0243797	0	0.00329107	0.019409	0.8653529	0.08428095	0.2066349	20	0.991382399283364	1.00329649151677	0.965846297256769	1.04219879783031	8994	ENSG00000144791
cg27588384	3	LIMD1	45674281	rs2578693	3	45649417	T	C	0.32505	-0.0039	0.023	0.8653521	-0.245857	0.034315	7.795624e-13	0.0158629	0.0935765	0.8653894	0.8653894	0.6563739	20	0.991382399283364	1.01598938371267	0.845736832892503	1.22051492576777	8994	ENSG00000144791
cg22111014	3	LIMD1	45685518	rs17078175	3	45710349	A	G	0.0984095	-0.0041	0.038	0.9140792	-0.426743	0.0568537	6.097038e-14	0.00960765	0.0890558	0.914088	0.914088	0.3983071	20	0.993443037356369	1.00965395163376	0.847943122468864	1.20220457603523	8994	ENSG00000144791
cg00773937	3	LIMD1	45687022	rs4683137	3	45711369	G	C	0.248509	0.012	0.025	0.6312274	0.37104	0.0377154	7.72992e-23	0.0323415	0.0674583	0.631633	0.7121347	0.6672462	20	0.960695385185101	1.03287017024729	0.904948929831429	1.17887402638886	8994	ENSG00000144791
cg13745489	3	LIMD1	45695038	rs150188338	3	45692405	A	G	0.0258449	0.026	0.053	0.6237334	-0.675102	0.0793019	1.694099e-17	-0.0385127	0.0786369	0.6243083	0.8224123	0.9996788	20	0.960695385185101	0.962219484474766	0.824777996509541	1.12256430241974	8994	ENSG00000144791
cg21141812	3	PFKFB4	48556323	rs2267846	3	48556339	A	G	0.260437	0.038	0.025	0.128511	-0.964664	0.0297286	5.58686e-231	-0.0393919	0.0259442	0.1289299	0.06847967	0.3564945	20	0.817811386619385	0.96137387288934	0.913709554590355	1.01152463474962	5210	ENSG00000114268
cg03536664	3	UQCRC1	48636487	rs112843883	3	49646000	T	C	0.054672	-0.011	0.054	0.838585	-0.657391	0.0733013	3.009898e-19	0.0167328	0.082164	0.8386261	0.1113907	0.04655102	20	0.989618894679533	1.01687357740185	0.86562054170205	1.19455560791666	7384	ENSG00000010256
cg03060158	3	IP6K2	48755856	rs6806356	3	48727636	G	A	0.224652	0.046	0.026	0.07685537	-0.567542	0.036536	2.048643e-54	-0.0810512	0.0461077	0.07877034	0.254705	0.3716013	20	0.767133755263158	0.922146476336323	0.842465731803548	1.00936345742997	51447	ENSG00000068745
cg18590502	3	CCDC71	49203081	rs11717524	3	49261594	C	T	0.357853	0.025	0.022	0.2558044	-0.225164	0.0337702	2.601614e-11	-0.11103	0.0991156	0.2626241	0.2626241	0.2037672	20	0.885154916557062	0.894911901169282	0.736904793704239	1.08679888867143	64925	ENSG00000177352
cg05767306	3	AMT	49459143	rs2117939	3	49415179	A	C	0.430417	0.011	0.022	0.6170751	-0.798439	0.029271	7.85443e-164	-0.0137769	0.0275584	0.6171342	0.3217883	0.03820675	20	0.952904968557909	0.986317567167629	0.934455414280496	1.04105806273541	275	ENSG00000145020
cg21612339	3	GMPPB	49761620	rs6809431	3	49804119	G	A	0.473161	0.023	0.022	0.2958129	0.96688	0.0266824	1.615484e-287	0.0237879	0.0227631	0.2960139	0.5682841	0.07186186	20	0.894059632137031	1.02407308895214	0.979387624099606	1.07079736940736	29925	ENSG00000173540
cg15335139	3	SLC38A3	50242325	rs4688745	3	50240338	C	T	0.441352	0.011	0.022	0.6170751	0.805135	0.0299819	7.568182e-159	0.0136623	0.0273293	0.6171361	0.7511023	0.2107352	20	0.952904968557909	1.01375605570695	0.960882517255131	1.06953901442421	10991	ENSG00000188338
cg19914607	3	SLC38A3	50242505	rs2073726	3	50223593	T	A	0.451292	0.01	0.022	0.6494363	0.277595	0.0327898	2.542001e-17	0.0360237	0.0793662	0.6499068	0.6499068	0.2208916	20	0.966805657749284	1.03668041552563	0.887333791814317	1.21116348081025	10991	ENSG00000188338
cg14019146	3	SLC38A3	50243930	rs35219849	3	50243801	T	C	0.312127	0.037	0.023	0.1076829	-0.880566	0.0310397	4.871285e-177	-0.0420184	0.0261615	0.1082485	0.08851512	0.5098686	20	0.804232340301003	0.958852137530839	0.910924792513448	1.00930112914221	10991	ENSG00000188338
cg04682699	3	SLC38A3	50248845	rs2282749	3	50250837	C	T	0.447316	0.0095	0.022	0.6658736	0.287502	0.0329864	2.888057e-18	0.0330433	0.0766151	0.6662581	0.8976643	0.2428636	20	0.970522362953459	1.03359529294857	0.889476407104814	1.20106527960954	10991	ENSG00000188338
cg03645007	3	SLC38A3	50255295	rs739431	3	50255305	G	A	0.154076	-0.036	0.032	0.260589	0.358944	0.0481106	8.599037e-14	-0.100294	0.0901582	0.2659557	0.2659557	0.5405368	20	0.885770890538033	0.904571434936489	0.758051410318881	1.07941159367919	10991	ENSG00000188338
cg15698299	3	ALAS1	52233019	rs181274	3	52233861	T	A	0.465209	-0.0085	0.022	0.6992274	0.353866	0.0321937	4.184871e-28	-0.0240204	0.0622088	0.699404	0.1802884	0.0766248	20	0.976492956680255	0.976265793732574	0.864201216348792	1.10286225242667	211	ENSG00000023330
cg07598930	3	ALAS1	52233294	rs144166227	3	52242103	A	G	0.00298211	0.25	0.15	0.0955807	-3.76696	0.26142	4.503772e-47	-0.0663666	0.0400854	0.097797	0.4267056	0.03215856	5	0.791967156806061	0.935787741614999	0.865079400307417	1.01227551719034	211	ENSG00000023330
cg13241645	3	ALAS1	52235959	rs614288	3	52220203	T	C	0.469185	0.0046	0.022	0.8343773	0.239176	0.0322418	1.187257e-13	0.0192327	0.0920189	0.8344421	0.8344421	0.1129	20	0.989618894679533	1.01941883978316	0.851186224626685	1.2209017731233	211	ENSG00000023330
cg21574565	3	CHDH	53855125	rs9836592	3	53855083	C	T	0.331014	0.04	0.023	0.08201182	0.43503	0.033556	1.949739e-38	0.0919476	0.0533435	0.08476378	0.1970685	0.6928883	20	0.779370201357558	1.09630737406929	0.987473458535964	1.21713636761502	55349	ENSG00000016391
cg07576186	3	PDHB	58413668	rs6770113	3	58379297	A	C	0.377734	-0.018	0.022	0.4132534	-1.21862	0.0214898	0	0.0147707	0.018055	0.413302	0.5884772	0.62139	20	0.929783761316459	1.01488032587452	0.979593979302982	1.05143773605065	5162	ENSG00000168291
cg26110898	3	PDHB	58419937	rs56281646	3	58424917	A	G	0.375746	-0.018	0.022	0.4132534	0.654885	0.0321202	2.110878e-92	-0.0274857	0.0336207	0.4136291	0.8804014	0.7843089	20	0.929783761316459	0.972888594760887	0.910845243103123	1.03915810614674	5162	ENSG00000168291
cg08548409	3	PTPRG	61550635	rs11130848	3	61546916	A	G	0.338966	0.017	0.023	0.4598278	-0.290802	0.0342953	2.264509e-17	-0.0584591	0.0793916	0.4615249	0.4615249	0.9477032	20	0.937490176642772	0.943216817178589	0.807294588348115	1.10202394150681	5793	ENSG00000144724
cg13692517	3	PTPRG	61558087	rs6445225	3	61558094	A	C	0.408549	0.022	0.022	0.3173105	-0.634851	0.031833	1.718158e-88	-0.0346538	0.0346973	0.3179181	0.4202148	0.9726466	20	0.897997877493766	0.965939766725401	0.902433290365121	1.03391535186387	5793	ENSG00000144724
cg01705853	3	PTPRG	61675841	rs57403191	3	61684615	T	C	0.0188867	-0.0021	0.076	0.977956	-0.780748	0.118094	3.811769e-11	0.00268973	0.0973434	0.9779562	0.9779562	0.7511641	15	0.998028640596274	1.00269335056913	0.82852908758431	1.21346850743274	5793	ENSG00000144724
cg27192606	3	PTPRG	61728802	rs585388	3	61728831	A	G	0.201789	0.017	0.026	0.5132109	0.54795	0.0362499	1.272143e-51	0.0310247	0.047494	0.5136046	0.7379423	0.05112799	20	0.946165608804301	1.03151098189312	0.939823168529731	1.1321437280916	5793	ENSG00000144724
cg10991184	3	PTPRG	61763393	rs595514	3	61748633	T	C	0.124254	0.0086	0.034	0.8003137	0.40155	0.0504847	1.807398e-15	0.021417	0.0847148	0.8004124	0.8004124	0.05781133	20	0.987448921038985	1.02164799003505	0.86534759572453	1.20617959846382	5793	ENSG00000144724
cg18249941	3	PTPRG	61823652	rs686518	3	61824692	G	C	0.316103	-0.021	0.023	0.3612197	0.987369	0.0286044	4.299542e-261	-0.0212686	0.0233024	0.3613876	0.101516	0.3487749	20	0.912776345320381	0.97895598167576	0.935250095165323	1.02470432134984	5793	ENSG00000144724
cg03826247	3	PTPRG	61911607	rs4688665	3	61915899	C	T	0.253479	-0.069	0.025	0.005780136	0.237042	0.0362024	5.843997e-11	-0.291088	0.114454	0.01098156	0.01098156	0.2300367	20	0.443706704711246	0.747449899532721	0.597250987121412	0.93542139629466	5793	ENSG00000144724
cg11321939	3	PTPRG	61913676	rs12636665	3	61941532	G	A	0.314115	0.045	0.024	0.06079272	-0.200314	0.034751	8.200742e-09	-0.224647	0.125991	0.07457938	0.07457938	0.9544481	15	0.762024704890311	0.798798144741607	0.624009703657779	1.02254575898802	5793	ENSG00000144724
cg01876771	3	PTPRG	61939159	rs57786052	3	61939812	T	C	0.228628	-0.051	0.026	0.04981624	0.454154	0.0368417	6.468903e-35	-0.112297	0.0579696	0.05272493	0.08186064	0.1740709	20	0.734262481922916	0.893778765783351	0.797783983137723	1.00132429210139	5793	ENSG00000144724
cg07438401	3	SUCLG2	67698057	rs6786211	3	67703360	T	A	0.357853	0.015	0.023	0.514289	0.251908	0.0332066	3.297696e-14	0.0595456	0.09164	0.5158362	0.5158362	0.7936637	20	0.946165608804301	1.06135415762567	0.886859418690156	1.27018174940628	8801	ENSG00000172340
cg18194850	3	SUCLG2	67699305	rs13099253	3	67712970	G	A	0.357853	0.018	0.023	0.4338569	0.228635	0.0335962	1.007722e-11	0.078728	0.10126	0.4368729	0.4368729	0.9072273	20	0.935154447181536	1.08191000252398	0.887149646570643	1.3194270640655	8801	ENSG00000172340
cg13668339	3	SUCLG2	67704244	rs13069212	3	67702200	G	A	0.354871	0.015	0.023	0.514289	0.5585	0.0331357	9.653935e-64	0.0268577	0.0412126	0.5146036	0.7476097	0.7107836	20	0.946165608804301	1.0272216187264	0.947508855400595	1.1136405195208	8801	ENSG00000172340
cg19433066	3	SUCLG2	67705222	rs2198015	3	67704102	A	G	0.357853	0.015	0.023	0.514289	0.45429	0.0333931	3.775457e-42	0.0330186	0.0506866	0.5147717	0.5147717	0.778431	20	0.946165608804301	1.03356976346012	0.935824672271145	1.14152414185281	8801	ENSG00000172340
cg00837649	3	SUCLG2	67705228	rs6806536	3	67709063	G	T	0.357853	0.015	0.023	0.514289	0.535074	0.0322071	5.558858e-62	0.0280335	0.0430178	0.5146128	0.8001135	0.7948324	20	0.946165608804301	1.02843013625392	0.945273109954035	1.11890260499072	8801	ENSG00000172340
cg11197418	3	SUCLG2	67705285	rs6806536	3	67709063	G	T	0.357853	0.015	0.023	0.514289	0.790963	0.0308637	7.506598e-145	0.0189642	0.0290879	0.5144251	0.824547	0.6016342	20	0.946165608804301	1.01914516256749	0.962666650915062	1.07893720157172	8801	ENSG00000172340
cg24175311	3	B4GALT4	118931113	rs4422292	3	118932869	A	G	0.0337972	0.1	0.055	0.06903635	-0.656257	0.0749291	1.981047e-18	-0.152379	0.0855955	0.07503885	0.07736829	0.1938945	20	0.762024704890311	0.858662785867897	0.726042896365465	1.01550718769554	8702	ENSG00000121578
cg22513455	3	B4GALT4	118955844	rs7628585	3	118950499	A	G	0.161034	0.0025	0.027	0.9262272	-0.298464	0.0394634	3.937462e-14	-0.00837623	0.0904701	0.9262327	0.9262327	0.1385488	20	0.994420083841879	0.991658752871506	0.83052468608974	1.18405521066043	8702	ENSG00000121578
cg11261958	3	B4GALT4	118958539	rs4687843	3	118961002	T	C	0.163022	0.0026	0.027	0.9232853	-0.545554	0.0391382	3.661876e-44	-0.00476579	0.0494921	0.9232871	0.7740411	0.07528716	20	0.994420083841879	0.995245548357933	0.903236995962161	1.09662658411279	8702	ENSG00000121578
cg25372693	3	B4GALT4	118959985	rs6438504	3	118935999	G	A	0.336978	0.0056	0.023	0.8076349	0.513494	0.0345919	7.570681e-50	0.0109057	0.0447972	0.8076603	0.9180682	0.7016299	18	0.989233870023786	1.01096538391388	0.925985399258207	1.10374419325713	8702	ENSG00000121578
cg13609040	3	B4GALT4	118960340	rs73187824	3	118959040	G	A	0.10835	-0.014	0.036	0.6973583	-0.35227	0.0561253	3.462906e-10	0.0397423	0.10239	0.6979091	0.6979091	0.320219	6	0.976492956680255	1.04054259181266	0.851341362345036	1.27179170808031	8702	ENSG00000121578
cg17133388	3	FAM162A	122102727	rs3828361	3	122102710	C	T	0.135189	0.019	0.031	0.5399403	0.593959	0.048504	1.774092e-34	0.0319887	0.0522575	0.5404471	0.5404471	0.0530944	20	0.949145447390032	1.03250583792323	0.931987384809759	1.14386559595242	26355	ENSG00000114023
cg18797132	3	FAM162A	122128730	rs1127343	3	122128394	G	A	0.414513	-0.051	0.022	0.02043944	-0.272637	0.0330764	1.684601e-16	0.187062	0.083824	0.02564114	0.02564114	0.06231311	20	0.600266589037716	1.20570203625886	1.02302810529628	1.42099458725795	26355	ENSG00000114023
cg00439384	3	PDIA5	122785558	rs1867529	3	122785596	G	C	0.306163	-0.0093	0.024	0.6983861	0.469808	0.0341085	3.657559e-43	-0.0197953	0.0511049	0.6984995	0.5135771	0.5227814	20	0.976492956680255	0.980399340512769	0.886955112436388	1.08368828749133	10954	ENSG00000065485
cg10098541	3	PDIA5	122785650	rs2332443	3	122781865	A	G	0.173956	0.039	0.029	0.1786809	-0.517992	0.0430721	2.589063e-33	-0.0752908	0.0563344	0.1813868	0.8074135	0.4039271	20	0.848599019077789	0.927473737746073	0.830517545269187	1.03574877991272	10954	ENSG00000065485
cg20146582	3	PDIA5	122785693	rs60704873	3	122781935	G	A	0.0994036	0.039	0.035	0.2651566	0.312725	0.0514934	1.254639e-09	0.12471	0.113788	0.273083	0.273083	0.2300497	6	0.893464840683126	1.13281988765972	0.906363825634701	1.41585626167146	10954	ENSG00000065485
cg26084141	3	PDIA5	122786895	rs9820435	3	122846881	C	T	0.410537	0.026	0.022	0.2372779	-0.884358	0.0288536	2.658784e-206	-0.0293998	0.0248953	0.2376263	0.5751447	0.2413622	20	0.877633257580602	0.971028169789389	0.924784457076224	1.01958429265298	10954	ENSG00000065485
cg16720405	3	PDIA5	122790178	rs3804753	3	122851840	A	G	0.411531	0.028	0.022	0.2031148	-0.22889	0.0328772	3.355436e-12	-0.122329	0.0977088	0.2105776	0.2105776	0.10078	20	0.864637484018547	0.884857202588809	0.730637200630327	1.07162935078835	10954	ENSG00000065485
cg10259872	3	PDIA5	122802215	rs3804753	3	122851840	A	G	0.411531	0.028	0.022	0.2031148	-0.997196	0.0268813	3.232992e-301	-0.0280787	0.0220748	0.2033806	0.7512178	0.1009437	20	0.863101694967967	0.972311842848037	0.931140306410801	1.01530383040411	10954	ENSG00000065485
cg14689122	3	PDIA5	122809537	rs3804753	3	122851840	A	G	0.411531	0.028	0.022	0.2031148	-0.651928	0.0315848	1.186137e-94	-0.0429495	0.0338101	0.2039726	0.5137362	0.793823	18	0.863101694967967	0.957959765813706	0.896535582734609	1.02359229303395	10954	ENSG00000065485
cg13781758	3	PDIA5	122823409	rs1545324	3	122822685	C	G	0.250497	0.038	0.024	0.1133455	-0.269544	0.035654	4.030737e-14	-0.140979	0.0909709	0.121211	0.121211	0.3845215	20	0.812571903279329	0.868507550164717	0.726670625460885	1.03802925048017	10954	ENSG00000065485
cg00490450	3	COPB2	139108681	rs9876640	3	139115310	C	T	0.461233	0.01	0.022	0.6494363	0.457033	0.0303923	4.150754e-51	0.0218803	0.0481586	0.6495856	0.5292747	0.744497	20	0.966805657749284	1.02212142921255	0.930055928938075	1.12330042049015	9276	ENSG00000184432
cg15131784	3	COPB2	139108705	rs7612112	3	139142241	T	C	0.461233	0.011	0.022	0.6170751	0.447511	0.0304555	7.049613e-49	0.0245804	0.0491893	0.6172787	0.8146049	0.735272	20	0.952904968557909	1.02488498854786	0.930688515037856	1.12861523783606	9276	ENSG00000184432
cg07203320	3	COPB2	139108984	rs9819368	3	139078610	G	A	0.445328	0.015	0.022	0.4953539	0.186523	0.0320477	5.878882e-09	0.080419	0.118754	0.4982871	0.4982871	0.9081533	20	0.941493484343922	1.08374106006108	0.858697270457824	1.36776338491924	9276	ENSG00000184432
cg14937036	3	COPB2	139109058	rs62270789	3	139050383	T	C	0.441352	0.017	0.022	0.4396838	0.257574	0.0320416	9.078407e-16	0.0660006	0.0858062	0.4417854	0.4417854	0.7915692	20	0.935154447181536	1.06822735810222	0.902867425462293	1.26387291912072	9276	ENSG00000184432
cg19027710	3	CHST2	142837529	rs6779888	3	143330927	G	A	0.417495	-0.0032	0.022	0.884352	0.241411	0.0331529	3.295276e-13	-0.0132554	0.091149	0.8843749	0.7114948	0.7064653	15	0.993417925531915	0.986832065922797	0.825383262430887	1.17986100598327	9435	ENSG00000175040
cg21597025	3	CHST2	142837564	rs11712583	3	143319842	T	C	0.400596	-0.0053	0.022	0.8096256	0.309933	0.0328365	3.775056e-21	-0.0171005	0.0710062	0.8096864	0.5198822	0.5931324	20	0.989476970164079	0.983044883659436	0.855325952244511	1.12983505382137	9435	ENSG00000175040
cg22536150	3	CHST2	142840129	rs11713025	3	142827299	A	C	0.260437	0.0061	0.025	0.8072308	0.311117	0.0352807	1.161727e-18	0.0196068	0.0803864	0.8073031	0.8073031	0.6167504	20	0.989223513154011	1.01980027571427	0.871141773868023	1.19382703659032	9435	ENSG00000175040
cg14473344	3	CHST2	142840240	rs12492293	3	142828249	A	G	0.238569	0.0065	0.025	0.7948638	0.45081	0.0382776	5.104757e-32	0.0144185	0.0554692	0.7949126	0.7949126	0.6326223	20	0.986627561994811	1.01452294796169	0.910008688240305	1.13104064306371	9435	ENSG00000175040
cg26399662	3	CHST2	142840837	rs9874259	3	142889135	T	C	0.388668	-0.025	0.022	0.2558044	-0.201559	0.032627	6.505139e-10	0.124033	0.11098	0.2637323	0.2637323	0.6870029	11	0.88550987105728	1.13205322813931	0.910749128497789	1.40713229498713	9435	ENSG00000175040
cg16217803	3	CHST2	142841719	rs6664	3	142841740	T	C	0.293241	-0.011	0.023	0.6324645	0.263653	0.0346953	2.981677e-14	-0.0417214	0.0874084	0.6331368	0.5562541	0.4695438	18	0.960695385185101	0.959136958909566	0.808122305276135	1.13837187754884	9435	ENSG00000175040
cg18532215	3	PLOD2	145879568	rs2864795	3	145873483	G	C	0.131213	0.014	0.031	0.6515479	-0.37298	0.0442499	3.488342e-17	-0.0375356	0.0832337	0.652014	0.652014	0.991276	16	0.967951122094323	0.963160128609901	0.818179399199881	1.13383132629719	5352	ENSG00000152952
cg24790788	3	PLOD2	145879626	rs2864795	3	145873483	G	C	0.131213	0.014	0.031	0.6515479	-0.290753	0.0441991	4.759934e-11	-0.0481508	0.106871	0.6523122	0.6523122	0.9937133	9	0.968183671821575	0.952990065339305	0.772890450778482	1.17505665094018	5352	ENSG00000152952
cg10557828	3	PLOD2	145879642	rs2864795	3	145873483	G	C	0.131213	0.014	0.031	0.6515479	-0.332472	0.0440769	4.592762e-14	-0.0421088	0.0934078	0.6521296	0.6521296	0.9982057	13	0.968042452873203	0.958765461215434	0.79836604156453	1.15139066764195	5352	ENSG00000152952
cg02802029	3	PLOD2	145879686	rs2864795	3	145873483	G	C	0.131213	0.014	0.031	0.6515479	-0.300211	0.0442968	1.224761e-11	-0.0466339	0.10349	0.6522681	0.6522681	0.9965973	12	0.968139852981272	0.954436752932222	0.779210306276809	1.16906759062321	5352	ENSG00000152952
cg06180356	3	PLOD2	145879710	rs2864795	3	145873483	G	C	0.131213	0.014	0.031	0.6515479	-0.395091	0.0441649	3.691604e-19	-0.0354348	0.0785628	0.6519618	0.6519618	0.986381	20	0.967951122094323	0.965185662283705	0.827440656915293	1.12586123837688	5352	ENSG00000152952
cg12315391	3	SHOX2	157815145	rs6441171	3	157808875	T	G	0.153082	-0.0097	0.031	0.7543542	1.03649	0.0411799	8.600879e-140	-0.00935854	0.029911	0.7543726	0.6070264	0.2274566	20	0.983529142253903	0.990685114847448	0.934275328436839	1.0505008180216	6474	ENSG00000168779
cg03458172	3	SHOX2	157815672	rs4234321	3	157825126	A	G	0.153082	-0.011	0.031	0.7227104	0.342475	0.0441209	8.347645e-15	-0.0321192	0.0906122	0.7229878	0.6748172	0.5721827	20	0.979782438305596	0.968391142974921	0.810811961337629	1.15659542595447	6474	ENSG00000168779
cg00089486	3	SHOX2	157816330	rs4234321	3	157825126	A	G	0.153082	-0.011	0.031	0.7227104	0.288588	0.0443264	7.489731e-11	-0.0381167	0.107579	0.7231044	0.7231044	0.2861628	18	0.979782438305596	0.962600598846283	0.779602160546465	1.18855482936286	6474	ENSG00000168779
cg21437028	3	SHOX2	157816403	rs1915940	3	157822669	T	C	0.153082	-0.012	0.031	0.6986846	0.411164	0.0446724	3.449322e-20	-0.0291854	0.0754623	0.6989377	0.6989377	0.3861455	20	0.976492956680255	0.971236380548388	0.837703124478029	1.12605537610774	6474	ENSG00000168779
cg15726154	3	SHOX2	157817678	rs4472013	3	157823100	T	C	0.153082	-0.012	0.031	0.6986846	0.751967	0.043518	6.71638e-67	-0.0159581	0.0412356	0.6987564	0.4642444	0.2796202	20	0.976492956680255	0.984168555853879	0.907755802980801	1.06701355491307	6474	ENSG00000168779
cg01557547	3	SHOX2	157823089	rs4472013	3	157823100	T	C	0.153082	-0.012	0.031	0.6986846	-0.389647	0.0440448	9.022558e-19	0.0307971	0.0796353	0.6989585	0.6989585	0.474583	20	0.976492956680255	1.03127623670866	0.882242702434688	1.20548537660327	6474	ENSG00000168779
cg15548431	3	SHOX2	157824283	rs6441160	3	157653378	C	T	0.139165	-0.016	0.032	0.6170751	-0.381737	0.0445994	1.136229e-17	0.0419137	0.0839703	0.6176744	0.6176744	0.3551492	20	0.952904968557909	1.04280448084071	0.884557208994686	1.22936218732236	6474	ENSG00000168779
cg24317285	3	SHOX2	157825196	rs4472013	3	157823100	T	C	0.153082	-0.012	0.031	0.6986846	0.524397	0.0444565	4.106378e-32	-0.0228834	0.0591473	0.6988388	0.1481512	0.09591484	20	0.976492956680255	0.977376439222359	0.870391552704943	1.09751146019084	6474	ENSG00000168779
cg14612335	3	SKIL	170074131	rs7626016	3	170084335	A	G	0.121272	-0.062	0.032	0.05268425	-0.270389	0.0481534	1.963787e-08	0.229299	0.125195	0.06702062	0.06702062	0.4977723	8	0.755050231612799	1.25771804048892	0.984045444068345	1.60750164426495	6498	ENSG00000136603
cg11886554	3	SKIL	170076028	rs7626016	3	170084335	A	G	0.121272	-0.062	0.032	0.05268425	-0.332094	0.0465495	9.734104e-13	0.186694	0.0998485	0.0615152	0.0615152	0.6315407	13	0.753184142853319	1.20525841954	0.991031399987726	1.46579397775898	6498	ENSG00000136603
cg25446191	3	SKIL	170077545	rs11917147	3	170088448	C	T	0.16998	-0.04	0.029	0.1677991	0.360963	0.0434706	1.009877e-16	-0.110815	0.0814415	0.1736192	0.1736192	0.3172566	20	0.845772014662226	0.895104327913167	0.763043421808836	1.05002118483581	6498	ENSG00000136603
cg09710316	3	SLC2A2	170744871	rs5394	3	170744893	A	G	0.115308	0.027	0.037	0.4655554	0.563723	0.0567481	2.968247e-23	0.0478959	0.065812	0.4667552	0.4667552	0.005522315	20	0.937490176642772	1.04906144234389	0.922105515499591	1.19349672170258	6514	ENSG00000163581
cg18576883	3	ZNF639	179041354	rs115513515	3	179480030	C	A	0.00596421	-0.088	0.14	0.5296297	1.07937	0.173193	4.599364e-10	-0.0815289	0.130363	0.5317095	0.5317095	NA	NA	0.94858737222594	0.921706072163489	0.713880012845787	1.19003483523297	51193	ENSG00000121864
cg19617740	3	CLCN2	184079972	rs62287507	3	184079960	T	C	0.2833	-0.029	0.024	0.2269191	-0.337472	0.03737	1.708004e-19	0.085933	0.0717508	0.2310496	0.2310496	0.2653639	20	0.874335766351413	1.08973331372715	0.946770491868335	1.25428359380247	1181	ENSG00000114859
cg21616051	4	IDUA	987303	rs115435541	4	984704	A	G	0.0576541	-0.028	0.049	0.5677092	-1.85828	0.0700379	4.083599e-155	0.0150677	0.0263745	0.567799	0.04100739	0.04871713	20	0.952904968557909	1.01518179009652	0.96403630913799	1.06904071680154	3425	ENSG00000127415
cg15138543	4	IDUA	987391	rs11936407	4	987276	T	C	0.361829	-0.05	0.023	0.02971167	1.14165	0.0252911	0	-0.0437964	0.0201697	0.02990122	0.06590384	0.1210182	20	0.631845219949093	0.957148813134421	0.920048390456511	0.995745289038616	3425	ENSG00000127415
cg23332689	4	IDUA	987652	rs6964	4	843184	A	G	0.313121	1.6e-05	0.024	0.9994681	0.465536	0.0342606	4.71174e-42	3.4369e-05	0.0515535	0.9994681	0.9686331	0.1159964	20	0.9999955	1.00003436959062	0.90392354977416	1.10636429442774	3425	ENSG00000127415
cg03889767	4	IDUA	987672	rs188911015	4	940660	A	G	0.0318091	0.057	0.063	0.3655915	-1.20773	0.106108	5.13018e-30	-0.0471958	0.0523283	0.367101	0.1953077	0.6303368	14	0.912776345320381	0.953900605565459	0.860915201319469	1.05692914227042	3425	ENSG00000127415
cg00247629	4	IDUA	995263	rs62294519	4	988619	C	T	0.129225	-0.011	0.035	0.753304	-0.305577	0.0506367	1.592618e-09	0.0359975	0.114693	0.7536271	0.03888436	0.1106491	20	0.983529142253903	1.03665325485455	0.827951434750536	1.29796256844983	3425	ENSG00000127415
cg01572696	4	IDUA	995849	rs10010999	4	1001797	C	T	0.44334	0.023	0.022	0.2958129	0.404613	0.0321418	2.44636e-36	0.0568444	0.0545601	0.297473	0.1152672	0.03369069	20	0.894059632137031	1.05849109636649	0.951140587625952	1.17795772324642	3425	ENSG00000127415
cg01962146	4	IDUA	995931	rs2305489	4	997488	T	G	0.0516899	0.061	0.048	0.2037879	-0.478757	0.0736635	8.072453e-11	-0.127413	0.102158	0.2123191	0.2656116	0.339721	8	0.866025414143585	0.880370004692966	0.720620465812085	1.07553335206719	3425	ENSG00000127415
cg08160350	4	IDUA	996052	rs6811373	4	995997	G	A	0.16998	0.004	0.03	0.8939298	0.503047	0.0462795	1.606458e-27	0.00795155	0.0596411	0.8939377	0.8939377	0.195651	20	0.993419334878341	1.00798324753284	0.896779733646849	1.13297634768691	3425	ENSG00000127415
cg00187933	4	IDUA	996785	rs76051363	4	1006987	T	C	0.16004	0.01	0.031	0.7470129	0.509354	0.0464321	5.334499e-28	0.0196327	0.0608877	0.7471184	0.6638841	0.1322801	20	0.982004815519766	1.01982668888346	0.905102400463254	1.14909260524188	3425	ENSG00000127415
cg08332990	4	IDUA	997351	rs79574529	4	1007235	T	C	0.16004	0.011	0.031	0.7227104	0.39635	0.0469154	2.958838e-17	0.0277533	0.0782827	0.7229446	0.7229446	0.1625093	18	0.979782438305596	1.02814201049804	0.881896310215728	1.19863977375342	3425	ENSG00000127415
cg27494429	4	IDUA	997540	rs11248060	4	964359	T	C	0.120278	-0.026	0.035	0.4575682	-0.345883	0.0512637	1.507878e-11	0.0751699	0.101802	0.4602743	0.04793324	0.3717605	20	0.937490176642772	1.07806729895986	0.883060097592979	1.31613817027241	3425	ENSG00000127415
cg27488503	4	GRK4	2964223	rs2488808	4	2961713	A	T	0.377734	-0.07	0.024	0.003537936	-0.219665	0.0346222	2.229658e-10	0.318667	0.120249	0.008047773	0.008047773	0.003633572	20	0.377186428589563	1.37529327598422	1.08651894794908	1.74081786473922	2868	ENSG00000125388
cg12121318	4	GRK4	2964239	rs16843629	4	2946481	G	A	0.32505	-0.03	0.024	0.2112995	-0.232078	0.0356166	7.22015e-11	0.129267	0.105299	0.2195913	0.2195913	0.07377129	20	0.869918215482278	1.13799392798489	0.925779642238233	1.39885359436023	2868	ENSG00000125388
cg19224164	4	GRK4	2966384	rs2471351	4	2984903	C	T	0.349901	-0.044	0.023	0.05574249	0.329764	0.0346105	1.605736e-21	-0.133429	0.0711389	0.06070885	0.06070885	0.2694632	20	0.752707961844316	0.875089598133473	0.76119840114686	1.00602129958187	2868	ENSG00000125388
cg21333406	4	GRK4	2967210	rs73189480	4	2967210	T	C	0.0397614	-0.0036	0.053	0.9458457	0.725286	0.0873621	1.023109e-16	-0.00496356	0.0730771	0.9458475	0.9458475	0.1873425	20	0.995785588051611	0.995048738108057	0.862263236643781	1.14828273911378	2868	ENSG00000125388
cg08968034	4	GRK4	3022836	rs2995803	4	2990864	T	C	0.341948	-0.043	0.023	0.06154422	-0.317806	0.0354416	3.046286e-19	0.135303	0.0739274	0.06721866	0.06721866	0.1500374	20	0.755050231612799	1.14488363154167	0.990451178312767	1.3233953964343	2868	ENSG00000125388
cg24939470	4	GRK4	3027769	rs73189480	4	2967210	T	C	0.0397614	-0.0036	0.053	0.9458457	-1.25235	0.0864938	1.64252e-47	0.00287459	0.0423208	0.9458463	0.09531079	0.158901	20	0.995785588051611	1.0028787255956	0.923047874001897	1.08961383973697	2868	ENSG00000125388
cg12572295	4	GRK4	3042386	rs2857850	4	3043513	C	A	0.393638	0.036	0.022	0.1017635	-0.55866	0.0321351	1.076824e-67	-0.0644399	0.039554	0.1032786	0.03014906	0.1570407	20	0.79961650936591	0.937592461875746	0.867650981699351	1.01317193561458	2868	ENSG00000125388
cg01149896	4	PGM2	37828114	rs149207570	4	37828118	G	C	0.00894632	0.063	0.074	0.3945742	-0.681228	0.117487	6.698856e-09	-0.0924801	0.109792	0.3996087	0.3996087	0.9604974	4	0.929783761316459	0.911667352964272	0.735156101004636	1.13055902185275	55276	ENSG00000169299
cg12793733	4	ATP10D	47488620	rs13140519	4	47413449	T	C	0.404573	0.0055	0.022	0.8025873	-0.293322	0.032058	5.706994e-20	-0.0187507	0.0750309	0.8026595	0.699884	0.5797451	20	0.987448921038985	0.981424000750736	0.847206117394839	1.13690523412579	57205	ENSG00000145246
cg13563026	4	ATP10D	47512538	rs75041610	4	47528563	A	G	0.131213	-0.0092	0.031	0.7666389	0.460651	0.0464613	3.592224e-23	-0.0199717	0.0673261	0.7667404	0.8954986	0.7289716	20	0.984276950730101	0.980226413321729	0.85904767668022	1.11849883010772	57205	ENSG00000145246
cg01447185	4	SRD5A3	56212994	rs11935857	4	56204865	A	C	0.172962	-0.0068	0.028	0.8081161	-0.470164	0.0415211	1.003872e-29	0.014463	0.0595674	0.8081593	0.9136143	0.3686404	20	0.989471839054291	1.01456809523739	0.902768519947847	1.14021301931651	79644	ENSG00000128039
cg22060735	4	SRD5A3	56213336	rs36110240	4	56217015	T	C	0.152087	0.0071	0.029	0.8065899	-0.84418	0.0442275	3.225288e-81	-0.00841053	0.0343557	0.8066055	0.8148277	0.339391	20	0.988918504042753	0.991624739559614	0.927050069935055	1.0606974272442	79644	ENSG00000128039
cg12555033	4	SRD5A3	56224290	rs12650678	4	56223171	C	A	0.523857	-0.006	0.022	0.7850629	0.178049	0.0314122	1.443546e-08	-0.0336986	0.123705	0.7853052	0.7853052	0.478928	20	0.985852434476893	0.96686287319604	0.758691226928056	1.23215319010608	79644	ENSG00000128039
cg08891829	4	SRD5A3	56231727	rs6554276	4	56233552	T	G	0.193837	-0.035	0.027	0.1948734	-1.54733	0.0196863	0	0.0226196	0.0174518	0.1949341	0.4813858	0.550187	20	0.855687260508923	1.02287736298165	0.988480930409136	1.05847069732264	79644	ENSG00000128039
cg26767154	4	NUP54	77069770	rs57928417	4	77078854	C	G	0.130219	0.00021	0.031	0.994595	0.838383	0.0392278	2.425685e-101	0.000250482	0.0369759	0.994595	0.7666129	0.5623071	20	0.999939856569785	1.00025051337324	0.930324078529354	1.07543286537848	53371	ENSG00000138750
cg09423836	4	NUP54	77070069	rs60671651	4	77071701	A	C	0.130219	0.00047	0.031	0.9879035	-0.604872	0.045507	2.580614e-40	-0.000777024	0.0512505	0.9879035	0.1994785	0.5401687	20	0.999210600606042	0.999223277804973	0.9037269560327	1.10481064246488	53371	ENSG00000138750
cg17236870	4	GRID2	94122883	rs62309155	4	94122677	C	T	0.054672	0.00059	0.047	0.9899843	0.631861	0.0675627	8.58264e-21	0.000933749	0.0743835	0.9899843	0.9899843	0.8279049	20	0.999533895763394	1.00093418507932	0.865145211995851	1.15803593312287	2895	ENSG00000152208
cg09102610	4	GRID2	94427508	rs17274770	4	94427546	C	T	0.250497	0.025	0.025	0.3173105	0.202217	0.0364527	2.899923e-08	0.12363	0.125622	0.3250478	0.3250478	0.7395644	16	0.897997877493766	1.13159710260384	0.884627063466463	1.44751619694251	2895	ENSG00000152208
cg23985818	4	GRID2	94607780	rs41506845	4	94650475	A	G	0.0318091	-0.055	0.064	0.3901337	-3.31961	0.0634122	0	0.0165682	0.019282	0.3901975	0.4356001	0.6674727	20	0.922798181497751	1.01670621378542	0.978999135006525	1.05586561641139	2895	ENSG00000152208
cg10590622	4	PDHA2	96760945	rs1076860	4	96760945	C	T	0.217694	0.031	0.028	0.2682322	1.66219	0.0218853	0	0.0186501	0.016847	0.268283	0.420304	0.2474034	20	0.888462566384251	1.01882509934049	0.985732735946883	1.05302841753456	5161	ENSG00000163114
cg03925149	4	PDHA2	96761135	rs4699472	4	96781055	C	T	0.368787	0.027	0.023	0.2404299	-0.264891	0.0347854	2.63669e-14	-0.101929	0.0878537	0.2459641	0.2459641	0.6921209	20	0.877633257580602	0.903093669043185	0.760239128825577	1.07279163113558	5161	ENSG00000163114
cg06045062	4	ADH5	100009749	rs1154401	4	100009738	G	C	0.33002	0.028	0.023	0.2234554	-0.21673	0.0340076	1.854022e-10	-0.129193	0.108042	0.2317864	0.2317864	0.2858012	20	0.875114894539462	0.87880433993963	0.711090679028183	1.08607395747641	128	ENSG00000197894
cg13256891	4	ADH5	100009986	rs2602874	4	100039396	A	T	0.424453	0.0027	0.022	0.9023231	-0.27334	0.031155	1.730993e-18	-0.00987781	0.0804937	0.9023326	0.9023326	0.0359147	20	0.993443037356369	0.990170815329573	0.845653597878082	1.1593851737763	128	ENSG00000197894
cg21548116	4	ADH5	100009993	rs6858148	4	100065917	C	T	0.366799	0.0034	0.023	0.88248	0.262106	0.0332047	2.934822e-15	0.0129719	0.0877662	0.8825005	0.8825005	0.04279119	20	0.993417925531915	1.013056400075	0.852953836454569	1.20321080212128	128	ENSG00000197894
cg12011299	4	ADH4	100065546	rs1800759	4	100065509	T	G	0.395626	0.019	0.022	0.3877877	-1.28741	0.0175015	0	-0.0147584	0.0170898	0.3878204	0.4596723	0.04965799	20	0.922798181497751	0.985349971400754	0.952891333059431	1.0189142585883	127	ENSG00000198099
cg06518271	4	ADH6	100140325	rs4147532	4	100211786	C	T	0.498012	0.017	0.022	0.4396838	-0.252221	0.0322764	5.521982e-15	-0.0674011	0.0876504	0.4419071	0.4419071	0.8004824	20	0.935154447181536	0.934820169759131	0.787260655501651	1.11003737285923	130	ENSG00000172955
cg08988543	4	ADH6	100140396	rs16996598	4	100077749	A	G	0.266402	-0.018	0.025	0.471525	-0.356556	0.0373976	1.510781e-21	0.050483	0.0703149	0.4727846	0.4246483	0.04184761	20	0.937543082298322	1.05177898296031	0.916370789668274	1.20719586598508	130	ENSG00000172955
cg23949936	4	ADH1A	100212502	rs6858148	4	100065917	C	T	0.366799	0.0034	0.023	0.88248	-0.225855	0.0339385	2.836464e-11	-0.0150539	0.101861	0.8825088	0.8825088	0.05664014	20	0.993417925531915	0.985058843500471	0.806782261004414	1.2027296236663	124	ENSG00000187758
cg03806087	4	ADH1A	100212536	rs6532795	4	100042221	T	C	0.298211	0.045	0.024	0.06079272	-0.221338	0.0345753	1.537436e-10	-0.203309	0.112987	0.07195468	0.07195468	0.5275678	20	0.757108693314322	0.816026050414527	0.653924406890391	1.01831115024699	124	ENSG00000187758
cg15395354	4	ADH1B	100242862	rs12644388	4	100290340	T	A	0.258449	-0.036	0.025	0.1498674	0.259309	0.0367587	1.733941e-12	-0.13883	0.0983981	0.1582727	0.254642	0.5697345	20	0.837219003523332	0.870375979798597	0.717709580315485	1.05551655849065	125	ENSG00000196616
cg05641529	4	ADH1B	100242957	rs1391088	4	100258224	A	C	0.0497018	-0.065	0.042	0.121714	0.511811	0.061704	1.089374e-16	-0.127	0.0834777	0.1281684	0.024647	0.2259843	20	0.816507640753884	0.880733672597157	0.747802560799961	1.03729492610547	125	ENSG00000196616
cg15785860	4	ADH1C	100274660	rs78744403	4	100276771	A	G	0.0894632	0.048	0.036	0.1824224	-0.374952	0.0517472	4.298056e-13	-0.128017	0.0976244	0.1897507	0.1540181	0.8124334	12	0.852664660929257	0.879838421764336	0.726613322474848	1.06537497244906	126	ENSG00000248144
cg24090629	4	TACR3	104641072	rs3733631	4	104641103	C	G	0.166004	0.015	0.03	0.6170751	-0.596671	0.0467638	2.768318e-37	-0.0251395	0.0503176	0.6173451	0.857745	0.009139481	20	0.952904968557909	0.975173865785051	0.88359011384031	1.07625023595729	6870	ENSG00000169836
cg19784848	5	SDHA	219127	rs3756715	5	218036	C	T	0.111332	-0.035	0.032	0.2740646	0.645049	0.0467002	2.141359e-43	-0.0542595	0.049764	0.2755647	0.1858448	0.9989047	20	0.893464840683126	0.947186279767559	0.859162724612098	1.04422808727528	6389	ENSG00000073578
cg18366108	5	SDHA	226170	rs10066474	5	244147	G	T	0.122266	-0.036	0.032	0.260589	0.290951	0.0484265	1.87713e-09	-0.123732	0.111896	0.268821	0.268821	0.3060214	17	0.888762680478821	0.883616618406879	0.709604036206889	1.10030141950484	6389	ENSG00000073578
cg00409356	5	IRX4	1879525	rs4975757	5	1882579	A	G	0.22167	0.013	0.026	0.6170751	-0.47418	0.0379181	6.97693e-36	-0.0274157	0.0548753	0.6173562	0.7626948	0.9526418	20	0.952904968557909	0.972956699346152	0.873740998179431	1.08343861713601	50805	ENSG00000113430
cg03398865	5	IRX4	1879554	rs11960636	5	1882940	C	A	0.2167	0.017	0.026	0.5132109	-0.547418	0.0377323	1.078864e-47	-0.0310549	0.0475439	0.5136382	0.920055	0.9167097	20	0.946165608804301	0.969422350328042	0.883167021450182	1.06410188615558	50805	ENSG00000113430
cg17774559	5	IRX4	1879698	rs9312959	5	1877008	A	G	0.236581	0.013	0.025	0.6030636	-0.323014	0.037221	4.018344e-18	-0.040246	0.0775349	0.6037126	0.7615797	0.9463362	20	0.952904968557909	0.960553114019475	0.825129938365791	1.11820240904104	50805	ENSG00000113430
cg04095339	5	IRX4	1879917	rs11957344	5	1882952	A	C	0.2167	0.019	0.026	0.4649201	-0.224536	0.0379285	3.219953e-09	-0.084619	0.116673	0.4682898	0.4682898	0.5661051	13	0.937490176642772	0.918862304256363	0.73103197407811	1.15495349604653	50805	ENSG00000113430
cg02238012	5	IRX4	1880310	rs10866527	5	1891800	T	C	0.49006	0.013	0.022	0.5545813	0.181663	0.0329394	3.486343e-08	0.0715611	0.121797	0.5568369	0.5568369	0.5855165	12	0.949145447390032	1.07418378132532	0.846063367245077	1.36381131808076	50805	ENSG00000113430
cg23620282	5	IRX4	1882900	rs6876836	5	1882900	C	T	0.262425	0.037	0.026	0.1547139	-0.623311	0.0397158	1.655306e-55	-0.0593604	0.0418838	0.1564062	0.579139	0.7124346	20	0.835779498793727	0.942367078853365	0.868096280706763	1.02299218536406	50805	ENSG00000113430
cg24937747	5	IRX4	1882902	rs6876836	5	1882900	C	T	0.262425	0.037	0.026	0.1547139	-0.329712	0.0406091	4.69399e-16	-0.112219	0.0800589	0.1610022	0.3212987	0.9008127	20	0.837219003523332	0.893848483246028	0.764040528078044	1.04571038006457	50805	ENSG00000113430
cg00516582	5	AGXT2	35015682	rs11960801	5	35010872	T	C	0.351889	0.016	0.022	0.4670589	-0.719572	0.0325559	2.979822e-108	-0.0222354	0.0305903	0.4672999	0.8032847	0.6601339	20	0.937490176642772	0.978009984401444	0.921094734075251	1.03844207789247	64902	ENSG00000113492
cg15827031	5	NUP155	37371628	rs13179942	5	37279482	T	C	0.329026	0.024	0.023	0.2967268	0.243593	0.0346468	2.054291e-12	0.0985252	0.0954542	0.3019915	0.3019915	0.6184442	20	0.894059632137031	1.10354221330777	0.91524358867954	1.33058065810567	9631	ENSG00000113569
cg06928983	5	EMB	49738016	rs7717982	5	49697322	A	G	0.331014	0.036	0.023	0.1175319	-0.27946	0.0333739	5.587636e-17	-0.12882	0.0837269	0.1239095	0.2322229	0.5427354	13	0.812571903279329	0.879132195099614	0.746078300373596	1.03591461656726	133418	ENSG00000170571
cg09974780	5	KIF2A	61601128	rs247237	5	61746142	A	G	0.517893	-0.012	0.022	0.5854409	0.324631	0.0318492	2.136072e-24	-0.036965	0.0678662	0.5859769	0.5859769	0.03315228	20	0.952904968557909	0.963709864604049	0.843679368252633	1.10081713276773	3796	ENSG00000068796
cg01131866	5	KIF2A	61601529	rs1072195	5	61485819	C	T	0.468191	-0.029	0.022	0.1874428	0.321504	0.0325799	5.718327e-23	-0.0902009	0.0690361	0.1913566	0.3912811	0.874434	20	0.854125549082846	0.913747594938374	0.798107757649651	1.04614277865744	3796	ENSG00000068796
cg11891522	5	KIF2A	61605247	rs13359224	5	61483093	T	A	0.468191	-0.029	0.022	0.1874428	0.494091	0.032364	1.274779e-52	-0.0586937	0.0446919	0.1890834	0.4454561	0.1250165	20	0.852651569162996	0.942995564467236	0.863907285832707	1.02932415224136	3796	ENSG00000068796
cg24864203	5	KIF2A	61612144	rs10471546	5	61615734	A	G	0.421471	-0.023	0.022	0.2958129	-0.340277	0.0326387	1.895273e-25	0.067592	0.0649774	0.2982296	0.6625512	0.121902	20	0.894059632137031	1.06992868850945	0.941987095070635	1.21524743224821	3796	ENSG00000068796
cg22024931	5	SMN1	69371421	rs8192259	5	68462801	G	C	0.0536779	0.0071	0.044	0.871807	-0.434917	0.067092	9.02729e-11	-0.0163249	0.1012	0.8718464	0.9647328	0.7792334	16	0.99228403430187	0.983807629025619	0.806802075820069	1.19964670386503	6606	ENSG00000172062
cg25105617	5	DMGDH	78298157	rs42418	5	78298158	C	G	0.50497	0.018	0.022	0.4132534	0.813561	0.0294401	4.293355e-168	0.022125	0.0270535	0.413458	0.7031424	0.3293405	20	0.929783761316459	1.02237157293011	0.969572661221036	1.07804569470766	29958	ENSG00000132837
cg16405876	5	DMGDH	78317871	rs9293769	5	78629346	C	T	0.402584	-0.011	0.022	0.6170751	0.190709	0.0335537	1.318003e-08	-0.0576794	0.115804	0.6184302	0.6184302	0.3568096	20	0.952904968557909	0.943952530111358	0.752273563450841	1.18447121153136	29958	ENSG00000132837
cg01856645	5	DMGDH	78365647	rs626105	5	78369901	A	G	0.214712	0.019	0.026	0.4649201	0.812714	0.037655	2.585774e-103	0.0233785	0.0320099	0.4651758	0.7588522	0.7195089	20	0.937490176642772	1.02365391923942	0.96140367209573	1.08993482840565	29958	ENSG00000132837
cg18064071	5	BHMT	78407153	rs12518949	5	78436755	G	C	0.375746	-0.016	0.022	0.4670589	0.261385	0.0331434	3.107548e-15	-0.0612123	0.084524	0.468943	0.468943	0.3723958	20	0.937490176642772	0.940623524202764	0.797016944553083	1.11010514937013	635	ENSG00000145692
cg10982664	5	BHMT	78407418	rs1840805	5	78565563	T	A	0.373757	-0.012	0.022	0.5854409	0.439671	0.0324087	6.332404e-42	-0.0272932	0.0500779	0.5857437	0.8052595	0.4737042	20	0.952904968557909	0.973075893842336	0.882103499048372	1.07343038112712	635	ENSG00000145692
cg13695646	5	BHMT	78407509	rs7445125	5	78507417	G	A	0.356859	-0.0056	0.022	0.7990742	0.542091	0.0326637	7.433353e-62	-0.0103304	0.0405884	0.7990973	0.3832287	0.2815677	20	0.986971173374354	0.989722775317126	0.91403751455444	1.07167502031788	635	ENSG00000145692
cg05890484	5	BHMT	78407552	rs7445125	5	78507417	G	A	0.356859	-0.0056	0.022	0.7990742	0.496711	0.0329453	2.300543e-51	-0.0112742	0.0442977	0.7991022	0.8048414	0.3057645	20	0.986971173374354	0.988789115625095	0.906560335735479	1.07847638666594	635	ENSG00000145692
cg09550809	5	BHMT	78407562	rs7445125	5	78507417	G	A	0.356859	-0.0056	0.022	0.7990742	0.477009	0.0333006	1.542066e-46	-0.0117398	0.046128	0.7991052	0.8716357	0.2508561	20	0.986971173374354	0.988328842572742	0.902893493426917	1.08184842195924	635	ENSG00000145692
cg23514016	5	BHMT	78407564	rs12189248	5	78517143	T	C	0.356859	-0.0059	0.022	0.7885594	0.524574	0.0329829	5.903865e-57	-0.0112472	0.0419447	0.7885887	0.9702764	0.2741016	20	0.986412610449026	0.988815813291634	0.910775529676183	1.07354301993953	635	ENSG00000145692
cg23987322	5	BHMT	78407566	rs10053349	5	78475423	C	T	0.373757	-0.012	0.022	0.5854409	0.558368	0.0325582	6.300137e-66	-0.0214912	0.0394204	0.5856305	0.9425248	0.4574301	20	0.952904968557909	0.978738090326446	0.905964475475359	1.05735740791959	635	ENSG00000145692
cg02286091	5	BHMT	78407678	rs10053349	5	78475423	C	T	0.373757	-0.012	0.022	0.5854409	0.353381	0.0335191	5.492076e-26	-0.0339577	0.0623391	0.585942	0.8087189	0.4484789	20	0.952904968557909	0.966612391476903	0.855437422164303	1.09223596156545	635	ENSG00000145692
cg10660256	5	BHMT	78407683	rs10053349	5	78475423	C	T	0.373757	-0.012	0.022	0.5854409	0.278813	0.0338692	1.840022e-16	-0.0430395	0.0790788	0.5862618	0.5862618	0.4591407	20	0.952904968557909	0.957873553314404	0.820342003694776	1.11846247053874	635	ENSG00000145692
cg18058747	5	BHMT	78408253	rs10053349	5	78475423	C	T	0.373757	-0.012	0.022	0.5854409	0.194923	0.0338469	8.462521e-09	-0.0615627	0.11337	0.5871131	0.5871131	0.796788	12	0.952904968557909	0.940293987458092	0.752941382121925	1.17426509399462	635	ENSG00000145692
cg17785773	5	BHMT	78408347	rs6893527	5	78526150	G	A	0.371769	-0.011	0.022	0.6170751	0.238966	0.0340418	2.222311e-12	-0.0460317	0.0922966	0.617965	0.617965	0.6752954	20	0.952904968557909	0.955011687840364	0.796974149080212	1.14438758768311	635	ENSG00000145692
cg02754494	5	HOMER1	78810199	rs55754450	5	78440172	C	T	0.0497018	0.05	0.053	0.3454783	0.667962	0.083049	8.76747e-16	0.0748545	0.0798898	0.3487725	0.603273	0.6255891	4	0.909541533512643	1.07772733014966	0.921521189096896	1.26041181895102	9456	ENSG00000152413
cg02371408	5	VCAN	82767280	rs77159249	5	82193895	G	A	0.101392	0.035	0.041	0.3932942	0.366981	0.0599742	9.417546e-10	0.0953728	0.112804	0.3978482	0.3978482	0.3582271	4	0.928023509498894	1.100068884372	0.881859052647448	1.37227320707366	1462	ENSG00000038427
cg17771652	5	VCAN	82767968	rs33604	5	82770586	G	A	0.240557	-0.00073	0.025	0.9767051	-0.249377	0.0372092	2.05532e-11	0.00292729	0.100251	0.9767053	0.9767053	0.9007597	15	0.997780110830847	1.0029315786971	0.824016545321983	1.2206936344401	1462	ENSG00000038427
cg19814134	5	VCAN	82768288	rs13167610	5	82787951	A	G	0.380716	0.0025	0.022	0.9095261	0.263877	0.0323865	3.707592e-16	0.00947411	0.0833803	0.9095348	0.9095348	0.9239423	20	0.993443037356369	1.0095191314472	0.857313790036392	1.1887466276667	1462	ENSG00000038427
cg16431436	5	VCAN	82768907	rs4470745	5	82789647	G	A	0.413519	0.011	0.022	0.6170751	0.248903	0.0330509	5.038635e-14	0.0441939	0.0885824	0.6178487	0.6178487	0.9906549	17	0.952904968557909	1.04518499661254	0.878598193108644	1.24335752760746	1462	ENSG00000038427
cg00328900	5	VCAN	82769097	rs35194537	5	82770923	G	C	0.367793	-6e-04	0.022	0.9782422	0.306545	0.0337617	1.088968e-19	-0.0019573	0.0717678	0.9782423	0.9782423	0.8410565	20	0.998028640596274	0.998044614262513	0.867081600852622	1.14878813145029	1462	ENSG00000038427
cg17599241	5	VCAN	82858676	rs160283	5	82859485	A	G	0.263419	0.074	0.026	0.004425081	0.530274	0.0383344	1.614821e-43	0.13955	0.0500583	0.005307441	0.01096523	0.3620765	20	0.296380929052588	1.1497562920955	1.04230617276576	1.26828331804408	1462	ENSG00000038427
cg11271171	5	MCTP1	94124467	rs255349	5	94124754	C	T	0.162028	0.014	0.029	0.6292671	-0.762731	0.0427821	4.262338e-71	-0.0183551	0.0380352	0.6293928	0.6909639	0.7471029	20	0.960695385185101	0.981812328891675	0.911280895233237	1.05780276334771	79772	ENSG00000175471
cg16529799	5	MCTP1	94277008	rs293038	5	94276088	C	A	0.301193	0.021	0.024	0.3815739	-0.220804	0.0344346	1.433656e-10	-0.0951068	0.109701	0.3859609	0.3859609	0.4567498	20	0.922798181497751	0.909275818624909	0.733358390517561	1.12739217963062	79772	ENSG00000175471
cg02028216	5	MCTP1	94330872	rs2194944	5	94338787	C	T	0.182903	0.0081	0.028	0.7723627	-0.272535	0.0427226	1.780469e-10	-0.029721	0.102845	0.77259	0.77259	0.9783348	20	0.984276950730101	0.970716325626106	0.793503601717111	1.1875058699141	79772	ENSG00000175471
cg24803517	5	MCTP1	94621517	rs58831977	5	94643703	T	C	0.0228628	-0.044	0.082	0.5915541	-1.08943	0.132912	2.473037e-16	0.0403882	0.07543	0.5923462	0.8638902	0.4294916	12	0.952904968557909	1.04121489536978	0.898117296050476	1.20711232609305	79772	ENSG00000175471
cg02354658	5	GLRX	95151391	rs6556883	5	95152085	A	G	0.230616	0.013	0.027	0.6301743	-0.777292	0.0365609	2.653422e-100	-0.0167247	0.0347449	0.630262	0.02996008	0.9073957	20	0.960695385185101	0.983414381350983	0.918673310044027	1.05271790839508	2745	ENSG00000173221
cg11306767	5	GLRX	95153995	rs889226	5	95144589	C	T	0.252485	0.02	0.026	0.4417563	0.411616	0.0383067	6.237134e-27	0.048589	0.0633273	0.4429226	0.0535939	0.9579374	20	0.935154447181536	1.04978879886586	0.927249587014474	1.18852198766956	2745	ENSG00000173221
cg23492399	5	PAM	102201601	rs249496	5	102201590	G	C	0.409543	-0.034	0.022	0.1222364	0.308536	0.0332306	1.62202e-20	-0.110198	0.0722856	0.1273889	0.2419052	0.70158	20	0.81476635145416	0.895656777696721	0.777339741835564	1.03198256857395	5066	ENSG00000145730
cg24531022	5	PAM	102201825	rs2545593	5	102054421	T	A	0.392644	-0.019	0.022	0.3877877	0.268519	0.0326258	1.868162e-16	-0.0707585	0.0823808	0.3903844	0.3903844	0.8527311	20	0.922798181497751	0.931686867339204	0.79276783514423	1.0949490888646	5066	ENSG00000145730
cg10640944	5	PAM	102201890	rs17355759	5	102044030	G	A	0.369781	-0.022	0.022	0.3173105	0.256695	0.0326112	3.507777e-15	-0.0857049	0.0863938	0.3211846	0.3211846	0.9615625	20	0.897997877493766	0.917865053235607	0.774888021852837	1.08722322734678	5066	ENSG00000145730
cg17259761	5	PAM	102364835	rs7709726	5	102327463	T	C	0.293241	-0.013	0.023	0.5719259	0.209125	0.0347652	1.794924e-09	-0.0621638	0.110467	0.5736129	0.5736129	0.7129133	20	0.952904968557909	0.93972894658228	0.756782700691535	1.16690100373289	5066	ENSG00000145730
cg03255556	5	SNX24	122181680	rs7728489	5	122164612	A	G	0.26839	-0.028	0.024	0.243345	0.321841	0.0340342	3.187168e-21	-0.0869995	0.0751363	0.2469098	0.2469098	0.3686849	20	0.877633257580602	0.916677553971815	0.791150828980968	1.06212078300933	28966	ENSG00000064652
cg19412675	5	SNX24	122181750	rs7735618	5	122176245	C	G	0.269384	-0.027	0.024	0.260589	0.405979	0.0348411	2.233624e-31	-0.066506	0.0593913	0.262802	0.262802	0.4105026	20	0.885154916557062	0.935657301895678	0.832840653026055	1.05116697102838	28966	ENSG00000064652
cg19077854	5	SNX24	122220652	rs154496	5	122221731	A	G	0.32008	-0.022	0.023	0.3388087	-0.326436	0.0326671	1.638393e-23	0.0673945	0.0707799	0.341011	0.341011	0.1937714	20	0.904211732970242	1.06971739845904	0.931150738965237	1.22890447774075	28966	ENSG00000064652
cg22547559	5	ALDH7A1	125929611	rs6861395	5	125928737	T	C	0.0924453	0.0033	0.037	0.9289316	-0.462178	0.0567842	3.97897e-16	-0.00714011	0.0800606	0.9289358	0.9289358	0.5938777	18	0.994420083841879	0.992885320025019	0.84869204432901	1.1615771177643	501	ENSG00000164904
cg03409151	5	ALDH7A1	125929671	rs7719712	5	125910169	C	T	0.0934394	0.013	0.037	0.7253248	-1.02977	0.0544158	7.22673e-80	-0.0126242	0.0359366	0.7253702	0.4450561	0.9125388	20	0.979875613560038	0.987455150947755	0.920295986706832	1.05951529640199	501	ENSG00000164904
cg25476565	5	ALDH7A1	125930017	rs56397023	5	125915779	A	G	0.0934394	0.012	0.037	0.7456925	-0.830132	0.0555312	1.582853e-50	-0.0144555	0.0445817	0.7457503	0.8247545	0.8714398	20	0.982004815519766	0.985648479113802	0.903177993029396	1.07564946431078	501	ENSG00000164904
cg05689600	5	ALDH7A1	125930496	rs62391691	5	126078913	A	G	0.05666	-0.061	0.045	0.1752406	0.887853	0.0729318	4.289656e-34	-0.068705	0.0509973	0.1779064	0.399285	0.6907074	16	0.847008766375546	0.933602052064196	0.844796331911826	1.03174310623007	501	ENSG00000164904
cg01814098	5	ALDH7A1	125930667	rs62391691	5	126078913	A	G	0.05666	-0.061	0.045	0.1752406	0.599112	0.0723322	1.203342e-16	-0.101817	0.0761105	0.1809752	0.1224097	0.8865208	12	0.848365025232591	0.903194821198533	0.778027366478616	1.04849896055973	501	ENSG00000164904
cg08675664	5	ALDH7A1	125930870	rs62391691	5	126078913	A	G	0.05666	-0.061	0.045	0.1752406	0.784048	0.0727431	4.357885e-27	-0.0778014	0.0578466	0.178638	0.2204732	0.8973697	14	0.847200001463658	0.925148142721063	0.825983289743947	1.03621840369865	501	ENSG00000164904
cg26327732	5	ALDH7A1	125931120	rs77900059	5	125947276	A	G	0.0765408	0.011	0.041	0.788474	0.597954	0.0615997	2.812409e-22	0.0183961	0.0685934	0.7885529	0.7885529	0.9742784	16	0.986412610449026	1.01856635062774	0.890433404001094	1.16513756780606	501	ENSG00000164904
cg16738971	5	ALDH7A1	125931166	rs11960347	5	125945742	C	T	0.0775348	0.01	0.041	0.8073064	0.825711	0.0601324	6.572483e-43	0.0121108	0.049662	0.8073362	0.7956187	0.9390704	20	0.989223513154011	1.01218443268834	0.918304062901219	1.1156624120118	501	ENSG00000164904
cg17653368	5	ALDH7A1	125931213	rs11960347	5	125945742	C	T	0.0775348	0.01	0.041	0.8073064	0.574002	0.0609936	4.921385e-21	0.0174216	0.0714524	0.8073698	0.5375145	0.9776065	15	0.989233870023786	1.01757424120288	0.884595231618934	1.17054365584199	501	ENSG00000164904
cg18670373	5	ALDH7A1	125931232	rs62391691	5	126078913	A	G	0.05666	-0.061	0.045	0.1752406	0.629909	0.0727311	4.684764e-18	-0.0968394	0.0723086	0.1804891	0.2300999	0.9430784	12	0.848184368033946	0.90770177133249	0.787758068448399	1.04590805055538	501	ENSG00000164904
cg08702413	5	ALDH7A1	125931275	rs11960347	5	125945742	C	T	0.0775348	0.01	0.041	0.8073064	1.392	0.0562063	2.090299e-135	0.00718391	0.0294555	0.8073155	0.9525187	0.947895	20	0.989223513154011	1.00720977618446	0.950707466463146	1.06707012306911	501	ENSG00000164904
cg04200010	5	ALDH7A1	125931362	rs6883308	5	125953144	C	T	0.151093	0.018	0.03	0.5485062	-0.657369	0.0444345	1.598607e-49	-0.0273819	0.045674	0.5488347	0.8106543	0.9740233	20	0.949145447390032	0.972989585838369	0.889671540492628	1.06411039474828	501	ENSG00000164904
cg23176873	5	P4HA2	131540307	rs39897	5	131436896	C	T	0.455268	-0.0081	0.023	0.7247078	-0.178258	0.032388	3.716142e-08	0.0454397	0.12929	0.7252469	0.7252469	0.1113373	20	0.979875613560038	1.04648789949101	0.812232459190048	1.34830480041781	8974	ENSG00000072682
cg14527110	5	P4HA2	131561292	rs157578	5	131561322	C	G	0.16004	0.032	0.033	0.3321976	-0.369355	0.0508601	3.809083e-13	-0.0866375	0.0901379	0.3364686	0.3364686	0.6368565	7	0.904211732970242	0.917009451316147	0.768505327263144	1.09421015570294	8974	ENSG00000072682
cg17861653	5	P4HA2	131561363	rs157578	5	131561322	C	G	0.16004	0.032	0.033	0.3321976	-0.911246	0.0491857	1.258865e-76	-0.0351168	0.0362637	0.3328589	0.6724153	0.07067169	20	0.904211732970242	0.965492640131202	0.899250489557592	1.03661443499033	8974	ENSG00000072682
cg24117468	5	P4HA2	131562848	rs12521097	5	131575338	A	G	0.4334	-0.057	0.022	0.009572277	0.697767	0.028692	1.226364e-130	-0.0816891	0.0317076	0.009985546	0.0008281442	0.2519731	20	0.424034550888747	0.921558426677448	0.866029768759101	0.980647507067912	8974	ENSG00000072682
cg18318560	5	P4HA2	131563015	rs12521097	5	131575338	A	G	0.4334	-0.057	0.022	0.009572277	0.366916	0.030843	1.237811e-32	-0.155349	0.0613648	0.0113555	0.0113555	0.2986026	20	0.449717073643411	0.856116340736717	0.759098291996113	0.965533971824798	8974	ENSG00000072682
cg05501285	5	P4HA2	131563764	rs10479000	5	131607402	C	T	0.423459	-0.062	0.022	0.004829645	-0.211152	0.0308958	8.238398e-12	0.293627	0.112701	0.009177559	0.009177559	0.2083609	20	0.406080999990007	1.34128351159983	1.07544339821955	1.67283695401168	8974	ENSG00000072682
cg25351996	5	P4HA2	131563782	rs12521097	5	131575338	A	G	0.4334	-0.057	0.022	0.009572277	-0.248757	0.0305964	4.282505e-16	0.229139	0.0928216	0.01356453	0.01356453	0.4815809	20	0.496083843584802	1.25751682170038	1.04834073723011	1.50842994143069	8974	ENSG00000072682
cg22598563	5	P4HA2	131563921	rs13357280	5	131600187	G	A	0.424453	-0.061	0.022	0.005558869	-0.422967	0.030531	1.208377e-43	0.144219	0.053045	0.006551769	0.0641046	0.1549473	20	0.334912444528012	1.1551370558414	1.04107184227112	1.28169984394837	8974	ENSG00000072682
cg16205897	5	P4HA2	131564050	rs10479000	5	131607402	C	T	0.423459	-0.062	0.022	0.004829645	-0.600145	0.0295895	1.841393e-91	0.103308	0.03701	0.005248625	0.0003300791	0.1687357	20	0.295162937658764	1.10883287701337	1.03124663950539	1.19225634493747	8974	ENSG00000072682
cg03183936	5	PPP2CA	133560628	rs254053	5	133560931	T	A	0.213718	-0.015	0.028	0.592156	0.636139	0.0431382	3.238782e-49	-0.0235798	0.0440446	0.5924002	0.602083	0.6632816	20	0.952904968557909	0.97669603121565	0.895917258227117	1.06475807741453	5515	ENSG00000113575
cg10187927	5	TGFBI	135364060	rs72793188	5	135317819	A	T	0.0685885	0.022	0.044	0.6170751	0.845264	0.0647232	5.59543e-39	0.0260274	0.0520929	0.6173328	0.2599852	0.01551093	20	0.952904968557909	1.0263690706007	0.926746990802499	1.13670017765426	7045	ENSG00000120708
cg09584591	5	TGFBI	135364349	rs72793188	5	135317819	A	T	0.0685885	0.022	0.044	0.6170751	0.516557	0.0654723	3.02909e-15	0.0425897	0.0853503	0.6177801	0.6177801	0.01119867	20	0.952904968557909	1.04350965499177	0.882764438530361	1.23352544861671	7045	ENSG00000120708
cg18331412	5	TGFBI	135364986	rs1989973	5	135378239	G	C	0.0238569	0.11	0.074	0.1371505	-1.10033	0.109778	1.204259e-23	-0.0999696	0.0679878	0.1414522	0.4727593	0.7776339	15	0.825639414806678	0.904864925511579	0.791974814141295	1.03384668148677	7045	ENSG00000120708
cg16031250	5	TGFBI	135365012	rs112615089	5	135266055	T	C	0.0685885	0.021	0.044	0.6331679	0.63159	0.0617612	1.511524e-24	0.0332494	0.0697413	0.6335375	0.8596502	0.003900431	20	0.960695385185101	1.03380833889207	0.901726925593462	1.18523651809487	7045	ENSG00000120708
cg17386240	5	TGFBI	135384080	rs6860369	5	135391326	G	A	0.259443	0.023	0.025	0.3575728	-1.48285	0.0177785	0	-0.0155106	0.0168604	0.357602	0.1957457	0.009012831	20	0.912776345320381	0.984609069840277	0.952603054626706	1.01769043853385	7045	ENSG00000120708
cg19880597	5	KLHL3	136965606	rs3777381	5	136994893	A	G	0.281312	0.0034	0.024	0.8873433	-0.829518	0.0332823	4.121507e-137	-0.00409876	0.0289329	0.8873451	0.9252065	0.7034675	20	0.993419334878341	0.995909628452105	0.941004606579624	1.05401820682765	26249	ENSG00000146021
cg09530650	5	KLHL3	137024163	rs2905609	5	137029743	T	C	0.244533	0.011	0.026	0.6722391	0.252402	0.0384732	5.364244e-11	0.0435813	0.103224	0.6728791	0.6728791	0.8873556	20	0.971635520096463	1.04454491236144	0.853220095131475	1.27877212476112	26249	ENSG00000146021
cg25940447	5	GNPDA1	141391533	rs164080	5	141391532	A	G	0.461233	-0.022	0.024	0.3593173	-0.429238	0.0321167	9.69291e-41	0.0512536	0.0560444	0.3604447	0.3604447	NA	NA	0.912776345320381	1.0525897962108	0.943090129031658	1.17480317626133	10007	ENSG00000113552
cg06866033	5	GNPDA1	141391951	rs9324861	5	141396566	T	C	0.159046	-0.011	0.031	0.7227104	-0.334215	0.0461255	4.29945e-13	0.0329129	0.0928657	0.7230287	0.7230287	0.6862311	15	0.979782438305596	1.03346052090969	0.861479626639598	1.2397747030247	10007	ENSG00000113552
cg05560697	5	GNPDA1	141392853	rs12189346	5	141395140	G	A	0.163022	-0.015	0.031	0.6284774	0.280547	0.0466058	1.748715e-09	-0.0534669	0.110855	0.629582	0.629582	NA	NA	0.960695385185101	0.947937317209724	0.762812742875616	1.17798917984947	10007	ENSG00000113552
cg19910679	5	PDE6A	149240728	rs30887	5	149240767	T	C	0.220676	-0.01	0.027	0.7111065	0.38972	0.0381356	1.624679e-24	-0.0256595	0.0693261	0.7112876	0.1534043	0.2994705	19	0.978065772029667	0.974666907195499	0.850833641004444	1.1165232945662	5145	ENSG00000132915
cg16281600	5	GRIA1	152869431	rs11167641	5	153143548	A	G	0.353877	-0.011	0.023	0.6324645	-0.346714	0.0344854	8.825942e-24	0.0317264	0.0664121	0.632849	0.632849	0.9250708	20	0.960695385185101	1.0322350471577	0.90624887336271	1.17573574312651	2890	ENSG00000155511
cg17987968	5	GRIA1	152869882	rs13167420	5	153157659	G	T	0.354871	-0.013	0.023	0.5719259	-0.29712	0.0342422	4.062944e-18	0.0437533	0.0775738	0.5727391	0.5727391	0.9392601	20	0.952904968557909	1.04472458953816	0.897366112518727	1.21628112847073	2890	ENSG00000155511
cg08578734	5	GRIA1	152870490	rs922234	5	153159954	G	C	0.352883	-0.0097	0.023	0.6732154	-0.353966	0.0344088	8.059713e-25	0.0274038	0.0650327	0.6734739	0.6075117	0.9044806	20	0.971666670555012	1.02778273765196	0.904782865222917	1.16750371433604	2890	ENSG00000155511
cg26343183	5	GRIA1	153008721	rs6421143	5	153120718	G	A	0.354871	-0.013	0.023	0.5719259	-0.239761	0.0349253	6.651596e-12	0.0542208	0.0962536	0.5732229	0.2784807	0.8839647	20	0.952904968557909	1.05571767888596	0.874208602653693	1.27491289164752	2890	ENSG00000155511
cg07601741	5	GRIA1	153160425	rs56968997	5	153160426	A	G	0.127237	-0.026	0.035	0.4575682	-1.99741	0.0303096	0	0.0130169	0.0175238	0.4575968	0.1574055	0.6147726	20	0.937490176642772	1.01310198863874	0.978896122305551	1.04850312101186	2890	ENSG00000155511
cg04815959	5	ADAM19	156962414	rs17054692	5	156962401	G	A	0.0805169	0.026	0.036	0.4701579	0.416411	0.0547757	2.913593e-14	0.0624384	0.0868424	0.4721502	0.4721502	0.5885969	18	0.937490176642772	1.06442888807879	0.897831646781629	1.26193909719939	8728	ENSG00000135074
cg08295410	5	ADAM19	156990663	rs11465260	5	156993078	T	C	0.141153	-0.041	0.031	0.1859749	-0.269831	0.0448057	1.720194e-09	0.151947	0.117625	0.1964281	0.1964281	0.3890151	20	0.856752627667958	1.16409853757462	0.924411463168994	1.46593314684548	8728	ENSG00000135074
cg25077558	5	ADAM19	156991510	rs11134819	5	156991508	A	G	0.128231	-0.052	0.035	0.1373547	0.796618	0.0499697	3.237017e-57	-0.065276	0.0441261	0.1390591	0.06411399	0.3640167	20	0.823931715389397	0.936808868445253	0.859191751055898	1.02143771156921	8728	ENSG00000135074
cg13667243	5	ADAM19	157001561	rs4704881	5	156970147	G	C	0.242545	0.038	0.026	0.1438677	0.344759	0.0390272	1.011854e-18	0.110222	0.0764403	0.1493203	0.2034345	0.05593945	20	0.829114535562056	1.11652591169987	0.961172882162112	1.29698843426897	8728	ENSG00000135074
cg15598120	5	ADAM19	157001591	rs1990951	5	156920911	T	C	0.461233	0.016	0.022	0.4670589	-0.189996	0.0327287	6.430127e-09	-0.0842125	0.116697	0.4705209	0.4705209	0.5614051	20	0.937490176642772	0.919235897710768	0.731294798066037	1.15547743245921	8728	ENSG00000135074
cg07301795	5	ADAM19	157001698	rs4704881	5	156970147	G	C	0.242545	0.038	0.026	0.1438677	0.287024	0.0381937	5.692815e-14	0.132393	0.092282	0.1513846	0.2211069	0.03805024	20	0.829886509146341	1.14155686296977	0.952676659392581	1.36788495713148	8728	ENSG00000135074
cg14607812	5	ADAM19	157002793	rs7735126	5	157002832	G	T	0.287276	-0.067	0.024	0.005243734	0.261867	0.034779	5.095484e-14	-0.255855	0.0977463	0.008856502	0.008856502	0.1309267	20	0.400411559108237	0.774254227516284	0.639264010474862	0.937749660553448	8728	ENSG00000135074
cg02725069	5	ADAM19	157002817	rs11134815	5	156984771	G	C	0.294235	-0.056	0.024	0.01963066	-0.323255	0.0357527	1.54661e-19	0.173238	0.0766773	0.02386412	0.02386412	0.8945228	20	0.589577850588452	1.18914908889078	1.02321588092139	1.38199140765526	8728	ENSG00000135074
cg09079275	5	ADAM19	157003083	rs7725839	5	156990257	A	C	0.141153	-0.037	0.031	0.2326547	0.830072	0.0431205	1.40969e-82	-0.0445744	0.0374179	0.2335512	0.140163	0.5188569	20	0.87760811791146	0.956404440956127	0.888772942368354	1.0291823828965	8728	ENSG00000135074
cg25559421	5	ADAM19	157003155	rs7724199	5	156989957	A	G	0.141153	-0.037	0.031	0.2326547	0.756995	0.0427935	5.054667e-70	-0.0488775	0.0410445	0.2337161	0.3332686	0.4782609	20	0.87760811791146	0.952297779031519	0.878688591455336	1.03207332923983	8728	ENSG00000135074
cg25387487	5	ADAM19	157003181	rs7724199	5	156989957	A	G	0.141153	-0.037	0.031	0.2326547	0.781877	0.0429079	3.438741e-74	-0.047322	0.0397331	0.233655	0.4445486	0.5238835	20	0.87760811791146	0.953780230904837	0.88232141258155	1.03102646710481	8728	ENSG00000135074
cg08604960	5	ADAM19	157003436	rs4704881	5	156970147	G	C	0.242545	0.038	0.026	0.1438677	-0.34252	0.0386196	7.375373e-19	-0.110942	0.0769317	0.1492773	0.2567934	0.08325201	20	0.829114535562056	0.894990656881785	0.769720257571276	1.04064855774114	8728	ENSG00000135074
cg23214435	5	ADAM19	157003983	rs28712355	5	157023508	G	A	0.146123	-0.073	0.032	0.02253366	0.615827	0.0461685	1.378385e-40	-0.11854	0.0527171	0.02453784	0.005699392	0.6991904	20	0.593355670305677	0.88821628629477	0.801023081879497	0.984900671511431	8728	ENSG00000135074
cg20977312	5	STC2	172748917	rs4868257	5	172749522	T	C	0.545726	0.0043	0.023	0.8516947	0.213877	0.0322553	3.339943e-11	0.020105	0.107581	0.851753	0.851753	0.2602732	7	0.990884149570359	1.02030846679152	0.826336040087675	1.25981358297769	8614	ENSG00000113739
cg20960405	5	SNCB	176047485	rs2291440	5	176053622	A	G	0.0715706	-0.056	0.046	0.2234554	0.976207	0.0698564	2.231078e-44	-0.0573649	0.0472996	0.2252071	0.2252071	0.4307261	20	0.870359589554844	0.944249449870262	0.860645907846726	1.03597427867987	6620	ENSG00000074317
cg00967885	5	SNCB	176054480	rs6897907	5	176060405	A	G	0.535785	0.043	0.022	0.05063674	-0.24497	0.0328304	8.542682e-14	-0.175532	0.0928368	0.05865711	0.05865711	0.1951089	20	0.749067616387928	0.839010548406337	0.699428204819886	1.00644883275529	6620	ENSG00000074317
cg23994191	5	HK3	176310098	rs539822	5	176310164	A	G	0.204771	-0.014	0.027	0.6040965	0.51662	0.0400657	4.844694e-38	-0.0270992	0.052305	0.6043887	0.4409021	0.597782	18	0.952904968557909	0.973264688878268	0.878431805882297	1.07833544764001	3101	ENSG00000160883
cg06485139	5	HK3	176314364	rs58956809	5	176312965	T	C	0.351889	0.014	0.022	0.5245394	0.219716	0.0341216	1.201011e-10	0.0637187	0.100617	0.5265517	0.5265517	0.1559232	17	0.946165608804301	1.06579254914556	0.87503567677377	1.29813422236939	3101	ENSG00000160883
cg06783121	5	HK3	176314628	rs58956809	5	176312965	T	C	0.351889	0.014	0.022	0.5245394	0.335978	0.0342453	1.010405e-22	0.0416694	0.0656181	0.5254094	0.5254094	0.2367928	20	0.946165608804301	1.04254975482209	0.916730194775082	1.1856378217653	3101	ENSG00000160883
cg19960778	5	HK3	176314737	rs58956809	5	176312965	T	C	0.351889	0.014	0.022	0.5245394	0.218474	0.0343058	1.909959e-10	0.0640809	0.1012	0.5265964	0.5265964	0.1350617	15	0.946165608804301	1.06617864912535	0.874352995373006	1.30008922925438	3101	ENSG00000160883
cg15914500	5	HK3	176316668	rs73337977	5	176209447	A	T	0.0367793	0.0022	0.064	0.9725781	-0.733914	0.0935794	4.409914e-15	-0.00299763	0.0872045	0.9725784	0.823997	0.990081	13	0.997608778094695	0.997006858406827	0.840365426664668	1.18284575277619	3101	ENSG00000160883
cg14709481	5	HK3	176325836	rs11739147	5	176359335	C	T	0.279324	0.0031	0.025	0.9013153	-0.466506	0.0370222	2.092254e-36	-0.00664514	0.0535925	0.90132	0.90132	0.3443554	20	0.993443037356369	0.99337689011806	0.894324637973492	1.10339982140789	3101	ENSG00000160883
cg17809377	5	HK3	176326619	rs353464	5	176403023	G	A	0.488072	0.026	0.022	0.2372779	-0.363852	0.0333302	9.603895e-28	-0.0714575	0.0608174	0.2400135	0.2400135	0.4972653	20	0.877633257580602	0.931035845777478	0.82641384824686	1.04890273555006	3101	ENSG00000160883
cg23912072	5	HK3	176326924	rs9313744	5	176330236	C	T	0.163022	-0.036	0.031	0.2455239	-0.433187	0.0452914	1.128074e-21	0.083105	0.0720882	0.2489827	0.2489827	0.364112	14	0.878232468665357	1.08665590142791	0.943472678686312	1.25156888459374	3101	ENSG00000160883
cg19791262	5	HK3	176327783	rs6878050	5	176481144	A	G	0.158052	0.032	0.028	0.2530979	0.243192	0.0404542	1.837743e-09	0.131583	0.117197	0.2615445	0.2615445	0.9658524	11	0.885154916557062	1.1406325762974	0.906537284012343	1.43517833966235	3101	ENSG00000160883
cg00075920	5	B4GALT7	177026190	rs337339	5	177008023	A	G	0.110338	-0.0049	0.037	0.8946423	0.324223	0.0565208	9.673887e-09	-0.015113	0.114149	0.8946702	0.8946702	0.7455511	5	0.993419334878341	0.985000628243098	0.787536909637289	1.23197557570495	11285	ENSG00000027847
cg01993799	5	B4GALT7	177027141	rs10036396	5	177052357	T	G	0.409543	0.019	0.022	0.3877877	0.383136	0.0309918	4.171692e-35	0.0495908	0.0575609	0.3889426	0.3889426	0.9649318	20	0.922798181497751	1.05084100424624	0.938728889537053	1.17634263578468	11285	ENSG00000027847
cg12482253	5	B4GALT7	177030568	rs188745628	5	177075678	G	T	0.0387674	0.0091	0.053	0.8636749	-1.0385	0.0774519	5.401405e-41	-0.00876261	0.0510392	0.8636859	0.8636859	0.3666833	5	0.991112570053735	0.991275669775161	0.896910281993337	1.09556939330025	11285	ENSG00000027847
cg06910125	5	B4GALT7	177034441	rs78617146	5	177042798	T	C	0.0397614	0.0099	0.053	0.8518234	1.11239	0.0780611	4.466798e-46	0.00889975	0.0476492	0.8518359	0.6323264	0.2941048	4	0.990884149570359	1.00893947052183	0.918978380436013	1.10770707651892	11285	ENSG00000027847
cg13095737	5	B4GALT7	177034964	rs113512016	5	177055473	G	A	0.0387674	0.0095	0.053	0.8577451	0.692479	0.0798941	4.418776e-18	0.0137188	0.076553	0.8577752	0.9854618	0.4275173	5	0.990884149570359	1.01381333454221	0.872558934920451	1.17793473444782	11285	ENSG00000027847
cg01876670	5	B4GALT7	177035360	rs968405	5	177035352	T	C	0.277336	0.012	0.024	0.6170751	0.655652	0.0338684	1.717807e-83	0.0183024	0.036617	0.6171925	0.6171925	0.9134667	19	0.952904968557909	1.01847091543189	0.947937298250978	1.09425276069899	11285	ENSG00000027847
cg21635265	5	B4GALT7	177035519	rs335488	5	176997775	C	T	0.350895	-0.014	0.023	0.5427262	-0.194421	0.0334277	6.021402e-09	0.0720087	0.118946	0.5449204	0.5449204	0.731003	16	0.949145447390032	1.07466469360598	0.851185274703389	1.35681882429848	11285	ENSG00000027847
cg18036734	5	B4GALT7	177036766	rs435473	5	176999451	G	T	0.245527	-0.016	0.026	0.5383007	0.543565	0.0381393	4.350629e-46	-0.0294353	0.0478769	0.538679	0.538679	0.6509904	17	0.949145447390032	0.970993698901223	0.884021386291224	1.06652257278681	11285	ENSG00000027847
cg11239826	5	TRIM52	180685955	rs4976814	5	180685949	T	C	0.0497018	-0.085	0.056	0.1290504	0.49405	0.0793549	4.790087e-10	-0.172047	0.116669	0.1403029	0.1403029	0.8869215	20	0.82412505376249	0.841939601077312	0.669838768222952	1.05825808461758	84851	ENSG00000183718
cg20381182	6	GMPR	16238434	rs9477066	6	16229545	T	G	0.358847	-0.029	0.023	0.2073558	0.206403	0.033949	1.203361e-09	-0.140502	0.113804	0.2169796	0.2169796	0.6445602	18	0.869918215482278	0.868921927087185	0.695198515771104	1.08605714518168	2766	ENSG00000137198
cg11743438	6	GMPR	16238437	rs9396652	6	16228032	T	G	0.284294	-0.014	0.024	0.5596689	0.245036	0.0359382	9.214099e-12	-0.0571344	0.0983024	0.5610989	0.5610989	0.7213739	20	0.950879405054732	0.94446712445449	0.778951025117335	1.14515305893713	2766	ENSG00000137198
cg25457331	6	GMPR	16238547	rs9370881	6	16243490	A	G	0.246521	-0.021	0.026	0.4192677	0.372309	0.0383284	2.637373e-22	-0.0564048	0.0700755	0.420869	0.420869	0.7752932	20	0.932790984282186	0.945156459107194	0.823861554147794	1.08430928436284	2766	ENSG00000137198
cg10768391	6	GMPR	16239574	rs9358087	6	16208742	C	T	0.313121	-0.012	0.024	0.6170751	0.274303	0.0359728	2.435004e-14	-0.0437472	0.0876824	0.6178297	0.6178297	0.6713996	20	0.952904968557909	0.957195906014503	0.806053868775332	1.13667837595393	2766	ENSG00000137198
cg07226470	6	GMPR	16266437	rs9383142	6	16259284	G	T	0.39165	-0.022	0.022	0.3173105	0.387555	0.0328955	4.868787e-32	-0.0567662	0.0569703	0.3190475	0.3190475	0.3750783	20	0.897997877493766	0.944814941278862	0.844992110799922	1.05643030491577	2766	ENSG00000137198
cg14757107	6	GMPR	16277615	rs66929956	6	16239228	T	C	0.10338	-0.0097	0.036	0.7875877	0.676857	0.0542797	1.090882e-35	-0.0143309	0.0531994	0.7876361	0.7876361	0.6070907	20	0.986412610449026	0.985771298565793	0.888161463724666	1.09410855206541	2766	ENSG00000137198
cg22068371	6	BTN3A1	26407505	rs7356982	6	26396500	G	A	0.201789	-0.031	0.028	0.2682322	0.298689	0.0417406	8.316217e-13	-0.103787	0.0948583	0.2739003	0.1121606	0.2692334	20	0.893464840683126	0.901417278854852	0.748481143368684	1.08560264719701	11119	ENSG00000026950
cg01192291	6	ZKSCAN4	28220797	rs9380069	6	28203300	G	A	0.106362	0.053	0.03	0.07728407	-0.569774	0.0452073	2.017707e-36	-0.0930193	0.0531672	0.08019384	0.1206891	0.6362217	20	0.769664565584602	0.911175914431289	0.82100423434281	1.01125123636455	387032	ENSG00000187626
cg25728685	6	ZSCAN12	28351148	rs75885713	6	28312356	A	G	0.0318091	0.013	0.061	0.8312375	0.680346	0.0891681	2.348983e-14	0.0191079	0.0896953	0.8313023	0.8313023	0.9739012	20	0.989618894679533	1.01929162425037	0.85496487907015	1.21520244948181	9753	ENSG00000158691
cg15964468	6	ZSCAN12	28351351	rs75885713	6	28312356	A	G	0.0318091	0.013	0.061	0.8312375	0.523703	0.0894397	4.759337e-09	0.0248232	0.116555	0.8313474	0.7259593	0.8511198	20	0.989618894679533	1.02513386083495	0.81576855322821	1.28823234049864	9753	ENSG00000158691
cg18815343	6	ZSCAN12	28367644	rs1339898	6	28395506	T	C	0.304175	-0.032	0.023	0.1641332	-0.30578	0.0338918	1.842715e-19	0.10465	0.0761065	0.1691157	0.1691157	0.08092316	20	0.844838733859451	1.11032192966517	0.956457675908825	1.28893815016327	9753	ENSG00000158691
cg07660236	6	ZSCAN12	28367883	rs7764737	6	28354615	T	A	0.289264	-0.029	0.023	0.2073558	-0.631346	0.0332582	2.350664e-80	0.0459336	0.0365104	0.2083565	0.08714446	0.3139577	20	0.863101694967967	1.04700488752425	0.974698794919652	1.1246748638794	9753	ENSG00000158691
cg21488066	6	ZSCAN12	28367898	rs34513104	6	28343343	A	G	0.289264	-0.029	0.023	0.2073558	-0.640039	0.0331237	3.463056e-83	0.0453097	0.0360117	0.2083217	0.02062585	0.3005399	20	0.863101694967967	1.04635186490651	0.975043462553368	1.12287530478511	9753	ENSG00000158691
cg14584177	6	OR11A1	29395103	rs116280093	6	29392519	C	A	0.0208748	-0.1	0.097	0.3025747	-1.52047	0.140758	3.367903e-27	0.065769	0.0640858	0.3047669	0.3047669	0.3745716	4	0.894059632137031	1.06797998529296	0.941916011638647	1.21091608476013	26531	ENSG00000204694
cg05137103	6	OR11A1	29396182	rs4713216	6	29364147	G	A	0.452286	-0.044	0.022	0.04550026	0.194017	0.0326649	2.857027e-09	-0.226785	0.119648	0.05803538	0.05803538	0.2371558	20	0.746389257783156	0.797092138678484	0.630466611859467	1.00775499541388	26531	ENSG00000204694
cg15973594	6	HCG9	29942083	rs2471863	6	29899627	T	C	0.419483	0.091	0.023	7.604897e-05	-0.682323	0.0316201	2.841384e-103	-0.133368	0.0342703	9.956576e-05	3.036543e-12	0.002280504	20	0.0109798037972637	0.875142980227096	0.818290567877514	0.935945330308884	10255	ENSG00000204625
cg07792871	6	HCG9	29942706	rs2076179	6	29691772	C	T	0.481113	0.022	0.022	0.3173105	-0.861317	0.0268921	4.355667e-225	-0.0255423	0.0255547	0.3175463	2.211257e-11	0.002740027	20	0.897997877493766	0.974781144851218	0.927159644458	1.02484861807474	10255	ENSG00000204625
cg26502127	6	HCG9	29943056	rs2072895	6	29691857	G	C	0.481113	0.024	0.022	0.2753129	0.523969	0.0309462	2.630319e-64	0.0458042	0.0420743	0.2763075	0.0002438691	0.004429727	20	0.893464840683126	1.04686941385714	0.964002464345364	1.13685971789899	10255	ENSG00000204625
cg19593490	6	HCG9	29943188	rs17184549	6	29648120	A	G	0.23161	0.1	0.026	0.0001199864	0.552168	0.0389249	1.127068e-45	0.181104	0.0487872	0.000205524	1.802559e-06	0.0008370785	20	0.0204339467964072	1.1985398209531	1.08924096142421	1.31880617171432	10255	ENSG00000204625
cg23244913	6	HCG9	29943401	rs1362126	6	29691019	A	G	0.439364	0.027	0.022	0.2197201	0.439318	0.0326918	3.611519e-41	0.0614589	0.050286	0.2216371	0.2362039	0.002276671	20	0.869918215482278	1.06338679043356	0.963578173012644	1.17353370773556	10255	ENSG00000204625
cg06710082	6	HCG9	29943408	rs1362126	6	29691019	A	G	0.439364	0.027	0.022	0.2197201	0.275625	0.032699	3.482018e-17	0.0979593	0.0806602	0.2245693	0.2245693	0.003936915	20	0.869990830011655	1.10291789543666	0.941637693978023	1.29182156986043	10255	ENSG00000204625
cg04623837	6	HCG9	29943414	rs1362126	6	29691019	A	G	0.439364	0.027	0.022	0.2197201	0.381148	0.0325694	1.235456e-31	0.0708386	0.0580368	0.2222454	0.4937076	0.003118952	20	0.869918215482278	1.07340796384112	0.957994226162202	1.20272609726821	10255	ENSG00000204625
cg16368146	6	HCG9	29943425	rs1362126	6	29691019	A	G	0.439364	0.027	0.022	0.2197201	0.527127	0.0318999	2.449384e-61	0.0512211	0.0418506	0.2209893	0.008115691	0.00150572	20	0.869918215482278	1.05255558759832	0.969663595887538	1.14253362679909	10255	ENSG00000204625
cg13115683	6	HCG9	29943460	rs2747431	6	29648564	T	C	0.246521	0.021	0.024	0.3815739	-0.239529	0.035103	8.878671e-12	-0.0876721	0.101017	0.3854526	0.3854526	0.1029186	20	0.922798181497751	0.916061203950761	0.751514015447207	1.11663669889689	10255	ENSG00000204625
cg14301212	6	HCG9	29943677	rs2072895	6	29691857	G	C	0.481113	0.024	0.022	0.2753129	0.564977	0.0307986	3.668783e-75	0.0424796	0.0390084	0.2761604	0.003018364	0.0001544456	20	0.893464840683126	1.04339477090324	0.96659386749453	1.1262979050034	10255	ENSG00000204625
cg17790311	6	HCG9	29944093	rs114832360	6	29951061	T	C	0.0437376	0.035	0.32	0.9129051	1.85	0.0680159	6.572513e-163	0.0189189	0.172974	0.9129058	0.0003148292	0.3653614	20	0.993443037356369	1.0190989963373	0.726069063422978	1.43039115237812	10255	ENSG00000204625
cg19199204	6	HCG9	29944130	rs1611430	6	29893461	G	A	0.171968	-0.046	0.03	0.1251937	-0.816378	0.0394664	4.689585e-95	0.0563464	0.0368485	0.1262302	9.370953e-08	0.0001341142	20	0.812828112903226	1.05796409903372	0.984248709804893	1.13720040848833	10255	ENSG00000204625
cg15196165	6	HCG9	29944403	rs112525507	6	29913515	T	C	0.0487078	-0.012	0.053	0.8208786	0.693961	0.0726733	1.308928e-21	-0.017292	0.0763946	0.8209281	0.6907347	0.09694946	19	0.989618894679533	0.982856648588299	0.846178104601175	1.14161213392484	10255	ENSG00000204625
cg15203150	6	HCG9	29944416	rs138821691	6	30054031	A	G	0.0506958	-0.0069	0.054	0.8983248	0.545162	0.0731631	9.240789e-14	-0.0126568	0.0990676	0.8983397	0.8983397	0.1139703	11	0.993419334878341	0.987422960434542	0.813158447540214	1.19903335658958	10255	ENSG00000204625
cg11329827	6	HCG9	29944848	rs138168337	6	29749292	G	C	0.0357853	-0.26	0.056	3.43624e-06	0.513076	0.0777403	4.115288e-11	-0.506748	0.133447	0.0001462437	0.0001462437	0.002396136	20	0.0151999614014085	0.602451569151056	0.463798949104926	0.782554367302931	10255	ENSG00000204625
cg14731892	6	HCG9	29944980	rs145463269	6	30211185	G	A	0.0447316	-0.25	0.054	3.663203e-06	0.966623	0.0759051	3.796869e-37	-0.258632	0.0594418	1.355052e-05	1.511187e-08	0.001283508	20	0.00196927305426696	0.772107106184275	0.687194488892568	0.867511880633627	10255	ENSG00000204625
cg07466983	6	HCG9	29944982	rs1362126	6	29691019	A	G	0.439364	0.027	0.022	0.2197201	0.334973	0.032425	5.117614e-25	0.0806034	0.0661387	0.2229569	0.01276612	6.384066e-06	20	0.86998853144451	1.0839409203391	0.952154038626402	1.23396831932841	10255	ENSG00000204625
cg14330924	6	HCG9	29945024	rs145463269	6	30211185	G	A	0.0447316	-0.25	0.054	3.663203e-06	0.720095	0.0772718	1.174624e-20	-0.347176	0.0837343	3.380869e-05	9.475654e-07	0.007054463	20	0.00426072893045541	0.706680941466335	0.599718303607681	0.832720879165359	10255	ENSG00000204625
cg11604379	6	HCG9	29945039	rs138168337	6	29749292	G	C	0.0357853	-0.26	0.056	3.43624e-06	0.846277	0.0786146	5.04294e-27	-0.307228	0.0720645	2.014831e-05	5.26789e-06	0.004945651	20	0.00272535643309572	0.735482891689824	0.638601646760873	0.847061836924734	10255	ENSG00000204625
cg05055326	6	HCG9	29945080	rs142758242	6	29921919	C	A	0.0417495	-0.19	0.054	0.0004339635	0.561699	0.0777733	5.113333e-13	-0.33826	0.106939	0.001560906	3.654897e-05	0.004203024	20	0.121390599519906	0.71300988122734	0.578185550615567	0.879273254384469	10255	ENSG00000204625
cg02371052	6	HCG9	29945086	rs2747425	6	29646790	T	C	0.181909	-0.1	0.029	0.0005641775	0.35002	0.0432958	6.248067e-16	-0.285698	0.0900745	0.001514978	0.0001224283	0.002658669	20	0.118512678292108	0.751489531519429	0.629868620646574	0.896594142765163	10255	ENSG00000204625
cg17253810	6	HCG9	29945099	rs2747425	6	29646790	T	C	0.181909	-0.1	0.029	0.0005641775	0.397797	0.0436053	7.330328e-20	-0.251385	0.0779357	0.001257356	7.402059e-05	0.001447592	20	0.101590387761557	0.777722890599691	0.667551343876987	0.906076963383656	10255	ENSG00000204625
cg27538003	6	HCG9	29945149	rs1362126	6	29691019	A	G	0.439364	0.027	0.022	0.2197201	0.374933	0.0323101	3.923923e-31	0.0720129	0.0590044	0.2222883	0.2316147	0.000181305	20	0.869918215482278	1.07466920720717	0.957302616333031	1.20642510029191	10255	ENSG00000204625
cg10432093	6	HCG9	29945155	rs1362126	6	29691019	A	G	0.439364	0.027	0.022	0.2197201	0.371522	0.0328704	1.273349e-29	0.072674	0.0595639	0.2224265	0.2674808	0.0001890788	20	0.869918215482278	1.07537990591563	0.956885782673852	1.2085475225848	10255	ENSG00000204625
cg18609120	6	HCG9	29945409	rs2517774	6	29893982	T	C	0.225646	-0.019	0.024	0.4285551	0.204946	0.0362486	1.56832e-08	-0.0927071	0.118246	0.4330294	0.4330294	0.008653166	20	0.935154447181536	0.911460427962026	0.72291092959029	1.14918737251843	10255	ENSG00000204625
cg16690356	6	HCG9	29945948	rs144447022	6	29244219	T	G	0.0695825	0.061	0.033	0.06453223	-1.42425	0.042046	1.630783e-251	-0.0428296	0.0232046	0.06493016	3.64748e-10	0.06671746	20	0.753450021435942	0.958074632075722	0.915476470915625	1.00265493411204	10255	ENSG00000204625
cg11350053	6	IER3	30711028	rs114965076	6	30710632	T	C	0.0387674	-0.088	0.063	0.1624661	-0.944421	0.090061	9.969605e-26	0.0931788	0.0672967	0.166176	0.2152503	0.08662307	20	0.841628280426504	1.09765797897001	0.962017408813923	1.25242332182117	8870	ENSG00000137331
cg19033654	6	IER3	30711138	rs116771824	6	30710271	G	A	0.0387674	-0.086	0.063	0.1722281	0.622507	0.0935642	2.866749e-11	-0.138151	0.103312	0.1811498	0.1811498	0.3404269	20	0.848365025232591	0.870967165773806	0.711313142984132	1.06645548636092	8870	ENSG00000137331
cg09235583	6	IER3	30711141	rs116771824	6	30710271	G	A	0.0387674	-0.086	0.063	0.1722281	0.674407	0.0927479	3.557803e-13	-0.127519	0.0950473	0.1797121	0.1797121	0.08822944	20	0.847771908984375	0.880276690418212	0.730656591998954	1.06053522294746	8870	ENSG00000137331
cg23756354	6	IER3	30713097	rs143676895	6	30694505	T	G	0.0387674	-0.086	0.063	0.1722281	0.617248	0.0915884	1.590798e-11	-0.139328	0.104139	0.1809259	0.1809259	0.0130859	12	0.848365025232591	0.869942640471106	0.709325727326639	1.06692901237648	8870	ENSG00000137331
cg15343510	6	AIF1	31582285	rs9267576	6	31812038	T	G	0.107356	-0.19	0.031	8.84152e-10	-1.36004	0.0362058	8.31387e-309	0.139702	0.0230949	1.457092e-09	4.553275e-21	8.831919e-09	20	7.33127008939394e-07	1.14993106833455	1.09903881800132	1.20317994256637	199	ENSG00000204472
cg14694191	6	AIF1	31582340	rs183988210	6	31819813	G	C	0.0168986	0.2	0.074	0.006877823	0.547665	0.0897884	1.063948e-09	0.365186	0.147789	0.01347393	0.01347393	0.1779968	13	0.493313705044101	1.44078196867429	1.07844432188269	1.92485846430445	199	ENSG00000204472
cg21440587	6	AIF1	31583458	rs183988210	6	31819813	G	C	0.0168986	0.2	0.074	0.006877823	0.660807	0.0898912	1.964544e-13	0.30266	0.119313	0.01119053	7.375295e-05	0.02387	14	0.447927366996403	1.35345421177177	1.07122892772365	1.71003438756584	199	ENSG00000204472
cg19563932	6	AIF1	31583915	rs191306205	6	31739684	T	C	0.0308151	0.15	0.068	0.02739224	2.09677	0.0845765	1.110635e-135	0.0715387	0.032559	0.02800604	2.941087e-12	0.000736848	20	0.618498298487367	1.0741597198781	1.00775295975084	1.14494241137618	199	ENSG00000204472
cg18113826	6	AIF1	31583942	rs191306205	6	31739684	T	C	0.0308151	0.15	0.068	0.02739224	2.38993	0.0812419	3.281295e-190	0.0627633	0.0285326	0.02782771	1.939668e-10	0.0004965204	20	0.616800337654321	1.06477477721118	1.00686284613648	1.12601764037228	199	ENSG00000204472
cg25403205	6	AIF1	31584215	rs191306205	6	31739684	T	C	0.0308151	0.15	0.068	0.02739224	2.54665	0.0789608	3.294089e-228	0.058901	0.0267642	0.02775437	9.578905e-13	9.989501e-05	20	0.616378718589101	1.06067022918948	1.00646396985956	1.11779593585039	199	ENSG00000204472
cg04812347	6	AIF1	31584223	rs191306205	6	31739684	T	C	0.0308151	0.15	0.068	0.02739224	2.46162	0.0805394	3.658703e-205	0.0609354	0.0276959	0.02779557	5.850426e-11	2.603009e-05	20	0.616750231179025	1.06283025313511	1.00667360592712	1.12211956321126	199	ENSG00000204472
cg20640261	6	MSH5	31707019	rs497309	6	31892484	C	A	0.0735586	0.043	0.032	0.1790292	-0.411488	0.0464003	7.433498e-19	-0.104499	0.0786543	0.183985	7.714691e-17	3.777533e-14	20	0.850838023882468	0.900775698182131	0.772084384950677	1.05091732749826	4439	ENSG00000204410
cg00640087	6	MSH5	31707202	rs3130063	6	31558702	T	C	0.0815109	0.089	0.031	0.004092173	-0.270765	0.0450626	1.8708e-09	-0.328698	0.126888	0.009584872	0.009584872	2.555245e-08	20	0.416674322683246	0.719860381758598	0.56135684967791	0.923118635718014	4439	ENSG00000204410
cg18953509	6	MSH5	31707301	rs1150757	6	32029205	A	G	0.0755467	0.031	0.032	0.3326699	-0.31055	0.0470493	4.097551e-11	-0.099823	0.104147	0.33782	1.943425e-07	3.764084e-09	20	0.904211732970242	0.904997588433614	0.737896933971226	1.10993906786255	4439	ENSG00000204410
cg18025240	6	MSH5	31707490	rs9264548	6	31234771	A	G	0.192843	-0.11	0.027	4.619778e-05	0.243187	0.0389769	4.396286e-10	-0.452327	0.132599	0.0006466829	0.0006466829	0.06206787	20	0.0581183285568336	0.636146115930236	0.490553447780362	0.824949620972424	4439	ENSG00000204410
cg11190728	6	MSH5	31709813	rs115333512	6	31780239	T	C	0.0477137	0.19	0.058	0.0010534	0.845263	0.100498	4.075246e-17	0.224782	0.0736386	0.002269424	1.07989e-07	3.07793e-05	19	0.1624178825	1.25204973959526	1.08377502937323	1.44645199228032	4439	ENSG00000204410
cg23634079	6	MSH5	31712195	rs3117577	6	31727474	G	A	0.0745527	0.052	0.032	0.1041626	-1.80251	0.0219734	0	-0.0288487	0.0177565	0.1042305	5.666622e-28	2.626434e-14	20	0.80045698454797	0.971563450896922	0.938332007541011	1.00597180052763	4439	ENSG00000204410
cg24542360	6	MSH5	31729904	rs115003989	6	31925921	A	G	0.0139165	-0.11	0.086	0.2008725	-0.906859	0.129263	2.289594e-12	0.121298	0.0963961	0.2082734	0.6955814	0.3578474	11	0.863101694967967	1.12896129270941	0.934598404373559	1.36374467843267	4439	ENSG00000204410
cg20631714	6	VPS52	33223187	rs144706539	6	33271953	A	G	0.0218688	0.043	0.08	0.5909223	-3.0659	0.147182	2.282156e-96	-0.0140253	0.0261022	0.5910458	0.0005338918	0.003942382	20	0.952904968557909	0.986072596310585	0.93689354855223	1.03783313130637	6293	ENSG00000223501
cg26554849	6	VPS52	33235742	rs1061783	6	33282628	T	C	0.506958	0.1	0.022	5.481683e-06	0.175425	0.0318136	3.505092e-08	0.570046	0.162527	0.0004525117	0.0004525117	0.1108421	8	0.041974252172486	1.76834839358896	1.28594400130062	2.43172022883259	6293	ENSG00000223501
cg02813606	6	VPS52	33235902	rs1014779	6	33276466	A	G	0.49006	0.13	0.022	3.440008e-09	0.216259	0.0328193	4.416674e-11	0.601131	0.136643	1.086139e-05	1.086139e-05	0.02432958	10	0.00166211801117512	1.82418078258488	1.39558086599395	2.3844089644938	6293	ENSG00000223501
cg02340312	6	VPS52	33238249	rs15604	6	33267715	G	A	0.00695825	-0.057	0.11	0.6043314	-3.66078	0.151164	1.462441e-129	0.0155705	0.0300552	0.6044141	0.2028586	NA	NA	0.952904968557909	1.01569235184505	0.957587965665886	1.07732238769225	6293	ENSG00000223501
cg24536691	6	VPS52	33238768	rs2282850	6	33267103	T	C	0.186879	0.14	0.027	2.158003e-07	0.564535	0.0397965	1.12598e-45	0.247992	0.0509219	1.115755e-06	3.226868e-08	0.001472839	20	0.000285011032019231	1.28144968055557	1.15972751423148	1.41594750805249	6293	ENSG00000223501
cg13012686	6	VPS52	33239881	rs2282850	6	33267103	T	C	0.186879	0.14	0.027	2.158003e-07	-0.309364	0.0401303	1.268128e-14	-0.452541	0.105181	1.688919e-05	2.819803e-05	0.02636263	17	0.00235156300597484	0.636009995226862	0.517525872460279	0.781620273601915	6293	ENSG00000223501
cg14266999	6	VPS52	33240388	rs2282850	6	33267103	T	C	0.186879	0.14	0.027	2.158003e-07	-0.329727	0.0411636	1.145426e-15	-0.424593	0.0975449	1.344104e-05	7.188192e-05	0.004535862	20	0.00195764620964912	0.654035923587898	0.540218817451219	0.791832819452093	6293	ENSG00000223501
cg11222065	6	VPS52	33240468	rs75086869	6	33397796	A	G	0.0616302	-0.033	0.045	0.4633551	0.421859	0.0712429	3.191912e-09	-0.0782252	0.107486	0.4667523	0.4667523	0.1779603	16	0.937490176642772	0.924756148007725	0.749088788325402	1.14161891968753	6293	ENSG00000223501
cg26283141	6	VPS52	33240471	rs75086869	6	33397796	A	G	0.0616302	-0.033	0.045	0.4633551	0.403018	0.0715698	1.790364e-08	-0.0818821	0.1126	0.4671078	0.4671078	0.6013012	10	0.937490176642772	0.92138058306356	0.738910777073662	1.14891026790629	6293	ENSG00000223501
cg07362537	6	VPS52	33240820	rs1061801	6	33282338	A	G	0.184891	0.13	0.028	3.43624e-06	-0.416012	0.0408363	2.2592e-24	-0.312491	0.0739661	2.3917e-05	1.223619e-06	0.0003746469	20	0.00313922441699605	0.731622213516933	0.632886260650168	0.845761863690213	6293	ENSG00000223501
cg16052901	6	VPS52	33240864	rs2282850	6	33267103	T	C	0.186879	0.14	0.027	2.158003e-07	-0.360025	0.0410621	1.821591e-18	-0.388862	0.0871277	8.077228e-06	6.41266e-10	0.002537855	20	0.0013411405100625	0.677827803796916	0.571419140612351	0.804051700311943	6293	ENSG00000223501
cg12086028	6	VPS52	33241026	rs2282850	6	33267103	T	C	0.186879	0.14	0.027	2.158003e-07	-0.458802	0.0404101	7.112381e-30	-0.305142	0.0646956	2.398329e-06	6.274425e-10	0.01187416	20	0.000497733251728972	0.73701871030379	0.649244840066706	0.83665906267665	6293	ENSG00000223501
cg08200507	6	GNMT	42927281	rs80165202	6	43001746	T	C	0.0168986	-0.18	0.096	0.06079272	-1.84311	0.128427	1.043183e-46	0.0976609	0.0525285	0.06299884	0.06299884	0.4984771	20	0.753184142853319	1.1025888338351	0.994719033591304	1.22215630287953	27232	ENSG00000124713
cg26549425	6	GNMT	42927283	rs114269434	6	42948150	A	G	0.0168986	-0.17	0.094	0.07052706	-1.92818	0.127929	2.464725e-51	0.0881662	0.0491004	0.07255328	0.1121286	0.7402744	20	0.758122418376337	1.0921696255366	0.991961895727527	1.20250031385521	27232	ENSG00000124713
cg07604616	6	GNMT	42927504	rs9471975	6	42919222	T	C	0.411531	-0.021	0.022	0.3398076	0.209512	0.0326043	1.311029e-10	-0.100233	0.106158	0.3450751	0.3450751	0.7856934	20	0.904354935147187	0.904626615477009	0.734692907501918	1.11386581396562	27232	ENSG00000124713
cg24815792	6	GNMT	42927959	rs2395943	6	42940673	A	G	0.411531	-0.022	0.022	0.3173105	0.816126	0.0303229	1.485708e-159	-0.0269566	0.0269752	0.3176443	0.9059533	0.9481257	20	0.897997877493766	0.973403486318924	0.923275143439935	1.02625349973962	27232	ENSG00000124713
cg21280719	6	GNMT	42927975	rs9471975	6	42919222	T	C	0.411531	-0.021	0.022	0.3398076	0.812943	0.0303444	4.160207e-158	-0.0258321	0.0270793	0.3401139	0.7414016	0.9567052	20	0.904211732970242	0.974498694204516	0.924125376215867	1.02761782053313	27232	ENSG00000124713
cg10862848	6	GNMT	42927986	rs28868299	6	42921221	T	G	0.455268	-0.019	0.022	0.3877877	0.717604	0.0304089	3.998161e-123	-0.026477	0.0306781	0.3881053	0.8712339	0.9743852	20	0.922798181497751	0.973870442598128	0.917038267873909	1.03422471252495	27232	ENSG00000124713
cg25671484	6	GNMT	42927993	rs2395943	6	42940673	A	G	0.411531	-0.022	0.022	0.3173105	0.836091	0.0300175	9.794625e-171	-0.0263129	0.0263299	0.3176222	0.904394	0.9407394	20	0.897997877493766	0.974030267851062	0.925038885476801	1.0256163039038	27232	ENSG00000124713
cg16682276	6	GNMT	42928056	rs9471975	6	42919222	T	C	0.411531	-0.021	0.022	0.3398076	0.811467	0.0305935	5.098492e-155	-0.0258791	0.0271289	0.3401201	0.9843084	0.9596969	20	0.904211732970242	0.974452893842205	0.923992112160246	1.02766942468527	27232	ENSG00000124713
cg23093754	6	GNMT	42928079	rs9471975	6	42919222	T	C	0.411531	-0.021	0.022	0.3398076	0.669676	0.0319474	1.462541e-97	-0.0313584	0.0328857	0.3403078	0.8455711	0.948506	20	0.904211732970242	0.969128175288038	0.908632668079864	1.03365138975453	27232	ENSG00000124713
cg24153763	6	GNMT	42928144	rs9471975	6	42919222	T	C	0.411531	-0.021	0.022	0.3398076	0.785072	0.0307882	2.015338e-143	-0.0267491	0.0280425	0.3401457	0.9759963	0.9579685	20	0.904211732970242	0.973605488499337	0.921536954616256	1.02861599037095	27232	ENSG00000124713
cg27588902	6	GNMT	42928151	rs9471975	6	42919222	T	C	0.411531	-0.021	0.022	0.3398076	0.716574	0.0314826	1.118684e-114	-0.0293061	0.0307286	0.3402319	0.8370882	0.959263	20	0.904211732970242	0.971119159391695	0.914357033812092	1.0314050057731	27232	ENSG00000124713
cg09436375	6	GNMT	42928200	rs9471975	6	42919222	T	C	0.411531	-0.021	0.022	0.3398076	0.752126	0.0310455	1.167794e-129	-0.0279208	0.0292731	0.3401822	0.9007498	0.955545	20	0.904211732970242	0.972465383009699	0.91824037521322	1.02989254957626	27232	ENSG00000124713
cg17345569	6	GNMT	42928274	rs2296804	6	42931261	C	G	0.411531	-0.021	0.022	0.3398076	0.566048	0.032675	3.123533e-67	-0.0370993	0.0389249	0.3405396	0.6545488	0.9260498	20	0.904211732970242	0.963580447059815	0.892800520819577	1.03997170286556	27232	ENSG00000124713
cg07941301	6	GNMT	42928277	rs9471975	6	42919222	T	C	0.411531	-0.021	0.022	0.3398076	0.339689	0.0333332	2.182149e-24	-0.0618213	0.0650487	0.3419165	0.3419165	0.9448042	20	0.904211732970242	0.940050858870817	0.827524345185448	1.06787869433101	27232	ENSG00000124713
cg04013093	6	GNMT	42928303	rs9471975	6	42919222	T	C	0.411531	-0.021	0.022	0.3398076	0.556161	0.0325797	2.44753e-65	-0.0377588	0.0396187	0.3405614	0.6665783	0.9266898	20	0.904211732970242	0.962945175258881	0.890999464964754	1.04070030007374	27232	ENSG00000124713
cg11409096	6	GNMT	42928337	rs9471975	6	42919222	T	C	0.411531	-0.021	0.022	0.3398076	0.333974	0.0330818	5.789409e-24	-0.0628792	0.0661672	0.3419563	0.3419563	0.8999264	20	0.904211732970242	0.939056904911863	0.824839124721558	1.0690907405251	27232	ENSG00000124713
cg23696834	6	GNMT	42928345	rs9471975	6	42919222	T	C	0.411531	-0.021	0.022	0.3398076	0.326165	0.0334863	2.03069e-22	-0.0643846	0.0677737	0.3421151	0.3421151	0.9382205	20	0.904211732970242	0.937644312172535	0.821009127542629	1.07084906446897	27232	ENSG00000124713
cg19051105	6	GNMT	42928407	rs6458312	6	42904274	G	T	0.44831	-0.013	0.022	0.5545813	0.19931	0.0333994	2.409671e-09	-0.0652251	0.110921	0.55651	0.55651	0.7045412	15	0.949145447390032	0.936856553230225	0.753798445778395	1.16436987399739	27232	ENSG00000124713
cg05642143	6	GNMT	42928409	rs1053539	6	42903766	T	G	0.480119	-0.0024	0.022	0.9131304	0.213368	0.0333927	1.662439e-10	-0.0112481	0.103123	0.913143	0.913143	0.3273866	18	0.993443037356369	0.988814923357803	0.807857837200339	1.21030570928611	27232	ENSG00000124713
cg24101359	6	GNMT	42928495	rs10948059	6	42928461	T	C	0.487078	0.021	0.022	0.3398076	0.269319	0.0309908	3.615286e-18	0.0779745	0.0821789	0.3427026	0.3427026	0.8023069	20	0.904211732970242	1.08109509039378	0.920262665233001	1.27003586978901	27232	ENSG00000124713
cg10056627	6	GNMT	42928773	rs6940837	6	42924969	A	G	0.454274	-0.023	0.022	0.2958129	-0.366988	0.0317041	5.492297e-31	0.0626724	0.0601915	0.2977751	0.2977751	0.9964799	20	0.894059632137031	1.06467799358281	0.9461984631691	1.19799309990735	27232	ENSG00000124713
cg24751129	6	GNMT	42928920	rs58497441	6	42921561	A	G	0.455268	-0.022	0.022	0.3173105	-0.509075	0.0322674	4.497575e-56	0.0432157	0.0433024	0.3182807	0.5955876	0.9912193	20	0.897997877493766	1.04416309654166	0.959198725481911	1.13665348297007	27232	ENSG00000124713
cg11336178	6	GNMT	42931581	rs6458314	6	42922215	C	A	0.411531	-0.021	0.022	0.3398076	0.458838	0.0333618	4.85971e-43	-0.0457678	0.0480625	0.3409678	0.8140622	0.8064247	20	0.904211732970242	0.955263748682751	0.869384055721827	1.04962682895049	27232	ENSG00000124713
cg23170186	6	PPP2R5D	42951711	rs9296403	6	42925683	T	C	0.462227	0.017	0.022	0.4396838	0.178634	0.0325296	3.987012e-08	0.0951667	0.12437	0.4441592	0.4441592	0.653059	17	0.93516463568349	1.09984218353725	0.861915104351325	1.40344776716539	5528	ENSG00000112640
cg24109273	6	YIPF3	43484729	rs113855681	6	43614667	C	G	0.0238569	-0.04	0.067	0.5504974	1.28838	0.0854269	2.137531e-51	-0.0310467	0.052044	0.5508094	0.5508094	0.5525171	20	0.949145447390032	0.969430299623907	0.875418746213582	1.07353778965068	25844	ENSG00000137207
cg11226100	6	CAPN11	44126570	rs60245793	6	44068896	C	G	0.115308	0.042	0.032	0.1893515	-0.407915	0.0489331	7.673003e-17	-0.102963	0.0794141	0.1947935	0.1947935	0.2808391	20	0.8554189642621	0.902160352797049	0.772120513168466	1.05410138479421	11131	ENSG00000137225
cg19172468	6	CAPN11	44151803	rs41282656	6	44151804	C	G	0.164016	0.004	0.03	0.8939298	1.16219	0.0384587	1.32389e-200	0.00344177	0.0258136	0.8939308	0.4544998	0.5371755	20	0.993419334878341	1.00344769969129	0.953941542134416	1.05552304993744	11131	ENSG00000137225
cg14071023	6	CLIC5	45901289	rs76783700	6	45973428	A	C	0.0377734	-0.0035	0.06	0.9534831	-1.17763	0.0825098	3.242223e-46	0.00297207	0.0509502	0.9534835	0.8163029	0.8394085	10	0.996307080941518	1.00297649097878	0.907655550519728	1.10830792681219	53405	ENSG00000112782
cg17978764	6	CLIC5	45905407	rs3777578	6	45908493	T	C	0.0337972	-0.026	0.071	0.7142179	-0.590538	0.0967715	1.044935e-09	0.0440277	0.120446	0.7147086	0.7147086	0.8835816	6	0.978065772029667	1.04501130130058	0.825268525625284	1.32326459320439	53405	ENSG00000112782
cg08748415	6	CLIC5	45983741	rs9472670	6	45996395	G	T	0.135189	0.006	0.032	0.8512686	-0.4658	0.0470078	3.804939e-23	-0.0128811	0.0687113	0.8512949	0.8512949	0.9235948	16	0.990884149570359	0.987201506301526	0.862814768214234	1.12952032110097	53405	ENSG00000112782
cg03453374	6	CLIC5	46000514	rs16874143	6	46005219	T	C	0.082505	0.0034	0.044	0.9384066	-0.707317	0.0631698	4.213784e-29	-0.00480689	0.0622084	0.9384081	0.9384081	0.5055897	11	0.995045467055161	0.995204644606474	0.880966786085591	1.12425610169379	53405	ENSG00000112782
cg26815032	6	COL21A1	55956315	rs62413470	6	55999537	A	G	0.189861	0.0091	0.031	0.769103	0.358905	0.0474192	3.767906e-14	0.0253549	0.0864389	0.7692716	0.7692716	0.7396476	20	0.984276950730101	1.02567906943962	0.865831169338756	1.21503774724345	81578	ENSG00000124749
cg22935609	6	COL21A1	55989097	rs62411455	6	55968366	G	A	0.16998	0.021	0.031	0.4981399	-0.292536	0.0482985	1.388317e-09	-0.0717861	0.106631	0.5008062	0.5008062	0.8063188	15	0.942767523015221	0.930729957658725	0.755192300133972	1.14706976478671	81578	ENSG00000124749
cg07143470	6	COL21A1	56111812	rs7768520	6	56110642	G	A	0.45328	0.016	0.022	0.4670589	0.481592	0.0315691	1.520921e-52	0.0332231	0.0457337	0.4675644	0.6252279	0.6211061	20	0.937490176642772	1.03378115009029	0.945146863927527	1.13072741080793	81578	ENSG00000124749
cg25383699	6	COL21A1	56111908	rs72870235	6	56177456	A	T	0.0248509	-0.018	0.057	0.7521623	1.69283	0.0891989	2.584151e-80	-0.0106331	0.033676	0.7521955	0.4675307	0.6043243	20	0.983529142253903	0.98942323157127	0.926225030833474	1.05693357292667	81578	ENSG00000124749
cg00684824	6	COL21A1	56112024	rs72870235	6	56177456	A	T	0.0248509	-0.018	0.057	0.7521623	1.54857	0.0898414	1.407705e-66	-0.0116236	0.0368143	0.7522025	0.7813345	0.4302246	20	0.983529142253903	0.988443693056933	0.919633895327079	1.06240204858536	81578	ENSG00000124749
cg19246007	6	COL21A1	56112216	rs9296834	6	56112213	G	C	0.224652	0.02	0.025	0.4237108	-0.524477	0.035811	1.434715e-48	-0.0381332	0.0477376	0.4244011	0.7059003	0.3919377	20	0.935154447181536	0.962584716067436	0.876604904588466	1.05699766309386	81578	ENSG00000124749
cg11386080	6	COL21A1	56112392	rs7757985	6	56108509	A	G	0.379722	-0.00095	0.022	0.9655566	-0.281298	0.0336784	6.683895e-17	0.0033772	0.0782098	0.9655571	0.9868977	0.8218191	20	0.997565408515338	1.00338290916511	0.860781993607764	1.16960771703061	81578	ENSG00000124749
cg15703636	6	COL21A1	56112498	rs9296834	6	56112213	G	C	0.224652	0.02	0.025	0.4237108	-0.258576	0.0355093	3.290743e-13	-0.0773467	0.097265	0.4264882	0.4264882	0.1842459	20	0.935154447181536	0.925568903234212	0.764918413394916	1.11995969718132	81578	ENSG00000124749
cg05950711	6	COL21A1	56112590	rs6925652	6	56112781	C	T	0.316103	-0.00074	0.023	0.9743334	-0.438614	0.0343022	1.944697e-37	0.00168713	0.0524381	0.9743334	0.3334872	0.734422	20	0.997646723131832	1.00168855400453	0.903850285220102	1.11011743386168	81578	ENSG00000124749
cg20368283	6	COL21A1	56112592	rs6925652	6	56112781	C	T	0.316103	-0.00074	0.023	0.9743334	-0.422918	0.0350414	1.538549e-33	0.00174975	0.0543843	0.9743335	0.3690625	0.7413836	20	0.997646723131832	1.00175128170577	0.900465454210352	1.11442990478647	81578	ENSG00000124749
cg12569497	6	COL21A1	56112696	rs9370494	6	56106540	C	T	0.10835	0.015	0.035	0.6682351	-0.841628	0.0471508	2.906009e-71	-0.0178226	0.0415981	0.668325	0.3471967	0.213147	20	0.971518033746286	0.982335283181032	0.905421338700799	1.06578293147699	81578	ENSG00000124749
cg14192087	6	TPBG	83072400	rs770911	6	83074365	C	T	0.361829	-0.0087	0.022	0.6925075	-0.331591	0.0337701	9.32013e-23	0.0262372	0.0664006	0.6927438	0.6927438	0.5633921	20	0.975740069570171	1.02658442542164	0.901308235594067	1.16927321963685	7162	ENSG00000146242
cg27472295	6	TPBG	83073619	rs78674828	6	83115301	A	C	0.0119284	-0.025	0.085	0.768668	0.715456	0.126386	1.505759e-08	-0.0349427	0.118966	0.7689707	0.7689707	0.7096207	15	0.984276950730101	0.96566074703313	0.764819011057215	1.21924359211675	7162	ENSG00000146242
cg03440125	6	TPBG	83075080	rs140236441	6	83310414	G	A	0.00596421	0.087	0.12	0.468452	1.34537	0.125672	9.600828e-27	0.0646664	0.0893994	0.4694691	0.6821427	0.5997395	8	0.937490176642772	1.06680307950856	0.895335810336471	1.27110833422519	7162	ENSG00000146242
cg10805721	6	TPBG	83075187	rs117902951	6	83189578	C	T	0.00695825	0.12	0.13	0.3559671	1.34072	0.126663	3.501848e-26	0.0895044	0.0973311	0.3577887	0.5173471	0.6654282	7	0.912776345320381	1.0936321452832	0.903693923608707	1.32349154724937	7162	ENSG00000146242
cg01354879	6	ME1	84140050	rs7751382	6	84176515	G	A	0.301193	-0.015	0.024	0.5319711	0.286254	0.0355592	8.274157e-16	-0.052401	0.0840938	0.5332025	0.5332025	0.05815659	20	0.94858737222594	0.9489482622836	0.804749002757009	1.11898592158053	4199	ENSG00000065833
cg08257003	6	ME1	84140564	rs3812142	6	84141393	C	T	0.322068	-0.028	0.024	0.243345	0.689972	0.0331567	3.558509e-96	-0.0405814	0.0348387	0.2440848	0.8320381	0.5867895	20	0.877633257580602	0.96023099852682	0.896851258269876	1.02808973286221	4199	ENSG00000065833
cg01121127	6	ME1	84140785	rs12211109	6	84153773	G	A	0.327038	-0.03	0.024	0.2112995	0.733807	0.0317264	2.351484e-118	-0.0408827	0.0327539	0.2119657	0.6260398	0.5428765	20	0.865912500737463	0.959941724508284	0.900252189818614	1.02358886195834	4199	ENSG00000065833
cg16701167	6	ME1	84141234	rs13201274	6	84176481	A	G	0.223658	-0.026	0.026	0.3173105	-0.486434	0.0391648	2.031461e-35	0.0534502	0.0536232	0.318874	0.318874	0.2928685	20	0.897997877493766	1.05490445621755	0.949659982131197	1.17181247255494	4199	ENSG00000065833
cg25262528	6	NT5E	86158972	rs80213317	6	86794889	T	C	0.00497018	-0.22	0.088	0.01241933	0.898524	0.121524	1.426619e-13	-0.244846	0.103385	0.01787074	0.05938631	0.5136896	6	0.540663986727273	0.782825084022544	0.639236617320415	0.958667096925288	4907	ENSG00000135318
cg27039625	6	NT5E	86159096	rs112668495	6	86140322	G	A	0.137177	0.0083	0.032	0.7953459	0.536752	0.0456505	6.43628e-32	0.0154634	0.0596324	0.7953946	0.01997004	0.09373692	20	0.986627561994811	1.01558357701917	0.903556980978925	1.14149967696957	4907	ENSG00000135318
cg17644557	6	NT5E	86159103	rs7765636	6	86136661	A	G	0.302187	0.042	0.023	0.06783716	-0.421693	0.033734	7.412659e-36	-0.0995984	0.0551209	0.0707764	0.1875161	0.2681934	16	0.755121911586639	0.905200873720059	0.812503250638826	1.00847426904362	4907	ENSG00000135318
cg13315970	6	NT5E	86159197	rs2295890	6	86159462	C	G	0.143141	0.0039	0.031	0.8998851	1.01085	0.0422543	1.77046e-126	0.00385816	0.0306678	0.8998865	0.5869192	0.3007038	20	0.993443037356369	1.00386561228024	0.945302092471886	1.06605726946357	4907	ENSG00000135318
cg21730993	6	NT5E	86159210	rs2295890	6	86159462	C	G	0.143141	0.0039	0.031	0.8998851	0.992188	0.0420263	3.133066e-123	0.00393071	0.0312445	0.8998865	0.4300016	0.2138322	20	0.993443037356369	1.0039384453724	0.944302697598046	1.06734038212583	4907	ENSG00000135318
cg10663055	6	NT5E	86159251	rs9362220	6	86154351	T	C	0.143141	0.0036	0.031	0.9075503	0.325631	0.0433985	6.224463e-14	0.0110555	0.0952112	0.9075613	0.9075613	0.1928009	20	0.993443037356369	1.011116837872	0.838988355192839	1.21855953482608	4907	ENSG00000135318
cg24635468	6	NT5E	86159682	rs6919207	6	86129271	T	C	0.100398	0.029	0.037	0.433167	0.420103	0.0513627	2.858743e-16	0.0690307	0.0884771	0.4352675	0.4352675	0.6846132	20	0.935154447181536	1.07146910274488	0.900878918578321	1.27436219725138	4907	ENSG00000135318
cg27297263	6	NT5E	86160468	rs9362220	6	86154351	T	C	0.143141	0.0036	0.031	0.9075503	0.320747	0.0454564	1.711694e-12	0.0112238	0.0966623	0.9075627	0.9075627	0.2248996	20	0.993443037356369	1.01128702315651	0.836746344155781	1.22223592651198	4907	ENSG00000135318
cg00925339	6	NT5E	86162725	rs111955106	6	86536309	T	G	0.00397614	-0.21	0.096	0.02870604	1.06729	0.128824	1.182021e-16	-0.196759	0.0930296	0.03442836	0.03442836	0.8852907	6	0.658397539260006	0.821388564104989	0.684479204010523	0.985682500343842	4907	ENSG00000135318
cg24702826	6	NT5E	86171768	rs9362220	6	86154351	T	C	0.143141	0.0036	0.031	0.9075503	-0.440798	0.0445121	4.044146e-23	-0.008167	0.0703318	0.9075566	0.9075566	0.2717735	20	0.993443037356369	0.991866259339902	0.864142729189697	1.1384678053583	4907	ENSG00000135318
cg06516476	6	NT5E	86174584	rs6942065	6	86168265	A	G	0.136183	-0.008	0.032	0.8025873	0.475588	0.0467846	2.827049e-24	-0.0168213	0.0673055	0.8026458	0.8026458	0.06600589	20	0.987448921038985	0.983319388109992	0.861793083048943	1.12198280312502	4907	ENSG00000135318
cg03285617	6	NT5E	86179345	rs9450284	6	86199329	G	C	0.38668	0.021	0.022	0.3398076	0.390587	0.0332651	7.796737e-32	0.0537653	0.0565113	0.341398	0.01934298	0.217938	20	0.904211732970242	1.05523690898688	0.944597046731722	1.17883592579604	4907	ENSG00000135318
cg19372952	6	ZNF292	87884827	rs4707352	6	87929705	G	A	0.489066	0.00071	0.022	0.9742546	-0.246248	0.0321358	1.819939e-14	-0.00288327	0.0893415	0.9742548	0.9742548	0.132652	20	0.997608778094695	0.997120882630936	0.836948608516131	1.18794636189366	23036	ENSG00000188994
cg13907754	6	RRAGD	90117574	rs4263556	6	90087811	C	T	0.430417	-0.0078	0.022	0.7229301	-0.254431	0.0256964	4.103143e-23	0.0306566	0.0865228	0.7231003	0.7231003	0.6521735	20	0.979782438305596	1.03113135257575	0.870290610546409	1.22169750354671	58528	ENSG00000025039
cg12682931	6	RRAGD	90119710	rs6454756	6	90113257	C	T	0.4334	-0.0057	0.022	0.7955651	-0.19124	0.0332348	8.705596e-09	0.0298055	0.115155	0.7957674	0.7957674	0.4157638	12	0.986627561994811	1.03025413003658	0.822095837573589	1.29111902036897	58528	ENSG00000025039
cg10675614	6	RRAGD	90120254	rs6454756	6	90113257	C	T	0.4334	-0.0057	0.022	0.7955651	-0.374788	0.0331734	1.34461e-29	0.0152086	0.0587153	0.7956176	0.7129506	0.5895498	20	0.986627561994811	1.01532483928833	0.904951988563981	1.13915936127366	58528	ENSG00000025039
cg15721981	6	SLC16A10	111408429	rs9487584	6	111414097	G	A	0.319085	0.024	0.023	0.2967268	0.5241	0.0330156	9.543587e-57	0.0457928	0.0439795	0.2977683	0.5240974	0.9525295	20	0.894059632137031	1.04685747961385	0.960398458208729	1.14109989791891	117247	ENSG00000112394
cg17995965	6	CITED2	139695593	rs12198662	6	139697704	T	C	0.193837	-0.0081	0.027	0.7641772	-0.233465	0.0397232	4.169812e-09	0.0346946	0.115799	0.7644747	0.7644747	0.7982438	14	0.983529142253903	1.03530347883133	0.825082877596719	1.2990856099236	10370	ENSG00000164442
cg27296341	6	IPCEF1	154485839	rs2473546	6	154678347	C	G	0.337972	-0.044	0.023	0.05574249	0.229157	0.0347524	4.281583e-11	-0.192008	0.104506	0.06616797	0.1193183	0.4216948	8	0.753904689168096	0.825300266063144	0.672441769069098	1.01290633701534	26034	ENSG00000074706
cg24873280	6	IPCEF1	154651158	rs2092418	6	154656659	A	T	0.455268	-0.04	0.022	0.06903635	0.249372	0.0327489	2.643894e-14	-0.160403	0.0907016	0.07698274	0.03837757	0.4534114	20	0.764169204383868	0.851800444207874	0.713068253457517	1.01752390915543	26034	ENSG00000074706
cg14295437	6	IPCEF1	154651280	rs2473546	6	154678347	C	G	0.337972	-0.044	0.023	0.05574249	0.637076	0.0331955	4.347819e-82	-0.0690656	0.0362814	0.05696107	0.01415225	0.2669333	20	0.743419180786539	0.933265455856165	0.869204247442978	1.0020480383715	26034	ENSG00000074706
cg19963522	6	IPCEF1	154677796	rs742517	6	154677723	T	G	0.337972	-0.043	0.023	0.06154422	0.338954	0.0340764	2.602119e-23	-0.126861	0.0690439	0.06615204	0.1837582	0.3055145	11	0.75385856839396	0.88085610308637	0.769367104747666	1.00850097379584	26034	ENSG00000074706
cg19690214	6	IPCEF1	154678326	rs742517	6	154677723	T	G	0.337972	-0.043	0.023	0.06154422	0.413128	0.0335246	6.799601e-35	-0.104084	0.0563098	0.06454244	0.06454244	0.2626318	9	0.753450021435942	0.901149597675655	0.806984185143701	1.00630298875856	26034	ENSG00000074706
cg00756845	6	IPCEF1	154678593	rs2473546	6	154678347	C	G	0.337972	-0.044	0.023	0.05574249	0.649626	0.0327709	1.875461e-87	-0.0677312	0.0355694	0.05688454	0.3506346	0.2448774	20	0.743405494706808	0.934511636547302	0.87158034730778	1.00198679506701	26034	ENSG00000074706
cg13221458	6	SOD2	160112632	rs5746136	6	160103084	T	C	0.32505	0.024	0.024	0.3173105	-0.85366	0.0331695	4.584675e-146	-0.0281142	0.0281354	0.3176755	0.4472662	0.7676928	20	0.897997877493766	0.972277326390286	0.920112269793645	1.02739984070058	6648	ENSG00000291237
cg20761498	7	CHST12	2443303	rs2023968	7	2451461	C	T	0.32505	-0.0062	0.023	0.7874948	-1.19214	0.0243246	0	0.00520073	0.0192933	0.7874979	0.510766	0.5711419	20	0.986412610449026	1.00521427727132	0.967911967990135	1.04395417832089	55501	ENSG00000136213
cg10152449	7	CHST12	2444534	rs1548598	7	2438912	T	C	0.194831	0.0051	0.027	0.8501799	0.279469	0.0411921	1.164517e-11	0.0182489	0.0966491	0.8502372	0.8622563	0.5689037	15	0.990884149570359	1.01841642869545	0.842667068099257	1.23082064257746	55501	ENSG00000136213
cg21159568	7	CHST12	2445331	rs17793630	7	2445320	G	A	0.0735586	0.036	0.044	0.4132534	1.21601	0.0632352	2.076e-82	0.0296049	0.0362165	0.4136757	0.8020728	0.2057968	10	0.929783761316459	1.0300474817856	0.959465001469555	1.10582232088486	55501	ENSG00000136213
cg03573679	7	CHST12	2445727	rs17793630	7	2445320	G	A	0.0735586	0.036	0.044	0.4132534	0.498377	0.0655738	2.955829e-14	0.0722345	0.0887967	0.4159419	0.4159419	0.3596482	7	0.929783761316459	1.07490738029209	0.903203824289382	1.27925263947533	55501	ENSG00000136213
cg07921503	7	CHST12	2445843	rs17793630	7	2445320	G	A	0.0735586	0.036	0.044	0.4132534	0.421141	0.0657742	1.525201e-10	0.085482	0.105328	0.4170312	0.4170312	0.3315731	3	0.929783761316459	1.08924195481242	0.886068621919366	1.3390024279988	55501	ENSG00000136213
cg17228698	7	CHST12	2451914	rs6962495	7	2432931	T	G	0.193837	0.0071	0.027	0.7925791	0.296576	0.0388369	2.233175e-14	0.0239399	0.0910931	0.7926992	0.7926992	0.6833768	11	0.986627561994811	1.02422875989235	0.856755605071676	1.22443850542754	55501	ENSG00000136213
cg19271753	7	TNRC18	5396704	rs6463418	7	5389647	G	C	0.347913	0.031	0.022	0.1588083	0.231396	0.0331164	2.801469e-12	0.13397	0.0969892	0.1671918	0.1671918	0.169146	18	0.842234323060052	1.14335851837458	0.945417328038984	1.38274248077438	84629	ENSG00000182095
cg02639601	7	TNRC18	5399044	rs4487655	7	5402693	A	G	0.347913	-0.016	0.022	0.4670589	-0.375344	0.03267	1.498856e-30	0.0426275	0.0587302	0.4679492	0.03390509	0.5520395	20	0.937490176642772	1.04354910040224	0.930080914296152	1.17086019959289	84629	ENSG00000182095
cg16028599	7	TNRC18	5400758	rs6974185	7	5400928	G	A	0.361829	0.0056	0.023	0.8076349	-0.271823	0.034553	3.637771e-15	-0.0206017	0.0846546	0.8077252	0.8077252	0.9569964	20	0.989233870023786	0.979609065166424	0.829838051420599	1.15641108396203	84629	ENSG00000182095
cg09505513	7	TNRC18	5432820	rs13243906	7	5431621	G	C	0.499006	-0.02	0.022	0.3633021	0.655369	0.0309871	2.775336e-99	-0.0305171	0.0335999	0.363745	0.365993	0.38627	17	0.912776345320381	0.969943845885634	0.908125309359726	1.03597053674753	84629	ENSG00000182095
cg09022230	7	TNRC18	5457225	rs4292598	7	5502979	A	G	0.198807	-0.035	0.025	0.1615133	-0.27507	0.0371824	1.384184e-13	0.127241	0.0924993	0.1689503	0.1689503	0.3895182	20	0.844838733859451	1.1356906862585	0.947377509457539	1.36143545944301	84629	ENSG00000182095
cg05971148	7	ACTB	5568411	rs852389	7	5573946	G	A	0.304175	0.024	0.023	0.2967268	-0.208218	0.0344056	1.431879e-09	-0.115264	0.112091	0.3038065	0.3038065	0.8681678	20	0.894059632137031	0.891130854304434	0.715365012184871	1.11008252565772	60	ENSG00000075624
cg02506717	7	CREB5	28338790	rs150896293	7	28628929	C	T	0.114314	0.018	0.033	0.5854409	-0.294169	0.0470214	3.948162e-10	-0.0611893	0.112606	0.5868592	0.5868592	0.6868066	8	0.952904968557909	0.940645158792617	0.754351333462697	1.17294591460246	9586	ENSG00000146592
cg11316904	7	CREB5	28355605	rs7792124	7	28355489	T	C	0.302187	-0.006	0.024	0.8025873	-0.634644	0.0339946	8.849212e-78	0.00945411	0.0378198	0.8026047	0.7572565	0.2626337	20	0.987448921038985	1.00949894126648	0.937374217630204	1.08717318361339	9586	ENSG00000146592
cg17534654	7	CREB5	28399287	rs758918	7	28387716	T	A	0.0298211	-0.01	0.071	0.8879923	-1.49049	0.095723	1.148322e-54	0.0067092	0.0476373	0.8879969	0.9749254	0.8734157	11	0.993419334878341	1.0067317571008	0.916988903198584	1.10525746518852	9586	ENSG00000146592
cg20440891	7	CREB5	28448103	rs79317757	7	28631084	A	G	0.117296	0.018	0.032	0.5737754	0.699855	0.0458003	1.030323e-52	0.0257196	0.0457547	0.5740348	0.5072671	0.4694408	20	0.952904968557909	1.02605320281532	0.938042884441693	1.12232094339074	9586	ENSG00000146592
cg25171348	7	CREB5	28448200	rs79317757	7	28631084	A	G	0.117296	0.018	0.032	0.5737754	0.633561	0.0464635	2.456786e-42	0.0284108	0.0505511	0.574101	0.8067602	0.4097931	20	0.952904968557909	1.02881823615477	0.931769925335312	1.13597459444047	9586	ENSG00000146592
cg04422003	7	CREB5	28448295	rs79317757	7	28631084	A	G	0.117296	0.018	0.032	0.5737754	0.631244	0.0467523	1.524354e-41	0.0285151	0.0507375	0.5741075	0.163734	0.3236083	20	0.952904968557909	1.02892554749299	0.931526724131412	1.13650822339091	9586	ENSG00000146592
cg11093548	7	CREB5	28450001	rs4722820	7	28626931	A	G	0.114314	0.021	0.033	0.5245394	-0.310175	0.0465563	2.694477e-11	-0.0677036	0.106876	0.5264199	0.5264199	0.9275335	7	0.946165608804301	0.934537429424411	0.75791763514678	1.15231545816459	9586	ENSG00000146592
cg14927519	7	CREB5	28450696	rs41273	7	28644857	A	G	0.10835	0.023	0.035	0.5110891	-0.355643	0.0505456	1.97711e-12	-0.0646715	0.0988415	0.5129215	0.5129215	0.6795292	8	0.946165608804301	0.937375340605189	0.772285607093281	1.1377559300656	9586	ENSG00000146592
cg05929675	7	CREB5	28452098	rs79317757	7	28631084	A	G	0.117296	0.018	0.032	0.5737754	0.261841	0.0478559	4.463897e-08	0.0687441	0.122856	0.5757859	0.5757859	0.4015014	6	0.952904968557909	1.07116206370083	0.841933993778242	1.36280061761473	9586	ENSG00000146592
cg16534307	7	CREB5	28452289	rs11971210	7	28483754	C	T	0.104374	-0.065	0.037	0.07895928	0.34287	0.0601184	1.175425e-08	-0.189576	0.112916	0.09316897	0.09316897	0.7885595	3	0.790035912364181	0.827309838960364	0.663058962413619	1.0322484250106	9586	ENSG00000146592
cg03226887	7	CREB5	28574260	rs4722807	7	28574273	C	T	0.252485	-0.034	0.025	0.1738299	1.07679	0.0316008	1.73905e-254	-0.0315752	0.0232356	0.1741726	0.05321233	0.1894934	20	0.845772014662226	0.968918091073587	0.925781553049386	1.01406456427805	9586	ENSG00000146592
cg20315150	7	CREB5	28647577	rs160340	7	28632303	A	T	0.282306	-0.044	0.023	0.05574249	0.631098	0.0344929	8.83292e-75	-0.0697197	0.0366431	0.05708344	0.2481031	0.8816508	20	0.743419180786539	0.932655206525291	0.868020301300717	1.00210298417592	9586	ENSG00000146592
cg16989544	7	CREB5	28666703	rs79198346	7	28666704	A	G	0.00795229	0.058	0.14	0.6786649	-1.49043	0.210885	1.577507e-12	-0.0389149	0.0940937	0.6791848	0.6791848	0.4719057	3	0.973560704108024	0.961832557614318	0.799844014660486	1.1566278573449	9586	ENSG00000146592
cg11967592	7	CREB5	28725406	rs56381057	7	28750482	T	A	0.10338	0.011	0.041	0.788474	0.371654	0.061918	1.944634e-09	0.0295974	0.110428	0.78868	0.78868	0.8044467	20	0.986412610449026	1.03003975645846	0.829575230228422	1.27894597285994	9586	ENSG00000146592
cg05277054	7	CREB5	28725646	rs34185967	7	28741324	T	G	0.352883	-0.0032	0.023	0.8893471	0.195752	0.0347685	1.800411e-08	-0.0163472	0.117531	0.8893806	0.8893806	0.7207908	20	0.993419334878341	0.983785690360109	0.781368851173473	1.23863945063053	9586	ENSG00000146592
cg10421188	7	CREB5	28824953	rs4722842	7	28800227	A	C	0.186879	-0.043	0.029	0.1381386	0.291446	0.0424341	6.501178e-12	-0.14754	0.101796	0.1472349	0.1472349	0.1233569	20	0.82673541774655	0.862827924514123	0.70676280812822	1.05335484374595	9586	ENSG00000146592
cg21159940	7	CREB5	28838234	rs7791555	7	28838253	G	T	0.263419	0.027	0.026	0.2990552	-0.266003	0.0379416	2.368884e-12	-0.101503	0.0988098	0.3043011	0.3043011	0.2856555	20	0.894059632137031	0.903478468902748	0.744404873017682	1.09654486873767	9586	ENSG00000146592
cg02237368	7	PGAM2	44103276	rs10254823	7	44081569	C	G	0.241551	-0.036	0.026	0.1661701	0.283164	0.0373732	3.545946e-14	-0.127135	0.0933403	0.1731796	0.1731796	0.9087947	20	0.845772014662226	0.880614781576681	0.733386824840302	1.05739886137198	5224	ENSG00000164708
cg21448875	7	PGAM2	44104584	rs10270229	7	43942734	G	A	0.208748	0.00049	0.028	0.9860377	0.47725	0.0418176	3.614121e-30	0.00102671	0.0586695	0.9860377	0.9466075	0.5005485	20	0.999210600606042	1.00102723724714	0.89228873039001	1.12301713064633	5224	ENSG00000164708
cg26057752	7	PGAM2	44104935	rs10270229	7	43942734	G	A	0.208748	0.00049	0.028	0.9860377	0.652583	0.0411288	1.075619e-56	0.000750862	0.0429064	0.9860377	0.9452435	0.4029251	20	0.999210600606042	1.00075114396744	0.920033053377677	1.08855094768103	5224	ENSG00000164708
cg03470754	7	PGAM2	44105166	rs10270229	7	43942734	G	A	0.208748	0.00049	0.028	0.9860377	0.894205	0.0392387	5.917352e-115	0.000547973	0.0313127	0.9860377	0.7802355	0.372373	20	0.999210600606042	1.00054812316463	0.94098797447019	1.06387815139925	5224	ENSG00000164708
cg12631925	7	PGAM2	44105338	rs2595647	7	43976634	T	C	0.0606362	0.038	0.049	0.4380382	1.44433	0.0675952	2.686146e-101	0.0263097	0.033948	0.4383397	0.2151488	0.668758	20	0.935154447181536	1.02665885549054	0.960570039114453	1.0972946923567	5224	ENSG00000164708
cg23616741	7	PGAM2	44105434	rs10270229	7	43942734	G	A	0.208748	0.00049	0.028	0.9860377	0.896118	0.0394864	5.094905e-114	0.000546803	0.0312459	0.9860377	0.7922958	0.2960816	20	0.999210600606042	1.00054695252401	0.941110083109896	1.06373762450507	5224	ENSG00000164708
cg21088488	7	PGAM2	44105721	rs7779139	7	44112694	T	C	0.142147	-0.013	0.033	0.6936258	0.630179	0.0459786	9.357541e-43	-0.0206291	0.0523877	0.6937459	0.9949868	0.6346892	20	0.975740069570171	0.979582224245761	0.883990474371855	1.08551094370121	5224	ENSG00000164708
cg01953390	7	PGAM2	44105764	rs4724281	7	44124707	T	C	0.233598	-0.032	0.026	0.2184092	0.268185	0.0367487	2.925085e-13	-0.119321	0.0983172	0.2248887	0.3110454	0.8629153	20	0.870000140011648	0.887522860193314	0.731964903652633	1.07614015840783	5224	ENSG00000164708
cg09644332	7	PGAM2	44106631	rs11773481	7	44098142	T	C	0.143141	-0.03	0.032	0.3485014	0.418432	0.0479716	2.721348e-18	-0.0716963	0.0769165	0.3512686	0.3512686	0.9388405	20	0.912776345320381	0.930813540961757	0.800552920038728	1.08226929956842	5224	ENSG00000164708
cg03812172	7	GCK	44184403	rs13306388	7	44184403	T	C	0.265408	-0.0053	0.025	0.832107	-1.3798	0.020668	0	0.00384114	0.0181187	0.8321079	0.4124399	0.1397554	20	0.989618894679533	1.00384852663292	0.968824777128098	1.04013841121019	2645	ENSG00000106633
cg11194698	7	GCK	44184840	rs887688	7	44185656	T	G	0.265408	-0.0049	0.025	0.8446102	-0.824001	0.0334301	3.820826e-134	0.0059466	0.0303407	0.844615	0.5451014	0.1928035	20	0.99069418733784	1.00596431612527	0.94788587215167	1.06760131683392	2645	ENSG00000106633
cg14871932	7	GCK	44185323	rs2979422	7	44162355	C	T	0.122266	0.0095	0.031	0.7592608	-0.251779	0.0461561	4.898742e-08	-0.0377315	0.123318	0.7596281	0.7596281	0.4738758	11	0.983529142253903	0.962971464021006	0.756211046291315	1.22626354781061	2645	ENSG00000106633
cg13476133	7	GCK	44185646	rs3087370	7	44161809	G	A	0.27833	-0.0095	0.024	0.692228	0.320997	0.035888	3.739696e-19	-0.0295953	0.0748403	0.6925136	0.8075044	0.118838	15	0.975740069570171	0.970838352337456	0.838381284953922	1.12422250267801	2645	ENSG00000106633
cg04555966	7	GCK	44185986	rs2908277	7	44183433	A	G	0.119284	0.017	0.033	0.6064471	-0.946268	0.0478571	5.108118e-87	-0.0179653	0.0348857	0.6065693	0.6923486	0.2157122	20	0.952904968557909	0.982195113937436	0.917281135430126	1.05170291264107	2645	ENSG00000106633
cg09933329	7	GCK	44186183	rs2908277	7	44183433	A	G	0.119284	0.017	0.033	0.6064471	-0.869179	0.0479174	1.565591e-73	-0.0195587	0.0379822	0.6065922	0.6920133	0.237039	20	0.952904968557909	0.980631330440061	0.910279292249491	1.05642061115576	2645	ENSG00000106633
cg23381646	7	GCK	44187310	rs76323047	7	44185955	G	A	0.119284	0.017	0.034	0.6170751	0.464767	0.0512154	1.139555e-19	0.0365775	0.073266	0.6176084	0.6176084	0.2784143	20	0.952904968557909	1.03725468814116	0.898504234423511	1.19743151657055	2645	ENSG00000106633
cg03639919	7	GCK	44191311	rs2908296	7	44193462	T	G	0.170974	0.017	0.03	0.5709407	0.608346	0.0448015	5.356618e-42	0.0279446	0.0493569	0.5712756	0.5712756	0.1886597	20	0.952904968557909	1.02833871287863	0.933518102607858	1.13279057519156	2645	ENSG00000106633
cg16476432	7	GCK	44229319	rs35832856	7	44240563	T	C	0.0646123	-0.011	0.042	0.7933949	-2.46446	0.0356808	0	0.00446345	0.0170424	0.7933963	0.2821167	0.5221317	20	0.986627561994811	1.00447342602993	0.97147508733338	1.03859262759876	2645	ENSG00000106633
cg23118549	7	NPC1L1	44581105	rs2072183	7	44579180	C	G	0.233598	0.042	0.026	0.1062274	0.242176	0.0378026	1.490579e-10	0.173427	0.11072	0.1172653	0.1172653	0.1479825	20	0.809312045407315	1.18937385930872	0.957351941663743	1.4776281486916	29881	ENSG00000015520
cg02004747	7	NPC1L1	44581594	rs73321675	7	44588206	C	T	0.0427435	0.032	0.071	0.6522027	0.841209	0.0991977	2.249478e-17	0.0380405	0.0845215	0.6526607	0.6526607	0.8515048	11	0.968450726572443	1.03877330234533	0.880186343455393	1.22593355564839	29881	ENSG00000015520
cg07408740	7	OGDH	44645306	rs3801399	7	44673311	A	G	0.413519	-0.022	0.022	0.3173105	0.247349	0.0333974	1.299299e-13	-0.0889432	0.0897503	0.321682	0.321682	0.9214051	15	0.897997877493766	0.914897538278815	0.767318132893258	1.09086110397586	4967	ENSG00000105953
cg24859939	7	OGDH	44646477	rs56000965	7	44653355	G	A	0.413519	-0.022	0.022	0.3173105	-0.230844	0.0332502	3.848137e-12	0.0953024	0.0962859	0.3222791	0.3222791	0.8819142	18	0.897997877493766	1.09999144224853	0.910812733794871	1.32846317154423	4967	ENSG00000105953
cg08300117	7	PPIA	44842568	rs6967982	7	44854784	C	A	0.17992	0.042	0.029	0.1475399	0.448789	0.0411604	1.11008e-27	0.0935851	0.0651858	0.1510973	0.2109529	0.01423794	20	0.829886509146341	1.09810404801966	0.966398438107115	1.2477591568122	5478	ENSG00000196262
cg06713098	7	IGFBP3	45960367	rs11977526	7	46008110	A	G	0.402584	0.037	0.022	0.0926041	0.206144	0.033764	1.025267e-09	0.179487	0.110697	0.1049263	0.1049263	0.7210998	16	0.80061699373923	1.19660334812284	0.963214529430229	1.48654274721726	3486	ENSG00000146674
cg14228300	7	IGFBP3	45961074	rs1496499	7	45979023	G	T	0.459245	0.027	0.022	0.2197201	-0.426127	0.0325854	4.443127e-39	-0.0633614	0.0518546	0.2217441	0.3611693	0.1434098	20	0.869918215482278	0.938604200828041	0.847896742944397	1.03901548524974	3486	ENSG00000146674
cg23193639	7	IGFBP3	45961078	rs2854746	7	45960645	C	G	0.40159	0.029	0.022	0.1874428	0.300002	0.0342145	1.814105e-18	0.0966659	0.0741568	0.1923926	0.1923926	0.453752	20	0.854258944080706	1.10149230355971	0.952484516268022	1.27381104267722	3486	ENSG00000146674
cg21268650	7	IGFBP3	45961089	rs2854746	7	45960645	C	G	0.40159	0.029	0.022	0.1874428	0.251181	0.0336219	7.973988e-14	0.115455	0.0889393	0.1942429	0.1942429	0.3064594	20	0.855381365485087	1.12238400613157	0.94283307392884	1.33612819920553	3486	ENSG00000146674
cg10677697	7	IGFBP3	45961126	rs11977526	7	46008110	A	G	0.402584	0.037	0.022	0.0926041	0.202416	0.0337497	2.002933e-09	0.182792	0.112879	0.1053709	0.1053709	0.538887	17	0.801897213363792	1.20056466465817	0.962279009213157	1.4978561313567	3486	ENSG00000146674
cg03776080	7	IGFBP3	45961455	rs2949837	7	45994378	T	A	0.302187	0.034	0.024	0.1565804	0.23347	0.0349163	2.28497e-11	0.145629	0.105079	0.1657766	0.1657766	0.185469	20	0.84120560291759	1.156766947894	0.941457719017569	1.42131690537983	3486	ENSG00000146674
cg12244052	7	IGFBP3	45961469	rs2453849	7	45974665	A	G	0.212724	0.037	0.026	0.1547139	-0.223516	0.0368118	1.264379e-09	-0.165536	0.119475	0.16589	0.16589	0.02081811	20	0.841336112468504	0.847439354839001	0.670516478585091	1.07104520629437	3486	ENSG00000146674
cg08541297	7	IGFBP3	45962236	rs56658549	7	47142268	T	A	0.270378	-0.0057	0.024	0.8122689	-0.243777	0.0352911	4.929251e-12	0.0233821	0.0985089	0.8123777	0.4895435	0.6954251	20	0.989618894679533	1.02365760440016	0.843921883301217	1.24167285122083	3486	ENSG00000146674
cg14896948	7	COBL	51096885	rs2240090	7	51096974	C	T	0.306163	0.048	0.023	0.03689206	-0.333314	0.0336187	3.599616e-23	-0.144009	0.0705162	0.04113132	0.02202319	0.3798386	11	0.691754018181818	0.865879955104541	0.754107195485752	0.994219523616795	23242	ENSG00000106078
cg14412967	7	COBL	51096971	rs2240090	7	51096974	C	T	0.306163	0.048	0.023	0.03689206	-0.250387	0.03366	1.016831e-13	-0.191703	0.0954045	0.04449741	0.01745899	0.3643995	8	0.705877083592071	0.825552021034975	0.684753869422903	0.99530089550179	23242	ENSG00000106078
cg17727071	7	COBL	51170073	rs6593328	7	51166456	T	G	0.404573	0.023	0.022	0.2958129	0.835585	0.0296251	5.036981e-175	0.0275256	0.0263469	0.2961445	0.0569214	0.3545182	20	0.894059632137031	1.02790792921342	0.9761741032502	1.08238346768456	23242	ENSG00000106078
cg22664425	7	COBL	51226655	rs112120837	7	51213108	G	A	0.0914513	-0.041	0.041	0.3173105	-0.937627	0.062009	1.180391e-51	0.0437274	0.0438229	0.3183665	0.3602859	0.6617174	20	0.897997877493766	1.04469753152169	0.958711116094295	1.13839603405638	23242	ENSG00000106078
cg25543264	7	COBL	51293912	rs4948203	7	51294079	C	T	0.505964	-0.022	0.022	0.3173105	1.31152	0.0145592	0	-0.0167745	0.0167755	0.3173403	0.4003233	0.2919045	20	0.897997877493766	0.983365408534225	0.951558150078828	1.01623587231277	23242	ENSG00000106078
cg13508800	7	COBL	51376950	rs11764618	7	51377464	G	A	0.420477	0.022	0.022	0.3173105	0.176845	0.0227248	7.136204e-15	0.124403	0.125426	0.3212733	0.3212733	0.4812297	20	0.897997877493766	1.13247216533232	0.88565131101408	1.44807915858444	23242	ENSG00000106078
cg16761096	7	COBL	51383119	rs56245309	7	51399128	T	G	0.465209	-7.3e-05	0.022	0.9973525	0.361405	0.0320547	1.751053e-29	-0.000201989	0.0608736	0.9973525	0.4092268	0.5745788	20	0.9999955	0.999798031398405	0.887351367408791	1.12649412656804	23242	ENSG00000106078
cg20094784	7	COBL	51384676	rs10258601	7	51371109	A	G	0.435388	0.021	0.022	0.3398076	-0.299407	0.031739	3.969573e-21	-0.0701386	0.0738538	0.3422668	0.3422668	0.488332	20	0.904211732970242	0.93226459907772	0.806628512638616	1.07746908158567	23242	ENSG00000106078
cg07571451	7	COBL	51384931	rs13235960	7	51407904	T	C	0.4334	0.016	0.022	0.4670589	0.17768	0.0322979	3.770235e-08	0.0900495	0.124895	0.4709098	0.4709098	0.6185206	20	0.937490176642772	1.09422844667278	0.856633848190553	1.39772190421499	23242	ENSG00000106078
cg14997413	7	COBL	51384937	rs62447000	7	51425442	C	G	0.494036	0.0092	0.022	0.6758142	0.24063	0.0315954	2.616964e-14	0.038233	0.0915644	0.6762741	0.6762741	0.6910083	20	0.972793947669391	1.03897328545379	0.868286782764658	1.24321308272087	23242	ENSG00000106078
cg22396409	7	EGFR	55086146	rs6969537	7	55082418	A	G	0.136183	0.011	0.03	0.7138677	0.309528	0.0440091	2.017475e-12	0.035538	0.0970535	0.7142387	0.7142387	0.6690039	19	0.978065772029667	1.03617702210679	0.85668339732528	1.25327842758979	1956	ENSG00000146648
cg07311521	7	EGFR	55086164	rs6957176	7	55101285	G	C	0.135189	0.021	0.031	0.4981399	0.283661	0.0456729	5.27469e-10	0.074032	0.109934	0.5006767	0.5006767	0.4297242	20	0.94268988576572	1.07684126386533	0.868108441084634	1.33576296771664	1956	ENSG00000146648
cg23757825	7	EGFR	55092271	rs58711464	7	55092322	C	T	0.186879	-0.0084	0.028	0.7641772	-0.339636	0.0409562	1.107578e-16	0.0247324	0.0824952	0.7643268	0.7643268	0.5496835	20	0.983529142253903	1.02504078290619	0.872006682225396	1.20493182912254	1956	ENSG00000146648
cg22427313	7	EGFR	55098896	rs142486263	7	56410354	C	T	0.00596421	-0.15	0.098	0.1258653	-0.971292	0.172434	1.772602e-08	0.154433	0.104555	0.1396615	0.1396615	0.7743152	9	0.823931715389397	1.1669960867003	0.95075887260561	1.43241352314863	1956	ENSG00000146648
cg14688342	7	EGFR	55147074	rs7780270	7	55151886	T	G	0.487078	0.0085	0.022	0.6992274	0.228861	0.0321249	1.047673e-12	0.0371405	0.0962695	0.6996472	0.6996472	0.1494688	17	0.976492956680255	1.03783882695022	0.859376871830102	1.25336097122516	1956	ENSG00000146648
cg02166842	7	EGFR	55179471	rs759158	7	55179209	G	T	0.414513	0.0067	0.023	0.7708186	0.20485	0.0324853	2.864314e-10	0.0327068	0.112397	0.7710559	0.7710559	0.2268059	8	0.984276950730101	1.03324754664409	0.828953414698002	1.28788961323594	1956	ENSG00000146648
cg04156940	7	EGFR	55197704	rs2041647	7	55183115	A	C	0.0328032	0.01	0.058	0.8631122	0.446615	0.0817325	4.646301e-08	0.0223907	0.129931	0.8631796	0.8631796	0.715395	16	0.991080719417744	1.02264325314816	0.792728838268059	1.31923953403069	1956	ENSG00000146648
cg05530630	7	EGFR	55224743	rs13222549	7	55225140	C	G	0.337972	-0.0079	0.023	0.7312387	-0.282725	0.0340174	9.473562e-17	0.0279423	0.0814205	0.731459	0.731459	0.8925234	20	0.979875613560038	1.02833634770231	0.876654886518577	1.20626219082089	1956	ENSG00000146648
cg21808635	7	EGFR	55225133	rs3752651	7	55229543	C	T	0.202783	-0.011	0.027	0.6837088	0.250188	0.0407488	8.264408e-10	-0.043967	0.108156	0.6843654	0.6843654	0.7630321	19	0.973891260621453	0.95698553747471	0.774178540122662	1.18295880274679	1956	ENSG00000146648
cg26213224	7	EGFR	55254659	rs12532468	7	55248231	A	G	0.392644	-0.028	0.022	0.2031148	-0.340019	0.0317164	8.146282e-27	0.0823483	0.0651566	0.2062831	0.2947814	0.2982185	20	0.863101694967967	1.08583393993565	0.955654688192949	1.23374620528008	1956	ENSG00000146648
cg15692229	7	EGFR	55257946	rs1554718	7	55255963	T	C	0.392644	-0.032	0.022	0.1457951	-0.178567	0.0319807	2.355947e-08	0.179204	0.127315	0.1592587	0.1592587	0.6245677	6	0.837219003523332	1.19626475728819	0.932083011621012	1.5353239482833	1956	ENSG00000146648
cg02604304	7	ZNF117	64451414	rs6965099	7	64411367	C	T	0.440358	0.05	0.022	0.02304262	0.511053	0.0324276	5.882792e-56	0.0978373	0.0434937	0.02448343	0.2001798	0.6002884	20	0.592590015834548	1.102783347661	1.01266923124271	1.20091642399959	51351	ENSG00000152926
cg03900028	7	ZNF117	64451426	rs56294715	7	64455399	G	A	0.439364	0.052	0.022	0.01809657	1.32316	0.0153391	0	0.0392998	0.0166331	0.01813992	0.1851767	0.543078	20	0.542197473807381	1.04008225357313	1.00672141197842	1.07454861029712	51351	ENSG00000152926
cg11987759	7	GUSB	65425863	rs9530	7	65425894	A	G	0.436382	-0.041	0.022	0.06237279	1.06193	0.0239647	0	-0.0386088	0.0207352	0.06260445	0.04043593	0.8308848	19	0.753184142853319	0.962127019625315	0.923809135490097	1.00203425830163	2990	ENSG00000169919
cg00343986	7	GUSB	65444356	rs1880556	7	65432544	T	C	0.43837	-0.043	0.022	0.05063674	-0.648629	0.0305805	7.635041e-100	0.0662937	0.0340614	0.05161879	0.1496259	0.524888	20	0.733318141684481	1.06854050142979	0.999533464861378	1.14231173175795	2990	ENSG00000169919
cg25588093	7	GUSB	65447242	rs62467414	7	65504133	G	A	0.0506958	0.072	0.052	0.1661701	1.05589	0.0751849	8.39452e-45	0.0681889	0.0494863	0.1682235	0.2493079	0.7878567	5	0.843494065642458	1.07056751958378	0.97160663979535	1.17960784441447	2990	ENSG00000169919
cg15893346	7	GUSB	65447565	rs431168	7	65511604	T	G	0.0636183	0.03	0.044	0.4953539	-0.388061	0.066434	5.179404e-09	-0.0773074	0.114154	0.4982661	0.4982661	0.06893642	16	0.941493484343922	0.925605278806884	0.740041332214351	1.15769902958206	2990	ENSG00000169919
cg22167893	7	TPST1	65671551	rs1880644	7	66450366	A	T	0.0944334	0.063	0.038	0.09733871	0.378317	0.053754	1.951233e-12	0.166527	0.103194	0.106587	0.106587	0.09865655	20	0.802416349654313	1.18119542771638	0.964897655253199	1.44597992425628	8460	ENSG00000169902
cg22524346	7	TPST1	65767274	rs67397473	7	65633305	G	A	0.257455	0.006	0.025	0.8103303	-0.611402	0.0365676	9.409485e-63	-0.00981351	0.0408938	0.8103494	0.409226	0.1011419	10	0.989618894679533	0.990234485359968	0.913962846223745	1.07287111292057	8460	ENSG00000169902
cg11072637	7	TPST1	65773051	rs73146620	7	65773020	G	A	0.0626243	-0.016	0.045	0.7221734	-0.939683	0.0632924	7.307618e-50	0.017027	0.0479022	0.7222498	0.3549966	0.4322405	18	0.979782438305596	1.0171727856197	0.926018272323374	1.11730028092148	8460	ENSG00000169902
cg10691866	7	TPST1	65817282	rs3800822	7	66147149	A	G	0.105368	0.057	0.036	0.1133455	0.391521	0.0509124	1.470363e-14	0.145586	0.0938778	0.1209487	0.1209487	0.29662	16	0.812367171148403	1.15671720798466	0.962313990615518	1.39039306535698	8460	ENSG00000169902
cg12169661	7	CLDN3	73183394	rs6965004	7	73190705	T	G	0.265408	-0.059	0.025	0.01827494	0.958145	0.0323757	1.754966e-192	-0.0615773	0.0261749	0.0186461	0.09726261	0.4591339	20	0.547713724679345	0.940280259266091	0.89325775172736	0.989778106325755	1365	ENSG00000165215
cg24419391	7	CLDN3	73183516	rs6965004	7	73190705	T	G	0.265408	-0.059	0.025	0.01827494	0.880738	0.0336855	1.096152e-150	-0.0669893	0.0285007	0.018751	0.09800048	0.4669496	20	0.548207427765584	0.935205207978966	0.884395717744547	0.98893375836495	1365	ENSG00000165215
cg18045859	7	CLDN3	73184526	rs11979807	7	73182941	T	G	0.478131	-0.012	0.022	0.5854409	-0.407835	0.0313256	9.514772e-39	0.0294237	0.0539907	0.5857697	0.08244401	0.06899356	20	0.952904968557909	1.02986085409088	0.92644734040092	1.14481777057056	1365	ENSG00000165215
cg17974780	7	CLDN3	73184617	rs4131376	7	73188318	C	T	0.478131	-0.0085	0.022	0.6992274	-0.214909	0.0313756	7.407546e-12	0.0395515	0.102531	0.6996815	0.6996815	0.05531317	16	0.976492956680255	1.04034407522523	0.850943742597455	1.27190052723407	1365	ENSG00000165215
cg24440468	7	CLDN3	73184642	rs7084	7	73184435	C	G	0.477137	-0.011	0.022	0.6170751	-0.435504	0.0317396	7.584978e-43	0.0252581	0.0505497	0.6173086	0.6173086	0.02959727	20	0.952904968557909	1.02557978851097	0.928839508832925	1.13239573962976	1365	ENSG00000165215
cg20309794	7	CLDN3	73184656	rs6460054	7	73184534	C	T	0.477137	-0.011	0.022	0.6170751	-0.297	0.0321641	2.609943e-20	0.0370371	0.0741827	0.6175902	0.6175902	0.08827609	20	0.952904968557909	1.03773151996338	0.897303618529378	1.20013636999532	1365	ENSG00000165215
cg26502671	7	CLDN3	73184665	rs11764572	7	73178435	A	G	0.479125	-0.012	0.022	0.5854409	-0.354862	0.0321332	2.357352e-28	0.033816	0.0620715	0.5858977	0.03691216	0.07990374	20	0.952904968557909	1.03439426067285	0.915903618337137	1.16821406214719	1365	ENSG00000165215
cg12234855	7	CLDN3	73184671	rs11764572	7	73178435	A	G	0.479125	-0.012	0.022	0.5854409	-0.297911	0.0322774	2.713635e-20	0.0402805	0.0739764	0.5860943	0.5860943	0.05136562	20	0.952904968557909	1.041102762564	0.900582733064997	1.20354846081662	1365	ENSG00000165215
cg03558805	7	CLDN3	73184883	rs11764572	7	73178435	A	G	0.479125	-0.012	0.022	0.5854409	-0.17538	0.0314754	2.518561e-08	0.0684228	0.126041	0.5872264	0.5872264	0.09458724	16	0.952904968557909	1.07081795461385	0.836425720889569	1.37089410725424	1365	ENSG00000165215
cg14363841	7	CLDN3	73185036	rs11764572	7	73178435	A	G	0.479125	-0.012	0.022	0.5854409	-0.17305	0.0311869	2.876081e-08	0.0693441	0.127744	0.5872413	0.5872413	0.2015441	8	0.952904968557909	1.07180495378679	0.834406871558922	1.37674544412088	1365	ENSG00000165215
cg23472171	7	POM121C	75051188	rs117129747	7	75182802	T	C	0.00994036	-0.0037	0.091	0.9675675	-1.82495	0.172076	2.81056e-26	0.00202745	0.0498648	0.9675677	0.3600842	0.08717324	3	0.997608778094695	1.00202950666645	0.908729727953257	1.10490842474326	100101267	ENSG00000272391
cg18219712	7	POR	75544485	rs3898649	7	75546892	A	G	0.27336	-0.029	0.024	0.2269191	0.339284	0.0346853	1.348069e-22	-0.085474	0.0712748	0.2304431	0.2304431	0.7601209	16	0.873694269467739	0.918077012746183	0.79837840036651	1.05572169906654	5447	ENSG00000127948
cg15177211	7	POR	75567469	rs56151817	7	75567456	G	C	0.280318	-0.0023	0.024	0.9236529	0.844755	0.0324925	5.152853e-149	-0.00272268	0.0284108	0.9236535	0.9626903	0.3513305	20	0.994420083841879	0.997281023131615	0.94326516016573	1.05439009209637	5447	ENSG00000127948
cg17115737	7	POR	75580813	rs10265696	7	75766712	A	G	0.171968	0.058	0.029	0.04550026	-0.454434	0.0433547	1.047753e-25	-0.127631	0.064967	0.04946549	0.04946549	0.1811933	20	0.726259035444297	0.880178104949775	0.774942597588248	0.999704363709023	5447	ENSG00000127948
cg01676795	7	POR	75586348	rs76021834	7	75607155	G	A	0.306163	0.037	0.024	0.1231546	-0.220315	0.0350982	3.449027e-10	-0.167941	0.112172	0.1343482	0.1343482	0.4925984	20	0.820956696694663	0.845403712032272	0.678549314973421	1.05328738906168	5447	ENSG00000127948
cg22567591	7	POR	75614685	rs2302432	7	75614864	G	T	0.0467197	-0.12	0.057	0.03526841	-0.458349	0.0824235	2.683852e-08	0.261809	0.132973	0.04896569	0.04896569	0.2269568	15	0.722666912263941	1.29927835656228	1.0011826187427	1.68613019865562	5447	ENSG00000127948
cg25797912	7	MDH2	75678053	rs10230301	7	75754595	C	T	0.326044	0.028	0.024	0.243345	-0.300735	0.0346958	4.406973e-18	-0.0931054	0.0805242	0.247583	0.2496263	0.05076642	20	0.877633257580602	0.911097465562329	0.778074631520689	1.06686242954835	4191	ENSG00000146701
cg16489192	7	MDH2	75678113	rs3973173	7	75732997	G	A	0.327038	0.027	0.024	0.260589	-0.840926	0.0316014	5.148032e-156	-0.0321075	0.0285655	0.2610147	0.4870862	0.09512672	20	0.885154916557062	0.968402473217576	0.915673077779614	1.02416831169479	4191	ENSG00000146701
cg26942532	7	MDH2	75678159	rs28689051	7	75763624	A	G	0.34493	0.022	0.023	0.3388087	-0.563129	0.0327996	4.547042e-66	-0.0390674	0.0409065	0.3395571	0.3887939	0.1246774	20	0.904211732970242	0.961685889333022	0.887591077821918	1.04196602788272	4191	ENSG00000146701
cg17412351	7	MDH2	75678396	rs62475329	7	75680675	C	T	0.248509	0.026	0.025	0.2983399	0.299952	0.0362081	1.190085e-16	0.0866806	0.084001	0.3021189	0.429146	0.7496957	20	0.894059632137031	1.09054830295751	0.925000167859499	1.2857247408242	4191	ENSG00000146701
cg06772202	7	MDH2	75678527	rs11768535	7	75792001	C	T	0.0437376	-0.12	0.06	0.04550026	-0.661992	0.0868326	2.463642e-14	0.181271	0.0937025	0.05304686	0.08789283	0.05429199	20	0.73577286736227	1.19873999381717	0.997616943997124	1.44041015083333	4191	ENSG00000146701
cg16792234	7	SLC25A13	95828497	rs13307036	7	95832061	G	A	0.354871	0.019	0.022	0.3877877	1.36856	0.0167777	0	0.0138832	0.0160762	0.3878143	0.8796327	0.8924586	20	0.922798181497751	1.01398001915551	0.982528279939035	1.04643856084264	10165	ENSG00000004864
cg18184880	7	SLC25A13	95938732	rs11773446	7	95944485	A	G	0.304175	0.0027	0.023	0.90655	0.189015	0.0346481	4.88925e-08	0.0142845	0.121711	0.9065715	0.9065715	0.975567	19	0.993443037356369	1.01438701099464	0.799100099569241	1.28767473390296	10165	ENSG00000004864
cg21022364	7	SLC25A13	95948586	rs12704843	7	95936163	G	A	0.304175	0.003	0.023	0.8962224	-0.483975	0.0340149	6.113632e-46	-0.00619867	0.0475251	0.8962268	0.7881685	0.892193	20	0.993419334878341	0.993820502120547	0.905427685726629	1.090842710031	10165	ENSG00000004864
cg00048759	7	STAG3	99775422	rs1727124	7	99804104	T	G	0.267396	-0.009	0.024	0.7076605	0.350209	0.0353912	4.3606e-23	-0.0256989	0.0685797	0.7078605	0.7967422	0.6155888	20	0.97773756020839	0.974628506075863	0.852045702635941	1.11484715188046	10734	ENSG00000066923
cg18691434	7	STAG3	99775425	rs1727125	7	99804125	C	T	0.26839	-0.0089	0.024	0.7107617	0.411718	0.0353766	2.636594e-31	-0.0216167	0.0583219	0.7109018	0.7978278	0.6041858	20	0.978065772029667	0.978615266403472	0.872905807633243	1.09712620910906	10734	ENSG00000066923
cg13210467	7	STAG3	99775443	rs3823642	7	99796072	C	T	0.270378	-0.0091	0.024	0.7045641	0.252131	0.0367938	7.25534e-12	-0.0360923	0.0953342	0.7049942	0.7049942	0.7261036	20	0.976907176145471	0.964551261292933	0.800156990853183	1.16272074892425	10734	ENSG00000066923
cg04778012	7	STAG3	99775508	rs1636988	7	99816437	G	A	0.267396	-0.0073	0.024	0.7610009	0.516183	0.0355227	7.698895e-48	-0.0141423	0.0465053	0.7610517	0.6153612	0.6860626	20	0.983529142253903	0.985957232565727	0.900061046962357	1.08005081180824	10734	ENSG00000066923
cg10084644	7	STAG3	99775521	rs1636988	7	99816437	G	A	0.267396	-0.0073	0.024	0.7610009	0.421242	0.0361812	2.503591e-31	-0.0173297	0.0569938	0.76108	0.76108	0.6506207	20	0.983529142253903	0.9828195955911	0.878940962450729	1.09897524264265	10734	ENSG00000066923
cg15140703	7	STAG3	99775532	rs3779045	7	99779259	C	T	0.26839	-0.011	0.025	0.6599371	0.428818	0.0358122	4.857772e-33	-0.0256519	0.0583391	0.6601521	0.7749457	0.4392172	20	0.969426639182772	0.974674314692142	0.869361246860949	1.09274484358577	10734	ENSG00000066923
cg00553149	7	STAG3	99775558	rs1636988	7	99816437	G	A	0.267396	-0.0073	0.024	0.7610009	0.661001	0.0348128	2.172473e-80	-0.0110439	0.0363132	0.7610306	0.9497809	0.6312945	20	0.983529142253903	0.98901685998218	0.921071353303271	1.06197456453403	10734	ENSG00000066923
cg16581017	7	MYL10	101256647	rs13226908	7	101257776	A	G	0.209742	-0.038	0.026	0.1438677	-0.260822	0.0392622	3.07197e-11	0.145693	0.102069	0.1534644	0.1534644	0.7352489	19	0.831099237670172	1.15684098334778	0.947088970848021	1.41304682236428	93408	ENSG00000106436
cg23004960	7	MYL10	101268430	rs13245671	7	101262637	G	A	0.210736	-0.044	0.026	0.09058732	-0.624201	0.038395	1.98072e-59	0.0704901	0.0418783	0.0923339	0.2932506	0.892242	20	0.789696317380952	1.07303394634206	0.988475553087501	1.16482582336611	93408	ENSG00000106436
cg24899871	7	MYL10	101273741	rs13245671	7	101262637	G	A	0.210736	-0.044	0.026	0.09058732	-0.437221	0.0386541	1.156022e-29	0.100636	0.0601283	0.09419368	0.09419368	0.9018543	20	0.790035912364181	1.10587403034554	0.98293187145177	1.24419342429747	93408	ENSG00000106436
cg06206357	7	MYL10	101274027	rs13245671	7	101262637	G	A	0.210736	-0.044	0.026	0.09058732	1.39439	0.0259461	0	-0.0315549	0.0186553	0.09074721	0.8104302	0.9055194	20	0.787120100398328	0.968937760310478	0.934149034160666	1.00502205646344	93408	ENSG00000106436
cg01981960	7	MYL10	101274037	rs13245671	7	101262637	G	A	0.210736	-0.044	0.026	0.09058732	1.3983	0.0260223	0	-0.0314667	0.0186032	0.09074725	0.9548439	0.8662824	20	0.787120100398328	0.969023224389848	0.934326834586848	1.00500807067381	93408	ENSG00000106436
cg17593404	7	DLD	107531310	rs12672634	7	107582323	C	T	0.388668	0.013	0.022	0.5545813	-0.362725	0.0324908	6.124079e-29	-0.0358399	0.060737	0.555135	0.555135	0.04662494	20	0.949145447390032	0.964794744757604	0.85651416767036	1.08676415948105	1738	ENSG00000091140
cg24627299	7	MET	116311496	rs38840	7	116312986	T	C	0.150099	-0.053	0.029	0.06761168	0.473495	0.0425909	1.03381e-28	-0.111934	0.0620688	0.07132842	0.07132842	0.8547298	11	0.755606938267177	0.894103266368623	0.791687252786343	1.00976824891077	4233	ENSG00000105976
cg25299676	7	MET	116312739	rs38838	7	116307210	C	T	0.150099	-0.053	0.029	0.06761168	0.707249	0.041473	3.307693e-65	-0.0749383	0.0412387	0.06918947	0.4219988	0.936058	20	0.755050231612799	0.927800729867604	0.855759284571471	1.00590692950988	4233	ENSG00000105976
cg01921059	7	MET	116328032	rs35775721	7	116339672	T	C	0.0417495	0.12	0.059	0.04196185	-2.78474	0.0756772	2.016982e-296	-0.043092	0.0212192	0.04227543	0.3149833	0.8302622	20	0.697087925495295	0.957823266272901	0.918804755874726	0.998498759989848	4233	ENSG00000105976
cg12365177	7	WNT2	116917934	rs6944153	7	116910399	T	C	0.218688	0.0064	0.025	0.7979508	0.211214	0.0373968	1.62397e-08	0.030301	0.118485	0.7981536	0.7981536	0.410953	17	0.986971173374354	1.03076474745303	0.817152453450038	1.30021755439404	7472	ENSG00000105989
cg08576598	7	WNT2	116962626	rs35130797	7	117187011	A	G	0.0924453	0.011	0.04	0.7833162	0.579753	0.0610187	2.074101e-21	0.0189736	0.0690238	0.7834047	0.9203445	0.9870948	20	0.985852434476893	1.01915474257705	0.89019650543808	1.16679450320481	7472	ENSG00000105989
cg01105229	7	WNT2	116964841	rs10255917	7	117020596	C	T	0.419483	0.0085	0.022	0.6992274	0.221853	0.0318396	3.218513e-12	0.0383136	0.099317	0.6996662	0.6996662	0.6386546	20	0.976492956680255	1.03905703007546	0.855261747045836	1.26234981919678	7472	ENSG00000105989
cg22795239	7	WNT16	120965378	rs12539772	7	121005636	A	T	0.260437	-0.013	0.024	0.5880482	0.199055	0.0351581	1.498677e-08	-0.0653084	0.12112	0.5897457	0.5897457	0.9589188	14	0.952904968557909	0.936778516329623	0.738818049589911	1.18778092812408	51384	ENSG00000002745
cg15178540	7	WNT16	120969768	rs2908004	7	120969769	A	G	0.44334	-0.0057	0.022	0.7955651	-0.376826	0.0323204	2.062555e-31	0.0151263	0.0583968	0.7956144	0.7956144	0.8548101	20	0.986627561994811	1.01524128149251	0.905442569269255	1.13835476111797	51384	ENSG00000002745
cg26437703	7	WASL	123382931	rs192721201	7	123269559	C	T	0.00497018	0.18	0.16	0.260589	-1.2612	0.196161	1.280957e-10	-0.142721	0.128791	0.2677912	0.2677912	0.2459576	3	0.887870611746206	0.86699592701835	0.673578078754692	1.11595368254281	8976	ENSG00000106299
cg27045724	7	CALU	128379208	rs6967300	7	128380139	T	G	0.255467	0.003	0.025	0.9044831	1.01673	0.0309221	4.185131e-237	0.00295063	0.0245888	0.9044838	0.07693464	0.01125946	20	0.993443037356369	1.00295498739333	0.955764803158305	1.05247515226876	813	ENSG00000128595
cg24133569	7	BPGM	134330825	rs10224390	7	134341469	G	C	0.452286	0.035	0.022	0.11163	0.179061	0.0317261	1.661648e-08	0.195464	0.127651	0.1257102	0.1257102	0.9484984	11	0.812665643197511	1.2158750216335	0.946738877835901	1.56152039685065	669	ENSG00000172331
cg01639775	7	BPGM	134331301	rs73439942	7	134331301	G	C	0.0477137	-0.019	0.049	0.6981973	1.29752	0.0696913	2.289201e-77	-0.0146433	0.0377724	0.6982595	0.48429	0.8534642	11	0.976492956680255	0.985463391709676	0.915140929733548	1.06118966472486	669	ENSG00000172331
cg06024391	7	BPGM	134345134	rs6467543	7	134332587	C	T	0.50994	-0.031	0.022	0.1588083	-0.189686	0.0327099	6.669832e-09	0.163428	0.119356	0.1709216	0.1709216	0.9170197	12	0.845772014662226	1.17754056921418	0.931918643955449	1.48790004485793	669	ENSG00000172331
cg23891049	7	BPGM	134363869	rs17167985	7	134354642	G	C	0.0198807	-0.0057	0.075	0.9394191	-3.95135	0.121093	1.505582e-233	0.00144255	0.0189809	0.9394193	0.3723992	0.8182614	9	0.995525616634312	1.00144359097574	0.964871821429216	1.03940154913102	669	ENSG00000172331
cg26988523	7	WDR91	134893191	rs10225082	7	134788288	A	G	0.0357853	0.061	0.059	0.3011837	-0.751377	0.092524	4.627647e-16	-0.0811843	0.0791563	0.3050709	0.3050709	0.9828149	10	0.894059632137031	0.922023746808154	0.789519577700381	1.07676593929982	29062	ENSG00000105875
cg07383972	7	NUP205	135242951	rs7810084	7	135246019	G	A	0.465209	-0.058	0.022	0.008379987	0.206527	0.0321624	1.350407e-10	-0.280835	0.115152	0.01473527	0.01473527	0.01595442	20	0.508385951714286	0.755152925433951	0.602581158370074	0.946355412661662	23165	ENSG00000155561
cg07877229	7	EPHB6	142554307	rs7779406	7	142554278	A	G	0.0695825	-0.043	0.05	0.389789	0.521241	0.0832766	3.870786e-10	-0.0824954	0.0968261	0.3942166	0.3942166	0.8430042	9	0.924048204577539	0.920815673599161	0.761645118143369	1.1132501010612	2051	ENSG00000106123
cg10532908	7	EPHB6	142555548	rs1114798	7	142518105	G	A	0.39662	-0.005	0.023	0.8279034	-0.190056	0.0331388	9.741772e-09	0.026308	0.121104	0.828025	0.828025	0.4240758	19	0.989618894679533	1.02665711017197	0.809728850359839	1.30170096001676	2051	ENSG00000106123
cg26596719	7	CASP2	142986429	rs3181165	7	142986684	A	G	0.05666	0.079	0.044	0.07258131	1.77838	0.0654852	2.097504e-162	0.0444225	0.0247957	0.07320615	0.01767123	0.600354	7	0.759550108550995	1.04542395321446	0.995831639831044	1.09748595871083	835	ENSG00000106144
cg06334134	7	CASP2	142986693	rs3181165	7	142986684	A	G	0.05666	0.079	0.044	0.07258131	1.02552	0.0734773	2.854483e-44	0.0770342	0.0432587	0.07494839	0.07494839	0.6099716	5	0.762024704890311	1.08007901446325	0.992277123840958	1.17565007743833	835	ENSG00000106144
cg25992874	7	CASP2	142997642	rs4647322	7	142998021	C	T	0.054672	-0.05	0.048	0.2975662	0.726889	0.0718426	4.607026e-24	-0.0687863	0.0663839	0.3001137	0.3001137	0.9913517	18	0.894059632137031	0.93352615330269	0.819632881878398	1.06324562882704	835	ENSG00000106144
cg15251779	7	CHPF2	150929295	rs4726009	7	150928545	C	T	0.464215	0.041	0.022	0.06237279	-0.562427	0.0319562	2.466782e-69	-0.0728983	0.0393349	0.06384289	0.1979886	0.9971763	20	0.753450021435942	0.929695375237749	0.860712534746571	1.00420692838284	54480	ENSG00000033100
cg17446824	7	CHPF2	150929507	rs2242141	7	150920503	T	C	0.464215	0.039	0.022	0.07627391	0.368659	0.032529	8.981621e-30	0.105789	0.0604013	0.07987172	0.07987172	0.9071684	20	0.768517473156599	1.11158730683856	0.98748146895315	1.251290661722	54480	ENSG00000033100
cg01623806	7	CHPF2	150929509	rs2792434	7	150929476	G	T	0.464215	0.04	0.022	0.06903635	0.405616	0.0318655	4.081024e-37	0.0986155	0.054789	0.07187437	0.07187437	0.9731532	20	0.75693262846617	1.10364186766896	0.991267412483224	1.22875558777884	54480	ENSG00000033100
cg15383397	7	DPP6	153641307	rs887105	7	153639657	A	G	0.0586481	-0.092	0.042	0.02848972	0.515892	0.0661436	6.212095e-15	-0.178332	0.0845622	0.03495443	0.03495443	0.7396032	14	0.659791374276391	0.836664604724637	0.708876531630967	0.987488835592386	1804	ENSG00000130226
cg01921323	7	DPP6	153881192	rs7807670	7	153879797	T	G	0.33499	0.011	0.023	0.6324645	0.266255	0.0357334	9.252387e-14	0.0413138	0.0865611	0.6331637	0.6331637	0.8041667	19	0.960695385185101	1.04217909003738	0.879549041235807	1.23487969947085	1804	ENSG00000130226
cg22679813	7	DPP6	154068736	rs12536378	7	154058474	C	T	0.406561	0.00084	0.022	0.9695427	0.290725	0.0326992	6.061317e-19	0.00288933	0.0756735	0.969543	0.8146344	0.05365224	20	0.997608778094695	1.00289350813696	0.864649782289982	1.16324020344915	1804	ENSG00000130226
cg20060216	7	DPP6	154105121	rs73726870	7	154121688	C	A	0.0795229	0.053	0.04	0.1851712	-0.487846	0.0567065	7.765793e-18	-0.108641	0.0829599	0.190345	0.1765637	0.1797398	20	0.853290102636725	0.897052401510789	0.762431657519618	1.05544281001418	1804	ENSG00000130226
cg25878057	7	DPP6	154181568	rs12671881	7	154181631	C	T	0.38668	0.023	0.022	0.2958129	-0.285749	0.0325041	1.480358e-18	-0.0804903	0.0775332	0.2992051	0.2992051	0.2950668	4	0.894059632137031	0.922663853379728	0.792585120046248	1.07409105319042	1804	ENSG00000130226
cg01181150	7	DPP6	154407878	rs749120	7	154407807	T	G	0.425447	-0.015	0.023	0.514289	0.246582	0.0322614	2.118344e-14	-0.0608318	0.0936143	0.5158132	0.5158132	0.9756093	16	0.946165608804301	0.940981499554214	0.783240226001593	1.13049119939033	1804	ENSG00000130226
cg06434470	7	DPP6	154429544	rs7800130	7	154428808	T	G	0.274354	-0.0066	0.024	0.7833162	0.260542	0.0355644	2.372665e-13	-0.0253318	0.0921806	0.7834649	0.7834649	0.7030141	20	0.985852434476893	0.974986357880123	0.813828375596648	1.1680575740007	1804	ENSG00000130226
cg15618646	7	DPP6	154473202	rs3807228	7	154474128	T	C	0.0805169	0.021	0.041	0.6085145	0.535005	0.0606342	1.109424e-18	0.039252	0.0767638	0.609117	0.609117	0.912624	20	0.952904968557909	1.0400325388296	0.894755262340862	1.20889781524669	1804	ENSG00000130226
cg11537355	7	DPP6	154473324	rs57311877	7	154470989	G	C	0.191849	0.027	0.029	0.3518357	0.354062	0.0435804	4.498526e-16	0.0762579	0.0824427	0.354976	0.354976	0.664508	20	0.912776345320381	1.07924087449044	0.918209416342637	1.26851330909926	1804	ENSG00000130226
cg19555191	7	DPP6	154474067	rs117703553	7	154479602	G	T	0.0218688	-0.073	0.06	0.2237311	-0.565461	0.0895391	2.697405e-10	0.129098	0.108059	0.2322053	0.2322053	0.3625985	5	0.875648137605042	1.13780162326127	0.920629466667212	1.40620366908584	1804	ENSG00000130226
cg07227743	7	DPP6	154474113	rs117703553	7	154479602	G	T	0.0218688	-0.073	0.06	0.2237311	-0.822183	0.0894796	3.983881e-20	0.0887881	0.0736135	0.2277639	0.2277639	0.8677775	5	0.872020488758863	1.09284905707406	0.946017359193294	1.26247055610703	1804	ENSG00000130226
cg11328677	7	DPP6	154540294	rs11770516	7	154540290	A	G	0.0745527	-0.06	0.041	0.143354	-0.560888	0.054293	5.115526e-25	0.106973	0.0738281	0.1473518	0.1473518	0.7605679	20	0.82673541774655	1.11290420566012	0.962972835293347	1.28617934544195	1804	ENSG00000130226
cg02926033	7	DPP6	154540580	rs579864	7	154539863	A	G	0.372763	0.0035	0.022	0.8735973	-0.2432	0.0337612	5.867512e-13	-0.0143915	0.0904827	0.8736278	0.8736278	0.8610748	15	0.99228403430187	0.985711562635117	0.825523464033388	1.1769832440199	1804	ENSG00000130226
cg01620739	7	DPP6	154585834	rs56229550	7	154586015	C	G	0.2833	-0.011	0.024	0.646713	-0.235515	0.0362163	7.873367e-11	0.0467062	0.102157	0.6475279	0.6475279	0.491265	15	0.966805657749284	1.04781411606509	0.857682306676986	1.28009452133743	1804	ENSG00000130226
cg20739526	7	DPP6	154585989	rs11243322	7	154636784	G	A	0.189861	0.015	0.026	0.5639914	0.218017	0.0374777	5.982138e-09	0.0688019	0.119842	0.5658956	0.5658956	0.8678335	20	0.952904968557909	1.07122397865744	0.84697134167242	1.35485199556433	1804	ENSG00000130226
cg17843376	7	DPP6	154586335	rs11770739	7	154591538	T	G	0.400596	-0.0078	0.022	0.7229301	-0.518144	0.0321917	2.740783e-58	0.0150537	0.0424696	0.7229946	0.8919373	0.6357894	20	0.979782438305596	1.01516757765095	0.934086048483114	1.10328723182116	1804	ENSG00000130226
cg09433162	7	DPP6	154586375	rs13238654	7	154591794	A	G	0.400596	-0.0078	0.022	0.7229301	-0.497475	0.0321687	6.018117e-54	0.0156792	0.044235	0.7229999	0.9687281	0.5684391	20	0.979782438305596	1.01580276360447	0.931441959056385	1.10780413584956	1804	ENSG00000130226
cg09506081	7	DPP6	154684327	rs117787641	7	154686551	T	C	0.0904573	0.039	0.039	0.3173105	0.520123	0.0557202	1.014186e-20	0.0749822	0.0754112	0.3200717	0.3200717	0.1341421	20	0.897997877493766	1.0778649647175	0.929764684751993	1.24955582979081	1804	ENSG00000130226
cg16115627	7	DPP6	154684433	rs117787641	7	154686551	T	C	0.0904573	0.039	0.039	0.3173105	0.445531	0.0559339	1.648028e-15	0.0875359	0.0882231	0.3210945	0.3210945	0.1517714	20	0.897997877493766	1.09148144792358	0.918162052649719	1.29751795744913	1804	ENSG00000130226
cg04086391	7	DPP6	154684493	rs117787641	7	154686551	T	C	0.0904573	0.039	0.039	0.3173105	0.38074	0.0562349	1.28315e-11	0.102432	0.103543	0.3225321	0.3225321	0.1322015	20	0.897997877493766	1.10786196473477	0.90437400663178	1.35713556991439	1804	ENSG00000130226
cg00989961	7	DPP6	154684562	rs3734960	7	154684153	C	T	0.264414	-0.012	0.025	0.6312274	0.210417	0.0371299	1.452844e-08	-0.0570297	0.119237	0.6324457	0.6324457	0.4096059	17	0.960695385185101	0.944566015339268	0.747714379139217	1.19324301126992	1804	ENSG00000130226
cg14381948	7	DPP6	154684893	rs6980038	7	154691327	A	G	0.027833	-0.13	0.068	0.05590638	-0.827424	0.11666	1.31596e-12	0.157114	0.0851159	0.06490884	0.16775	0.4051535	7	0.753450021435942	1.17012900100382	0.990333856415297	1.38256596007561	1804	ENSG00000130226
cg24255201	7	DPP6	154684926	rs3851536	7	154688734	A	G	0.393638	-0.0075	0.023	0.7443586	-0.209932	0.0333909	3.234209e-10	0.0357258	0.109706	0.7446898	0.7446898	0.6462362	20	0.981824777746898	1.03637163442507	0.835856810394374	1.28498823157776	1804	ENSG00000130226
cg18239417	7	DPP6	154684963	rs6964844	7	154690175	C	G	0.419483	-0.016	0.022	0.4670589	0.338865	0.032794	4.989339e-25	-0.0472164	0.0650832	0.4681588	0.4681588	0.5939384	20	0.937490176642772	0.953880955415382	0.839642164961072	1.08366267807233	1804	ENSG00000130226
cg19470459	7	DPP6	154685278	rs12674376	7	154685221	G	A	0.266402	-0.013	0.025	0.6030636	0.250035	0.0368373	1.140467e-11	-0.0519927	0.100279	0.6041229	0.6041229	0.2768076	20	0.952904968557909	0.949335796968912	0.779939021436534	1.15552425335336	1804	ENSG00000130226
cg04923394	7	DPP6	154685308	rs6964844	7	154690175	C	G	0.419483	-0.016	0.022	0.4670589	0.273742	0.0329211	9.16736e-17	-0.0584491	0.0806743	0.4687547	0.7460064	0.8589351	20	0.937490176642772	0.943226249393922	0.805275577377412	1.10480906479641	1804	ENSG00000130226
cg24073950	7	DPP6	154685629	rs12719631	7	154673176	T	C	0.333002	-0.0075	0.024	0.7546606	0.278713	0.0348765	1.33362e-15	-0.0269094	0.0861758	0.7548419	0.9016195	0.6382937	20	0.983529142253903	0.973449432047789	0.822165169483171	1.15257107930009	1804	ENSG00000130226
cg16688533	8	STC1	23713016	rs12546342	8	23743178	C	T	0.0675944	-0.017	0.041	0.6784097	-2.10232	0.0393336	0	0.00808631	0.0195029	0.6784189	0.7007278	0.9931277	20	0.973560704108024	1.00811909250831	0.970310288097784	1.04740114285726	6781	ENSG00000159167
cg04927725	8	PPP2CB	30670732	rs78302453	8	30809831	G	A	0.0417495	0.077	0.048	0.1086773	-0.441104	0.071249	5.977815e-10	-0.174562	0.112412	0.1204509	0.1204509	0.4113743	19	0.811686515259049	0.839824783478458	0.673754471531167	1.04682892173134	5516	ENSG00000104695
cg26216323	8	RAB11FIP1	37722193	rs7820872	8	37728019	T	G	0.258449	0.028	0.024	0.243345	-0.229557	0.0357269	1.315885e-10	-0.121974	0.106259	0.2510108	0.2510108	0.1393523	10	0.881235561740142	0.885171382659391	0.718750033688228	1.09012638602395	80223	ENSG00000156675
cg17218270	8	RAB11FIP1	37749412	rs7341564	8	37730456	T	G	0.37674	-0.02	0.023	0.3845381	-0.470068	0.0345241	3.233831e-42	0.0425471	0.0490288	0.3855053	0.6365224	0.9864619	8	0.922798181497751	1.04346520242731	0.94785916489559	1.14871456541396	80223	ENSG00000156675
cg18570392	8	PRDM14	70980488	rs3750228	8	70980738	C	T	0.136183	0.037	0.033	0.2621976	0.296143	0.0497687	2.675074e-09	0.124939	0.113393	0.2705387	0.2705387	0.9662906	17	0.891084272337366	1.13307933311937	0.907273546064049	1.41508454722607	63978	ENSG00000147596
cg18512336	8	PRDM14	70981068	rs55844129	8	70982517	T	G	0.0735586	-0.00064	0.046	0.9888994	0.524139	0.0660477	2.091857e-15	-0.00122105	0.087763	0.9888994	0.5463123	0.6382271	19	0.999448422725751	0.99877969517822	0.840938684092057	1.18624686718669	63978	ENSG00000147596
cg01295203	8	PRDM14	70984199	rs16936670	8	70976653	C	G	0.0397614	0.011	0.057	0.8469727	-0.483226	0.0790009	9.552593e-10	-0.0227637	0.118016	0.8470479	0.8470479	0.7710523	9	0.990884149570359	0.977493438184382	0.775633580804885	1.23188764042681	63978	ENSG00000147596
cg11229513	8	PRDM14	70984559	rs6993314	8	70979141	T	A	0.0397614	0.011	0.057	0.8469727	-0.789075	0.0774812	2.335307e-24	-0.0139404	0.0722494	0.8469998	0.8847544	0.8796857	20	0.990884149570359	0.986156317427923	0.855944942858067	1.13617621146955	63978	ENSG00000147596
cg01329309	8	SDC2	97504959	rs57603622	8	97501954	T	C	0.0437376	0.068	0.056	0.2246386	-0.634876	0.091589	4.155427e-12	-0.107108	0.0895494	0.2316682	0.2316682	0.02614066	8	0.874996664960764	0.898428637457636	0.753802543437884	1.0708029889667	6383	ENSG00000169439
cg26777303	8	SDC2	97505391	rs1348563	8	97508361	T	G	0.39662	-0.045	0.022	0.04081007	-0.594979	0.0320499	6.265842e-77	0.0756329	0.0371999	0.04203734	0.0295962	0.6801488	15	0.697087925495295	1.07856655968921	1.002724801542	1.16014465972207	6383	ENSG00000169439
cg10292139	8	SDC2	97507561	rs2008026	8	97518087	G	A	0.260437	0.0092	0.025	0.7128732	-0.231118	0.0351194	4.675136e-11	-0.0398065	0.108339	0.7133013	0.7133013	0.2318744	4	0.978065772029667	0.960975369897019	0.777127429601675	1.1883169045031	6383	ENSG00000169439
cg20594401	8	SDC2	97507666	rs60000690	8	97500186	A	G	0.260437	0.015	0.025	0.5485062	-0.333996	0.0358416	1.178022e-20	-0.0449107	0.0750061	0.5493328	0.3054676	0.5633942	12	0.949145447390032	0.956082856220137	0.825370703494714	1.10749560662582	6383	ENSG00000169439
cg03276479	8	SDC2	97507958	rs2437772	8	97512977	C	T	0.329026	0.011	0.023	0.6324645	0.265359	0.0345907	1.701224e-14	0.0414532	0.0868432	0.6331242	0.06099657	0.2573761	13	0.960695385185101	1.042324379929	0.879185408823563	1.23573492245299	6383	ENSG00000169439
cg26842303	8	SDC2	97564627	rs148445427	8	97564628	A	G	0.0218688	0.0047	0.073	0.9486648	-0.79361	0.0968895	2.59322e-16	-0.0059223	0.0919876	0.9486664	0.9486664	0.4012514	8	0.996102226900714	0.994095202250407	0.830092618386125	1.19050001078024	6383	ENSG00000169439
cg22137815	8	SDC2	97585510	rs2514781	8	97586152	T	C	0.0536779	-0.012	0.054	0.8241409	1.47382	0.0797877	3.487775e-76	-0.00814213	0.0366422	0.8241534	0.6535549	0.4235252	20	0.989618894679533	0.991890927360517	0.923152494484267	1.06574766104028	6383	ENSG00000169439
cg23737055	8	ANKRD46	101572127	rs2000480	8	101552505	A	C	0.506958	-0.028	0.022	0.2031148	0.192975	0.0326101	3.265792e-09	-0.145097	0.116611	0.2133985	0.2133985	0.0586593	19	0.866644586726906	0.864938390017675	0.688214607625856	1.08704234149746	157567	ENSG00000186106
cg13342717	8	RIMS2	104556576	rs10505048	8	104728851	G	A	0.171968	0.036	0.029	0.2144657	-0.273248	0.0409141	2.412666e-11	-0.131748	0.107948	0.2222849	0.2222849	0.8970881	5	0.869918215482278	0.87656186083805	0.709406850455348	1.0831030111743	9699	ENSG00000176406
cg00178119	8	RIMS2	105235184	rs1031228	8	105187614	T	A	0.326044	0.024	0.023	0.2967268	-0.246592	0.0344039	7.6339e-13	-0.0973266	0.0942545	0.3017944	0.3017944	0.3423718	20	0.894059632137031	0.907259646739793	0.754224341562673	1.09134646184582	9699	ENSG00000176406
cg17654893	8	EXT1	118824142	rs4876391	8	118824153	A	G	0.307157	-0.018	0.023	0.4338569	-0.276112	0.034971	2.893082e-15	0.065191	0.0837079	0.4361021	0.4361021	0.5790413	18	0.935154447181536	1.0673628712246	0.905854588649254	1.25766708381708	2131	ENSG00000182197
cg02470080	8	EXT1	118849022	rs13281310	8	118823689	G	C	0.0308151	-0.017	0.06	0.7769213	0.670837	0.0802896	6.531459e-17	-0.0253415	0.089492	0.7770461	0.7770461	0.6063816	7	0.984276950730101	0.97497690055832	0.818120354959578	1.16190723144796	2131	ENSG00000182197
cg23298114	8	EXT1	118933411	rs2447537	8	118942917	T	C	0.292247	0.0089	0.024	0.7107617	-0.267598	0.0352228	3.023543e-14	-0.0332588	0.0897934	0.7110902	0.7110902	0.1529069	20	0.978065772029667	0.967288193008643	0.811189277747064	1.15342556170432	2131	ENSG00000182197
cg03354108	8	EXT1	118968448	rs10105797	8	118954881	T	C	0.331014	0.0033	0.023	0.8859125	-0.188443	0.0345638	4.979489e-08	-0.0175119	0.122095	0.8859517	0.8859517	0.2523907	19	0.993419334878341	0.982640542173045	0.773508902238762	1.24831457314513	2131	ENSG00000182197
cg22747380	8	EXT1	118993090	rs7818831	8	118998771	C	A	0.346918	-0.0094	0.023	0.682763	-0.51554	0.0338549	2.307313e-52	0.0182333	0.0446295	0.682871	0.488571	0.06119486	20	0.973891260621453	1.01840054152308	0.933102223339359	1.111496293796	2131	ENSG00000182197
cg04395788	8	EXT1	119081939	rs2447532	8	119082321	G	A	0.272366	-0.041	0.025	0.1010052	-0.700089	0.0364244	2.502818e-82	0.058564	0.0358395	0.1022458	0.303879	0.9252147	20	0.798834545875322	1.06031284354511	0.988386542894827	1.13747332384143	2131	ENSG00000182197
cg16009311	8	EXT1	119086762	rs2451142	8	119128220	T	C	0.225646	-0.0049	0.025	0.8446102	-0.20514	0.0370991	3.211075e-08	0.0238861	0.121945	0.8447065	0.8447065	0.4732494	14	0.99069418733784	1.02417365786733	0.806439741713943	1.30069443160133	2131	ENSG00000182197
cg05888894	8	EXT1	119107030	rs11992017	8	119107051	A	G	0.119284	-0.021	0.035	0.5485062	-0.521694	0.0536886	2.550621e-22	0.0402534	0.0672169	0.5492666	0.5492666	0.3502396	20	0.949145447390032	1.04107454906143	0.912568868540715	1.18767608020272	2131	ENSG00000182197
cg16374656	8	EXT1	119124790	rs10955856	8	119133116	G	C	0.384692	-0.031	0.022	0.1588083	0.267314	0.0328531	4.064341e-16	-0.115969	0.0835253	0.1650078	0.1650078	0.3487782	20	0.841094972677805	0.890502828457273	0.756026698462191	1.04889852316513	2131	ENSG00000182197
cg17635970	8	HHLA1	133117602	rs71526236	8	133117603	A	G	0.281312	0.0031	0.025	0.9013153	-1.44421	0.0190644	0	-0.0021465	0.0173105	0.9013154	0.4774428	0.4025118	20	0.993443037356369	0.99785580208369	0.964567871008662	1.03229252360526	10086	ENSG00000132297
cg00776405	8	TG	133967862	rs2741225	8	133956084	A	C	0.399602	-0.028	0.022	0.2031148	-0.193874	0.0324501	2.307586e-09	0.144424	0.116022	0.2132067	0.2132067	0.734734	14	0.866644586726906	1.15537388321182	0.920370364352705	1.45038221754	7038	ENSG00000042832
cg08388507	8	TG	133976835	rs2069561	8	133975283	G	A	0.491054	-0.017	0.022	0.4396838	0.288282	0.0317071	9.719804e-20	-0.0589701	0.0765893	0.4413287	0.4413287	0.5017351	20	0.935154447181536	0.942734956510896	0.811326166129708	1.095427751908	7038	ENSG00000042832
cg08498833	8	TG	134003896	rs28547062	8	134003923	C	T	0.21173	0.04	0.026	0.1239358	-0.52754	0.037397	3.464109e-45	-0.0758236	0.0495776	0.1261671	0.1577396	0.8038328	20	0.812828112903226	0.926979711358919	0.841141235108708	1.02157800545828	7038	ENSG00000042832
cg25020550	8	TG	134028958	rs28393420	8	134023660	C	A	0.502982	0.0032	0.022	0.884352	0.656757	0.0309478	6.050988e-100	0.00487242	0.0334987	0.8843547	0.2657441	0.3881021	20	0.993417925531915	1.00488430954076	0.94102550840608	1.07307662389685	7038	ENSG00000042832
cg17500680	8	TG	134039099	rs10106075	8	134049878	T	C	0.112326	0.061	0.032	0.05661778	1.4696	0.0399929	1.326457e-295	0.041508	0.021804	0.05695054	0.1434132	0.9279534	20	0.743419180786539	1.04238150087012	0.998772913487114	1.08789413357501	7038	ENSG00000042832
cg21653105	8	TG	134075028	rs2739142	8	134079437	T	C	0.213718	0.014	0.026	0.5902585	-0.941077	0.0351487	6.458343e-158	-0.0148766	0.0276335	0.5903336	0.5157842	0.1390596	20	0.952904968557909	0.985233509917144	0.933290971682528	1.0400669228737	7038	ENSG00000042832
cg24804707	8	TG	134094173	rs4736631	8	134119902	T	C	0.247515	0.033	0.025	0.186835	-0.213453	0.0383712	2.654251e-08	-0.154601	0.120374	0.199024	0.199024	0.8620677	20	0.859738764009882	0.856756955319574	0.676695395575601	1.08473101086212	7038	ENSG00000042832
cg08911152	8	TG	134105078	rs2739157	8	134087038	A	G	0.27336	-0.035	0.025	0.1615133	0.271061	0.0363532	8.898395e-14	-0.129122	0.0938419	0.1688352	0.1688352	0.3399782	20	0.844838733859451	0.878866737262845	0.731211797891793	1.05633790933628	7038	ENSG00000042832
cg02951514	8	TG	134115347	rs2703006	8	134087215	T	C	0.205765	0.0069	0.027	0.798294	-0.262148	0.0395866	3.540682e-11	-0.0263211	0.103072	0.7984408	0.7984408	0.241972	20	0.986971173374354	0.974022280835612	0.795851856804794	1.19208040472903	7038	ENSG00000042832
cg03220363	8	TG	134115661	rs13256652	8	134107744	C	A	0.260437	-0.035	0.025	0.1615133	-0.208552	0.0361126	7.692738e-09	0.167824	0.123346	0.173643	0.173643	0.3339808	20	0.845772014662226	1.18272843212458	0.928732839598506	1.50618830788906	7038	ENSG00000042832
cg01951477	8	TG	134116754	rs2979033	8	134122696	A	G	0.259443	-0.03	0.025	0.2301393	0.479544	0.0363683	1.059565e-39	-0.0625594	0.0523483	0.2320631	0.679612	0.2628407	20	0.875402659993185	0.939357263334806	0.847756298785884	1.04085580896724	7038	ENSG00000042832
cg22012530	8	GSDMD	144635309	rs2382955	8	144613172	G	C	0.356859	-0.004	0.023	0.8619338	0.691092	0.0314494	5.02815e-107	-0.00578794	0.0332817	0.8619381	0.6453608	0.4522802	20	0.990884149570359	0.99422877785519	0.931443196012128	1.06124653328033	79792	ENSG00000104518
cg18198896	8	GSDMD	144635361	rs3889129	8	144613680	T	C	0.351889	-0.0038	0.023	0.8687729	0.558973	0.0321067	6.94306e-68	-0.00679818	0.0411487	0.8687787	0.2303895	0.4463981	20	0.992063914415886	0.993224875351263	0.916265020925219	1.07664881937804	79792	ENSG00000104518
cg15541193	8	GSDMD	144635496	rs12679598	8	144631986	G	A	0.157058	0.016	0.03	0.5938029	0.62224	0.0423046	5.678274e-49	0.0257135	0.0482446	0.5940453	0.3949874	0.7884287	20	0.952904968557909	1.02604694390987	0.933470501866409	1.1278046055037	79792	ENSG00000104518
cg09317036	8	GSDMD	144635547	rs113990650	8	144631342	T	C	0.156064	0.015	0.03	0.6170751	0.893364	0.0406249	3.548068e-107	0.0167905	0.0335896	0.617166	0.6712998	0.7814973	20	0.952904968557909	1.01693225270004	0.952138172063703	1.08613564388466	79792	ENSG00000104518
cg07422279	8	GSDMD	144635610	rs113990650	8	144631342	T	C	0.156064	0.015	0.03	0.6170751	0.634735	0.0422062	4.082905e-51	0.0236319	0.0472899	0.6172695	0.4757002	0.8242023	20	0.952904968557909	1.02391334601054	0.933274131532167	1.12335540514482	79792	ENSG00000104518
cg20583945	8	GSDMD	144636462	rs12679598	8	144631986	G	A	0.157058	0.016	0.03	0.5938029	1.66824	0.0245611	0	0.00959092	0.0179835	0.5938142	0.6448135	0.8529376	20	0.952904968557909	1.00963706026445	0.974669597279875	1.04585902371871	79792	ENSG00000104518
cg10074813	8	GSDMD	144637872	rs383439	8	144571710	G	C	0.34493	0.012	0.023	0.601852	0.41043	0.0349989	9.275958e-32	0.0292376	0.0560942	0.6022111	0.1942303	0.2692939	20	0.952904968557909	1.02966921481852	0.922463904265925	1.1493335262681	79792	ENSG00000104518
cg15172061	8	GSDMD	144638852	rs58774177	8	144629194	C	T	0.347913	0.016	0.023	0.4866467	0.690289	0.0329933	3.369014e-97	0.0231787	0.0333378	0.4868874	0.1469794	0.4610322	20	0.941493484343922	1.02344941361715	0.9587131255549	1.09255696444859	79792	ENSG00000104518
cg22312904	8	GSDMD	144639260	rs11780770	8	144624817	G	A	0.150099	0.058	0.032	0.06990897	0.539474	0.0453036	1.075542e-32	0.107512	0.0600002	0.07315502	0.3334089	0.4682445	20	0.759550108550995	1.11350422271704	0.989962325131851	1.25246347515653	79792	ENSG00000104518
cg22995724	8	GSDMD	144639363	rs12679598	8	144631986	G	A	0.157058	0.016	0.03	0.5938029	-0.815801	0.0414477	3.037151e-86	-0.0196126	0.0367872	0.5939383	0.3900544	0.4008034	20	0.952904968557909	0.980578475835794	0.91236466942827	1.05389235191997	79792	ENSG00000104518
cg17812120	8	GSDMD	144639478	rs12716574	8	144628514	G	A	0.349901	0.016	0.023	0.4866467	0.703341	0.0328763	1.534315e-101	0.0227486	0.0327183	0.4868769	0.2409537	0.4229441	20	0.941493484343922	1.02300932267269	0.95946516649755	1.09076192739292	79792	ENSG00000104518
cg25245261	8	GSDMD	144640507	rs73718114	8	144684702	T	C	0.187873	0.015	0.029	0.6049877	-0.25126	0.0425452	3.51121e-09	-0.0596991	0.11586	0.6063651	0.6063651	0.3497377	20	0.952904968557909	0.942047953170743	0.750673331408179	1.18221110160983	79792	ENSG00000104518
cg03367493	8	GSDMD	144642094	rs12679598	8	144631986	G	A	0.157058	0.016	0.03	0.5938029	-0.827968	0.0417205	1.203203e-87	-0.0193244	0.0362464	0.5939361	0.4872296	0.6532465	20	0.952904968557909	0.980861119279494	0.913595519790031	1.05307930530935	79792	ENSG00000104518
cg06553843	8	GSDMD	144642649	rs12679647	8	144625677	G	T	0.15507	0.016	0.03	0.5938029	-0.750642	0.0427496	5.072062e-69	-0.0213151	0.0399842	0.593973	0.5399482	0.6348762	20	0.952904968557909	0.978910461280969	0.905123272365261	1.05871290736033	79792	ENSG00000104518
cg26173173	8	GSDMD	144642813	rs11551200	8	144642815	T	C	0.0387674	-0.065	0.066	0.3246985	-0.524514	0.0847675	6.105751e-10	0.123924	0.127415	0.3307491	0.3307491	0.4859083	3	0.904211732970242	1.13192984106216	0.881782898588041	1.45303925392365	79792	ENSG00000104518
cg09265054	8	GPT	145728138	rs11774212	8	145686505	C	T	0.501988	0.032	0.022	0.1457951	-0.204339	0.0319722	1.646275e-10	-0.156602	0.110417	0.1561094	0.1561094	0.3539681	20	0.834929442225622	0.855044298736347	0.688651927960183	1.0616404646787	2875	ENSG00000167701
cg16587265	8	GPT	145728203	rs4244613	8	145741765	A	G	0.425447	0.049	0.022	0.02592905	-0.232043	0.0320178	4.251379e-13	-0.211168	0.0991865	0.0332542	0.0332542	0.1747234	20	0.651317862076084	0.809638036264932	0.666594382657793	0.983377248325019	2875	ENSG00000167701
cg14476479	8	GPT	145728209	rs4244611	8	145739924	A	G	0.456262	0.045	0.022	0.04081007	-0.262172	0.0327496	1.191336e-15	-0.171643	0.0866104	0.04750321	0.04470505	0.06596452	20	0.716147328859669	0.842279813394408	0.710774979357508	0.998115162541315	2875	ENSG00000167701
cg23793500	8	GPT	145728285	rs4251691	8	145737816	T	C	0.454274	0.043	0.022	0.05063674	-0.16984	0.0311187	4.820746e-08	-0.25318	0.13759	0.06575249	0.06575249	0.1013576	20	0.753450021435942	0.776328130183034	0.592824782522167	1.01663321689989	2875	ENSG00000167701
cg06110286	8	GPT	145728587	rs3757966	8	145744618	A	G	0.459245	0.046	0.022	0.03653621	-0.268763	0.0312394	7.741732e-18	-0.171154	0.0842391	0.04217733	0.04217733	0.05936853	20	0.697087925495295	0.84269178894297	0.714435444706399	0.993972872445789	2875	ENSG00000167701
cg17869161	8	GPT	145729373	rs2721173	8	145744429	T	C	0.461233	0.05	0.022	0.02304262	-0.203309	0.031729	1.477718e-10	-0.245932	0.114815	0.03219492	0.03219492	0.1033292	20	0.644043858975904	0.781975397444617	0.624396684657635	0.979322179687666	2875	ENSG00000167701
cg11211951	8	GPT	145729740	rs4925811	8	145802447	G	T	0.466203	0.046	0.022	0.03653621	0.591651	0.0309416	1.670786e-81	0.0777485	0.0374057	0.03766153	0.1957793	0.1974436	20	0.674813110026702	1.08085079051028	1.00444316973709	1.16307071076255	2875	ENSG00000167701
cg00815230	8	GPT	145730562	rs4925813	8	145856021	A	G	0.373757	0.0093	0.022	0.6724943	0.196386	0.031686	5.722873e-10	0.0473556	0.112284	0.6732094	0.6732094	0.04418544	19	0.971635520096463	1.04849478754217	0.841372291324814	1.30660509127545	2875	ENSG00000167701
cg17465115	8	GPT	145730818	rs12542925	8	145892022	A	G	0.0964215	0.046	0.038	0.226077	-0.707221	0.0564581	5.349232e-36	-0.0650433	0.0539818	0.2282368	0.4319103	0.3672973	20	0.872450481860972	0.937026889234676	0.8429500056649	1.04160316181059	2875	ENSG00000167701
cg02185216	8	GPT	145731186	rs12542925	8	145892022	A	G	0.0964215	0.046	0.038	0.226077	-1.17959	0.053608	2.63864e-107	-0.0389967	0.0322633	0.2267787	0.5120524	0.3704215	20	0.871505396579616	0.961753882928944	0.902819379747792	1.02453552956218	2875	ENSG00000167701
cg15640870	8	GPT	145731409	rs12542925	8	145892022	A	G	0.0964215	0.046	0.038	0.226077	-1.32067	0.0520843	7.620222e-142	-0.0348307	0.0288059	0.2266055	0.194887	0.3832779	20	0.871505396579616	0.965768907093648	0.912752733185035	1.02186446339545	2875	ENSG00000167701
cg03949978	8	LRRC14	145747140	rs12216824	8	145915324	A	G	0.357853	-0.0019	0.023	0.9341627	0.311752	0.0335539	1.527133e-20	-0.00609459	0.0737795	0.9341653	0.9341653	0.0124601	20	0.994420083841879	0.993923944341448	0.8601036188136	1.14856487698298	9684	ENSG00000160959
cg01099220	8	LRRC14	145747659	rs2721173	8	145744429	T	C	0.461233	0.05	0.022	0.02304262	0.408238	0.031626	4.040953e-38	0.122477	0.054719	0.02520157	0.05716091	0.005847699	20	0.598687450407512	1.13029312303322	1.01534429309862	1.25825550274905	9684	ENSG00000160959
cg19682134	8	LRRC14	145750363	rs28970743	8	145827869	T	C	0.482107	0.046	0.022	0.03653621	-0.738878	0.0296692	6.75895e-137	-0.0622566	0.0298796	0.03719855	0.06136455	0.03067533	20	0.673355600504224	0.939641743782309	0.886192914165211	0.996314225204534	9684	ENSG00000160959
cg21195290	9	VLDLR	2621094	rs1454626	9	2621030	C	A	0.311133	-0.0038	0.024	0.8741941	-0.444945	0.0354317	3.599991e-36	0.00854037	0.0539435	0.8742041	0.9608288	0.438846	11	0.99228403430187	1.00857694300138	0.907384594068796	1.12105435402278	7436	ENSG00000147852
cg13588086	9	GLDC	6644369	rs34848653	9	6636991	C	G	0.0318091	-0.011	0.058	0.8495794	0.874143	0.0840957	2.623065e-25	-0.0125837	0.0663617	0.8496041	0.1006608	0.2741895	20	0.990884149570359	0.987495143691215	0.867055203822184	1.12466502076806	2731	ENSG00000178445
cg13572911	9	ACO1	32383291	rs7866419	9	32387682	A	C	0.470179	-0.023	0.022	0.2958129	-0.251885	0.0322513	5.715567e-15	0.0913115	0.0881205	0.3001032	0.3001032	0.6675641	20	0.894059632137031	1.09561023469733	0.92182057360331	1.30216423970821	48	ENSG00000122729
cg13443165	9	B4GALT1	33130375	rs3780489	9	33129844	T	G	0.314115	0.0052	0.023	0.8211338	-1.17508	0.0242269	0	-0.00442522	0.0195733	0.8211357	0.9516877	0.9414876	20	0.989618894679533	0.995584556859123	0.958113638004143	1.0345209279362	2683	ENSG00000086062
cg21316772	9	B4GALT1	33167933	rs7043474	9	33136417	A	G	0.498012	0.014	0.022	0.5245394	-0.23576	0.032765	6.223774e-13	-0.0593824	0.0936795	0.526153	0.526153	0.8560347	20	0.946165608804301	0.942346347005681	0.784276046874007	1.13227560787358	2683	ENSG00000086062
cg05779272	9	B4GALT1	33168018	rs10124479	9	33136233	G	T	0.315109	0.0051	0.023	0.824517	-0.218342	0.0352002	5.544979e-10	-0.0233579	0.105407	0.8246272	0.8246272	0.9627011	17	0.989618894679533	0.976912784112822	0.794568864687075	1.20110242192654	2683	ENSG00000086062
cg14447369	9	GNE	36258825	rs7046089	9	36263800	A	G	0.0526839	0.034	0.047	0.4694316	0.485191	0.0673568	5.877781e-13	0.0700755	0.0973564	0.4716582	0.4716582	0.6712655	20	0.937490176642772	1.07258915867876	0.886261660588312	1.2980901177103	10020	ENSG00000159921
cg21177599	9	GNE	36258839	rs56701508	9	36264876	A	G	0.0526839	0.034	0.047	0.4694316	0.441984	0.0666092	3.23464e-11	0.0769259	0.106969	0.4720527	0.4720527	0.7285076	17	0.937490176642772	1.07996204823982	0.875698574759091	1.3318715586116	10020	ENSG00000159921
cg26325209	9	GNE	36258885	rs66464053	9	36258777	T	G	0.0526839	0.034	0.047	0.4694316	0.413826	0.0662639	4.234776e-10	0.0821602	0.114334	0.4723878	0.4723878	0.8150956	20	0.937490176642772	1.08562971377962	0.867678139600097	1.35832841885865	10020	ENSG00000159921
cg24556026	9	GNE	36258971	rs4879983	9	36295756	A	C	0.434394	0.013	0.022	0.5545813	-0.296033	0.0324883	8.086972e-20	-0.043914	0.074472	0.5554116	0.6420249	0.1452322	20	0.949145447390032	0.957036259052306	0.82705910280547	1.10744008261797	10020	ENSG00000159921
cg25813936	9	GNE	36276879	rs10114887	9	36292728	A	G	0.271372	0.041	0.024	0.08757451	-1.11617	0.0279897	0	-0.0367329	0.0215219	0.0878652	0.2667985	0.6216555	20	0.781393417462746	0.963933567623355	0.924117709703547	1.00546490239773	10020	ENSG00000159921
cg05844977	9	GNE	36277400	rs10114887	9	36292728	A	G	0.271372	0.041	0.024	0.08757451	-0.22819	0.0356182	1.488535e-10	-0.179675	0.108851	0.09880875	0.09880875	0.7966278	20	0.792462641136336	0.835541718347468	0.675013249104012	1.03424631149938	10020	ENSG00000159921
cg13521538	9	ALDH1B1	38392470	rs9298976	9	38392604	G	T	0.129225	-0.027	0.031	0.3837718	0.318507	0.0488338	6.925511e-11	-0.0847706	0.0981931	0.3879701	0.3879701	0.6110808	4	0.922798181497751	0.918723015289408	0.757880864906773	1.11370007860838	219	ENSG00000137124
cg03237166	9	ALDH1B1	38393112	rs4646770	9	38393171	G	A	0.304175	0.016	0.025	0.5221726	0.371445	0.0371859	1.705007e-23	0.043075	0.0674427	0.5230244	0.5230244	0.7021534	15	0.946165608804301	1.04401619312888	0.914742483605891	1.19155918856931	219	ENSG00000137124
cg14095101	9	TRPM6	77502747	rs1333343	9	77502322	C	T	0.183897	0.0077	0.026	0.7671126	0.606755	0.0378445	7.536231e-58	0.0126905	0.0428582	0.7671512	0.6246542	0.4796898	20	0.984276950730101	1.01277136611018	0.931171719890058	1.10152168295423	140803	ENSG00000119121
cg12548454	9	PSAT1	80911457	rs17725890	9	80911234	G	A	0.296223	-0.036	0.023	0.1175319	-0.499879	0.0341549	1.664229e-48	0.0720174	0.0462735	0.1196267	0.4383956	0.8896183	20	0.811601475944842	1.07467404322948	0.98149470508249	1.17669946991119	29968	ENSG00000135069
cg13862853	9	NOL8	95085154	rs142577248	9	95529019	T	C	0.0815109	0.034	0.035	0.3313349	0.356569	0.052276	9.047549e-12	0.0953532	0.0991481	0.3361882	0.3361882	0.723967	16	0.904211732970242	1.10004732323316	0.905763471507377	1.33600454359082	55035	ENSG00000198000
cg14350544	9	FBP2	97349564	rs149946076	9	97360462	A	G	0.0437376	-0.012	0.058	0.8360906	-0.461309	0.0802788	9.119508e-09	0.0260129	0.125811	0.8361953	0.8361953	0.560636	19	0.989618894679533	1.02635418835707	0.802056150880299	1.31337802073077	8789	ENSG00000130957
cg13493766	9	FBP1	97365869	rs10761345	9	97362296	T	C	0.427435	-0.014	0.022	0.5245394	0.731702	0.0297229	8.21456e-134	-0.0191335	0.0300769	0.5246779	0.1526353	0.7236698	20	0.946165608804301	0.981048383540969	0.924886525620288	1.04062055634648	2203	ENSG00000165140
cg13740339	9	FBP1	97400757	rs28382863	9	97401064	C	T	0.0984095	0.033	0.037	0.3724509	0.466138	0.0591973	3.426188e-15	0.0707945	0.0798832	0.3754962	0.3754962	0.9194402	20	0.921739359957126	1.07336062759369	0.917799270368934	1.25528868246452	2203	ENSG00000165140
cg14211930	9	FBP1	97402452	rs499480	9	97352468	G	T	0.120278	0.044	0.031	0.1557956	0.428073	0.0469063	7.099087e-20	0.102786	0.0732882	0.1607678	0.09061819	0.7686113	20	0.837219003523332	1.10825421729489	0.959964598272212	1.27945073429013	2203	ENSG00000165140
cg06705237	9	FBP1	97402555	rs573212	9	97349666	C	G	0.117296	0.04	0.031	0.1969387	0.488247	0.0462599	4.844871e-26	0.0819257	0.0639651	0.2002686	0.2002686	0.8211439	20	0.860671813163001	1.08537516345893	0.957484356423217	1.23034829504075	2203	ENSG00000165140
cg10900550	9	TDRD7	100173984	rs150205497	9	100177532	A	G	0.00596421	0.006	0.099	0.9516729	0.895801	0.144736	6.047273e-10	0.00669791	0.110521	0.9516753	0.9516753	0.3888202	11	0.996307080941518	1.00672039116343	0.810646460698525	1.25021941761262	23424	ENSG00000196116
cg13568622	9	ALDOB	104197886	rs75061787	9	104165291	A	C	0.0775348	-0.051	0.039	0.1909777	0.885593	0.0563486	1.168773e-55	-0.0575885	0.0441905	0.1925103	0.4206477	0.06306892	8	0.854258944080706	0.944038339296313	0.865712960284298	1.02945020687766	229	ENSG00000136872
cg13476313	9	NR5A1	127244764	rs7037254	9	127245412	C	T	0.442346	0.0082	0.022	0.7093514	0.861529	0.0284436	1.596468e-201	0.00951796	0.0255379	0.7093724	0.9181797	0.8944966	20	0.978065772029667	1.0095633998317	0.960274282874845	1.06138243672258	2516	ENSG00000136931
cg02853418	9	NR5A1	127247965	rs7855918	9	127239939	C	T	0.44831	0.0086	0.022	0.6958644	0.216981	0.0332381	6.660917e-11	0.0396347	0.101573	0.6963812	0.6963812	0.8343527	20	0.975776889871976	1.04043063545314	0.852613978194049	1.26962017381219	2516	ENSG00000136931
cg14219918	9	NR5A1	127249562	rs2416933	9	127245529	G	A	0.442346	0.0079	0.022	0.7195271	0.805785	0.0291149	1.35505e-168	0.0098041	0.0273049	0.7195497	0.8295903	0.9031814	20	0.97921531479319	1.00985231763642	0.957228160231168	1.06536951774316	2516	ENSG00000136931
cg01786973	9	NR5A1	127249749	rs4838187	9	127242076	C	G	0.44334	0.0078	0.022	0.7229301	0.691483	0.0306284	7.36627e-113	0.0112801	0.0318196	0.7229629	0.7238843	0.9596119	20	0.979782438305596	1.01134396021867	0.950196649818602	1.07642623878547	2516	ENSG00000136931
cg12490887	9	NR5A1	127267658	rs10986393	9	127445862	C	T	0.531809	-0.011	0.022	0.6170751	0.253237	0.0334961	4.024404e-14	-0.0434376	0.0870649	0.6178427	0.6178427	0.9278972	20	0.952904968557909	0.957492299746387	0.807279921553267	1.13565503067344	2516	ENSG00000136931
cg13769004	9	HSPA5	128004122	rs460269	9	127951582	C	G	0.445328	-0.027	0.022	0.2197201	0.18558	0.0308413	1.774127e-09	-0.14549	0.120988	0.2291638	0.2291638	0.9222415	20	0.872564328842516	0.864598536016084	0.682067617608364	1.0959773036907	3309	ENSG00000044574
cg10997785	9	HSPA5	128004697	rs111810394	9	127964171	A	G	0.44831	-0.027	0.022	0.2197201	0.638456	0.0304369	1.079019e-97	-0.0422896	0.0345171	0.2205083	0.6570906	0.9007913	20	0.869918215482278	0.958592132089472	0.895885095374873	1.0256883170038	3309	ENSG00000044574
cg14248584	9	GARNL3	130115860	rs4837147	9	130125645	G	T	0.252485	-0.022	0.026	0.3974669	0.237734	0.0377704	3.090194e-10	-0.0925405	0.11035	0.4016883	0.2451163	0.2669384	20	0.929783761316459	0.911612289919074	0.734308161440749	1.13172780961737	84253	ENSG00000136895
cg13483797	9	PRRX2	132431581	rs56766137	9	132431609	A	C	0.122266	0.012	0.035	0.7317059	1.2298	0.0485625	1.732074e-141	0.00975766	0.0284625	0.7317296	0.6028146	0.7441535	18	0.979875613560038	1.00980542118374	0.955014419177697	1.06773988766585	51450	ENSG00000167157
cg00702561	9	PRRX2	132458129	rs113333577	9	132467710	A	G	0.0258449	-0.02	0.062	0.7470129	-2.83386	0.0731058	0	0.00705752	0.0218791	0.7470213	0.3298921	0.3968219	20	0.982004815519766	1.00708248298531	0.964808622465021	1.05120860647431	51450	ENSG00000167157
cg22367771	9	LAMC3	133884317	rs11244245	9	133886042	C	T	0.100398	0.013	0.036	0.7180164	-0.31506	0.0524961	1.954052e-09	-0.041262	0.114471	0.7185038	0.7185038	0.9462479	8	0.978900260051695	0.959577687656131	0.766726473394574	1.20093588861073	10319	ENSG00000050555
cg14018024	9	LAMC3	133908909	rs3780279	9	133908961	A	C	0.195825	0.026	0.028	0.3531112	0.642376	0.0394736	1.520779e-59	0.0404747	0.0436591	0.3538936	0.3538936	0.8453561	18	0.912776345320381	1.04130496435365	0.955904624571669	1.13433495446623	10319	ENSG00000050555
cg13549174	9	LAMC3	133910264	rs3780276	9	133909192	A	G	0.194831	0.025	0.028	0.3719337	-0.251905	0.0408133	6.737634e-10	-0.0992438	0.11231	0.3768803	0.3768803	0.9988368	6	0.922798181497751	0.905521914867112	0.726605637852985	1.12849377377183	10319	ENSG00000050555
cg13902308	9	LAMC3	133913703	rs3780274	9	133913563	T	C	0.470179	-0.042	0.022	0.05625037	0.366725	0.0329204	8.035902e-29	-0.114527	0.0608651	0.05988237	0.08766314	0.8903446	11	0.751214606403987	0.89178785982085	0.791502219100848	1.00477998384806	10319	ENSG00000050555
cg21181192	9	LAMC3	133914614	rs2293518	9	133914570	A	G	0.244533	0.036	0.026	0.1661701	-0.678589	0.0364799	3.11226e-77	-0.0530512	0.0384208	0.1673419	0.3261328	0.4048038	14	0.842234323060052	0.948331456668699	0.879540235234889	1.02250302564862	10319	ENSG00000050555
cg09553448	9	NUP214	134000424	rs1043169	9	133997543	G	C	0.250497	-0.0069	0.025	0.7825481	1.07003	0.0302712	1.076052e-273	-0.00644844	0.0233646	0.7825545	0.9584689	0.692485	20	0.985852434476893	0.993572306570924	0.949098154804939	1.04013048954621	8021	ENSG00000126883
cg21213111	9	NUP214	134000493	rs9328549	9	134000818	G	A	0.251491	-0.0093	0.025	0.7098928	0.72861	0.0343989	1.423483e-99	-0.012764	0.0343172	0.7099356	0.662073	0.6646521	20	0.978065772029667	0.987317114366634	0.923092611524274	1.05601006025994	8021	ENSG00000126883
cg03811519	9	NUP214	134001305	rs141235717	9	135472859	G	A	0.0109344	-0.11	0.14	0.4320349	1.12971	0.195948	8.149334e-09	-0.0973703	0.125071	0.4362638	0.4362638	NA	NA	0.935154447181536	0.90722000035951	0.709986402882411	1.15924491752362	8021	ENSG00000126883
cg03299838	9	RALGDS	135996055	rs7022841	9	136002096	T	C	0.292247	0.029	0.024	0.2269191	-0.259026	0.0362651	9.159833e-13	-0.111958	0.0939712	0.2334947	0.2334947	0.8313587	17	0.87760811791146	0.89408180814773	0.74368215087344	1.07489776206388	5900	ENSG00000160271
cg14535035	9	RALGDS	135997830	rs76809135	9	135999734	C	T	0.299205	0.03	0.024	0.2112995	0.212553	0.0359026	3.214014e-09	0.141141	0.115402	0.2213161	0.2213161	0.9800283	15	0.869918215482278	1.15158701030638	0.918469188816104	1.44387275964673	5900	ENSG00000160271
cg13753488	9	RALGDS	136001623	rs571780	9	136001763	A	G	0.413519	-0.0032	0.022	0.884352	0.732296	0.0301983	6.683295e-130	-0.00436982	0.030043	0.8843541	0.9024596	0.5818116	20	0.993417925531915	0.995639713771406	0.938704918462194	1.05602774646454	5900	ENSG00000160271
cg14103123	9	RALGDS	136004821	rs1548371	9	136010478	T	C	0.251491	0.019	0.025	0.4472546	0.245277	0.0373849	5.349553e-11	0.0774633	0.102607	0.450278	0.450278	0.4966476	19	0.937490176642772	1.08054257581833	0.88369224155295	1.32124307904332	5900	ENSG00000160271
cg13520893	9	RALGDS	136006118	rs482670	9	136007358	A	C	0.399602	-0.0097	0.022	0.6592788	-0.247543	0.0326955	3.698973e-14	0.0391852	0.0890241	0.6598188	0.6598188	0.559984	16	0.969426639182772	1.0399630669764	0.873452057877612	1.23821699304588	5900	ENSG00000160271
cg01413354	9	RALGDS	136017755	rs10125348	9	136018224	G	A	0.412525	-0.013	0.022	0.5545813	-0.91349	0.0292376	2.720635e-214	0.0142311	0.0240878	0.5546521	0.9339582	0.7648032	20	0.949145447390032	1.01433284417452	0.967556954606989	1.06337008263156	5900	ENSG00000160271
cg14099540	9	RALGDS	136018794	rs688045	9	136011176	A	G	0.326044	0.0023	0.024	0.9236529	0.264775	0.0344911	1.633363e-14	0.00868661	0.0906499	0.9236589	0.9236589	0.6382095	13	0.994420083841879	1.00872444807883	0.844519718236298	1.20485642925775	5900	ENSG00000160271
cg13416901	9	RALGDS	136019673	rs6597602	9	136023229	A	C	0.361829	0.019	0.023	0.4087548	0.250383	0.0343672	3.204586e-13	0.0758838	0.092448	0.4117447	0.4117447	0.8961606	14	0.929783761316459	1.0788372059902	0.90004161305404	1.29315100562895	5900	ENSG00000160271
cg10094355	9	RALGDS	136019899	rs7867322	9	136019906	C	T	0.327038	0.02	0.024	0.4046568	0.503879	0.0349515	4.074006e-47	0.039692	0.04771	0.4054402	0.4887918	0.6501907	20	0.929783761316459	1.04049025383661	0.947603038671429	1.14248258410698	5900	ENSG00000160271
cg03474926	9	RALGDS	136023407	rs7044265	9	136020693	C	T	0.105368	0.024	0.04	0.5485062	0.457469	0.0620944	1.741038e-13	0.0524626	0.0877271	0.5498265	0.5498265	0.5196544	4	0.949145447390032	1.05386314685978	0.887379522626993	1.25158120509848	5900	ENSG00000160271
cg14313373	9	SARDH	136538372	rs34508494	9	136538310	G	A	0.197813	-0.0054	0.026	0.8354692	0.361872	0.0388498	1.223674e-20	-0.0149224	0.0718665	0.8355095	0.8355095	0.1854981	19	0.989618894679533	0.985188387255706	0.855746800846084	1.13420950849464	1757	ENSG00000123453
cg13824009	9	SARDH	136547862	rs2519120	9	136550998	T	C	0.409543	-0.0026	0.023	0.9099961	0.532495	0.0246878	3.498999e-103	-0.00488267	0.0431935	0.9099973	0.988193	0.363515	20	0.993443037356369	0.995129230855968	0.914349925628141	1.08304507754368	1757	ENSG00000123453
cg14524643	9	SARDH	136549086	rs756690	9	136549043	T	C	0.398608	-0.00064	0.023	0.9778009	0.783339	0.0321332	2.936442e-131	-0.000817016	0.0293615	0.9778009	0.7844309	0.437437	20	0.998028640596274	0.999183317666696	0.943305053579463	1.05837162486835	1757	ENSG00000123453
cg13811879	9	SARDH	136556337	rs756687	9	136549794	G	C	0.411531	-0.002	0.023	0.9307061	-0.282759	0.0307462	3.696517e-20	0.00707317	0.0813451	0.9307092	0.9563997	0.2400162	20	0.994420083841879	1.0070982439495	0.858676330521508	1.1811748349348	1757	ENSG00000123453
cg14001893	9	SARDH	136562840	rs756687	9	136549794	G	C	0.411531	-0.002	0.023	0.9307061	0.192241	0.0347881	3.275219e-08	-0.0104036	0.119657	0.9307146	0.9307146	0.5532981	19	0.994420083841879	0.989650330261494	0.782758296235583	1.25122631200055	1757	ENSG00000123453
cg01490728	9	SARDH	136565608	rs10993770	9	136564575	A	C	0.383698	0.022	0.023	0.3388087	-0.321203	0.0347063	2.14463e-20	-0.0684925	0.0719872	0.3413742	0.3413742	0.8691769	20	0.904211732970242	0.933800463580737	0.810918752304968	1.07530292437443	1757	ENSG00000123453
cg13717350	9	SARDH	136566991	rs10993770	9	136564575	A	C	0.383698	0.022	0.023	0.3388087	-1.16184	0.0249949	0	-0.0189355	0.0198004	0.3389109	0.2540623	0.9618692	20	0.904211732970242	0.98124265035269	0.94389128468234	1.02007207238407	1757	ENSG00000123453
cg05493344	9	SARDH	136567064	rs10993770	9	136564575	A	C	0.383698	0.022	0.023	0.3388087	-0.716963	0.0328822	2.127847e-105	-0.030685	0.0321106	0.339273	0.6985587	0.9554113	20	0.904211732970242	0.969781005984703	0.910627118145962	1.03277750116152	1757	ENSG00000123453
cg13458384	9	SARDH	136567339	rs10993770	9	136564575	A	C	0.383698	0.022	0.023	0.3388087	-0.699903	0.0323155	5.059913e-104	-0.0314329	0.0328937	0.3392793	0.7271277	0.9417868	20	0.904211732970242	0.969055977928364	0.908550731280443	1.03359059216786	1757	ENSG00000123453
cg13709982	9	SARDH	136567739	rs10993770	9	136564575	A	C	0.383698	0.022	0.023	0.3388087	-0.329365	0.0344855	1.28669e-21	-0.0667952	0.0701807	0.3412185	0.5165414	0.9165586	20	0.904211732970242	0.935386748927814	0.815177521229943	1.07332249391472	1757	ENSG00000123453
cg27114512	9	SARDH	136568145	rs10993770	9	136564575	A	C	0.383698	0.022	0.023	0.3388087	-0.678549	0.0328889	1.429207e-94	-0.0324221	0.0339323	0.3393272	0.411274	0.9500324	20	0.904211732970242	0.968097861717403	0.905806648469609	1.03467276536915	1757	ENSG00000123453
cg14163119	9	SARDH	136581211	rs10993770	9	136564575	A	C	0.383698	0.022	0.023	0.3388087	-0.300472	0.0341472	1.376627e-18	-0.0732181	0.0769971	0.341645	0.341645	0.9615378	20	0.904211732970242	0.929398106192602	0.799209299263818	1.08079428078484	1757	ENSG00000123453
cg14360014	9	SARDH	136603716	rs2905214	9	136600773	T	C	0.295229	-0.035	0.024	0.1447487	0.414871	0.0350527	2.553727e-32	-0.0843635	0.0582867	0.1477884	0.2205293	0.7481998	20	0.82673541774655	0.919097103569435	0.819873325298994	1.03032927127085	1757	ENSG00000123453
cg13885120	9	COL5A1	137538776	rs28451948	9	137542038	T	A	0.260437	-0.042	0.025	0.09295732	-0.330739	0.037069	4.568469e-19	0.126988	0.0769166	0.0987411	0.0987411	0.1425834	17	0.79239852060174	1.13540339285902	0.976511710907989	1.32014890360823	1289	ENSG00000130635
cg14021321	9	COL5A1	137594239	rs4529530	9	137594829	T	C	0.293241	-0.031	0.024	0.1964726	-0.682648	0.0329246	1.722245e-95	0.0454114	0.0352254	0.1973399	0.5596489	0.8100969	20	0.857524454319535	1.04645828430251	0.976646627273142	1.12126014692015	1289	ENSG00000130635
cg14482968	9	COL5A1	137599175	rs3109688	9	137599935	A	G	0.424453	0.013	0.022	0.5545813	-0.62769	0.0314139	8.011088e-89	-0.0207108	0.0350644	0.5547544	0.7850872	0.5359543	20	0.949145447390032	0.979502195647253	0.914445851452948	1.04918683785746	1289	ENSG00000130635
cg14355794	9	COL5A1	137621048	rs3124309	9	137623193	T	C	0.464215	0.017	0.022	0.4396838	-1.05352	0.0249267	0	-0.0161364	0.0208859	0.4397602	0.2454236	0.3105636	20	0.935154447181536	0.983993094243238	0.944525339424223	1.0251100411013	1289	ENSG00000130635
cg14194478	9	COL5A1	137624093	rs148211057	9	137629370	C	G	0.0129225	-0.12	0.087	0.1677991	0.702893	0.115383	1.116323e-09	-0.170723	0.126907	0.1785418	0.1785418	0.6621208	16	0.847110562008858	0.843055067384886	0.65740124758336	1.08113857291275	1289	ENSG00000130635
cg13492737	9	COL5A1	137624816	rs148211057	9	137629370	C	G	0.0129225	-0.12	0.087	0.1677991	-4.5415	0.0716769	0	0.026423	0.0191612	0.1678998	0.1673797	0.6085227	19	0.842767801995163	1.02677518252867	0.988928789974228	1.06606995988484	1289	ENSG00000130635
cg21170085	9	COL5A1	137645730	rs4500152	9	137644934	C	G	0.262425	0.012	0.024	0.6170751	0.431851	0.0350742	7.756622e-35	0.0277873	0.0556205	0.617365	0.617365	0.2970727	20	0.952904968557909	1.02817696792067	0.921982643905712	1.14660279599652	1289	ENSG00000130635
cg13987700	9	COL5A1	137657798	rs10776901	9	137660455	C	T	0.316103	0.018	0.023	0.4338569	-0.306429	0.0335434	6.521631e-20	-0.0587411	0.075333	0.4355365	0.4617275	0.9033199	20	0.935154447181536	0.942950867536806	0.813512668183433	1.09298401040748	1289	ENSG00000130635
cg14113739	9	COL5A1	137658595	rs11103518	9	137662064	A	C	0.281312	0.0076	0.024	0.7514965	-0.275596	0.0349122	2.926832e-15	-0.0275766	0.087154	0.7516897	0.732927	0.887521	20	0.983529142253903	0.972800163206898	0.820043050083575	1.1540127770596	1289	ENSG00000130635
cg04568819	9	COL5A1	137659754	rs4842160	9	137659005	T	A	0.27833	0.012	0.024	0.6170751	-0.461427	0.0347862	3.712441e-40	-0.0260063	0.0520496	0.617325	0.8654695	0.6423204	20	0.952904968557909	0.97432895131702	0.879832688755858	1.07897435217703	1289	ENSG00000130635
cg03430597	9	COL5A1	137660514	rs7866781	9	137661724	A	C	0.2833	0.0045	0.024	0.8512686	-0.4227	0.0345951	2.476309e-34	-0.0106458	0.0567845	0.8512859	0.9328726	0.7985486	20	0.990884149570359	0.989410665976021	0.885198451614155	1.10589152541109	1289	ENSG00000130635
cg14399122	9	COL5A1	137660670	rs4842160	9	137659005	T	A	0.27833	0.012	0.024	0.6170751	-0.474001	0.0345782	9.080297e-43	-0.0253164	0.0506665	0.6173091	0.8956045	0.7389065	20	0.952904968557909	0.975001372785649	0.882829896174696	1.07679597287424	1289	ENSG00000130635
cg13969662	9	COL5A1	137662888	rs34347545	9	137662659	A	G	0.0586481	0.028	0.049	0.5677092	-0.883485	0.070916	1.26194e-35	-0.0316927	0.0555205	0.568116	0.568116	0.3284467	20	0.952904968557909	0.968804249886187	0.868912473268047	1.08017976893283	1289	ENSG00000130635
cg13596370	9	COL5A1	137662926	rs34226173	9	137672282	G	A	0.0854871	-0.0032	0.041	0.9377893	-0.559158	0.061664	1.214263e-19	0.00572289	0.0733273	0.9377915	0.9377915	0.7145326	20	0.995045467055161	1.00573929701856	0.871099895605022	1.16118890459154	1289	ENSG00000130635
cg13865347	9	COL5A1	137667199	rs4842164	9	137665445	G	A	0.315109	0.014	0.023	0.5427262	-0.202142	0.0325338	5.188268e-10	-0.0692581	0.114326	0.5446505	0.5446505	0.8302693	17	0.949145447390032	0.933085819546463	0.745770728847297	1.16744880559259	1289	ENSG00000130635
cg14227731	9	COL5A1	137673708	rs7861012	9	137672541	G	C	0.130219	-0.013	0.033	0.6936258	-1.59438	0.0355541	0	0.00815366	0.0206985	0.693637	0.9552666	0.7796311	20	0.975740069570171	1.00818699161566	0.968104347994805	1.04992918601012	1289	ENSG00000130635
cg13775295	9	COL5A1	137673894	rs7861012	9	137672541	G	C	0.130219	-0.013	0.033	0.6936258	-1.19051	0.0435429	1.37469e-164	0.0109197	0.027722	0.693656	0.9009267	0.8029898	20	0.975740069570171	1.01097953752833	0.957513537161118	1.06743099249677	1289	ENSG00000130635
cg14548802	9	COL5A1	137675380	rs12005720	9	137678020	C	T	0.122266	-0.007	0.033	0.8320125	0.735371	0.0472056	1.026396e-54	-0.009519	0.0448795	0.8320278	0.6797006	0.6587351	20	0.989618894679533	0.990526162267026	0.907117925707897	1.08160367062505	1289	ENSG00000130635
cg13756251	9	COL5A1	137675723	rs35084901	9	137679192	C	T	0.0974155	0.0037	0.036	0.9181393	0.438837	0.0532012	1.602369e-16	0.00843138	0.0820415	0.9181457	0.7845787	0.5272942	20	0.993443037356369	1.0084670241905	0.858670548214567	1.18439573943033	1289	ENSG00000130635
cg14462893	9	COL5A1	137677985	rs62571363	9	137676745	C	T	0.027833	-0.087	0.077	0.258531	-3.52732	0.0903405	0	0.0246646	0.0218387	0.2587302	0.1569346	0.04866304	20	0.885154916557062	1.02497128749703	0.982024273992382	1.06979650912526	1289	ENSG00000130635
cg13787768	9	COL5A1	137679142	rs34496826	9	137677507	C	T	0.0516899	0.024	0.049	0.6242783	-1.10921	0.0717832	7.283282e-54	-0.0216369	0.0441976	0.6244523	0.3983501	0.2655766	20	0.960695385185101	0.978595498574747	0.8973904781342	1.06714877543814	1289	ENSG00000130635
cg13803559	9	COL5A1	137684506	rs28577990	9	137685058	T	C	0.321074	0.027	0.023	0.2404299	0.204696	0.0336614	1.194204e-09	0.131903	0.114436	0.2490614	0.2490614	0.03794226	20	0.878407406679764	1.14099763712844	0.911748075565241	1.42788961427264	1289	ENSG00000130635
cg13889467	9	COL5A1	137691430	rs73561912	9	137691431	A	G	0.0407555	-0.057	0.055	0.3000325	-2.75549	0.0538152	0	0.020686	0.0199643	0.3001315	0.7279764	0.7892238	20	0.894059632137031	1.02090143825225	0.981725022166955	1.06164121632042	1289	ENSG00000130635
cg21216570	9	COL5A1	137695819	rs74942446	9	137693352	C	T	0.0417495	-0.024	0.058	0.6790256	-0.679175	0.0960483	1.536173e-12	0.035337	0.0855438	0.6795433	0.6795433	0.9800896	7	0.973560704108024	1.03596877145524	0.876052859474829	1.22507595725886	1289	ENSG00000130635
cg14656180	9	COL5A1	137701344	rs11103536	9	137701391	A	G	0.402584	-0.0081	0.022	0.7127377	0.186244	0.0325831	1.090856e-08	-0.0434914	0.11837	0.7133055	0.7133055	0.7885273	19	0.978065772029667	0.957440788046338	0.759195013352706	1.20745374573333	1289	ENSG00000130635
cg13605536	9	COL5A1	137718987	rs4842173	9	137718113	C	T	0.305169	0.0017	0.024	0.9435304	-0.323173	0.0334531	4.437195e-22	-0.00526033	0.0742655	0.9435319	0.9435319	0.9420444	11	0.995785588051611	0.994753481307897	0.860001874573785	1.15061899029533	1289	ENSG00000130635
cg06021774	9	COL5A1	137730205	rs9410001	9	137730738	G	A	0.360835	0.011	0.023	0.6324645	-0.429819	0.0316032	3.977427e-42	-0.0255922	0.053544	0.6326748	0.6326748	0.8510722	18	0.960695385185101	0.974732504485678	0.877622756481569	1.08258753352059	1289	ENSG00000130635
cg13649103	9	COL5A1	137734338	rs3128574	9	137736913	T	C	0.223658	-0.0025	0.025	0.9203443	0.248877	0.034962	1.091146e-12	-0.0100451	0.100461	0.9203522	0.9203522	0.5309674	20	0.993443037356369	0.990005183508537	0.813061391487896	1.20545665263994	1289	ENSG00000130635
cg13961576	10	ADARB2	1228316	rs9664591	10	1251781	G	A	0.40159	0.0074	0.022	0.7365967	-0.301213	0.032901	5.428448e-20	-0.0245673	0.0730873	0.7367677	0.7367677	0.01557419	20	0.980281957436204	0.975732019943729	0.845507358117099	1.12601382543097	105	ENSG00000185736
cg09105442	10	ADARB2	1228439	rs9664591	10	1251781	G	A	0.40159	0.0074	0.022	0.7365967	-0.32133	0.0323786	3.269513e-23	-0.0230293	0.0685048	0.7367422	0.04135432	0.020901	20	0.980281957436204	0.977233850401983	0.854448790005	1.11766323452327	105	ENSG00000185736
cg10834803	10	ADARB2	1228893	rs10903409	10	1284672	A	G	0.33499	0.048	0.023	0.03689206	-0.318436	0.0339058	5.898931e-21	-0.150737	0.0739897	0.0416235	0.0416235	0.3108303	20	0.695099089479638	0.860073868343963	0.743968330192952	0.994299124018217	105	ENSG00000185736
cg02027800	10	ADARB2	1228949	rs4880807	10	1306745	A	G	0.333996	-0.062	0.023	0.007025098	0.321831	0.0335492	8.572283e-22	-0.192648	0.0742342	0.009455352	0.01971493	0.5985822	20	0.41324116474671	0.824772242878306	0.713090433077408	0.9539452796847	105	ENSG00000185736
cg10055817	10	ADARB2	1229050	rs7094153	10	1225475	T	C	0.321074	0.0063	0.023	0.7841514	0.701899	0.0321385	9.716409e-106	0.00897566	0.0327708	0.784168	0.02957923	0.02256009	20	0.985852434476893	1.00901606202403	0.946243722816411	1.07595262073935	105	ENSG00000185736
cg04976075	10	ADARB2	1230850	rs3793739	10	1282530	A	C	0.350895	-0.037	0.023	0.1076829	0.508546	0.0339079	7.580022e-51	-0.0727564	0.0454864	0.109705	0.3115547	0.01399123	20	0.806399134966272	0.92982730837193	0.850517965425603	1.01653211165451	105	ENSG00000185736
cg18947437	10	ADARB2	1231002	rs55760389	10	1297273	G	C	0.33499	-0.063	0.023	0.006160193	0.245107	0.0342572	8.372749e-13	-0.257031	0.100478	0.01052517	0.01052517	0.3637779	20	0.435532190373832	0.773344239722422	0.635103132430929	0.941675898877562	105	ENSG00000185736
cg02224138	10	ADARB2	1231119	rs3793735	10	1282828	C	T	0.356859	-0.043	0.023	0.06154422	0.426139	0.0342675	1.673143e-35	-0.100906	0.0545795	0.06448828	0.1101938	0.07878549	20	0.753450021435942	0.904018006584657	0.812303029011611	1.00608827868548	105	ENSG00000185736
cg25884812	10	ADARB2	1233185	rs3793735	10	1282828	C	T	0.356859	-0.043	0.023	0.06154422	0.229046	0.0333953	6.952237e-12	-0.187735	0.10408	0.07126993	0.1905157	0.06850468	20	0.755606938267177	0.828834319227401	0.67588536210828	1.01639474272132	105	ENSG00000185736
cg17349486	10	ADARB2	1233675	rs3793735	10	1282828	C	T	0.356859	-0.043	0.023	0.06154422	0.337308	0.0337251	1.498004e-23	-0.12748	0.0693679	0.06610148	0.1125399	0.06274136	20	0.753692128214592	0.880311021878598	0.768402892330459	1.00851715028119	105	ENSG00000185736
cg26361041	10	ADARB2	1234237	rs3793735	10	1282828	C	T	0.356859	-0.043	0.023	0.06154422	0.352515	0.033706	1.339418e-25	-0.121981	0.0662797	0.06571079	0.06571079	0.05834833	20	0.753450021435942	0.885165186481399	0.777330852229107	1.00795871553509	105	ENSG00000185736
cg02069524	10	ADARB2	1234332	rs35969164	10	1330769	T	C	0.338966	-0.055	0.024	0.02192489	0.275125	0.0340841	6.919428e-16	-0.199909	0.0906806	0.02748621	0.08157476	0.3753696	20	0.615126868699461	0.818805260966569	0.68547518807718	0.978069034514849	105	ENSG00000185736
cg02204442	10	ADARB2	1234378	rs10903409	10	1284672	A	G	0.33499	0.048	0.023	0.03689206	-0.34293	0.0350321	1.25494e-22	-0.13997	0.0685763	0.0412422	0.0412422	0.3117791	20	0.693017860629424	0.869384316537083	0.760043547500912	0.99445497869942	105	ENSG00000185736
cg02697989	10	ADARB2	1234979	rs3793735	10	1282828	C	T	0.356859	-0.043	0.023	0.06154422	0.652675	0.0323687	2.036561e-90	-0.0658827	0.0353907	0.06266224	0.01414285	0.1068996	20	0.753184142853319	0.9362406788825	0.873498844716674	1.00348914494407	105	ENSG00000185736
cg17221993	10	ADARB2	1234983	rs3793739	10	1282530	A	C	0.350895	-0.037	0.023	0.1076829	0.466636	0.0336564	1.036553e-43	-0.0792908	0.0496196	0.1100485	0.1411686	0.02424777	20	0.806871626887052	0.923771252701823	0.838160880016016	1.01812593222197	105	ENSG00000185736
cg07215869	10	ADARB2	1235975	rs3793739	10	1282530	A	C	0.350895	-0.037	0.023	0.1076829	0.257343	0.0334371	1.400233e-14	-0.143777	0.0913063	0.1153338	0.1153338	0.03085472	20	0.807143348604529	0.866080862558489	0.724164032522956	1.03580960501001	105	ENSG00000185736
cg11791289	10	ADARB2	1242192	rs3793735	10	1282828	C	T	0.356859	-0.043	0.023	0.06154422	0.259413	0.0329492	3.459154e-15	-0.165759	0.0911271	0.06891389	0.06891389	0.08638543	20	0.755050231612799	0.847250396932462	0.708668007995603	1.01293303352657	105	ENSG00000185736
cg27467275	10	ADARB2	1245261	rs3793735	10	1282828	C	T	0.356859	-0.043	0.023	0.06154422	0.888549	0.0299775	4.496768e-193	-0.0483935	0.0259363	0.06206133	0.006389916	0.03431027	20	0.753184142853319	0.952758802715302	0.905535635439113	1.00244463125	105	ENSG00000185736
cg14698025	10	ADARB2	1245418	rs3793735	10	1282828	C	T	0.356859	-0.043	0.023	0.06154422	0.674556	0.0323358	1.211657e-96	-0.0637456	0.0342331	0.06258869	0.01881853	0.05257312	20	0.753184142853319	0.938243658358726	0.877355968127866	1.00335689780373	105	ENSG00000185736
cg04344021	10	ADARB2	1245481	rs3793737	10	1282718	T	C	0.326044	0.05	0.023	0.02971167	-0.468931	0.0344079	2.70756e-42	-0.106625	0.0496678	0.03181132	0.004641315	0.3210986	20	0.641977762929201	0.898862683303161	0.815483664818738	0.99076677840573	105	ENSG00000185736
cg14464133	10	ADARB2	1245586	rs10794730	10	1247022	T	C	0.261431	0.0088	0.025	0.7248383	-1.10271	0.0294783	2.952444e-306	-0.00798036	0.0226725	0.7248499	0.1518185	0.01068312	20	0.979875613560038	0.992051398535197	0.948931693791584	1.0371304739578	105	ENSG00000185736
cg03277925	10	ADARB2	1245951	rs3793739	10	1282530	A	C	0.350895	-0.037	0.023	0.1076829	0.225901	0.0340776	3.379537e-11	-0.163789	0.10477	0.1179771	0.1179771	0.03652264	17	0.810200699567055	0.848921125341574	0.69132986206113	1.04243591460466	105	ENSG00000185736
cg08284873	10	ADARB2	1246035	rs3793735	10	1282828	C	T	0.356859	-0.043	0.023	0.06154422	0.336119	0.0337542	2.330877e-23	-0.127931	0.0696237	0.06614187	0.06614187	0.03676991	20	0.75385856839396	0.879914091122344	0.767671438366657	1.00856794855231	105	ENSG00000185736
cg10916515	10	ADARB2	1246336	rs3793739	10	1282530	A	C	0.350895	-0.037	0.023	0.1076829	0.268775	0.0344817	6.45455e-15	-0.137661	0.0873768	0.1151428	0.1151428	0.02548934	20	0.807143348604529	0.871394044261723	0.734239853398436	1.03416829917397	105	ENSG00000185736
cg26383468	10	ADARB2	1247560	rs12359356	10	1296968	G	T	0.366799	-0.059	0.023	0.01031112	0.222233	0.0325337	8.441291e-12	-0.265487	0.110552	0.01632953	0.01632953	0.5253686	20	0.52858650853835	0.766832411642184	0.617442754525044	0.952366746933974	105	ENSG00000185736
cg10724130	10	ADARB2	1249843	rs3793735	10	1282828	C	T	0.356859	-0.043	0.023	0.06154422	0.40366	0.0335917	2.904813e-33	-0.106525	0.0576641	0.06469773	0.1074167	0.0529893	20	0.753450021435942	0.898952574065955	0.802882713581685	1.00651778491378	105	ENSG00000185736
cg19207066	10	ADARB2	1251074	rs9664591	10	1251781	G	A	0.40159	0.0074	0.022	0.7365967	-0.476663	0.0317076	4.458366e-51	-0.0155246	0.0461658	0.7366601	0.198627	0.0118419	20	0.980281957436204	0.984595285409791	0.899416042422061	1.07784143302647	105	ENSG00000185736
cg20205188	10	ADARB2	1251771	rs12259157	10	1251772	A	G	0.371769	-0.067	0.023	0.003579248	-1.35086	0.0153837	0	0.0495979	0.0170355	0.003597648	0.00174536	0.4455573	20	0.23220387941691	1.05084846524385	1.01634038738395	1.08652820512995	105	ENSG00000185736
cg07728307	10	ADARB2	1251862	rs66463340	10	1250227	T	C	0.143141	0.0086	0.031	0.7814581	0.427694	0.0471449	1.169539e-19	0.0201078	0.0725155	0.7815576	0.1252083	0.04487877	20	0.985399182349481	1.02031132365922	0.885128382078114	1.17614034106903	105	ENSG00000185736
cg05595753	10	ADARB2	1252146	rs3793739	10	1282530	A	C	0.350895	-0.037	0.023	0.1076829	0.20184	0.0340432	3.049368e-09	-0.183314	0.118072	0.1205281	0.1205281	0.08359395	19	0.811686515259049	0.832506707585697	0.660515214805786	1.04928304850474	105	ENSG00000185736
cg03183215	10	ADARB2	1252341	rs1876898	10	1249986	T	C	0.260437	0.0059	0.025	0.8134327	-1.19594	0.0276489	0	-0.00493334	0.0209043	0.8134354	0.005499896	0.008702675	20	0.989618894679533	0.995078808935291	0.955131961945258	1.0366963680866	105	ENSG00000185736
cg07137277	10	ADARB2	1252782	rs3793739	10	1282530	A	C	0.350895	-0.037	0.023	0.1076829	0.190936	0.0333773	1.061839e-08	-0.193782	0.125131	0.1214714	0.1214714	0.07622824	18	0.812571903279329	0.823837481264889	0.644655792287041	1.05282261271403	105	ENSG00000185736
cg07928363	10	ADARB2	1254425	rs10751794	10	1252224	T	C	0.338966	0.051	0.023	0.02659636	-0.327449	0.034758	4.475876e-21	-0.15575	0.0721594	0.030896	0.030896	0.1127783	20	0.638720742112632	0.855773106907064	0.742908475663978	0.985784433070077	105	ENSG00000185736
cg15186969	10	ADARB2	1256369	rs3849973	10	1306220	G	T	0.33499	-0.061	0.023	0.007997534	0.366024	0.0336282	1.367226e-27	-0.166656	0.0646759	0.009972514	0.01172866	0.4471365	20	0.42383711690659	0.846490754077168	0.745708307466706	0.96089394413797	105	ENSG00000185736
cg26939277	10	ADARB2	1256487	rs3793735	10	1282828	C	T	0.356859	-0.043	0.023	0.06154422	0.649209	0.032398	2.539654e-89	-0.0662344	0.0355816	0.06267627	0.0303584	0.01944349	20	0.753184142853319	0.935911460932107	0.872865033409487	1.00351168757742	105	ENSG00000185736
cg04278975	10	ADARB2	1256574	rs3793735	10	1282828	C	T	0.356859	-0.043	0.023	0.06154422	0.541555	0.0332619	1.33444e-59	-0.079401	0.0427494	0.0632599	0.03681473	0.02580518	20	0.753184142853319	0.923669458718727	0.849429930922596	1.00439746459498	105	ENSG00000185736
cg14040899	10	ADARB2	1256651	rs3793735	10	1282828	C	T	0.356859	-0.043	0.023	0.06154422	0.486471	0.0330746	5.70151e-49	-0.0883917	0.0476597	0.06364727	0.05699323	0.0778812	20	0.753413606505079	0.915402243430829	0.833764148651032	1.00503393991449	105	ENSG00000185736
cg25430878	10	ADARB2	1257999	rs3793739	10	1282530	A	C	0.350895	-0.037	0.023	0.1076829	0.537846	0.0334723	4.24931e-58	-0.068793	0.042977	0.1094448	0.03069421	0.0167908	20	0.806399134966272	0.933519898698415	0.858105763164025	1.01556176251822	105	ENSG00000185736
cg05431532	10	ADARB2	1258462	rs3793735	10	1282828	C	T	0.356859	-0.043	0.023	0.06154422	0.522009	0.0335612	1.495827e-54	-0.082374	0.0443777	0.06342444	0.003665246	0.06691011	20	0.753184142853319	0.920927467407683	0.844209753633947	1.0046169172711	105	ENSG00000185736
cg19192934	10	ADARB2	1260004	rs2279780	10	1256160	A	G	0.136183	0.0025	0.032	0.9377286	0.280845	0.0480878	5.21216e-09	0.00890171	0.113952	0.9377342	0.9377342	0.1805978	20	0.995045467055161	1.00894144804513	0.806989832438788	1.26143205857629	105	ENSG00000185736
cg02924954	10	ADARB2	1262895	rs10794730	10	1247022	T	C	0.261431	0.0088	0.025	0.7248383	0.517314	0.0361504	1.893402e-46	0.0170109	0.0483411	0.7249181	0.1140574	0.01702251	20	0.979875613560038	1.01715640926968	0.925207117243889	1.11824384144427	105	ENSG00000185736
cg24515131	10	ADARB2	1263207	rs11250341	10	1263243	T	C	0.309145	-0.069	0.023	0.002699796	-0.763478	0.0319386	2.745132e-126	0.0903759	0.0303616	0.002914161	0.001120371	0.3791899	20	0.19729256148318	1.094585661132	1.03134849457821	1.16170021661375	105	ENSG00000185736
cg18387659	10	ADARB2	1276341	rs3793735	10	1282828	C	T	0.356859	-0.043	0.023	0.06154422	0.623422	0.0326418	2.580027e-81	-0.0689742	0.0370695	0.06279054	0.09397912	0.02909816	20	0.753184142853319	0.93335076021718	0.86794197121111	1.00368880696299	105	ENSG00000185736
cg05570367	10	ADARB2	1279779	rs17156141	10	1317300	C	T	0.33002	-0.064	0.023	0.00539238	0.18679	0.0339999	3.933278e-08	-0.342631	0.138027	0.0130517	0.0130517	0.4873866	18	0.486230808076276	0.709900116378742	0.5416344671039	0.930439633816506	105	ENSG00000185736
cg26059292	10	ADARB2	1282702	rs3793735	10	1282828	C	T	0.356859	-0.043	0.023	0.06154422	-0.518424	0.0336528	1.513494e-53	0.0829437	0.0446907	0.06346102	0.1060165	0.03764602	20	0.753184142853319	1.08648063796638	0.99536072284605	1.18594209072324	105	ENSG00000185736
cg06328674	10	ADARB2	1284161	rs3793739	10	1282530	A	C	0.350895	-0.037	0.023	0.1076829	-0.358677	0.0333536	5.690246e-27	0.103157	0.0648382	0.1116113	0.1116113	0.02061947	20	0.806896536975776	1.10866545588955	0.976358082547394	1.25890194904298	105	ENSG00000185736
cg07356555	10	ADARB2	1284242	rs3793735	10	1282828	C	T	0.356859	-0.043	0.023	0.06154422	-0.680711	0.0321468	1.622291e-99	0.0631693	0.0339197	0.06255791	0.02234344	0.03804161	20	0.753184142853319	1.06520716353921	0.996692170960946	1.13843203981554	105	ENSG00000185736
cg10826702	10	ADARB2	1285425	rs71491355	10	1295621	G	A	0.333996	-0.063	0.023	0.006160193	0.19951	0.0334499	2.454895e-09	-0.315774	0.126858	0.01280354	0.01280354	0.6643646	12	0.482603353632236	0.729224236223485	0.568692348004958	0.935071464494346	105	ENSG00000185736
cg16661473	10	ADARB2	1286479	rs7392620	10	1285054	C	G	0.349901	-0.07	0.023	0.002338603	0.237227	0.0328685	5.296939e-13	-0.295076	0.105221	0.005041899	0.005041899	0.4006778	20	0.287678455399485	0.744475005215415	0.605737133573839	0.914989362003394	105	ENSG00000185736
cg26540630	10	ADARB2	1334238	rs3793739	10	1282530	A	C	0.350895	-0.037	0.023	0.1076829	0.296833	0.034085	3.075893e-18	-0.124649	0.0787954	0.1136651	0.1136651	0.03316454	20	0.806896536975776	0.882806713366014	0.756473342736374	1.03023814473751	105	ENSG00000185736
cg27336068	10	ADARB2	1336103	rs10903420	10	1343726	A	G	0.533797	-0.008	0.022	0.7161296	0.782938	0.0276518	2.308293e-176	-0.0102179	0.0281016	0.716152	0.07518114	0.4634897	20	0.978065772029667	0.989834125392673	0.936789161941171	1.04588271896917	105	ENSG00000185736
cg06422309	10	ADARB2	1352781	rs3793735	10	1282828	C	T	0.356859	-0.043	0.023	0.06154422	0.875582	0.0299274	3.673319e-188	-0.0491102	0.0263218	0.06207499	0.02404401	0.06244054	20	0.753184142853319	0.952076205119463	0.904203414375626	1.00248360705495	105	ENSG00000185736
cg20151301	10	ADARB2	1366415	rs7476580	10	1376089	T	C	0.348907	-0.032	0.023	0.1641332	0.540233	0.0340323	9.577789e-57	-0.0592337	0.0427375	0.1657496	0.1046023	0.3975102	20	0.84120560291759	0.942486484326433	0.866754762299021	1.02483518034776	105	ENSG00000185736
cg06385202	10	ADARB2	1367612	rs3793739	10	1282530	A	C	0.350895	-0.037	0.023	0.1076829	0.501295	0.0341654	9.657348e-49	-0.0738088	0.0461561	0.1097955	0.07045078	0.02607905	20	0.806399134966272	0.928849272845161	0.848508856950442	1.01679665992617	105	ENSG00000185736
cg13885156	10	ADARB2	1370331	rs2805528	10	1385623	T	C	0.475149	-0.018	0.022	0.4132534	-0.311292	0.0327491	1.993331e-21	0.0578235	0.0709345	0.4149764	0.4149764	0.7210537	20	0.929783761316459	1.05952797251883	0.922001784464078	1.21756762672903	105	ENSG00000185736
cg15806365	10	ADARB2	1386520	rs3793739	10	1282530	A	C	0.350895	-0.037	0.023	0.1076829	0.291785	0.0334363	2.624237e-18	-0.126806	0.0801532	0.1136406	0.1136406	0.02176868	20	0.806896536975776	0.880904551504359	0.752837203324879	1.03075781249113	105	ENSG00000185736
cg11704601	10	ADARB2	1390610	rs57522688	10	1388897	A	G	0.0487078	-0.031	0.054	0.5659177	0.907072	0.0820443	2.053032e-28	-0.0341759	0.0596124	0.5664404	0.1585181	0.3581703	18	0.952904968557909	0.966401499662217	0.859833765799981	1.08617723064232	105	ENSG00000185736
cg11270017	10	ADARB2	1401818	rs3793735	10	1282828	C	T	0.356859	-0.043	0.023	0.06154422	-0.602606	0.0332553	2.191146e-73	0.0713567	0.0383702	0.06292891	0.04827181	0.05259079	20	0.753184142853319	1.07396424059824	0.996158505491056	1.15784705318075	105	ENSG00000185736
cg03754605	10	ADARB2	1402253	rs11250378	10	1316520	A	G	0.33002	-0.062	0.023	0.007025098	-0.270383	0.0350075	1.131044e-14	0.229304	0.0900965	0.01092484	0.03979658	0.5082326	20	0.443189847864552	1.25772432909485	1.05412902791138	1.50064218526584	105	ENSG00000185736
cg08971562	10	ADARB2	1402293	rs113351710	10	1412300	C	T	0.054672	-0.022	0.043	0.6089115	0.415153	0.0634315	5.953298e-11	-0.0529925	0.103892	0.6100012	0.6100012	0.4139011	12	0.952904968557909	0.948387125359065	0.773661515128236	1.16257319507194	105	ENSG00000185736
cg01033356	10	ADARB2	1402917	rs11250456	10	1402046	A	C	0.0606362	-0.0015	0.046	0.9739866	-1.54112	0.0546895	1.044995e-174	0.000973319	0.0298485	0.9739867	0.05510188	0.3114723	20	0.997608778094695	1.00097379282865	0.944093811674827	1.06128069217223	105	ENSG00000185736
cg12799314	10	ADARB2	1405193	rs10903416	10	1340032	C	T	0.539761	-0.0052	0.022	0.8131505	0.276699	0.0316847	2.482763e-18	-0.018793	0.079538	0.8132176	0.92275	0.425079	20	0.989618894679533	0.981382487393518	0.839719408875968	1.14694453454624	105	ENSG00000185736
cg22172057	10	ADARB2	1405937	rs10903420	10	1343726	A	G	0.533797	-0.008	0.022	0.7161296	0.300431	0.0311902	5.844702e-22	-0.0266284	0.0732803	0.7163229	0.1703673	0.220138	20	0.978065772029667	0.973723009774065	0.843447357960961	1.12412054032108	105	ENSG00000185736
cg17558772	10	ADARB2	1406218	rs10903420	10	1343726	A	G	0.533797	-0.008	0.022	0.7161296	0.300738	0.0313	7.378015e-22	-0.0266012	0.0732056	0.7163239	0.04213679	0.3699169	20	0.978065772029667	0.973749495400134	0.843593803255633	1.12398653965063	105	ENSG00000185736
cg18489675	10	ADARB2	1408561	rs3793739	10	1282530	A	C	0.350895	-0.037	0.023	0.1076829	0.554607	0.0330367	3.005963e-63	-0.0667139	0.0416608	0.1092972	0.2252643	0.02664812	20	0.806399134966272	0.935462798961894	0.862112877944474	1.01505344674596	105	ENSG00000185736
cg16615291	10	ADARB2	1410519	rs11250487	10	1434168	A	C	0.357853	0.019	0.023	0.4087548	0.250141	0.0342752	2.920365e-13	0.0759571	0.0925352	0.4117345	0.6385549	0.03129262	20	0.929783761316459	1.07891628765571	0.899953762479811	1.29346684718692	105	ENSG00000185736
cg02059512	10	ADARB2	1410671	rs36151440	10	1411217	T	C	0.145129	-0.053	0.03	0.07728407	-0.522328	0.0447246	1.636839e-31	0.101469	0.0580887	0.08067314	0.1420186	0.4215753	20	0.769664565584602	1.10679560719629	0.987691524649882	1.24026225348369	105	ENSG00000185736
cg20648369	10	ADARB2	1411072	rs10751798	10	1414745	T	C	0.156064	-0.06	0.029	0.03854932	1.26384	0.0358158	9.209894e-273	-0.0474743	0.0229853	0.03888343	0.05029411	0.4764551	20	0.678875658109884	0.953634981236714	0.911625975145491	0.997579821366112	105	ENSG00000185736
cg02972640	10	ADARB2	1415977	rs2387660	10	1426760	T	C	0.451292	-0.0045	0.022	0.8379273	0.508352	0.0311036	4.813418e-60	-0.00885214	0.0432805	0.8379398	0.5338847	0.372449	20	0.989618894679533	0.991186924837173	0.910572351035541	1.07893844882385	105	ENSG00000185736
cg08643855	10	ADARB2	1416142	rs11250482	10	1416765	A	G	0.148111	-0.0013	0.032	0.9675949	-0.559931	0.0455518	9.978499e-35	0.00232171	0.0571502	0.967595	0.1599233	0.7749544	20	0.997608778094695	1.00232440725567	0.896109483558891	1.12112887522456	105	ENSG00000185736
cg20525449	10	ADARB2	1416224	rs11250482	10	1416765	A	G	0.148111	-0.0013	0.032	0.9675949	-0.693625	0.0451989	3.762619e-53	0.00187421	0.0461346	0.967595	0.6515235	0.5770023	20	0.997608778094695	1.00187596742932	0.915257707336036	1.09669161599741	105	ENSG00000185736
cg04271617	10	ADARB2	1416546	rs10903431	10	1416776	T	C	0.146123	-0.0039	0.032	0.902998	-0.759335	0.0448433	2.565684e-64	0.00513607	0.0421432	0.9030005	0.8246608	0.6302395	20	0.993443037356369	1.00514928221746	0.925459783242242	1.09170068525584	105	ENSG00000185736
cg16296438	10	ADARB2	1416569	rs11250482	10	1416765	A	G	0.148111	-0.0013	0.032	0.9675949	-0.280832	0.0447712	3.550681e-10	0.0046291	0.11395	0.9675955	0.9675955	0.7091934	20	0.997608778094695	1.00463983083505	0.80355238492954	1.25604902509098	105	ENSG00000185736
cg05483559	10	ADARB2	1416597	rs11250474	10	1414233	G	A	0.148111	9e-04	0.032	0.9775625	-0.411244	0.0456816	2.208414e-19	-0.00218848	0.0778131	0.9775626	0.9775626	0.7679863	20	0.998028640596274	0.997813912976377	0.856670293596252	1.16221212801674	105	ENSG00000185736
cg09867002	10	ADARB2	1416776	rs11250482	10	1416765	A	G	0.148111	-0.0013	0.032	0.9675949	-1.05558	0.0427839	2.119221e-134	0.00123155	0.0303151	0.9675949	0.7251757	0.6730801	20	0.997608778094695	1.00123230866912	0.943474401468997	1.06252605726455	105	ENSG00000185736
cg06889571	10	ADARB2	1416791	rs11250482	10	1416765	A	G	0.148111	-0.0013	0.032	0.9675949	-0.939122	0.0436194	8.168623e-103	0.00138427	0.0340744	0.9675949	0.8066014	0.6402359	20	0.997608778094695	1.00138522854396	0.936691255728113	1.07054738668032	105	ENSG00000185736
cg02408697	10	ADARB2	1416920	rs11250482	10	1416765	A	G	0.148111	-0.0013	0.032	0.9675949	-1.15481	0.0406076	6.819326e-178	0.00112573	0.0277103	0.9675949	0.3884858	0.6360996	20	0.997608778094695	1.00112636387185	0.948203195926874	1.05700339415073	105	ENSG00000185736
cg25065716	10	ADARB2	1422865	rs3793735	10	1282828	C	T	0.356859	-0.043	0.023	0.06154422	0.735151	0.0317234	8.379736e-119	-0.0584914	0.0313877	0.06239046	0.009152618	0.04956655	20	0.753184142853319	0.943186351767413	0.886910421668131	1.00303308251484	105	ENSG00000185736
cg23852670	10	ADARB2	1436655	rs4880503	10	1436858	C	A	0.2833	-0.009	0.024	0.7076605	0.221772	0.0360057	7.303847e-10	-0.0405822	0.10842	0.708176	0.708176	0.6817945	18	0.977894697507121	0.960230230342329	0.776401574298002	1.18758401037113	105	ENSG00000185736
cg08482957	10	ADARB2	1437944	rs2820595	10	1437915	C	G	0.328032	-0.022	0.023	0.3388087	-0.250814	0.0338907	1.355022e-13	0.0877144	0.0924642	0.3428083	0.1328972	0.2031897	20	0.904211732970242	1.0916762947516	0.910723963025558	1.30858216200153	105	ENSG00000185736
cg09952232	10	ADARB2	1438024	rs3793735	10	1282828	C	T	0.356859	-0.043	0.023	0.06154422	0.266667	0.0338288	3.20009e-15	-0.16125	0.0886423	0.06889561	0.06889561	0.10543	20	0.755050231612799	0.851079274690035	0.715346020926619	1.01256722008274	105	ENSG00000185736
cg24323552	10	ADARB2	1438548	rs4322312	10	1438549	A	G	0.277336	-0.012	0.024	0.6170751	-1.07674	0.0286862	2.454035e-308	0.0111447	0.0222914	0.6171063	0.5196091	0.6974679	20	0.952904968557909	1.01120703351661	0.967977492040664	1.05636719142897	105	ENSG00000185736
cg07815694	10	ADARB2	1438686	rs3793735	10	1282828	C	T	0.356859	-0.043	0.023	0.06154422	0.31009	0.0340211	7.893477e-20	-0.13867	0.0757163	0.06703561	0.1208522	0.07147213	20	0.755050231612799	0.870515251096772	0.750456232047708	1.00978147696147	105	ENSG00000185736
cg18302890	10	ADARB2	1440572	rs34954029	10	1452553	G	T	0.346918	0.011	0.023	0.6324645	-0.669641	0.0319397	1.345995e-97	-0.0164267	0.0343557	0.6325531	0.7134395	0.4991517	20	0.960695385185101	0.983707482506529	0.919648385192885	1.05222868513641	105	ENSG00000185736
cg13807886	10	ADARB2	1441722	rs2805526	10	1445809	C	A	0.148111	-0.03	0.03	0.3173105	-0.428995	0.0450035	1.535649e-21	0.0699308	0.0703146	0.3199588	0.3806528	0.2337928	20	0.897997877493766	1.07243396625594	0.934367157265798	1.23090222407323	105	ENSG00000185736
cg27117585	10	ADARB2	1443320	rs3793735	10	1282828	C	T	0.356859	-0.043	0.023	0.06154422	0.235897	0.0340903	4.523868e-12	-0.182283	0.100996	0.07109785	0.07109785	0.1004353	20	0.755606938267177	0.833365464614398	0.683700611270728	1.01579256499592	105	ENSG00000185736
cg20425058	10	ADARB2	1444456	rs112930983	10	1445848	T	C	0.028827	0.069	0.064	0.280978	-1.26618	0.106827	2.086151e-32	-0.0544946	0.0507544	0.2829606	0.2829606	0.08967644	13	0.89362860028843	0.946963622447579	0.857294975634407	1.04601114870112	105	ENSG00000185736
cg15462970	10	ADARB2	1444586	rs1806447	10	1455766	G	C	0.316103	-0.012	0.024	0.6170751	-0.426676	0.0351028	5.393828e-34	0.0281244	0.0562963	0.6173726	0.8801241	0.7663859	20	0.952904968557909	1.02852362480229	0.921072664909812	1.14850965301422	105	ENSG00000185736
cg12533206	10	ADARB2	1448073	rs4880848	10	1449849	A	G	0.0298211	0.077	0.063	0.2216236	-0.847421	0.10657	1.838127e-15	-0.0908639	0.0752163	0.2270335	0.2270335	0.1134295	10	0.871505396579616	0.913141981066112	0.787975841176258	1.05819015509491	105	ENSG00000185736
cg02445968	10	ADARB2	1449028	rs2820651	10	1471765	A	C	0.0805169	0.0021	0.038	0.9559288	-1.64971	0.0495471	4.451274e-243	-0.00127295	0.0230344	0.9559289	0.3361875	0.7437836	20	0.996307080941518	0.998727859857179	0.954640571753863	1.0448511906658	105	ENSG00000185736
cg24743200	10	ADARB2	1451381	rs58381255	10	1451594	A	G	0.222664	0.018	0.027	0.5049851	0.302794	0.0386496	4.713097e-15	0.0594463	0.0894918	0.5065201	0.564698	0.6206411	20	0.946165608804301	1.06124877039038	0.890512955313019	1.26471933500307	105	ENSG00000185736
cg02851212	10	ADARB2	1451418	rs2001197	10	1447951	C	A	0.22167	0.017	0.027	0.5289369	-0.482958	0.0375839	8.584453e-38	-0.0351997	0.0559725	0.5294308	0.6386781	0.5672193	20	0.948314940015094	0.965412604108874	0.865103782048821	1.07735223855452	105	ENSG00000185736
cg09045305	10	ADARB2	1451460	rs17293817	10	1452786	A	G	0.346918	0.011	0.023	0.6324645	-0.198828	0.0323867	8.293468e-10	-0.0553241	0.116028	0.633493	0.633493	0.737278	17	0.960695385185101	0.946178441821446	0.753716497266172	1.18778565550158	105	ENSG00000185736
cg05818501	10	ADARB2	1451648	rs7896241	10	1451649	A	G	0.26839	-0.005	0.024	0.8349687	-1.34918	0.0213809	0	0.00370595	0.0177887	0.8349696	0.5362349	0.4444526	20	0.989618894679533	1.00371282552353	0.96932056438637	1.03932535131779	105	ENSG00000185736
cg13720710	10	ADARB2	1452970	rs10903444	10	1455474	G	A	0.357853	-0.019	0.023	0.4087548	-0.450713	0.0323195	3.349109e-44	0.0421555	0.0511197	0.4095752	0.1355094	0.05800709	20	0.929783761316459	1.04305666145159	0.943613040121819	1.15298025010133	105	ENSG00000185736
cg14667192	10	ADARB2	1453030	rs17293817	10	1452786	A	G	0.346918	0.011	0.023	0.6324645	-0.575888	0.0323186	5.023919e-71	-0.0191009	0.0399527	0.6325871	0.7350797	0.4949219	20	0.960695385185101	0.981080366239588	0.907185624630543	1.06099419885847	105	ENSG00000185736
cg12152703	10	ADARB2	1453105	rs12771141	10	1442709	G	A	0.366799	0.018	0.022	0.4132534	-0.202322	0.032769	6.650925e-10	-0.0889672	0.109688	0.4173133	0.4173133	0.539031	20	0.929783761316459	0.914875581001384	0.737893569168879	1.13430630606439	105	ENSG00000185736
cg26394196	10	ADARB2	1453818	rs9794144	10	1453822	T	C	0.292247	-0.021	0.024	0.3815739	-0.69128	0.0337972	5.561606e-93	0.0303784	0.03475	0.3820091	0.5693108	0.4399565	20	0.922798181497751	1.03084453173209	0.962971367723864	1.10350160370154	105	ENSG00000185736
cg11861055	10	ADARB2	1453917	rs111635470	10	1080240	T	C	0.0467197	-0.047	0.052	0.366077	-0.38949	0.0681588	1.100618e-08	0.120671	0.135168	0.3719921	0.3719921	0.1888268	9	0.916933466504602	1.12825365584622	0.865664135450212	1.47049676635654	105	ENSG00000185736
cg05248655	10	ADARB2	1454265	rs2820651	10	1471765	A	C	0.0805169	0.0021	0.038	0.9559288	0.536169	0.0584043	4.299123e-20	0.00391668	0.0708745	0.9559296	0.9559296	0.8475946	20	0.996307080941518	1.00392436021482	0.873718235775451	1.15353449174404	105	ENSG00000185736
cg00363080	10	ADARB2	1454292	rs4448619	10	1468196	T	C	0.0805169	0.0011	0.038	0.9769066	0.444748	0.0580834	1.90243e-14	0.00247331	0.0854422	0.9769067	0.9769067	0.7813272	20	0.997789544359862	1.00247637115439	0.847899298509031	1.18523376123793	105	ENSG00000185736
cg17861863	10	ADARB2	1454387	rs2820651	10	1471765	A	C	0.0805169	0.0021	0.038	0.9559288	0.39542	0.0587201	1.650775e-11	0.0053108	0.0961035	0.9559303	0.9559303	0.8124807	18	0.996307080941518	1.00532492729633	0.832724802955386	1.21370013941751	105	ENSG00000185736
cg27404824	10	ADARB2	1454848	rs4448619	10	1468196	T	C	0.0805169	0.0011	0.038	0.9769066	1.22042	0.0544182	2.163271e-111	0.000901331	0.0311369	0.9769066	0.5353025	0.7884765	20	0.997789544359862	1.00090173732085	0.941644943674537	1.0638875029293	105	ENSG00000185736
cg14288594	10	ADARB2	1460509	rs2820651	10	1471765	A	C	0.0805169	0.0021	0.038	0.9559288	-0.387261	0.0585194	3.649427e-11	-0.0054227	0.0981285	0.9559303	0.5045493	0.8196602	20	0.996307080941518	0.994591976297276	0.820571229426472	1.20551777084156	105	ENSG00000185736
cg13771471	10	ADARB2	1505595	rs2676192	10	1505474	C	T	0.462227	0.015	0.022	0.4953539	0.625395	0.030888	3.762138e-91	0.0239848	0.0351977	0.4955982	0.1176617	0.5895272	20	0.941493484343922	1.02427474879612	0.955994908291343	1.0974313272196	105	ENSG00000185736
cg26040809	10	ADARB2	1505626	rs2676192	10	1505474	C	T	0.462227	0.015	0.022	0.4953539	0.642901	0.0305376	2.158744e-98	0.0233318	0.0342379	0.4955799	0.1194494	0.6230909	20	0.941493484343922	1.02360611571761	0.957169790237676	1.09465372896309	105	ENSG00000185736
cg13911959	10	ADARB2	1505654	rs2676192	10	1505474	C	T	0.462227	0.015	0.022	0.4953539	0.669615	0.0301327	2.095132e-109	0.0224009	0.0328701	0.4955568	0.1752842	0.584696	20	0.941493484343922	1.02265368416254	0.958846292386024	1.09070720305833	105	ENSG00000185736
cg16990474	10	ADARB2	1506175	rs2676192	10	1505474	C	T	0.462227	0.015	0.022	0.4953539	0.373109	0.0322907	6.988304e-31	0.0402027	0.0590665	0.4961029	0.4935955	0.7591622	20	0.941493484343922	1.04102176791981	0.927217011454209	1.16879469196021	105	ENSG00000185736
cg26555531	10	ADARB2	1507708	rs4347306	10	1507705	C	G	0.440358	0.024	0.022	0.2753129	-0.249131	0.0327645	2.8785e-14	-0.096335	0.0892113	0.2802082	0.2802082	0.2201124	20	0.893464840683126	0.908159731593818	0.762472262661195	1.0816840670505	105	ENSG00000185736
cg01446627	10	ADARB2	1508061	rs12776773	10	1508048	C	A	0.34493	0.0032	0.023	0.8893471	0.469987	0.0328326	1.772505e-46	0.0068087	0.0489399	0.8893523	0.7331161	0.8914485	20	0.993419334878341	1.00683193189425	0.914741740835296	1.1081931586026	105	ENSG00000185736
cg20731819	10	ADARB2	1509859	rs79849781	10	1473961	C	A	0.0805169	0.0018	0.038	0.9622196	-0.293178	0.0467728	3.65417e-10	-0.00613962	0.129618	0.9622207	0.9622207	0.8380107	10	0.997360818291065	0.993879188953909	0.770904406104586	1.28134673302369	105	ENSG00000185736
cg17023203	10	ADARB2	1510048	rs59042412	10	1514105	C	G	0.441352	0.02	0.022	0.3633021	-0.998951	0.0263206	0	-0.020021	0.0220294	0.3634397	0.596246	0.2849137	20	0.912776345320381	0.980178089350748	0.93875699550075	1.02342682019728	105	ENSG00000185736
cg04245026	10	ADARB2	1510077	rs59042412	10	1514105	C	G	0.441352	0.02	0.022	0.3633021	0.567963	0.0311317	2.315541e-74	0.0352136	0.038783	0.3638971	0.2234988	0.477024	20	0.912776345320381	1.03584094079616	0.960020078149407	1.11765001488072	105	ENSG00000185736
cg04012681	10	ADARB2	1511277	rs2820651	10	1471765	A	C	0.0805169	0.0021	0.038	0.9559288	-0.660801	0.0587145	2.201323e-29	-0.00317796	0.0575066	0.9559293	0.9559293	0.5739531	20	0.996307080941518	0.996827084369864	0.890572383006395	1.1157590950428	105	ENSG00000185736
cg23943953	10	ADARB2	1514874	rs17156375	10	1514885	T	A	0.114314	0.024	0.037	0.5165655	0.693102	0.0532371	9.521551e-39	0.0346269	0.0534494	0.5170852	0.5244774	0.836984	20	0.946165608804301	1.03523339115831	0.932268958357177	1.14956972938117	105	ENSG00000185736
cg19758173	10	ADARB2	1516143	rs79849781	10	1473961	C	A	0.0805169	0.0018	0.038	0.9622196	-0.658676	0.0582097	1.098727e-29	-0.00273275	0.057692	0.9622199	0.9622199	0.7878642	20	0.997360818291065	0.997270980562276	0.8906452579637	1.11666165600601	105	ENSG00000185736
cg18944640	10	ADARB2	1517083	rs2676753	10	1517243	C	T	0.486083	-0.022	0.023	0.3388087	0.28375	0.0323666	1.838953e-18	-0.077533	0.0815383	0.341666	0.341666	0.4776905	19	0.904211732970242	0.925396485808721	0.7887167131861	1.08576202536369	105	ENSG00000185736
cg08227227	10	ADARB2	1517151	rs2813410	10	1517191	C	G	0.156064	-0.039	0.03	0.193601	0.897217	0.0406461	5.633148e-108	-0.0434678	0.0334947	0.1943728	0.7729406	0.5710603	19	0.855381365485087	0.957463383915566	0.896625136767188	1.02242965755385	105	ENSG00000185736
cg05630272	10	ADARB2	1517218	rs2813410	10	1517191	C	G	0.156064	-0.039	0.03	0.193601	0.787864	0.0418292	3.884247e-79	-0.049501	0.0381682	0.1946606	0.7673348	0.4795097	18	0.855381365485087	0.95170420643178	0.883105442127036	1.02563165544353	105	ENSG00000185736
cg23099319	10	ADARB2	1517224	rs2813410	10	1517191	C	G	0.156064	-0.039	0.03	0.193601	0.813381	0.0417608	1.716119e-84	-0.047948	0.0369652	0.194592	0.5384467	0.4309688	16	0.855381365485087	0.953183351323092	0.886565923892339	1.02480647716599	105	ENSG00000185736
cg15081722	10	ADARB2	1517340	rs2813410	10	1517191	C	G	0.156064	-0.039	0.03	0.193601	0.716854	0.042367	3.197325e-64	-0.0544043	0.0419728	0.1949135	0.4396068	0.3661589	14	0.85565689962985	0.947049137123616	0.872257162000233	1.02825417457145	105	ENSG00000185736
cg00972313	10	ADARB2	1531243	rs2820651	10	1471765	A	C	0.0805169	0.0021	0.038	0.9559288	0.726289	0.0585845	2.703133e-35	0.00289141	0.0523213	0.9559293	0.9978743	0.8124082	20	0.996307080941518	1.00289559415763	0.905146619416054	1.11120071732651	105	ENSG00000185736
cg04930661	10	ADARB2	1531405	rs2820651	10	1471765	A	C	0.0805169	0.0021	0.038	0.9559288	0.390429	0.0592626	4.454289e-11	0.00537869	0.0973322	0.9559304	0.9978744	0.7281182	15	0.996307080941518	1.00539318112249	0.830778204231441	1.21670915714829	105	ENSG00000185736
cg06083652	10	ADARB2	1531529	rs4448619	10	1468196	T	C	0.0805169	0.0011	0.038	0.9769066	0.366907	0.0590556	5.201237e-10	0.00299803	0.10357	0.9769068	0.9769068	0.7005409	12	0.997789544359862	1.00300252858645	0.818731432624789	1.22874734285651	105	ENSG00000185736
cg19873199	10	ADARB2	1547478	rs11594167	10	1545605	G	T	0.224652	0.0054	0.025	0.8289877	-0.241131	0.0375589	1.362181e-10	-0.0223945	0.103737	0.829083	0.829083	0.4425929	15	0.989618894679533	0.977854395390359	0.797942275990656	1.19833131713332	105	ENSG00000185736
cg03462714	10	ADARB2	1547894	rs11598604	10	1555545	A	G	0.177932	0.027	0.028	0.3349027	-1.0003	0.0398287	3.405897e-139	-0.0269919	0.0280122	0.3352587	0.2964005	0.5471942	20	0.904211732970242	0.973369125782324	0.921367949179623	1.02830520192269	105	ENSG00000185736
cg17133972	10	ADARB2	1550073	rs76384854	10	1550095	A	G	0.206759	-0.0044	0.028	0.8751323	0.645813	0.037292	3.45867e-67	-0.00681312	0.043358	0.8751374	0.5627853	0.4675671	20	0.99228403430187	0.99321003668247	0.912292332726115	1.08130490806498	105	ENSG00000185736
cg17981439	10	ADARB2	1551326	rs4880803	10	1294025	A	G	0.333996	-0.064	0.023	0.00539238	0.190734	0.0348493	4.422001e-08	-0.335546	0.135277	0.01312217	0.01312217	0.6762644	20	0.486939806975446	0.714947618364872	0.548433678987742	0.932018066339482	105	ENSG00000185736
cg12581741	10	ADARB2	1559249	rs56368317	10	1490983	A	G	0.0725646	-0.0063	0.04	0.8748508	-0.396347	0.0599743	3.87926e-11	0.0158952	0.10095	0.874886	0.874886	0.7192535	20	0.99228403430187	1.01602220069976	0.833629016439657	1.23832195371946	105	ENSG00000185736
cg20423602	10	ADARB2	1560592	rs139537499	10	1668607	T	C	0.00795229	-0.21	0.14	0.1336144	-0.967236	0.172359	2.002772e-08	0.217114	0.149824	0.1473026	0.1473026	0.9538179	3	0.82673541774655	1.24248573743847	0.926314897545329	1.66657236305807	105	ENSG00000185736
cg23384737	10	ADARB2	1565114	rs2820651	10	1471765	A	C	0.0805169	0.0021	0.038	0.9559288	-0.50639	0.0589587	8.782004e-18	-0.004147	0.0750426	0.9559297	0.2946679	0.7415844	20	0.996307080941518	0.995861586930399	0.859649530043469	1.15365653753499	105	ENSG00000185736
cg12508258	10	ADARB2	1567872	rs34519480	10	1313761	T	C	0.347913	-0.063	0.023	0.006160193	0.198364	0.0342258	6.801028e-09	-0.317597	0.128245	0.01326832	0.01326832	0.6293531	14	0.489020795116537	0.727896071430885	0.566115476219107	0.935909214747296	105	ENSG00000185736
cg07308975	10	ADARB2	1568806	rs2820651	10	1471765	A	C	0.0805169	0.0021	0.038	0.9559288	1.18541	0.0555699	5.748752e-101	0.00177154	0.0320565	0.955929	0.04343879	0.7325158	20	0.996307080941518	1.00177311010402	0.940767544688806	1.06673467828807	105	ENSG00000185736
cg16706389	10	ADARB2	1568812	rs2820651	10	1471765	A	C	0.0805169	0.0021	0.038	0.9559288	0.85992	0.0574035	9.881399e-51	0.00244209	0.0441905	0.9559291	0.06291915	0.7593138	20	0.996307080941518	1.00244507433062	0.919273780202676	1.09314129119203	105	ENSG00000185736
cg06764387	10	ADARB2	1576684	rs4880862	10	1577019	C	G	0.370775	0.026	0.023	0.2582931	-0.512372	0.0335587	1.250996e-52	-0.0507444	0.0450121	0.259595	0.2986647	0.320438	20	0.885154916557062	0.950521592804759	0.870255775251048	1.03819052292696	105	ENSG00000185736
cg12344468	10	ADARB2	1577596	rs2813461	10	1578728	T	C	0.435388	-0.029	0.022	0.1874428	-0.17718	0.0320184	3.135801e-08	0.163676	0.127642	0.1997367	0.1997367	0.5837354	14	0.860055306268637	1.17783263549007	0.917133421032701	1.5126367499108	105	ENSG00000185736
cg17672798	10	ADARB2	1580538	rs17293893	10	1575862	A	G	0.212724	0.0056	0.025	0.8227573	-0.349235	0.0377075	2.011977e-20	-0.016035	0.0716059	0.8228083	0.8551197	0.5699147	20	0.989618894679533	0.984092876201854	0.855231946824705	1.13236975371049	105	ENSG00000185736
cg10544696	10	ADARB2	1585345	rs10903474	10	1586879	T	C	0.229622	0.0078	0.025	0.7550405	-0.371442	0.0361899	1.026852e-24	-0.0209992	0.0673363	0.75515	0.4249987	0.4282977	20	0.983529142253903	0.979219747944945	0.858148302237281	1.11737250107643	105	ENSG00000185736
cg12098569	10	ADARB2	1594637	rs2820651	10	1471765	A	C	0.0805169	0.0021	0.038	0.9559288	-0.799561	0.0578131	1.677767e-43	-0.00262644	0.0475264	0.9559292	0.2294787	0.6744001	20	0.996307080941518	0.997377006075906	0.908665550273824	1.09474920882515	105	ENSG00000185736
cg14826909	10	ADARB2	1595543	rs10794758	10	1595547	C	T	0.247515	0.0012	0.026	0.9631876	0.762645	0.0371005	6.777551e-94	0.00157347	0.034092	0.9631877	0.5496628	0.3875527	20	0.99749227173152	1.00157470855344	0.936836176821786	1.07078689063557	105	ENSG00000185736
cg01561194	10	ADARB2	1595633	rs79849781	10	1473961	C	A	0.0805169	0.0018	0.038	0.9622196	-0.504552	0.0582183	4.454072e-18	-0.00356752	0.0753155	0.9622202	0.9622202	0.6658794	14	0.997360818291065	0.996438836038797	0.859687867828761	1.15494284742439	105	ENSG00000185736
cg05289540	10	ADARB2	1595989	rs2820651	10	1471765	A	C	0.0805169	0.0021	0.038	0.9559288	-0.7015	0.0590345	1.452923e-32	-0.00299359	0.0541703	0.9559293	0.9559293	0.5533823	20	0.996307080941518	0.997010886322672	0.896580337114843	1.10869117500911	105	ENSG00000185736
cg27429195	10	ADARB2	1602108	rs4620649	10	1595302	A	G	0.0377734	-0.099	0.065	0.1277395	1.91517	0.0871774	5.740001e-107	-0.0516925	0.034021	0.1286544	0.7207768	0.08452814	16	0.817613706200364	0.949620830356533	0.88836404448054	1.01510155329884	105	ENSG00000185736
cg06837068	10	ADARB2	1602622	rs11250623	10	1599550	G	C	0.416501	-0.029	0.022	0.1874428	-0.689163	0.0306573	6.572962e-112	0.04208	0.0319776	0.1882004	0.4483903	0.6228188	20	0.852651569162996	1.04297791364641	0.979614554911008	1.11043973662993	105	ENSG00000185736
cg02887530	10	ADARB2	1609383	rs61831930	10	1582549	A	G	0.102386	-0.024	0.041	0.5583017	-0.954855	0.0549748	1.417694e-67	0.0251347	0.0429628	0.5585251	0.4482023	0.3312669	20	0.950658604144839	1.02545323977329	0.942638530969337	1.11554356459436	105	ENSG00000185736
cg04887078	10	ADARB2	1610558	rs2820651	10	1471765	A	C	0.0805169	0.0021	0.038	0.9559288	-0.777503	0.0581264	8.34495e-41	-0.00270095	0.0488748	0.9559292	0.9827425	0.7402079	20	0.996307080941518	0.997302694283704	0.906199717944478	1.0975645261528	105	ENSG00000185736
cg15531433	10	ADARB2	1639090	rs2820656	10	1466607	A	G	0.0805169	0.0014	0.038	0.9706109	-0.345172	0.0586502	3.974128e-09	-0.00405595	0.110092	0.9706115	0.9706115	0.7270012	12	0.997608778094695	0.995952264255912	0.802650205122623	1.23580721258888	105	ENSG00000185736
cg23853507	10	ADARB2	1651391	rs2820651	10	1471765	A	C	0.0805169	0.0021	0.038	0.9559288	-0.685472	0.0583417	7.123066e-32	-0.00306358	0.0554369	0.9559293	0.436591	0.4224797	17	0.996307080941518	0.99694110797266	0.894294710794552	1.11136917256585	105	ENSG00000185736
cg05506270	10	ADARB2	1654421	rs2102031	10	1654581	A	C	0.281312	0.038	0.023	0.0984991	0.575307	0.0324033	1.588813e-70	0.0660516	0.0401513	0.09995608	0.1085713	0.2597461	20	0.7955162436429	1.06828183908673	0.987434663440821	1.15574845605056	105	ENSG00000185736
cg17609948	10	ADARB2	1668625	rs1875008	10	1669412	A	G	0.277336	-0.0053	0.025	0.832107	0.773645	0.0367536	2.311715e-98	-0.00685069	0.0323162	0.8321154	0.1164646	0.02477112	20	0.989618894679533	0.993172722482344	0.932216269869126	1.05811504107461	105	ENSG00000185736
cg08822417	10	ADARB2	1669312	rs17294019	10	1669347	T	C	0.0944334	-0.059	0.039	0.1303253	-0.528549	0.0579393	7.344358e-20	0.111626	0.0747947	0.1355844	0.1355844	0.7187948	20	0.820956696694663	1.11809461505197	0.965632828253207	1.29462828067854	105	ENSG00000185736
cg14556787	10	ADARB2	1669329	rs17294019	10	1669347	T	C	0.0944334	-0.059	0.039	0.1303253	-0.889215	0.0561649	1.86555e-56	0.0663507	0.0440587	0.1320772	0.4794683	0.7280589	20	0.8198897643324	1.06860140997425	0.980194407491412	1.1649821348414	105	ENSG00000185736
cg05407757	10	ADARB2	1690932	rs11250686	10	1677579	C	T	0.258449	-0.019	0.025	0.4472546	-0.223919	0.0378443	3.281912e-09	0.0848523	0.112565	0.4509651	0.4509651	0.48251	10	0.937490176642772	1.0885562750624	0.873038956872616	1.35727593213303	105	ENSG00000185736
cg05810886	10	ADARB2	1693107	rs10903516	10	1680786	T	C	0.366799	-0.017	0.023	0.4598278	0.436371	0.0330424	8.058991e-40	-0.0389577	0.0527899	0.4605293	0.4605293	0.1300637	20	0.937490176642772	0.961791392061801	0.867251811801861	1.06663678213857	105	ENSG00000185736
cg16736679	10	ADARB2	1704969	rs12265257	10	1704740	G	A	0.290258	0.061	0.024	0.01103253	-0.489683	0.0354017	1.629595e-43	-0.12457	0.0498318	0.01242582	0.0567968	0.5594979	20	0.474015413727743	0.882876457851241	0.80072290507458	0.973458901809925	105	ENSG00000185736
cg12037550	10	ADARB2	1705054	rs12265257	10	1704740	G	A	0.290258	0.061	0.024	0.01103253	-0.525208	0.0350825	1.142391e-50	-0.116145	0.0463501	0.01221715	0.03552563	0.8219472	20	0.468476915271363	0.890346113750763	0.813026807844078	0.975018529060745	105	ENSG00000185736
cg04724406	10	ADARB2	1712918	rs2291870	10	1712926	A	G	0.289264	0.054	0.024	0.02444895	-0.647928	0.0346546	5.265318e-78	-0.0833426	0.0373084	0.02549081	0.0382514	0.4547479	20	0.599228279936306	0.920035888923917	0.855159682778397	0.989833891791847	105	ENSG00000185736
cg09514185	10	ADARB2	1712988	rs2291871	10	1713043	C	T	0.297217	0.051	0.024	0.03358661	-0.315151	0.0350876	2.662908e-19	-0.161827	0.0782562	0.0386482	0.0386482	0.7875653	20	0.678221557490093	0.85058834359578	0.729636253427459	0.991590709565726	105	ENSG00000185736
cg11437063	10	ADARB2	1715848	rs117505845	10	1715851	T	C	0.027833	0.035	0.071	0.6220424	-1.38157	0.116485	1.898692e-32	-0.0253336	0.0514353	0.6223429	0.2504465	0.3762779	4	0.958644208727619	0.974984602906259	0.881485445800774	1.07840121516779	105	ENSG00000185736
cg03678558	10	ADARB2	1715879	rs10219144	10	1715867	T	C	0.134195	0.041	0.036	0.2547495	-0.329031	0.0503107	6.152564e-11	-0.124608	0.111059	0.2618611	0.2618611	0.2044648	8	0.885154916557062	0.882842909183271	0.710146750116035	1.09753597009045	105	ENSG00000185736
cg11485894	10	ADARB2	1739346	rs11250749	10	1745136	T	C	0.120278	-0.032	0.031	0.3019512	-0.250849	0.0454177	3.329707e-08	0.127567	0.12572	0.3102543	0.3102543	0.7154622	5	0.897997877493766	1.13606098177711	0.887946131993032	1.45350546369236	105	ENSG00000185736
cg11726857	10	ADARB2	1745263	rs6560762	10	1745254	G	A	0.426441	-0.02	0.022	0.3633021	-0.287087	0.0332563	5.999177e-18	0.0696652	0.0770555	0.3659469	0.3659469	0.4144677	20	0.912776345320381	1.0721491656177	0.92185846120747	1.24694178304671	105	ENSG00000185736
cg20395881	10	ADARB2	1759215	rs74706128	10	1759696	C	T	0.193837	-0.024	0.028	0.3913659	-0.294953	0.0424493	3.695626e-12	0.0813689	0.09565	0.394939	0.3126049	0.9426627	16	0.924920848101266	1.08477099478408	0.899330123512764	1.30844956747204	105	ENSG00000185736
cg16646662	10	ADARB2	1778529	rs10903553	10	1771854	G	A	0.395626	0.012	0.022	0.5854409	-0.201951	0.0336759	2.011122e-09	-0.0594203	0.109387	0.5869837	0.5869837	0.688281	10	0.952904968557909	0.942310632755919	0.760469844706435	1.16763252979168	105	ENSG00000185736
cg00467420	10	ADARB2	1779432	rs10903553	10	1771854	G	A	0.395626	0.012	0.022	0.5854409	-0.196548	0.0330967	2.874865e-09	-0.0610539	0.112403	0.587014	0.587014	0.8680395	12	0.952904968557909	0.940772530770006	0.754753721224942	1.17263808016075	105	ENSG00000185736
cg06188744	10	PFKP	3108651	rs10903953	10	3114654	T	C	0.240557	-0.03	0.025	0.2301393	0.255398	0.0373274	7.804081e-12	-0.117464	0.0993806	0.2372219	0.2372219	0.1252217	9	0.877633257580602	0.889172521381041	0.731798573281938	1.08038988000939	5214	ENSG00000067057
cg27069691	10	PFKP	3121320	rs11599851	10	3121077	C	T	0.0934394	-0.043	0.037	0.2451696	-0.719374	0.0605991	1.67364e-32	0.0597742	0.0516795	0.2474225	0.2474225	0.2558799	10	0.877633257580602	1.06159681092032	0.959332431755105	1.17476252407558	5214	ENSG00000067057
cg24754223	10	PFKP	3133556	rs10903959	10	3133648	T	G	0.235586	-0.026	0.025	0.2983399	1.42293	0.0214944	0	-0.0182721	0.0175715	0.2983995	0.4539501	0.3896886	20	0.894059632137031	0.981893822696919	0.948652957584148	1.01629945001763	5214	ENSG00000067057
cg17433678	10	PFKP	3135764	rs2388595	10	3138009	T	C	0.382704	0.026	0.022	0.2372779	-0.5859	0.032175	4.313741e-74	-0.0443762	0.037628	0.238264	0.2926406	0.02244332	20	0.877633257580602	0.956594019102898	0.888583124295868	1.02981037154915	5214	ENSG00000067057
cg20327845	10	PFKP	3138418	rs56882221	10	3138477	T	G	0.383698	0.025	0.022	0.2558044	0.459003	0.0330302	6.655224e-44	0.0544658	0.0480899	0.2573893	0.5712381	0.05498772	14	0.885154916557062	1.0559763614046	0.960990837881058	1.16035037160606	5214	ENSG00000067057
cg26644674	10	PFKP	3138505	rs7074733	10	3138265	C	T	0.251491	-0.02	0.025	0.4237108	-0.268318	0.0385846	3.550144e-12	0.0745384	0.0937876	0.4267542	0.4267542	0.382591	11	0.935154447181536	1.07738671437776	0.896474620387726	1.294807578396	5214	ENSG00000067057
cg04188920	10	PFKP	3138534	rs7076989	10	3137472	G	A	0.349901	0.0042	0.023	0.8551051	0.207933	0.0357729	6.151983e-09	0.0201989	0.110667	0.8551757	0.8551757	0.1009277	10	0.990884149570359	1.02040427825482	0.821430110989273	1.26757575252114	5214	ENSG00000067057
cg06902558	10	PFKP	3141803	rs2388594	10	3137445	A	G	0.382704	0.024	0.022	0.2753129	-0.666459	0.0313847	4.522417e-100	-0.0360112	0.0330538	0.2759456	0.08747111	0.01308211	20	0.893464840683126	0.964629489572338	0.90411686816697	1.02919222604388	5214	ENSG00000067057
cg20133200	10	PFKP	3141887	rs2388595	10	3138009	T	C	0.382704	0.026	0.022	0.2372779	-0.60346	0.032058	4.803426e-79	-0.0430849	0.0365282	0.2382008	0.1029982	0.007600474	20	0.877633257580602	0.957830066842234	0.891651273351664	1.0289206827445	5214	ENSG00000067057
cg10710457	10	PFKP	3143236	rs56882221	10	3138477	T	G	0.383698	0.025	0.022	0.2558044	0.190408	0.032637	5.407633e-09	0.131297	0.117713	0.2646782	0.2646782	0.04695324	8	0.885557099779272	1.14030640202573	0.905361941387666	1.4362197382716	5214	ENSG00000067057
cg15228268	10	PFKP	3146741	rs4881081	10	3147501	T	C	0.343936	0.041	0.023	0.07465002	0.717179	0.0312921	3.016823e-116	0.0571685	0.032167	0.0755286	0.7586363	0.6835143	20	0.762039579694853	1.05883420892921	0.994138426449488	1.1277402142102	5214	ENSG00000067057
cg14006650	10	PFKP	3147474	rs2388569	10	3148116	T	C	0.27833	-0.024	0.025	0.3370552	0.681602	0.0364387	4.469941e-78	-0.0352111	0.0367265	0.3376906	0.1177703	0.2376523	20	0.904211732970242	0.965401598467919	0.898350441632163	1.03745732526286	5214	ENSG00000067057
cg24260931	10	PFKP	3148326	rs4271292	10	3147456	T	C	0.276342	-0.02	0.025	0.4237108	0.539759	0.0371471	7.785547e-48	-0.0370536	0.0463871	0.4244121	0.8783525	0.1900424	20	0.935154447181536	0.963624483692476	0.879877737342757	1.05534224377115	5214	ENSG00000067057
cg13791224	10	PFKP	3148613	rs9804219	10	3154799	G	A	0.452286	-0.022	0.022	0.3173105	-0.292733	0.0336145	3.077964e-18	0.0751537	0.0756476	0.3204802	0.4572548	0.1770113	20	0.897997877493766	1.07804983441108	0.929493378098871	1.25034935466762	5214	ENSG00000067057
cg11218432	10	PFKP	3150898	rs11251721	10	3150898	T	C	0.201789	0.06	0.028	0.03212457	-1.34129	0.030141	0	-0.0447331	0.0208996	0.03232431	0.1910836	0.8128459	20	0.64507783913762	0.956252671614563	0.917872932223041	0.996237213091482	5214	ENSG00000067057
cg23614816	10	PFKP	3150966	rs1132173	10	3150973	T	C	0.332008	-0.01	0.023	0.6637202	-1.05271	0.02854	7.909651e-298	0.00949928	0.0218499	0.6637422	0.2646068	0.1970709	20	0.970182664310993	1.00954454136353	0.967222686601263	1.05371823377944	5214	ENSG00000067057
cg09139549	10	PFKP	3151710	rs78296009	10	3151704	A	C	0.0159046	0.11	0.095	0.246907	-1.07202	0.153448	2.823876e-12	-0.10261	0.0898263	0.2533245	0.2533245	NA	NA	0.884402095221825	0.90247887161685	0.756789944650215	1.07621423814143	5214	ENSG00000067057
cg00059240	10	PFKP	3155604	rs2388594	10	3137445	A	G	0.382704	0.024	0.022	0.2753129	0.204666	0.032529	3.138221e-10	0.117264	0.109096	0.2824321	0.2824321	0.02232529	9	0.893464840683126	1.12441623639674	0.907951641553594	1.39248811809981	5214	ENSG00000067057
cg05394294	10	PFKP	3160926	rs2388553	10	3195683	C	T	0.388668	-0.006	0.022	0.7850629	0.200698	0.033718	2.644503e-09	-0.0298956	0.109732	0.7852826	0.7852826	0.9698832	20	0.985852434476893	0.970546853351012	0.78272776925731	1.20343397991786	5214	ENSG00000067057
cg14068301	10	PFKP	3161106	rs3829915	10	3161148	C	G	0.349901	0.026	0.024	0.2786605	0.244292	0.0353361	4.731717e-12	0.10643	0.0994418	0.2844966	0.2844966	0.989155	11	0.89362860028843	1.1123000627161	0.915325144177673	1.35166332683862	5214	ENSG00000067057
cg05167655	10	PFKP	3162507	rs9423460	10	3160552	T	C	0.185885	0.034	0.029	0.241031	-0.441335	0.0419326	6.634365e-26	-0.0770389	0.0661161	0.2439353	0.2439353	0.2117704	20	0.877633257580602	0.925853837191714	0.813323405329167	1.05395384200913	5214	ENSG00000067057
cg23840010	10	PFKP	3164660	rs9423467	10	3163585	T	C	0.126243	0.028	0.036	0.4367	-0.324247	0.0527459	7.87923e-10	-0.0863539	0.111912	0.4403358	0.7274521	0.9146506	20	0.935154447181536	0.917269552077085	0.736606522600644	1.14224271079915	5214	ENSG00000067057
cg16397968	10	PFKP	3164740	rs7896260	10	3165149	C	T	0.293241	0.017	0.025	0.4965045	-1.4325	0.0210001	0	-0.0118674	0.0174529	0.4965259	0.6199992	0.7680755	20	0.941493484343922	0.988202739857954	0.954970256512034	1.02259169686555	5214	ENSG00000067057
cg26769838	10	PFKP	3164844	rs7896260	10	3165149	C	T	0.293241	0.017	0.025	0.4965045	-0.552558	0.036756	4.454997e-51	-0.030766	0.0452904	0.4969444	0.5895095	0.878667	20	0.941493484343922	0.969702456904498	0.887332787353033	1.05971836984821	5214	ENSG00000067057
cg26616526	10	PFKP	3165100	rs7896260	10	3165149	C	T	0.293241	0.017	0.025	0.4965045	0.290412	0.0372823	6.72453e-15	0.0585374	0.0864119	0.4981372	0.4981372	0.7746321	20	0.941493484343922	1.06028463959859	0.895090969475858	1.25596565634776	5214	ENSG00000067057
cg16324184	10	PFKP	3165537	rs113999704	10	3213015	C	T	0.00695825	-0.17	0.1	0.08913093	-4.3077	0.135983	3.106009e-220	0.0394642	0.0232477	0.08959134	0.2735433	NA	NA	0.78391284437714	1.04025325715173	0.993917283085495	1.08874939336546	5214	ENSG00000067057
cg19910231	10	PFKP	3167371	rs7910054	10	3169139	G	A	0.432406	-0.0061	0.022	0.7815707	-0.269378	0.032195	5.906471e-17	0.0226447	0.0817144	0.7816875	0.7816875	0.3929328	20	0.985399182349481	1.02290303752567	0.871520820402925	1.20058018085616	5214	ENSG00000067057
cg23003961	10	PFKP	3168119	rs7080240	10	3169803	T	C	0.429423	-0.0011	0.022	0.9601224	-0.18539	0.0323446	9.942433e-09	0.00593344	0.118673	0.9601239	0.9601239	0.6595854	20	0.996307080941518	1.00595107772198	0.797187285274392	1.26938498576493	5214	ENSG00000067057
cg25978025	10	PFKP	3168353	rs11251748	10	3211208	C	G	0.256461	-0.013	0.024	0.5880482	-0.204029	0.0345059	3.361953e-09	0.0637164	0.118123	0.5896053	0.5896053	0.3990073	20	0.952904968557909	1.06579009782552	0.845518965321782	1.34344536221092	5214	ENSG00000067057
cg16963373	10	PFKP	3168776	rs7918368	10	3168106	A	G	0.424453	0.00023	0.022	0.9916586	-0.381388	0.032551	1.047644e-31	-0.000603061	0.0576841	0.9916586	0.9916586	0.2493535	20	0.999555526694388	0.999397120804737	0.892557896860862	1.11902500508434	5214	ENSG00000067057
cg18166150	10	PFKP	3169037	rs11251738	10	3170372	A	G	0.426441	9e-04	0.022	0.9673684	-0.330269	0.0327679	6.839141e-24	-0.00272505	0.066613	0.9673686	0.9673686	0.3531015	20	0.997608778094695	0.997278659578391	0.875214281030094	1.1363671119259	5214	ENSG00000067057
cg15087907	10	PFKP	3169259	rs11251737	10	3170371	T	C	0.426441	0.00092	0.022	0.9666436	-0.515474	0.0314021	1.486887e-60	-0.00178476	0.0426793	0.9666437	0.8673638	0.3223686	20	0.997608778094695	0.998216831737032	0.918111727730506	1.08531109348339	5214	ENSG00000067057
cg22667358	10	PFKP	3171146	rs11251733	10	3166051	T	C	0.426441	0.011	0.022	0.6170751	-0.225742	0.032046	1.863905e-12	-0.0487282	0.0977016	0.6179589	0.6179589	0.2491337	20	0.952904968557909	0.952439967704048	0.786452198363207	1.15346094011571	5214	ENSG00000067057
cg22778843	10	PFKP	3171829	rs7080240	10	3169803	T	C	0.429423	-0.0011	0.022	0.9601224	-0.271522	0.0322049	3.424985e-17	0.00405124	0.0810262	0.9601231	0.4726138	0.4334993	20	0.996307080941518	1.00405945736586	0.856620645851422	1.17687496654229	5214	ENSG00000067057
cg27520104	10	PFKP	3172590	rs2306311	10	3176389	T	C	0.293241	-0.015	0.023	0.514289	-0.666418	0.0337318	7.065554e-87	0.0225084	0.0345317	0.514518	0.2899044	0.7596151	20	0.946165608804301	1.02276362534282	0.955831408905095	1.09438277878169	5214	ENSG00000067057
cg18498565	10	PFKP	3173604	rs4880592	10	3173581	G	A	0.39662	0.03	0.022	0.172682	-1.11142	0.0256345	0	-0.0269926	0.0198043	0.1728944	0.5035843	0.993827	20	0.845772014662226	0.973368444424175	0.93630965614661	1.01189400577151	5214	ENSG00000067057
cg06995503	10	PFKP	3178915	rs541	10	3178915	T	C	0.260437	-0.019	0.023	0.4087548	-1.44505	0.0155958	0	0.0131483	0.0159171	0.4087734	0.4251984	0.7425053	20	0.929783761316459	1.01323511898652	0.982112695510415	1.04534378899773	5214	ENSG00000067057
cg09001761	10	IL2RA	6053793	rs12722602	10	6053866	T	C	0.109344	0.06	0.035	0.08647627	1.20979	0.0511134	7.556445e-124	0.0495952	0.0290063	0.08730158	0.1558067	0.01649331	20	0.780332473634652	1.05084562795683	0.992769121512887	1.11231958152885	3559	ENSG00000134460
cg09115275	10	IL2RA	6093271	rs12722547	10	6072093	C	G	0.00795229	-0.023	0.082	0.7791033	1.09375	0.123503	8.288876e-19	-0.0210285	0.0750087	0.7792111	0.7792111	0.5969429	17	0.984838722815331	0.979191057226651	0.845315328003816	1.13426918309509	3559	ENSG00000134460
cg26316423	10	IL2RA	6104137	rs11256464	10	6082558	T	C	0.142147	0.0098	0.037	0.7911136	-0.351028	0.057672	1.153099e-09	-0.027918	0.105504	0.7913065	0.7913065	0.627979	9	0.986627561994811	0.972468105916584	0.790803438157306	1.19586508023865	3559	ENSG00000134460
cg16949914	10	IL2RA	6104515	rs12722497	10	6095928	A	C	0.144135	-0.0017	0.039	0.9652314	-0.505996	0.0577225	1.851233e-18	0.00335971	0.0770767	0.9652319	0.7507594	0.5270774	20	0.99749227173152	1.00336536015149	0.862680719646538	1.16699263473099	3559	ENSG00000134460
cg11127249	10	IL2RA	6104630	rs12722497	10	6095928	A	C	0.144135	-0.0017	0.039	0.9652314	-0.354064	0.05777	8.851305e-10	0.00480139	0.110152	0.9652323	0.8766592	0.3087399	20	0.99749227173152	1.00481293514315	0.809695903163233	1.24694842926412	3559	ENSG00000134460
cg26105232	10	IL2RA	6105656	rs2182410	10	6122669	T	C	0.345924	-0.037	0.022	0.0926041	0.197331	0.0325558	1.349938e-09	-0.187502	0.1157	0.1051052	0.1051052	0.5510229	20	0.801350230513144	0.829027460123822	0.660819861815653	1.04005125958379	3559	ENSG00000134460
cg18989491	10	PFKFB3	6185502	rs4750005	10	6169685	C	T	0.470179	-0.046	0.022	0.03653621	0.50747	0.031499	2.146937e-58	-0.0906457	0.0437159	0.03812401	0.01186735	0.1786012	20	0.675381734902641	0.913341250385873	0.83834223741654	0.995049757038487	5209	ENSG00000170525
cg22692545	10	PFKFB3	6185933	rs10905862	10	6169307	T	C	0.373757	-0.0038	0.022	0.8628658	-0.296369	0.0333662	6.54908e-19	0.0128219	0.0742459	0.8628915	0.1619779	0.02964832	20	0.990884149570359	1.01290445301131	0.875727714989697	1.17156898584876	5209	ENSG00000170525
cg26870438	10	PFKFB3	6186015	rs4750005	10	6169685	C	T	0.470179	-0.046	0.022	0.03653621	0.244231	0.0324294	5.029538e-14	-0.188346	0.093486	0.04393582	0.04393582	0.1846866	20	0.702804713411991	0.828328056137477	0.689644825203473	0.994899611379026	5209	ENSG00000170525
cg18262201	10	PFKFB3	6187854	rs592866	10	6205922	A	T	0.246521	-0.013	0.026	0.6170751	-0.697177	0.0374112	1.656065e-77	0.0186466	0.0373067	0.6172017	0.1617987	0.6709583	20	0.952904968557909	1.01882153345888	0.946982626304239	1.09611020118761	5209	ENSG00000170525
cg01456517	10	PFKFB3	6205229	rs3763699	10	6212428	G	C	0.144135	0.0031	0.032	0.9228257	0.423803	0.0469634	1.811459e-19	0.00731471	0.0755111	0.9228301	0.9228301	0.343471	9	0.994420083841879	1.00734152783955	0.868761151436169	1.16802754362651	5209	ENSG00000170525
cg24171294	10	PFKFB3	6205688	rs7923054	10	6211087	A	T	0.143141	0.0035	0.032	0.9129051	0.679178	0.0435414	7.460098e-55	0.00515329	0.0471169	0.9129072	0.9129072	0.2150217	18	0.993443037356369	1.00516659103713	0.91649759666738	1.10241410278776	5209	ENSG00000170525
cg05988988	10	PFKFB3	6205876	rs630204	10	6210655	A	G	0.241551	-0.00096	0.026	0.9705463	-0.346822	0.0381984	1.090732e-19	0.00276799	0.074967	0.9705466	0.9705466	0.6743271	15	0.997608778094695	1.00277182442138	0.865742871183784	1.16148958925696	5209	ENSG00000170525
cg07641567	10	PFKFB3	6206210	rs11598511	10	6203152	T	G	0.229622	-0.0094	0.027	0.7277289	0.263003	0.0387873	1.196416e-11	-0.0357411	0.102796	0.7280729	0.7280729	0.4927203	4	0.979875613560038	0.964890071187434	0.788816735116722	1.18026508316704	5209	ENSG00000170525
cg14999931	10	PFKFB3	6212377	rs2387015	10	6215257	T	C	0.150099	-0.0049	0.031	0.874406	-0.437149	0.0445527	1.000069e-22	0.011209	0.0709232	0.8744221	0.8744221	0.6607552	17	0.99228403430187	1.01127205621932	0.88002895204495	1.16208809870816	5209	ENSG00000170525
cg05014727	10	PFKFB3	6214016	rs630204	10	6210655	A	G	0.241551	-0.00096	0.026	0.9705463	-0.571166	0.0382046	1.553058e-50	0.00168077	0.0455211	0.9705464	0.5684665	0.5375133	20	0.997608778094695	1.00168218328559	0.916181686746351	1.09516181214564	5209	ENSG00000170525
cg08994060	10	PFKFB3	6214026	rs592866	10	6205922	A	T	0.246521	-0.013	0.026	0.6170751	-0.684492	0.0374959	1.884292e-74	0.0189922	0.0379986	0.6172071	0.7700138	0.422628	20	0.952904968557909	1.01917369903155	0.94602616097975	1.09797706621761	5209	ENSG00000170525
cg26262157	10	PFKFB3	6214079	rs592866	10	6205922	A	T	0.246521	-0.013	0.026	0.6170751	-0.693081	0.0374264	1.463756e-76	0.0187568	0.0375273	0.6172033	0.7801983	0.3560044	20	0.952904968557909	1.0189338137784	0.946677580371505	1.09670508564655	5209	ENSG00000170525
cg03555710	10	PFKFB3	6220879	rs77782465	10	6220919	G	C	0.170974	0.042	0.029	0.1475399	0.330927	0.045154	2.321123e-13	0.126916	0.0893272	0.1553749	0.1553749	0.7300854	11	0.83401147526873	1.13532164675763	0.952976235647825	1.35255759102979	5209	ENSG00000170525
cg12664173	10	PFKFB3	6220910	rs584797	10	6220496	A	G	0.181909	0.036	0.029	0.2144657	0.302701	0.043988	5.925593e-12	0.118929	0.0973506	0.2218361	0.03869943	0.8088725	15	0.869918215482278	1.1262899488631	0.930644263712382	1.36306545731	5209	ENSG00000170525
cg22224625	10	PFKFB3	6244514	rs9664762	10	6246678	T	G	0.336978	-0.018	0.024	0.4532547	-0.220051	0.0362318	1.252242e-09	0.0817994	0.109894	0.4566672	0.4566672	0.5655819	6	0.937490176642772	1.0852380892322	0.874946235198327	1.34607323620679	5209	ENSG00000170525
cg24283621	10	PFKFB3	6246090	rs2794981	10	6257562	T	C	0.263419	0.0065	0.025	0.7948638	0.223592	0.0363125	7.393409e-10	0.0290708	0.111911	0.7950423	0.7950423	0.8744341	5	0.986627561994811	1.02949748031655	0.826731949863698	1.28199359194097	5209	ENSG00000170525
cg01467100	10	PFKFB3	6246406	rs3793715	10	6246162	T	G	0.335984	-0.021	0.024	0.3815739	-0.7497	0.0335737	1.889193e-110	0.0280112	0.0320374	0.3819391	0.7334481	0.5155597	12	0.922798181497751	1.02840720251759	0.965815840739841	1.09505490547752	5209	ENSG00000170525
cg27545615	10	PFKFB3	6249748	rs56222692	10	6246424	T	C	0.234592	-0.02	0.025	0.4237108	0.234887	0.039105	1.894781e-09	-0.0851473	0.107374	0.4277793	0.4277793	0.4784257	5	0.935154447181536	0.918376997506089	0.744084749513459	1.13349495484189	5209	ENSG00000170525
cg12235073	10	PFKFB3	6270423	rs3793721	10	6270465	G	T	0.397614	0.037	0.026	0.1547139	0.448776	0.0326747	6.294862e-43	0.0824464	0.0582455	0.1569222	0.1569222	NA	NA	0.836502762099687	1.08594046547015	0.968782858924506	1.2172662673395	5209	ENSG00000170525
cg07102808	10	PFKFB3	6274966	rs1539232	10	6275145	T	C	0.414513	-0.018	0.022	0.4132534	0.220885	0.0321388	6.292313e-12	-0.0814902	0.100302	0.4165362	0.5791912	0.9724872	18	0.929783761316459	0.921741742878706	0.757234634852772	1.12198756034219	5209	ENSG00000170525
cg07206497	10	USP6NL	11518114	rs4747915	10	11518095	A	T	0.322068	-0.011	0.023	0.6324645	-0.272579	0.0336848	5.867387e-16	0.0403553	0.0845264	0.6330576	0.5338024	0.2778995	20	0.960695385185101	1.04118063996322	0.882217685915304	1.22878643484631	9712	ENSG00000148429
cg10853431	10	USP6NL	11574300	rs12250042	10	11574424	T	G	0.487078	-0.017	0.022	0.4396838	0.347947	0.0329151	4.059617e-26	-0.048858	0.0633967	0.440902	0.440902	0.6873482	20	0.935154447181536	0.952316349019267	0.841040442147091	1.07831488613573	9712	ENSG00000148429
cg06528737	10	USP6NL	11574303	rs12250042	10	11574424	T	G	0.487078	-0.017	0.022	0.4396838	0.343347	0.0326435	7.129802e-26	-0.0495126	0.0642478	0.4409142	0.4409142	0.4987676	20	0.935154447181536	0.951693166727016	0.839089177447034	1.0794083727198	9712	ENSG00000148429
cg18766900	10	USP6NL	11574616	rs12250042	10	11574424	T	G	0.487078	-0.017	0.022	0.4396838	0.503935	0.0323348	9.219723e-55	-0.0337345	0.04371	0.4402452	0.8116995	0.6766685	20	0.935154447181536	0.966828163441937	0.887447335211545	1.05330948726291	9712	ENSG00000148429
cg14364212	10	ITGA8	15760690	rs1341099	10	15751823	T	C	0.183897	0.026	0.03	0.3861247	0.379941	0.0462135	2.010837e-16	0.0684316	0.0793971	0.3887475	0.3887475	0.02541507	20	0.922798181497751	1.07082737785331	0.916505953330564	1.25113346944798	8516	ENSG00000077943
cg16902509	10	ITGA8	15761312	rs1341099	10	15751823	T	C	0.183897	0.026	0.03	0.3861247	0.326397	0.0455983	8.18045e-13	0.0796576	0.0925838	0.3895778	0.3895778	0.07700317	20	0.922798181497751	1.08291621367681	0.903204171119717	1.29838586151601	8516	ENSG00000077943
cg00939682	10	CUBN	16933505	rs2669149	10	16934170	C	T	0.400596	0.045	0.022	0.04081007	0.615395	0.0310293	1.55423e-87	0.0731237	0.035939	0.0418849	0.06943598	0.5414077	20	0.697087925495295	1.07586361301271	1.00268686316414	1.15438085042038	8029	ENSG00000107611
cg24571822	10	CUBN	17009592	rs1707278	10	17009642	C	G	0.38171	-0.037	0.023	0.1076829	0.457946	0.0338103	8.533323e-42	-0.0807956	0.0505773	0.1101615	0.1642741	0.7351936	20	0.806871626887052	0.922382207100783	0.835331098146573	1.01850504292709	8029	ENSG00000107611
cg12126991	10	RASSF4	45455245	rs12777031	10	45452000	A	T	0.167992	0.0088	0.031	0.7765093	-0.32995	0.0447165	1.598346e-13	-0.0266707	0.0940231	0.7766701	0.7766701	0.492583	7	0.984276950730101	0.973681822161876	0.809809717159525	1.17071488612641	83937	ENSG00000107551
cg17324128	10	RASSF4	45455500	rs12777031	10	45452000	A	T	0.167992	0.0088	0.031	0.7765093	-0.297587	0.0459535	9.429962e-11	-0.0295712	0.104271	0.776718	0.776718	0.648103	7	0.984276950730101	0.970861749823686	0.791407431305276	1.19100794355205	83937	ENSG00000107551
cg01484915	10	RASSF4	45458834	rs10900147	10	45459102	T	C	0.475149	0.024	0.022	0.2753129	-0.576372	0.031244	5.467897e-76	-0.0416398	0.0382365	0.276151	0.2009644	0.7367179	20	0.893464840683126	0.959215227678736	0.889955924959186	1.03386451756357	83937	ENSG00000107551
cg11753018	10	RASSF4	45469396	rs968565	10	45470188	T	C	0.300199	0.0043	0.023	0.8516947	0.748763	0.0329696	3.512152e-114	0.0057428	0.0307184	0.8516997	0.3755612	0.3671484	20	0.990884149570359	1.00575932148731	0.94699140297989	1.06817423006753	83937	ENSG00000107551
cg11770664	10	RASSF4	45470023	rs2274886	10	45467204	C	T	0.0437376	-0.021	0.05	0.6744855	0.667419	0.0755261	9.839042e-19	-0.0314645	0.0750001	0.6748314	0.6748314	0.09256226	18	0.972793947669391	0.969025356243286	0.836553590044013	1.12247458168582	83937	ENSG00000107551
cg02737384	10	RASSF4	45470199	rs968565	10	45470188	T	C	0.300199	0.0043	0.023	0.8516947	1.0352	0.0293371	9.507872e-273	0.00415378	0.0222182	0.8516968	0.4694077	0.4143916	20	0.990884149570359	1.00416241890137	0.961371957834492	1.04885747427578	83937	ENSG00000107551
cg27139956	10	RASSF4	45470290	rs968565	10	45470188	T	C	0.300199	0.0043	0.023	0.8516947	0.750706	0.0331926	2.968845e-113	0.00572794	0.0306389	0.8516997	0.6568301	0.2588311	20	0.990884149570359	1.00574437601484	0.947124900296724	1.0679919296479	83937	ENSG00000107551
cg14889070	10	RASSF4	45477550	rs914702	10	45477526	C	G	0.178926	0.042	0.028	0.1336144	-0.880399	0.038949	3.969844e-113	-0.0477057	0.0318737	0.1344692	0.5512549	0.07461672	20	0.820956696694663	0.953414335631736	0.895674554868865	1.0148763191349	83937	ENSG00000107551
cg20626045	10	RASSF4	45477672	rs12413425	10	45551814	G	T	0.0129225	-0.024	0.094	0.7984766	-1.06901	0.124868	1.117653e-17	0.0224507	0.087971	0.7985642	0.8781392	0.6440831	12	0.986971173374354	1.02270461358414	0.860731680649134	1.21515769683008	83937	ENSG00000107551
cg11422156	10	RASSF4	45477807	rs11511618	10	45854778	A	G	0.157058	0.078	0.027	0.003866057	0.220727	0.0396893	2.676534e-08	0.353378	0.137842	0.01035804	0.01035804	0.1319162	11	0.431568833949843	1.42386926430426	1.08676748498447	1.86553582973576	83937	ENSG00000107551
cg09625781	10	RASSF4	45488298	rs41306544	10	45479125	T	C	0.0447316	0.036	0.046	0.4338569	-0.973288	0.0713298	2.165029e-42	-0.036988	0.0473401	0.4346116	0.4540695	0.4212169	20	0.935154447181536	0.963687699532063	0.87829337945143	1.05738470078125	83937	ENSG00000107551
cg05241265	10	MAPK8	49614052	rs7075976	10	49614277	G	A	0.395626	0.017	0.022	0.4396838	-0.382234	0.0330661	6.594397e-31	-0.0444754	0.0576848	0.440703	0.440703	0.4150548	20	0.935154447181536	0.956499129682796	0.854244686570194	1.0709935917275	5599	ENSG00000107643
cg17413149	10	OGDHL	50942972	rs1258177	10	50957307	C	A	0.342942	0.031	0.023	0.1777143	-0.292195	0.0333342	1.857707e-18	-0.106094	0.0796397	0.1828044	0.1828044	0.932328	20	0.850079484613233	0.899340106132539	0.769366513873956	1.05127089873708	55753	ENSG00000197444
cg05497289	10	OGDHL	50944500	rs75100229	10	50942558	A	G	0.0467197	0.0073	0.055	0.8944091	0.574761	0.0848116	1.22766e-11	0.0127009	0.0957102	0.8944292	0.8944292	0.3222832	16	0.993419334878341	1.01278189898716	0.839548449332986	1.22176054965139	55753	ENSG00000197444
cg23341612	10	HKDC1	70979777	rs10998648	10	70977395	A	C	0.341948	0.035	0.024	0.1447487	0.30459	0.0336954	1.573707e-19	0.114908	0.0798132	0.1499472	0.1499472	0.9107913	20	0.829874278823042	1.1217702299633	0.959324515376541	1.31172343525278	80201	ENSG00000156510
cg11639651	10	HKDC1	70979811	rs9663238	10	70983629	A	G	0.336978	0.034	0.024	0.1565804	0.198427	0.0335707	3.406092e-09	0.171348	0.124377	0.1683115	0.1683115	0.9145229	19	0.843564190442064	1.18690371965509	0.930129997821267	1.51456295682423	80201	ENSG00000156510
cg05532178	10	HKDC1	70979827	rs9645500	10	70986723	T	G	0.335984	0.031	0.024	0.1964726	0.258242	0.0346208	8.707023e-14	0.120042	0.094319	0.2031154	0.2031154	0.7997029	20	0.863101694967967	1.12754420744161	0.937233114062006	1.35649916830725	80201	ENSG00000156510
cg11762346	10	HKDC1	70980112	rs9663238	10	70983629	A	G	0.336978	0.034	0.024	0.1565804	0.229365	0.0338063	1.163306e-11	0.148235	0.106893	0.1655154	0.1655154	0.9172089	20	0.841111200221831	1.15978541391318	0.940564285598652	1.43010129867904	80201	ENSG00000156510
cg27074971	10	HK1	71072149	rs79753049	10	71079673	C	A	0.00994036	-0.073	0.1	0.4653902	2.29096	0.169037	7.601861e-42	-0.0318644	0.0437131	0.4660363	0.4660363	0.9152334	4	0.937490176642772	0.96863792047627	0.889103101057327	1.05528753624727	3098	ENSG00000156515
cg09273059	10	HK1	71077221	rs2305199	10	71124843	T	C	0.32505	-0.017	0.024	0.4787383	-0.576583	0.0336173	6.140582e-66	0.0294841	0.0416601	0.4791129	0.8888004	0.9878518	20	0.941493484343922	1.02992305956506	0.949167783199513	1.11754900176683	3098	ENSG00000156515
cg23177739	10	HK1	71087364	rs7067730	10	71115488	T	C	0.319085	-0.014	0.024	0.5596689	-0.471844	0.0339163	5.354843e-44	0.0296708	0.050909	0.5600137	0.7956851	0.9981882	20	0.950658604144839	1.03011536415135	0.932290479102203	1.13820497714677	3098	ENSG00000156515
cg24699895	10	HK1	71094286	rs2305199	10	71124843	T	C	0.32505	-0.017	0.024	0.4787383	-0.436455	0.0342941	4.195099e-37	0.0389502	0.0550736	0.4794181	0.7447128	0.9976018	20	0.941493484343922	1.03971870436939	0.933332227788476	1.15823171217072	3098	ENSG00000156515
cg22679940	10	HK1	71097650	rs79717056	10	71097591	G	C	0.0347913	0.013	0.054	0.8097561	0.667027	0.0721757	2.425729e-20	0.0194895	0.0809837	0.8098193	0.8186913	0.8961765	20	0.989476970164079	1.01968066015752	0.870020458580696	1.19508528615	3098	ENSG00000156515
cg15358372	10	HK1	71108752	rs149310859	10	71111092	T	C	0.130219	-0.0032	0.036	0.9291702	0.421628	0.0507926	1.032658e-16	-0.00758964	0.0853883	0.9291743	0.9291743	0.762527	19	0.994420083841879	0.99243908859183	0.839498400304507	1.1732426699178	3098	ENSG00000156515
cg00542261	10	HK1	71121415	rs141792676	10	71083734	C	T	0.0119284	-0.015	0.1	0.8807646	-1.53752	0.196708	5.442501e-15	0.00975597	0.0650518	0.8807864	0.8807864	0.3449459	3	0.992920370145631	1.00980371461402	0.888922202985493	1.1471234924986	3098	ENSG00000156515
cg00634698	10	HK1	71123842	rs7921170	10	71132249	T	C	0.0606362	0.053	0.048	0.2695208	-0.604421	0.0734346	1.860582e-16	-0.0876872	0.0801262	0.2737957	0.2737957	0.9483032	10	0.893464840683126	0.916047371531017	0.78291233317429	1.07182215853799	3098	ENSG00000156515
cg20372666	10	HK1	71149910	rs2305199	10	71124843	T	C	0.32505	-0.017	0.024	0.4787383	-0.321307	0.0350573	4.945713e-20	0.0529088	0.0749176	0.4800468	0.7516362	0.9865269	20	0.941493484343922	1.05433348552067	0.910346761009742	1.22109414379326	3098	ENSG00000156515
cg04402744	10	SLC29A3	73078816	rs3781313	10	73094529	C	T	0.451292	0.015	0.022	0.4953539	-0.193589	0.0314968	7.930248e-10	-0.0774836	0.11434	0.4979864	0.4979864	0.9378495	20	0.941493484343922	0.925442201524289	0.739641255645994	1.15791711430985	55315	ENSG00000198246
cg23634459	10	SLC29A3	73078858	rs12412201	10	73073252	C	A	0.483101	0.019	0.022	0.3877877	-0.414612	0.0311267	1.767497e-40	-0.0458259	0.053173	0.3887828	0.3887828	0.9477188	20	0.922798181497751	0.95520824947122	0.860669262650958	1.06013173637398	55315	ENSG00000198246
cg06702884	10	SLC29A3	73096492	rs7090745	10	73096511	A	G	0.279324	0.0033	0.024	0.8906356	0.75794	0.0331282	7.514877e-116	0.00435391	0.0316653	0.8906376	0.9731843	0.9216384	20	0.993419334878341	1.00436340203697	0.94392357197983	1.06867322026452	55315	ENSG00000198246
cg11480762	10	SLC29A3	73103395	rs182791169	10	73124760	T	C	0.0149105	-0.1	0.09	0.2665205	1.19034	0.115486	6.532815e-25	-0.0840095	0.0760466	0.2692849	0.4480965	0.6028312	10	0.889360920164097	0.919422521539681	0.792105383535373	1.06720367098305	55315	ENSG00000198246
cg17434453	10	SLC29A3	73111008	rs946875	10	73106127	A	G	0.22664	-0.016	0.025	0.5221726	0.495669	0.0371171	1.119942e-40	-0.0322796	0.0504948	0.5226497	0.5226497	0.8409888	20	0.946165608804301	0.968235825492383	0.876999016541481	1.06896427029525	55315	ENSG00000198246
cg01839993	10	DDIT4	74034644	rs7070702	10	73907630	C	A	0.352883	-0.013	0.022	0.5545813	-0.187823	0.0324044	6.78198e-09	0.0692139	0.117738	0.5566249	0.5566249	0.8991144	20	0.949145447390032	1.07166541386605	0.850821794079305	1.34983232360601	54541	ENSG00000168209
cg13584882	10	P4HA1	74836656	rs16930271	10	74808985	T	C	0.0516899	0.019	0.046	0.6795748	-0.332056	0.0579472	1.002392e-08	-0.0572193	0.13889	0.680358	0.680358	0.9770179	17	0.973646848025168	0.944386942599391	0.719323781968018	1.23986822027786	5033	ENSG00000122884
cg03410667	10	ZCCHC24	81145959	rs2093430	10	81149432	T	C	0.154076	-0.012	0.029	0.6790256	0.288815	0.044149	6.077597e-11	-0.0415492	0.100611	0.6796302	0.6796302	0.2219956	14	0.973560704108024	0.959302136515274	0.787614312568286	1.16841526929843	219654	ENSG00000165424
cg25423573	10	ZCCHC24	81158982	rs10824750	10	81160600	G	C	0.258449	0.05	0.025	0.04550026	1.33349	0.0224352	0	0.0374955	0.0187583	0.04562256	0.04692116	0.4018166	20	0.713584456086956	1.03820732513835	1.0007294979543	1.07708871595604	219654	ENSG00000165424
cg07491858	10	ZCCHC24	81165685	rs116052829	10	81164146	T	C	0.111332	0.037	0.035	0.2904464	0.412073	0.050212	2.274369e-16	0.0897899	0.0856382	0.2944176	0.7143466	0.6689717	17	0.894059632137031	1.09394442183604	0.924908031331806	1.29387393938292	219654	ENSG00000165424
cg23187802	10	ZCCHC24	81173663	rs10824755	10	81176707	A	G	0.341948	0.0032	0.023	0.8893471	-1.33833	0.0148152	0	-0.00239104	0.0171856	0.8893472	0.5457853	0.4295789	20	0.993419334878341	0.997611816259211	0.964568125654614	1.03178750102755	219654	ENSG00000165424
cg24501831	10	ZCCHC24	81194777	rs10824750	10	81160600	G	C	0.258449	0.05	0.025	0.04550026	-0.231197	0.0367938	3.308736e-10	-0.216266	0.113478	0.05667721	0.05667721	0.2908825	10	0.743405494706808	0.805521004785958	0.644885253218256	1.00616983550681	219654	ENSG00000165424
cg24000860	10	ZCCHC24	81206436	rs79857895	10	81191671	A	G	0.162028	0.0093	0.029	0.7484456	-0.233936	0.0428787	4.876372e-08	-0.0397545	0.12418	0.7488644	0.7488644	0.2695393	11	0.982940949939722	0.961025341915514	0.753408802569233	1.22585468162082	219654	ENSG00000165424
cg08495827	10	ZCCHC24	81206525	rs76304180	10	81209792	A	G	0.134195	0.049	0.034	0.1495348	-0.331428	0.049651	2.469951e-11	-0.147845	0.10495	0.1589187	0.1257429	0.5743794	15	0.837219003523332	0.86256480212535	0.702192988742012	1.05956346730044	219654	ENSG00000165424
cg20178924	10	ANKRD1	92680146	rs10881868	10	92716072	A	T	0.39662	-0.012	0.022	0.5854409	-0.531576	0.0325663	6.785448e-60	0.0225744	0.0414095	0.5856502	0.8261844	0.6274631	20	0.952904968557909	1.02283112996972	0.94309503688546	1.10930869055373	27063	ENSG00000148677
cg01262952	10	ANKRD1	92680914	rs7896199	10	92691072	A	C	0.409543	-0.015	0.022	0.4953539	-0.790135	0.0301148	9.935401e-152	0.0189841	0.0278527	0.4954995	0.9672948	0.8031342	20	0.941493484343922	1.01916544375802	0.965019286338365	1.07634968176822	27063	ENSG00000148677
cg01220829	10	ANKRD1	92681957	rs10881868	10	92716072	A	T	0.39662	-0.012	0.022	0.5854409	-0.580135	0.0320461	3.008986e-73	0.0206848	0.0379394	0.5856111	0.9095213	0.4960194	20	0.952904968557909	1.02090021317126	0.947738722397189	1.09970946698992	27063	ENSG00000148677
cg13918042	10	LCOR	98596430	rs1172377	10	98546460	G	A	0.101392	-0.0026	0.037	0.9439785	-0.557367	0.0532143	1.13732e-25	0.00466479	0.066385	0.9439798	0.9926545	0.8676334	11	0.995785588051611	1.00467568707046	0.882100035916833	1.14428431594087	84458	ENSG00000196233
cg25589001	10	LCOR	98605052	rs4606419	10	98747114	A	C	0.149105	0.011	0.03	0.7138677	0.373578	0.043729	1.307572e-17	0.029445	0.0803784	0.7141193	0.7141193	0.6396044	20	0.978065772029667	1.0298827903607	0.879768333108113	1.20561120691166	84458	ENSG00000196233
cg25603927	10	PGAM1	99185264	rs11812581	10	99173441	A	C	0.238569	-0.0075	0.025	0.7641772	-0.405786	0.0363352	5.858432e-29	0.0184826	0.061631	0.7642597	0.4712656	0.883976	20	0.983529142253903	1.01865446042776	0.902745900463189	1.14944516415633	5223	ENSG00000171314
cg07151406	10	PGAM1	99185290	rs7090595	10	99188961	T	C	0.235586	-0.0032	0.025	0.898149	-0.495562	0.0362024	1.186685e-42	0.00645731	0.05045	0.8981534	0.7477091	0.7725638	20	0.993419334878341	1.00647820337367	0.911717869851857	1.1110875495189	5223	ENSG00000171314
cg07221526	10	PGAM1	99185307	rs11812581	10	99173441	A	C	0.238569	-0.0075	0.025	0.7641772	-0.488674	0.0363476	3.317196e-41	0.0153476	0.0511715	0.7642341	0.6955123	0.8866221	20	0.983529142253903	1.01546597924999	0.918559552259804	1.12259586488137	5223	ENSG00000171314
cg17552801	10	ANKRD2	99332121	rs12221474	10	99332488	C	A	0.272366	-0.018	0.024	0.4532547	0.330701	0.0357462	2.216822e-20	-0.0544299	0.0728112	0.4547331	0.4547331	0.3947949	20	0.937490176642772	0.947024892976032	0.821075796190496	1.09229397831158	26287	ENSG00000165887
cg13994504	10	ANKRD2	99338056	rs10748700	10	99313438	C	G	0.247515	-0.013	0.025	0.6030636	0.245339	0.0370158	3.403794e-11	-0.0529879	0.102213	0.6041743	0.6041743	0.27363	20	0.952904968557909	0.948391487949876	0.776215275803052	1.1587589711955	26287	ENSG00000165887
cg27469738	10	ANKRD2	99338074	rs10748700	10	99313438	C	G	0.247515	-0.013	0.025	0.6030636	0.285392	0.0369866	1.199455e-14	-0.0455514	0.0877975	0.603884	0.603884	0.2656854	20	0.952904968557909	0.955470490126583	0.804419403233693	1.13488542647388	26287	ENSG00000165887
cg25604594	10	ANKRD2	99338188	rs7902642	10	99329081	A	G	0.248509	-0.017	0.025	0.4965045	0.298638	0.0367517	4.442888e-16	-0.056925	0.0840059	0.4980054	0.4980054	0.4809404	20	0.941493484343922	0.944664916578463	0.801254572544287	1.11374316627051	26287	ENSG00000165887
cg25397029	10	ANKRD2	99338240	rs12221474	10	99332488	C	A	0.272366	-0.018	0.024	0.4532547	0.289472	0.0362057	1.293522e-15	-0.0621822	0.0832736	0.4552315	0.4552315	0.4703734	20	0.937490176642772	0.939711655728739	0.798198108561582	1.10631431776228	26287	ENSG00000165887
cg22862961	10	ANKRD2	99343450	rs2282373	10	99343081	T	C	0.266402	-0.027	0.025	0.2801422	-0.237678	0.0358041	3.173446e-11	0.113599	0.106567	0.2864307	0.2864307	0.7694617	20	0.894059632137031	1.12030279337906	0.909125327746378	1.38053391600488	26287	ENSG00000165887
cg25079847	10	ANKRD2	99343486	rs12774288	10	99295891	A	G	0.274354	-0.0057	0.024	0.8122689	-0.235481	0.0364892	1.093326e-10	0.0242057	0.101988	0.8123936	0.8123936	0.1860894	20	0.989618894679533	1.02450103608063	0.838877340887086	1.25119886039641	26287	ENSG00000165887
cg01158937	10	GOT1	101190385	rs146952782	10	103121065	A	G	0.000994036	-1.2	1.4	0.3913659	0.955837	0.166157	8.787396e-09	-1.25544	1.48085	0.3965585	0.3965585	NA	NA	0.92633321025605	0.28495044244253	0.0156402743884551	5.19151727338808	2805	ENSG00000120053
cg13017345	10	MXI1	111966029	rs111777102	10	111965826	T	C	0.0725646	0.034	0.045	0.4499157	0.498532	0.0673641	1.35622e-13	0.0682003	0.0907343	0.4522625	0.3317004	0.8887635	20	0.937490176642772	1.07057972412307	0.896157654322744	1.27895012688321	4601	ENSG00000119950
cg05140650	10	MXI1	111966033	rs7901749	10	111983278	T	C	0.0725646	0.04	0.046	0.3845381	0.40577	0.0700136	6.808484e-09	0.0985781	0.114634	0.3898223	0.3898223	0.8856156	20	0.922798181497751	1.10360059223497	0.881522687584579	1.38162554899021	4601	ENSG00000119950
cg07262395	10	MXI1	111966094	rs113927900	10	111984453	T	C	0.0675944	0.04	0.046	0.3845381	0.388115	0.0698543	2.759341e-08	0.103062	0.119964	0.3902814	0.3902814	0.962664	14	0.922798181497751	1.10856013767393	0.876281896635487	1.40240895487865	4601	ENSG00000119950
cg23729997	10	LHPP	126150123	rs2807045	10	126153362	G	A	0.303181	0.0061	0.024	0.7993668	-0.960078	0.0315203	9.103358e-204	-0.00635365	0.0249988	0.7993736	0.6533827	0.8989677	10	0.986971173374354	0.9936664917537	0.946152708010141	1.04356631701732	64077	ENSG00000107902
cg10248981	10	LHPP	126157948	rs11245102	10	126166151	A	G	0.191849	-0.0035	0.028	0.9005236	-0.479359	0.0412785	3.547898e-31	0.00730142	0.0584148	0.9005293	0.830372	0.7489171	18	0.993443037356369	1.00732814035961	0.89835354274324	1.12952187984009	64077	ENSG00000107902
cg22980293	10	LHPP	126158010	rs11245102	10	126166151	A	G	0.191849	-0.0035	0.028	0.9005236	-0.78267	0.0397479	2.584773e-86	0.00447187	0.0357757	0.9005255	0.9044394	0.8052339	20	0.993443037356369	1.00448188373179	0.936459970254811	1.07744472459492	64077	ENSG00000107902
cg12141457	10	LHPP	126182012	rs60015709	10	126182297	A	G	0.0626243	-0.053	0.047	0.2594637	-2.36642	0.0467823	0	0.0223967	0.0198661	0.2595821	0.353099	0.2416657	20	0.885154916557062	1.02264938902608	0.983595192804549	1.06325425391056	64077	ENSG00000107902
cg04159215	10	LHPP	126182324	rs2154394	10	126182680	A	C	0.105368	-0.005	0.036	0.889538	0.651749	0.0510241	2.310154e-37	-0.00767167	0.0552393	0.8895444	0.47333	0.7366611	20	0.993419334878341	0.992357682152324	0.890528031824975	1.1058312979869	64077	ENSG00000107902
cg05720616	10	LHPP	126185395	rs41314420	10	126185416	A	G	0.0526839	-0.067	0.047	0.1540035	-1.17166	0.0660933	2.576067e-70	0.0571837	0.0402434	0.1553327	0.6667689	0.3469517	20	0.83401147526873	1.0588503033315	0.978540244718457	1.14575151192457	64077	ENSG00000107902
cg00117869	10	LHPP	126198993	rs57028053	10	126198993	G	C	0.152087	-0.02	0.032	0.5319711	-1.31498	0.0420815	2.346498e-214	0.0152093	0.0243398	0.5320531	0.7919199	0.02349282	20	0.94858737222594	1.01532555001596	0.968025636566456	1.06493664379771	64077	ENSG00000107902
cg03499943	10	LHPP	126211704	rs10901746	10	126209006	C	T	0.0805169	0.053	0.045	0.2388852	0.54258	0.0706176	1.549799e-14	0.0976815	0.0839058	0.2443513	0.3907184	0.4135522	17	0.877633257580602	1.10261154739903	0.93540670281077	1.29970441820066	64077	ENSG00000107902
cg13882377	10	LHPP	126211811	rs12773190	10	126204789	G	A	0.295229	0.0042	0.024	0.8610796	0.256689	0.0375412	8.056775e-12	0.0163622	0.0935288	0.8611246	0.8611246	0.2511489	20	0.990884149570359	1.01649679387637	0.846238327547471	1.22101032099964	64077	ENSG00000107902
cg25260426	10	LHPP	126222996	rs74160923	10	126233600	G	A	0.0516899	-0.051	0.047	0.2778745	-1.14	0.0657692	2.632707e-67	0.0447367	0.0413087	0.2788145	0.5504463	0.1243185	20	0.893464840683126	1.04575247702895	0.96442004109132	1.13394392133814	64077	ENSG00000107902
cg04726013	10	LHPP	126223236	rs74160923	10	126233600	G	A	0.0516899	-0.051	0.047	0.2778745	-0.567511	0.0682096	8.788527e-17	0.0898661	0.0835191	0.2819299	0.2819299	0.2148733	20	0.893464840683126	1.09402778357702	0.928828340533815	1.28860924996171	64077	ENSG00000107902
cg09985802	10	LHPP	126234119	rs10901757	10	126234739	A	G	0.40159	0.0024	0.022	0.9131304	-0.391027	0.0324875	2.292353e-33	-0.00613769	0.0562645	0.9131339	0.695205	0.2805154	20	0.993443037356369	0.993881107142595	0.890104764733408	1.1097566199759	64077	ENSG00000107902
cg00932063	10	LHPP	126234138	rs10901757	10	126234739	A	G	0.40159	0.0024	0.022	0.9131304	-0.391071	0.0325651	3.190733e-33	-0.00613699	0.056258	0.913134	0.7528952	0.2320666	20	0.993443037356369	0.993881802859613	0.890116727821838	1.10974325858663	64077	ENSG00000107902
cg18135502	10	LHPP	126245651	rs58382991	10	126245652	A	G	0.0437376	-0.062	0.055	0.2596272	-3.16771	0.0502736	0	0.0195725	0.0173655	0.2597034	0.5963052	0.8093022	20	0.885154916557062	1.0197652971647	0.985640219414155	1.05507186173826	64077	ENSG00000107902
cg23999801	10	LHPP	126254661	rs11245086	10	126163164	T	C	0.353877	-0.019	0.022	0.3877877	-0.232289	0.0338381	6.662072e-12	0.0817945	0.095456	0.3915102	0.3915102	0.9318147	9	0.922798181497751	1.08523277157859	0.900055131780593	1.30850892009052	64077	ENSG00000107902
cg24268035	10	LHPP	126262805	rs61870250	10	126283273	G	C	0.228628	0.0045	0.027	0.8676323	-1.05265	0.0363972	6.461559e-184	-0.00427492	0.02565	0.8676345	0.7590316	0.3966032	20	0.991886802698842	0.995734204463755	0.946912184780668	1.04707344764892	64077	ENSG00000107902
cg20566475	10	LHPP	126278272	rs7077413	10	126268260	T	C	0.205765	-0.0092	0.027	0.7332988	0.396016	0.0385673	9.804751e-25	-0.0232314	0.0682167	0.7334399	0.7334399	0.4392623	20	0.979875613560038	0.977036371396743	0.854758648799772	1.1168065656575	64077	ENSG00000107902
cg12615903	10	LHPP	126278372	rs11595762	10	126278458	G	T	0.503976	0.024	0.022	0.2753129	0.229619	0.0318167	5.316683e-13	0.104521	0.0968992	0.2807413	0.2807413	0.910104	20	0.893464840683126	1.11017870737428	0.918143638176252	1.34237902552523	64077	ENSG00000107902
cg17778211	10	LHPP	126281832	rs2061070	10	126296411	A	C	0.0944334	-0.029	0.037	0.433167	-0.539133	0.0556676	3.496689e-22	0.05379	0.0688531	0.4346674	0.4346674	0.1196368	20	0.935154447181536	1.05526297366043	0.922044238091602	1.20772940990715	64077	ENSG00000107902
cg03585084	10	LHPP	126284563	rs10901785	10	126295646	G	A	0.291252	0.029	0.023	0.2073558	0.369801	0.0339551	1.273948e-27	0.0784205	0.062611	0.2103864	0.1130813	0.0263781	20	0.864613341118604	1.08157736634364	0.95666972694929	1.22279357905182	64077	ENSG00000107902
cg26284388	10	LHPP	126289835	rs28404201	10	126289769	A	G	0.161034	-0.0048	0.028	0.8638868	-0.738827	0.0386884	2.681728e-81	0.00649679	0.0378994	0.8638922	0.4863095	0.7080884	20	0.991299097479224	1.00651793991754	0.934460394941128	1.08413194273436	64077	ENSG00000107902
cg04949429	10	LHPP	126290192	rs752116	10	126288957	T	C	0.419483	0.022	0.022	0.3173105	0.450382	0.0317902	1.459784e-45	0.0488474	0.0489689	0.3185131	0.6460894	0.4829389	20	0.897997877493766	1.050060099342	0.953961805975875	1.15583895007429	64077	ENSG00000107902
cg26140790	10	LHPP	126301281	rs11245313	10	126295781	C	T	0.197813	0.05	0.026	0.05447039	0.290829	0.0377873	1.398795e-14	0.171922	0.0921481	0.06208084	0.06208084	0.5200041	20	0.753184142853319	1.18758519795574	0.991349357999534	1.42266557296165	64077	ENSG00000107902
cg17695462	10	DPYSL4	133999320	rs11146217	10	133967994	G	T	0.470179	0.017	0.022	0.4396838	-0.181277	0.0328879	3.548309e-08	-0.0937791	0.122548	0.4441262	0.4441262	0.4214286	20	0.935154447181536	0.910483865914029	0.716072987047183	1.15767650097815	10570	ENSG00000151640
cg23023937	10	DPYSL4	133999758	rs2035807	10	133984715	G	A	0.314115	0.011	0.024	0.646713	-0.243741	0.0347108	2.18624e-12	-0.0451299	0.0986747	0.6474122	0.6474122	0.4685703	20	0.966805657749284	0.955873305825616	0.787783232994064	1.15982892059963	10570	ENSG00000151640
cg07295678	10	DPYSL4	134000009	rs4880341	10	133992689	C	T	0.471173	0.023	0.022	0.2958129	-0.486378	0.0325474	1.711782e-50	-0.0472883	0.0453428	0.2969921	0.6382985	0.7787266	20	0.894059632137031	0.953812373840224	0.872702824771164	1.04246029538093	10570	ENSG00000151640
cg01261798	10	DPYSL4	134000034	rs1109614	10	133991165	G	A	0.457256	0.031	0.022	0.1588083	-0.350242	0.0332144	5.364892e-26	-0.0885104	0.0633721	0.162511	0.277127	0.7762598	20	0.839323111137017	0.915293591633145	0.808382682198236	1.03634377298457	10570	ENSG00000151640
cg05652533	10	DPYSL4	134000287	rs902635	10	133991946	A	T	0.472167	0.023	0.022	0.2958129	-0.837496	0.0295117	3.734571e-177	-0.0274628	0.0262866	0.2961405	0.2634175	0.8269179	20	0.894059632137031	0.972910874164805	0.924054213908964	1.02435068724374	10570	ENSG00000151640
cg16365187	10	DPYSL4	134000377	rs4242715	10	133986135	G	A	0.358847	0.025	0.023	0.277056	0.433546	0.0355562	3.377105e-34	0.057664	0.0532613	0.2789579	0.5004926	0.6604361	20	0.893464840683126	1.05935899128382	0.95434680341598	1.17592626537537	10570	ENSG00000151640
cg25041901	10	DPYSL4	134000400	rs2637649	10	133982510	T	C	0.110338	0.007	0.036	0.8458279	0.297886	0.0532562	2.22616e-08	0.023499	0.120925	0.8459198	0.8459198	0.6081754	7	0.990884149570359	1.02377727696884	0.80774085169948	1.29759428489038	10570	ENSG00000151640
cg12109455	10	DPYSL4	134000737	rs871883	10	134013856	G	T	0.516899	0.035	0.022	0.11163	-0.293908	0.0338818	4.153734e-18	-0.119085	0.0761018	0.1176275	0.2827524	0.5536077	20	0.809744702818945	0.887732340306	0.764720762599529	1.03053133453088	10570	ENSG00000151640
cg02881742	10	DPYSL4	134001246	rs11592988	10	134014653	T	C	0.50994	0.032	0.022	0.1457951	-0.283636	0.032971	7.794707e-18	-0.112821	0.0786652	0.1515183	0.1515183	0.7488484	20	0.829886509146341	0.89331054839375	0.765669402368807	1.04223014972611	10570	ENSG00000151640
cg19205023	10	DPYSL4	134001455	rs7094598	10	133988228	C	T	0.483101	0.019	0.022	0.3877877	-0.302203	0.0329453	4.604882e-20	-0.0628715	0.0731206	0.3898807	0.8317325	0.4984357	20	0.922798181497751	0.939064135677869	0.813680190942074	1.08376910330757	10570	ENSG00000151640
cg10144198	10	DPYSL4	134001728	rs2637629	10	134016115	G	A	0.368787	0.025	0.023	0.277056	-0.455212	0.0345955	1.52824e-39	-0.0549194	0.050698	0.2786901	0.5005239	0.6068541	20	0.893464840683126	0.946561437730846	0.857025607871979	1.04545132277182	10570	ENSG00000151640
cg08309041	10	DPYSL4	134002714	rs2101613	10	134002767	G	A	0.506958	0.034	0.022	0.1222364	0.275246	0.0329261	6.298231e-17	0.123526	0.081283	0.1285858	0.3023906	0.7389145	20	0.817613706200364	1.13147942262463	0.964844162810016	1.32689374426475	10570	ENSG00000151640
cg04064828	10	DPYSL4	134002751	rs902627	10	134018001	G	A	0.517893	0.029	0.022	0.1874428	0.220886	0.03319	2.829181e-11	0.131289	0.101534	0.1959897	0.3830216	0.8693198	20	0.856359816348684	1.140297279611	0.93452430861101	1.39137941507467	10570	ENSG00000151640
cg18037376	10	DPYSL4	134004552	rs2814163	10	133997292	C	G	0.115308	0.016	0.035	0.6475684	-1.17061	0.0499217	1.352452e-121	-0.013668	0.0299045	0.6476308	0.3258941	0.1882995	20	0.966805657749284	0.98642498299938	0.930269620812384	1.04597014168387	10570	ENSG00000151640
cg07937082	10	DPYSL4	134013516	rs2814163	10	133997292	C	G	0.115308	0.016	0.035	0.6475684	0.443561	0.0527576	4.187221e-17	0.0360717	0.0790234	0.648053	0.648053	0.4850777	20	0.966805657749284	1.03673017737985	0.887972802743592	1.21040808611388	10570	ENSG00000151640
cg02503633	10	DPYSL4	134014536	rs2818405	10	134031876	T	G	0.10835	0.015	0.036	0.6769222	0.312742	0.0562898	2.761451e-08	0.0479629	0.115434	0.677776	0.677776	0.7561721	20	0.972950035079756	1.04913173181519	0.836701636319545	1.31549568319619	10570	ENSG00000151640
cg03477303	10	DPYSL4	134016713	rs2035807	10	133984715	G	A	0.314115	0.011	0.024	0.646713	0.645957	0.0338756	4.613919e-81	0.017029	0.0371649	0.646808	0.3897256	0.5050569	20	0.966805657749284	1.0171748199673	0.945714829600777	1.094034461543	10570	ENSG00000151640
cg09308536	10	DPYSL4	134016855	rs6560685	10	133967770	A	G	0.289264	-0.0053	0.025	0.832107	0.436198	0.0354052	7.05581e-35	-0.0121504	0.0573219	0.8321315	0.3863226	0.06742835	20	0.989618894679533	0.987923118050926	0.882937092356904	1.1053925535897	10570	ENSG00000151640
cg03950121	10	DPYSL4	134016915	rs2035807	10	133984715	G	A	0.314115	0.011	0.024	0.646713	0.405503	0.0358021	9.728191e-30	0.0271268	0.0592342	0.6469822	0.6469822	0.434727	20	0.966805657749284	1.02749808126036	0.914870977359044	1.15399038019696	10570	ENSG00000151640
cg14868466	10	DPYSL4	134018073	rs869252	10	133969872	C	T	0.28827	-4e-04	0.025	0.9872344	0.290862	0.0356791	3.574825e-16	-0.00137522	0.0859517	0.9872344	0.9872344	0.1891992	20	0.999210600606042	0.998625725181697	0.843799347989156	1.18186076034689	10570	ENSG00000151640
cg12565371	10	DPYSL4	134019250	rs117964195	10	134019687	T	C	0.0248509	0.058	0.054	0.2827895	-0.666522	0.0820572	4.560944e-16	-0.0870189	0.0817228	0.2869641	0.7855606	0.4894173	4	0.894059632137031	0.916659770599767	0.780987926725574	1.07590028767663	10570	ENSG00000151640
cg03188793	11	TALDO1	755658	rs3895063	11	755659	A	G	0.112326	0.028	0.034	0.410207	-2.04346	0.0248262	0	-0.0137023	0.0166393	0.4102304	0.1406441	0.692684	20	0.929783761316459	0.986391149202716	0.954740858194616	1.01909066829433	6888	ENSG00000177156
cg18089519	11	TALDO1	763339	rs77216754	11	766133	C	T	0.0864811	-0.0056	0.036	0.8763834	-1.1894	0.0515096	5.73372e-118	0.00470827	0.0302682	0.8763861	0.7795568	0.8665949	20	0.99228403430187	1.00471937131903	0.946847340560786	1.06612858468381	6888	ENSG00000177156
cg07199862	11	TALDO1	763485	rs12796837	11	726193	A	G	0.0795229	0.0074	0.038	0.845599	-0.339151	0.0563317	1.737662e-09	-0.0218192	0.112103	0.8456787	0.8456787	0.9678606	16	0.990884149570359	0.978417116875342	0.785416538214865	1.2188437701738	6888	ENSG00000177156
cg17344149	11	NUP98	3817692	rs61508984	11	3806036	T	C	0.0755467	-0.019	0.043	0.6585902	0.845869	0.062745	2.02185e-41	-0.0224621	0.0508626	0.6587618	0.8945275	0.8475219	20	0.969426639182772	0.977788294667461	0.885013131704597	1.08028899791266	4928	ENSG00000110713
cg09677763	11	NUP98	3817793	rs61877632	11	3789544	A	G	0.0745527	-0.02	0.043	0.6418482	0.621785	0.0655223	2.317835e-21	-0.0321655	0.0692388	0.6422476	0.6422476	0.5709942	20	0.966805657749284	0.96834630750295	0.845460738126697	1.10909298204937	4928	ENSG00000110713
cg24951593	11	NUP98	3817820	rs61877632	11	3789544	A	G	0.0745527	-0.02	0.043	0.6418482	0.731885	0.0651636	2.855874e-29	-0.0273267	0.0588027	0.6421334	0.6421334	0.7024465	20	0.966805657749284	0.973043296345904	0.867118188999783	1.09190796430628	4928	ENSG00000110713
cg19247588	11	NUP98	3817849	rs61877632	11	3789544	A	G	0.0745527	-0.02	0.043	0.6418482	0.542935	0.0655679	1.226518e-16	-0.0368368	0.079324	0.6423725	0.6423725	0.7044042	20	0.966805657749284	0.963833420128431	0.825049544921788	1.12596251640201	4928	ENSG00000110713
cg09583302	11	LDHA	18414888	rs3758683	11	18429548	C	G	0.420477	-0.02	0.022	0.3633021	1.1611	0.0213031	0	-0.0172251	0.0189502	0.3633689	0.5931402	0.565748	20	0.912776345320381	0.98292240389758	0.947083996749808	1.02011696470363	3939	ENSG00000134333
cg19631472	11	LDHA	18415641	rs11024636	11	18405491	C	T	0.418489	-0.023	0.022	0.2958129	-0.438302	0.0320753	1.647945e-42	0.0524752	0.0503404	0.2972225	0.1345509	0.5671368	20	0.894059632137031	1.05387642561909	0.954858627013919	1.16316226198738	3939	ENSG00000134333
cg15700009	11	LDHA	18415711	rs10766473	11	18401531	G	A	0.414513	-0.021	0.022	0.3398076	-0.40262	0.0327367	9.198471e-35	0.0521583	0.0548064	0.3412576	0.3412576	0.5183027	20	0.904211732970242	1.05354250509231	0.946236970445298	1.17301674390702	3939	ENSG00000134333
cg02232751	11	LDHA	18415742	rs6486424	11	18426656	A	T	0.419483	-0.02	0.022	0.3633021	-0.340495	0.0315973	4.465163e-27	0.058738	0.0648414	0.365003	0.365003	0.4450374	20	0.912776345320381	1.06049735403183	0.933932471208882	1.20421408675594	3939	ENSG00000134333
cg07093428	11	LDHC	18433500	rs4757650	11	18415815	T	C	0.115308	0.0019	0.034	0.9554355	-1.89417	0.0324683	0	-0.00100308	0.0179498	0.9554355	0.9157542	0.3161874	20	0.996307080941518	0.998997422916574	0.964462152447362	1.03476932553704	3948	ENSG00000166796
cg19767548	11	LDHC	18433554	rs142676548	11	18468930	T	C	0.114314	-0.0082	0.034	0.8094183	-1.88439	0.0333335	0	0.00435153	0.0180431	0.80942	0.9382838	0.5248235	20	0.989476970164079	1.00436101165492	0.969463022326498	1.04051523214545	3948	ENSG00000166796
cg14332815	11	LDHC	18433564	rs11605386	11	18433720	G	C	0.115308	-0.0069	0.034	0.839181	-1.90513	0.0327305	0	0.0036218	0.0178467	0.839182	0.9540235	0.5193487	20	0.989618894679533	1.00362836664292	0.969128822665875	1.03935604304857	3948	ENSG00000166796
cg11821245	11	LDHC	18433683	rs2658549	11	18456140	G	A	0.115308	-0.0084	0.034	0.8048627	-1.84842	0.0343368	0	0.00454443	0.0183943	0.8048647	0.9443102	0.5325387	20	0.988636676106783	1.00455477158161	0.968982818901857	1.04143259242823	3948	ENSG00000166796
cg14259717	11	LDHC	18433732	rs4757650	11	18415815	T	C	0.115308	0.0019	0.034	0.9554355	-1.52021	0.0428142	3.812658e-276	-0.00124983	0.0223654	0.9554356	0.9915907	0.2534222	20	0.996307080941518	0.998750950712228	0.955915256202026	1.04350616341431	3948	ENSG00000166796
cg08418111	11	LDHC	18433745	rs11605386	11	18433720	G	C	0.115308	-0.0069	0.034	0.839181	-1.47886	0.0443641	1.217753e-243	0.00466575	0.0229911	0.8391839	0.9897191	0.4846669	20	0.989618894679533	1.00467665155959	0.960408267768678	1.05098551112442	3948	ENSG00000166796
cg09332484	11	LDHC	18433887	rs7938267	11	18432754	A	G	0.413519	-0.015	0.022	0.4953539	-0.286727	0.0330104	3.755814e-18	0.0523146	0.0769641	0.4966772	0.6591206	0.6163473	20	0.941493484343922	1.05370718665539	0.906163943698165	1.22527368577252	3948	ENSG00000166796
cg05740244	11	LDHC	18434015	rs4757650	11	18415815	T	C	0.115308	0.0019	0.034	0.9554355	-1.95955	0.0297657	0	-0.00096961	0.0173509	0.9554355	0.9369699	0.2917167	20	0.996307080941518	0.999030859919884	0.965627264292881	1.03358997408087	3948	ENSG00000166796
cg26740318	11	LDHAL6A	18477153	rs2658548	11	18461054	G	C	0.240557	0.018	0.025	0.471525	-0.566502	0.0363808	1.138481e-54	-0.031774	0.0441777	0.4719983	0.1815481	0.2776123	20	0.937490176642772	0.968725489302332	0.8883741434604	1.0563444248486	160287	ENSG00000166800
cg05655707	11	LDHAL6A	18477254	rs2658548	11	18461054	G	C	0.240557	0.018	0.025	0.471525	-0.549301	0.0364652	2.805935e-51	-0.0327689	0.0455644	0.4720307	0.5379803	0.3236178	20	0.937490176642772	0.967762183588911	0.885081875114248	1.05816610905503	160287	ENSG00000166800
cg14813083	11	LDHAL6A	18477280	rs2658548	11	18461054	G	C	0.240557	0.018	0.025	0.471525	-0.622921	0.0361748	1.887961e-66	-0.0288961	0.0401686	0.4719121	0.8465452	0.1529414	20	0.937490176642772	0.971517399880767	0.89796287267011	1.05109697404809	160287	ENSG00000166800
cg06588556	11	LDHAL6A	18477299	rs2658548	11	18461054	G	C	0.240557	0.018	0.025	0.471525	-0.676278	0.0354556	4.156223e-81	-0.0266163	0.0369934	0.4718405	0.3672905	0.1867391	20	0.937490176642772	0.973734791893765	0.905630978871935	1.04696003898346	160287	ENSG00000166800
cg06888460	11	LDHAL6A	18477303	rs2658548	11	18461054	G	C	0.240557	0.018	0.025	0.471525	-0.646672	0.0358511	9.856634e-73	-0.0278348	0.0386903	0.4718778	0.8615999	0.1832865	20	0.937490176642772	0.972549018628918	0.901524745017	1.04916875422897	160287	ENSG00000166800
cg18888461	11	LDHAL6A	18477379	rs2658548	11	18461054	G	C	0.240557	0.018	0.025	0.471525	-0.610184	0.0360352	2.569596e-64	-0.0294993	0.0410083	0.4719253	0.4740219	0.1428468	20	0.937490176642772	0.970931557293046	0.895945612665184	1.05219343185711	160287	ENSG00000166800
cg15463284	11	LDHAL6A	18477534	rs2658548	11	18461054	G	C	0.240557	0.018	0.025	0.471525	-0.635571	0.0357969	1.579913e-70	-0.028321	0.0393671	0.4718891	0.6442175	0.2729112	20	0.937490176642772	0.972076280228078	0.899892006171821	1.05005077064951	160287	ENSG00000166800
cg07915343	11	LDHAL6A	18477680	rs7938977	11	18480315	G	A	0.303181	-0.00012	0.024	0.9960106	-0.432832	0.0350193	4.311261e-35	0.000277244	0.0554488	0.9960106	0.5567754	0.4215983	20	0.999985446914084	1.00027728243567	0.897266460161334	1.11511427895899	160287	ENSG00000166800
cg23797887	11	LDHAL6A	18477753	rs73436668	11	18443093	A	G	0.125249	0.037	0.033	0.2621976	-0.643363	0.0475504	1.038157e-41	-0.0575103	0.0514688	0.263831	0.366842	0.109808	20	0.88550987105728	0.944112165981032	0.853517572677011	1.0443227069804	160287	ENSG00000166800
cg20143092	11	CD44	35160330	rs11033008	11	35163114	C	T	0.202783	-0.019	0.027	0.4816173	-0.241276	0.0397339	1.260905e-09	0.0787478	0.112654	0.4845361	0.4845361	0.718127	20	0.941493484343922	1.08193142455411	0.867574371500057	1.34925102203484	960	ENSG00000026508
cg08530414	11	CD44	35160400	rs116449944	11	35141316	T	G	0.0149105	-0.062	0.084	0.4604566	0.737085	0.123828	2.640916e-09	-0.0841152	0.114835	0.4638722	0.4638722	0.6914981	4	0.937490176642772	0.919325343715093	0.734039967657951	1.15138020385111	960	ENSG00000026508
cg16344511	11	CD44	35228261	rs6484770	11	35239565	A	G	0.319085	0.023	0.023	0.3173105	-0.446155	0.0335287	2.116928e-40	-0.0515515	0.0516969	0.3186732	0.5069452	0.7472726	20	0.897997877493766	0.949754736333763	0.858234914367084	1.0510339815919	960	ENSG00000026508
cg17479956	11	EXT2	44115929	rs112762070	11	44120727	G	T	0.100398	-0.0061	0.038	0.8724665	1.35481	0.0504657	9.349543e-159	-0.00450247	0.0280487	0.8724688	0.4884128	0.6302642	20	0.99228403430187	0.995507650922636	0.942256336496983	1.05176844629124	2132	ENSG00000151348
cg08133496	11	EXT2	44116911	rs112762070	11	44120727	G	T	0.100398	-0.0061	0.038	0.8724665	1.25291	0.0511156	1.117499e-132	-0.00486866	0.03033	0.8724692	0.7706548	0.8028866	20	0.99228403430187	0.995143172714155	0.937709143141459	1.05609499645265	2132	ENSG00000151348
[truncated: 1,009 more rows]
