# Supplementary material for: Integrative multi-omics analyses identify PKD1 and SLC2A4 as genetically supported glycolysis-related candidate genes for rheumatoid arthritis
Source: Front Immunol. 2026 Jan 22;16:1691663. doi: 10.3389/fimmu.2025.1691663 (PMC12895683; doi:10.3389/fimmu.2025.1691663)
Supplement: Supplementary file 6 [file DataSheet3.csv]

probeID	ProbeChr	Gene	Probe_bp	topSNP	topSNP_chr	topSNP_bp	A1	A2	Freq	b_GWAS	se_GWAS	p_GWAS	b_eQTL	se_eQTL	p_eQTL	b_SMR	se_SMR	p_SMR	p_SMR_multi	p_HEIDI	nsnp_HEIDI	FDR	OR_SMR	CI_SMR_lower	CI_SMR_upper	ENTREZID	ENSEMBL
cg09363892	1	AGRN	954619	rs9442372	1	1018704	A	G	0.440358	0.00425304	0.0157792	0.7875183	0.546444	0.0320637	3.978036e-65	0.00778312	0.0288797	0.7875443	0.2422889	0.5028404	20	0.977516839805114	1.00781348721122	0.952351497759707	1.06650541044366	375790	ENSG00000188157
cg03185752	1	AGRN	954631	rs9442372	1	1018704	A	G	0.440358	0.00425304	0.0157792	0.7875183	0.539158	0.0321376	3.623252e-63	0.0078883	0.0292702	0.7875451	0.3289222	0.4442874	20	0.977516839805114	1.00791949460864	0.951722962803105	1.06743427164982	375790	ENSG00000188157
cg13917577	1	AGRN	957119	rs9442372	1	1018704	A	G	0.440358	0.00425304	0.0157792	0.7875183	0.68164	0.03015	3.593503e-113	0.00623942	0.0231505	0.7875331	0.3923743	0.6341543	20	0.977516839805114	1.00625892572801	0.961620343056648	1.05296963912882	375790	ENSG00000188157
cg17801765	1	AGRN	958274	rs9442372	1	1018704	A	G	0.440358	0.00425304	0.0157792	0.7875183	0.318087	0.0330077	5.593142e-22	0.0133707	0.049626	0.7875994	0.7875994	0.7194072	20	0.977516839805114	1.01346048753704	0.919526642841257	1.11699010332659	375790	ENSG00000188157
cg13100600	1	AGRN	958351	rs9442372	1	1018704	A	G	0.440358	0.00425304	0.0157792	0.7875183	0.259375	0.0332274	5.900028e-15	0.0163973	0.0608717	0.7876419	0.7876419	0.7221353	20	0.977516839805114	1.01653247354001	0.902207057043075	1.14534492020941	375790	ENSG00000188157
cg07787977	1	AGRN	962651	rs71628928	1	1007222	T	G	0.163022	0.000298126	0.022518	0.9894368	-0.387381	0.0460047	3.749849e-17	-0.000769594	0.0581289	0.9894368	0.9894368	0.8874559	10	0.999548482714484	0.999230702061509	0.891631598391741	1.11981450381894	375790	ENSG00000188157
cg25774148	1	AGRN	964497	rs3934834	1	1005806	T	C	0.167992	-0.00828552	0.0222873	0.7100718	-0.677529	0.0458136	1.729674e-49	0.012229	0.0329054	0.7101592	0.922062	0.6649368	19	0.967086865501842	1.0123040799593	0.949076773762544	1.07974357673895	375790	ENSG00000188157
cg17021880	1	AGRN	964506	rs3934834	1	1005806	T	C	0.167992	-0.00828552	0.0222873	0.7100718	-0.639876	0.045992	5.29793e-44	0.0129486	0.0348431	0.7101705	0.950684	0.6071292	18	0.967086865501842	1.01303279613587	0.946159730381599	1.08463234387809	375790	ENSG00000188157
cg02341264	1	AGRN	967967	rs9442368	1	1010717	C	T	0.4334	-0.00176952	0.0158461	0.9110858	0.332553	0.0331046	9.61196e-24	-0.00532101	0.0476528	0.9110912	0.5140164	0.5026076	20	0.991639801853805	0.994693121497986	0.905995900304153	1.09207382243479	375790	ENSG00000188157
cg16502826	1	AGRN	970237	rs9442368	1	1010717	C	T	0.4334	-0.00176952	0.0158461	0.9110858	0.237173	0.0325838	3.366528e-13	-0.00746088	0.0668203	0.9110962	0.9110962	0.2200437	20	0.991639801853805	0.992566883276123	0.870725359635287	1.13145782062571	375790	ENSG00000188157
cg20594982	1	AGRN	976707	rs9442369	1	1015257	A	G	0.444334	-0.00100078	0.0158619	0.9496922	0.266925	0.0335186	1.672347e-15	-0.00374929	0.0594263	0.9496938	0.9496938	0.3765967	20	0.995888056022164	0.996257729811908	0.886721045716184	1.1193254846098	375790	ENSG00000188157
cg02138082	1	AGRN	978573	rs9442372	1	1018704	A	G	0.440358	0.00425304	0.0157792	0.7875183	0.662276	0.0300736	1.778815e-107	0.00642185	0.0238275	0.7875339	0.2421593	0.6027265	20	0.977516839805114	1.00644251428935	0.96052040774277	1.05456013886207	375790	ENSG00000188157
cg20988802	1	AGRN	982491	rs2298215	1	1019175	C	G	0.270378	0.0135073	0.0173132	0.4352888	-0.250708	0.0359486	3.079175e-12	-0.0538767	0.069488	0.4381405	0.4381405	0.9516053	17	0.925723378611422	0.947548932082679	0.826898619288199	1.08580297239328	375790	ENSG00000188157
cg02494066	1	AGRN	983386	rs9442395	1	1018144	T	C	0.441352	0.00404752	0.0157897	0.7976889	0.301819	0.0329833	5.658493e-20	0.0134104	0.0523357	0.7977665	0.7977665	0.61335	20	0.978187921621571	1.01350072271706	0.914692283915883	1.12298281401317	375790	ENSG00000188157
cg24730157	1	AGRN	984428	rs2298215	1	1019175	C	G	0.270378	0.0135073	0.0173132	0.4352888	-0.376379	0.0353011	1.533323e-26	-0.0358875	0.0461224	0.4365141	0.4365141	0.6425334	20	0.924943047237374	0.964748821620733	0.881361503557663	1.05602557527372	375790	ENSG00000188157
cg11853970	1	AGRN	986037	rs12145826	1	1066029	A	G	0.0815109	-0.0130989	0.0329665	0.691117	-0.408933	0.0659002	5.457612e-10	0.0320319	0.0807809	0.6917158	0.562299	0.6886712	3	0.966036115621287	1.03255044313889	0.881351579483006	1.20968798654871	375790	ENSG00000188157
cg16903000	1	AGRN	990293	rs3813194	1	998582	G	C	0.444334	0.00559436	0.0157927	0.7231612	-0.315314	0.0333631	3.356746e-21	-0.0177422	0.0501209	0.7233475	0.7233475	0.6318085	15	0.968753321897751	0.982414266112871	0.890493777432522	1.08382317172927	375790	ENSG00000188157
cg02415349	1	AGRN	990470	rs9442396	1	1019180	T	C	0.4334	0.00325756	0.0158633	0.8372971	-0.357043	0.0324499	3.700565e-28	-0.00912372	0.0444374	0.8373251	0.8373251	0.6779577	20	0.983480720040446	0.990917774841657	0.908263245906348	1.08109410011113	375790	ENSG00000188157
cg07963816	1	B3GALT6	1169972	rs45574035	1	1169094	C	G	0.0119284	0.0867111	0.0587988	0.1402909	-3.90548	0.0962971	0	-0.0222024	0.0150654	0.140553	0.2087783	0.1109639	20	0.794122044917865	0.978042259263461	0.949584665685482	1.0073526832014	126792	ENSG00000176022
cg20971527	1	ENO1	8921294	rs11121245	1	8916224	T	C	0.477137	-0.00779377	0.0155686	0.6166468	0.318317	0.0316814	9.430376e-24	-0.0244843	0.0489698	0.6170835	0.6170835	0.7417127	20	0.960689674119478	0.975813009062386	0.886508018843538	1.07411439988728	2023	ENSG00000074800
cg10443148	1	ENO1	8922612	rs10864368	1	8918313	T	C	0.478131	-0.00648509	0.0155404	0.6764552	0.588235	0.0312178	3.357998e-79	-0.0110247	0.0264252	0.67653	0.5203815	0.7794874	20	0.964437654980045	0.989035849288188	0.939114290554551	1.04161114468781	2023	ENSG00000074800
cg02088347	1	ENO1	8923969	rs10864368	1	8918313	T	C	0.478131	-0.00648509	0.0155404	0.6764552	0.178921	0.0309992	7.842566e-09	-0.0362455	0.0870828	0.6772499	0.6772499	0.6332651	13	0.96449888732624	0.96440350335825	0.813078361882362	1.14389234899382	2023	ENSG00000074800
cg13785123	1	ENO1	8931135	rs7540170	1	8928811	T	C	0.245527	0.00873245	0.0175912	0.6196051	-0.344962	0.0353787	1.834635e-22	-0.0253142	0.0510607	0.6200581	0.6200581	0.4012196	20	0.961372003303744	0.975003517791029	0.882149997713522	1.07763063217011	2023	ENSG00000074800
cg06972019	1	ENO1	8937448	rs11121246	1	8917102	T	G	0.478131	-0.00647461	0.0155658	0.6774459	1.06632	0.0238987	0	-0.0060719	0.0145983	0.6774591	0.1916742	0.5879294	20	0.96449888732624	0.993946496731601	0.965910047147867	1.02279673069162	2023	ENSG00000074800
cg12711814	1	ENO1	8939529	rs2038904	1	8935149	A	G	0.187873	-0.0187676	0.0207569	0.3659095	0.29174	0.0437485	2.583256e-11	-0.0643299	0.0717997	0.370272	0.370272	0.349186	20	0.903742314606742	0.937695602719194	0.814600628682313	1.07939155998592	2023	ENSG00000074800
cg24052039	1	CA6	9004961	rs10864373	1	9009016	G	A	0.315109	-0.0297107	0.0165616	0.07282098	0.196563	0.0345504	1.276571e-08	-0.151151	0.0883453	0.08709818	0.08709818	0.8902108	12	0.744337997750643	0.859717871458908	0.723027668888723	1.02224970123459	765	ENSG00000131686
cg02981703	1	CA6	9005734	rs10864373	1	9009016	G	A	0.315109	-0.0297107	0.0165616	0.07282098	0.237537	0.0343195	4.474005e-12	-0.125078	0.0720262	0.08246351	0.08246351	0.8758789	14	0.739093758125679	0.88242807051068	0.766248038196939	1.01622354747885	765	ENSG00000131686
cg07601804	1	CA6	9023134	rs6691526	1	9021053	G	A	0.213718	-0.0308587	0.0187739	0.1002377	-0.998635	0.033666	2.302565e-193	0.0309009	0.0188284	0.1007591	0.5661414	0.9165558	20	0.755265700771237	1.03138328873793	0.99401521659208	1.07015614100444	765	ENSG00000131686
cg04785083	1	CA6	9031262	rs7524988	1	9001125	G	A	0.235586	0.000416153	0.0183932	0.9819491	-0.224002	0.0374288	2.167182e-09	-0.00185781	0.0821123	0.9819492	0.9819492	0.3355139	9	0.998717320845973	0.998143914660802	0.849762892849731	1.17243443171926	765	ENSG00000131686
cg21812850	1	SLC2A5	9097241	rs12035518	1	9094563	T	C	0.354871	-0.0163201	0.0164602	0.3214471	-0.91694	0.0297893	4.732701e-208	0.0177984	0.0179605	0.321698	0.03466311	0.05455678	20	0.886713746794658	1.01795773542274	0.982746397913536	1.05443067846091	6518	ENSG00000142583
cg00155732	1	SLC2A5	9103309	rs150090064	1	9103402	G	A	0.00596421	-0.0463413	0.0787702	0.5563242	-1.92655	0.147171	3.727129e-39	0.024054	0.0409278	0.5567224	0.3350742	0.2427108	3	0.953751968474849	1.02434563106123	0.945383618839707	1.10990284892184	6518	ENSG00000142583
cg04901835	1	SLC2A5	9127501	rs765618	1	9121623	T	C	0.290258	0.0162344	0.017151	0.3438645	0.837764	0.0327792	4.497767e-144	0.0193782	0.0204864	0.3441952	0.2845911	0.06930847	20	0.893551945305386	1.01956717601555	0.979439172585576	1.06133923933648	6518	ENSG00000142583
cg01800148	1	SLC2A5	9130886	rs193065720	1	9130887	A	G	0.0139165	-0.0119526	0.0841844	0.8870949	-3.09167	0.127693	1.675067e-129	0.00386607	0.0272299	0.8870968	0.6722755	0.141355	12	0.988029771279875	1.00387355288864	0.951700843115057	1.05890639635319	6518	ENSG00000142583
cg17554996	1	SLC2A5	9131710	rs2666432	1	9164877	T	A	0.144135	0.0105119	0.0231063	0.6491549	0.280377	0.0477287	4.243845e-09	0.037492	0.0826583	0.6501323	0.6501323	0.06673959	20	0.963359483713188	1.03820369141907	0.882922131997556	1.22079497819086	6518	ENSG00000142583
cg14565651	1	SLC2A5	9145034	rs12733425	1	9142320	C	A	0.122266	-0.00344423	0.0243205	0.8873814	0.41252	0.0518658	1.811633e-15	-0.00834925	0.0589653	0.8873992	0.8873992	0.2456956	20	0.988029771279875	0.991685508185586	0.883449420385853	1.11318217483892	6518	ENSG00000142583
cg03529003	1	PLOD1	11994281	rs6667711	1	11992341	C	T	0.117296	0.020761	0.0242205	0.3913529	0.524363	0.0465856	2.166065e-29	0.0395928	0.0463241	0.3927218	0.3927218	0.1362862	20	0.911793927726634	1.0403870423228	0.950086319389534	1.13927037548406	5351	ENSG00000083444
cg11469137	1	PLOD1	11994385	rs79887247	1	11974769	A	G	0.112326	-0.00501361	0.0238954	0.8338122	0.406557	0.0465814	2.594854e-18	-0.0123319	0.0587921	0.8338595	0.8338595	0.01553424	20	0.983143448820767	0.98774382627622	0.880236712679862	1.10838124824001	5351	ENSG00000083444
cg26145832	1	PLOD1	11994418	rs113768896	1	11990411	A	G	0.117296	0.0127739	0.0238812	0.5927235	0.376688	0.0460574	2.870057e-16	0.0339111	0.0635333	0.5935123	0.5935123	0.1337752	20	0.958998549356528	1.03449263624473	0.913370050316238	1.17167736567894	5351	ENSG00000083444
cg05132283	1	PLOD1	11994444	rs6667711	1	11992341	C	T	0.117296	0.020761	0.0242205	0.3913529	0.254888	0.0462302	3.518758e-08	0.0814515	0.0961657	0.3969999	0.3969999	0.1370195	17	0.913368666178058	1.08486060056892	0.898495777741454	1.30988097197873	5351	ENSG00000083444
cg10803903	1	PLOD1	12000521	rs2273289	1	12018290	C	T	0.146123	0.0319613	0.0215779	0.1385519	-0.334749	0.0433124	1.086423e-14	-0.0954783	0.065633	0.1457439	0.1457439	0.4615523	20	0.796296203854744	0.908938085396121	0.799220037512102	1.03371838080456	5351	ENSG00000083444
cg21147709	1	PLOD1	12004662	rs11799416	1	12022493	T	C	0.313121	0.0145155	0.0169388	0.3914792	-0.507243	0.0346264	1.366192e-48	-0.0286164	0.0334509	0.392288	0.6792187	0.4154659	20	0.911679176442849	0.971789171302975	0.910118776829768	1.03763840226578	5351	ENSG00000083444
cg15603548	1	PLOD1	12009394	rs6697996	1	12006802	G	T	0.0745527	0.0612867	0.0279229	0.02817404	0.427347	0.0565689	4.206035e-14	0.143412	0.068042	0.03505705	0.03505705	0.363089	20	0.631151147996183	1.1542052362771	1.01010034762294	1.31886869515935	5351	ENSG00000083444
cg15472170	1	PLOD1	12012720	rs11121844	1	12028155	T	C	0.316103	0.0105026	0.0169136	0.5346286	0.350806	0.0342613	1.324188e-24	0.0299385	0.0483021	0.5353782	0.5353782	0.3766686	20	0.949536681284212	1.03039116294836	0.937317116406878	1.13270730908236	5351	ENSG00000083444
cg04394641	1	SDHB	17350304	rs2746474	1	17348544	G	T	0.196819	0.0110836	0.02025	0.5841464	-0.293788	0.0418033	2.097063e-12	-0.0377265	0.0691359	0.5852819	0.5852819	0.5253496	20	0.9578196348847	0.962976278890363	0.840941766978924	1.10272001001559	6390	ENSG00000117118
cg09863950	1	HTR6	19990768	rs7527271	1	20014753	G	A	0.34493	0.0019097	0.0164682	0.907682	0.456643	0.0339041	2.391819e-41	0.00418204	0.036065	0.9076854	0.9076854	0.6933757	20	0.990816419198347	1.00419079693231	0.935657900716542	1.07774343151625	3362	ENSG00000158748
cg04607131	1	HTR6	19990783	rs1883565	1	20008507	C	T	0.340954	0.000497885	0.016455	0.9758618	0.245468	0.034073	5.839366e-13	0.00202831	0.0670358	0.975862	0.975862	0.7998896	17	0.998068804014186	1.00203036841219	0.878655959324376	1.14272810485725	3362	ENSG00000158748
cg03321592	1	HTR6	19991676	rs10917513	1	20006887	C	T	0.343936	-0.000700109	0.0164507	0.9660539	0.230437	0.0340435	1.297559e-11	-0.00303818	0.0713905	0.9660545	0.9660545	0.6827765	20	0.997798827191117	0.996966430598398	0.866785653989236	1.146698793601	3362	ENSG00000158748
cg01468656	1	HTR6	19991678	rs10917513	1	20006887	C	T	0.343936	-0.000700109	0.0164507	0.9660539	0.221594	0.0349276	2.23312e-10	-0.00315942	0.0742396	0.9660546	0.9660546	0.7514025	20	0.997798827191117	0.99684556571533	0.861854310451629	1.15298034695168	3362	ENSG00000158748
cg10741760	1	HTR6	19992024	rs6693503	1	19987294	A	G	0.345924	-0.00103432	0.0164912	0.9499899	0.782619	0.0318185	1.382962e-133	-0.00132161	0.0210719	0.94999	0.9731176	0.7569992	20	0.995943635973964	0.998679262941891	0.958273037298267	1.0407892442034	3362	ENSG00000158748
cg27549720	1	HTR6	19992167	rs6684942	1	19999001	G	C	0.345924	0.000787129	0.0164892	0.9619266	0.541047	0.0340961	1.050466e-56	0.00145482	0.0304766	0.9619268	0.9651092	0.7899009	20	0.997262535345626	1.00145587876399	0.943386407715224	1.06309977429069	3362	ENSG00000158748
cg18023598	1	HTR6	19992504	rs1883565	1	20008507	C	T	0.340954	0.000497885	0.016455	0.9758618	-0.292268	0.0347324	3.934172e-17	-0.00170352	0.0563015	0.975862	0.975862	0.759135	20	0.998068804014186	0.998297930166616	0.893995569175889	1.11476923570622	3362	ENSG00000158748
cg22059812	1	HTR6	19992564	rs4912144	1	20011712	T	G	0.225646	0.00881185	0.0189666	0.6422192	-0.319535	0.0395115	6.10767e-16	-0.0275771	0.0594547	0.642767	0.642767	0.9063691	18	0.962685769133983	0.972799676806938	0.86579396710433	1.09303049819201	3362	ENSG00000158748
cg00365524	1	HTR6	19992771	rs6699160	1	20025383	C	T	0.17495	0.0207664	0.0216356	0.3371431	-0.278363	0.0427571	7.498114e-11	-0.0746018	0.0785645	0.3423353	0.3423353	0.4734962	16	0.892934667641603	0.928112987347579	0.795656101326931	1.08262063955355	3362	ENSG00000158748
cg19628225	1	HTR6	20005822	rs58138946	1	19985667	A	G	0.0238569	0.0506437	0.0428171	0.2368918	-1.07875	0.0932735	6.169044e-31	-0.0469468	0.0398986	0.2393336	0.3117731	0.2995029	4	0.857020989775007	0.954138156390095	0.882366253295131	1.03174800495797	3362	ENSG00000158748
cg04423622	1	KIF17	21023073	rs16824489	1	21022402	G	A	0.26839	-0.0056256	0.0166925	0.7361066	0.702242	0.0301005	2.206141e-120	-0.00801092	0.0237728	0.7361331	0.7556887	0.664116	20	0.969815732908321	0.992021081907699	0.946858507744173	1.03933778795935	57576	ENSG00000117245
cg16558994	1	KIF17	21023132	rs688944	1	21024344	A	G	0.366799	-0.0122537	0.0158812	0.4403601	1.00086	0.024889	0	-0.0122431	0.0158704	0.4404442	0.7232024	0.8727374	20	0.926096003082094	0.987831541822506	0.957577056885918	1.01904191208675	57576	ENSG00000117245
cg24730688	1	KIF17	21023823	rs683936	1	21022653	T	C	0.0606362	-0.015286	0.035246	0.6645102	0.436452	0.0738509	3.423128e-09	-0.0350233	0.0809729	0.6653552	0.6653552	0.8730881	5	0.963979568676522	0.965582917913474	0.823880170333797	1.13165773972756	57576	ENSG00000117245
cg03432774	1	KIF17	21033761	rs875016	1	21033779	A	G	0.40159	-0.00108831	0.0158862	0.9453823	-0.829711	0.0289367	8.222246e-181	0.00131167	0.0191467	0.9453825	0.5625152	0.6006733	20	0.995533797230058	1.00131253061533	0.964432086772858	1.03960330407736	57576	ENSG00000117245
cg15613048	1	KIF17	21044031	rs646786	1	21054726	A	G	0.316103	0.0085183	0.0166941	0.6098706	0.23521	0.0346712	1.16888e-11	0.0362157	0.0711758	0.6108778	0.6108778	0.6261906	20	0.960377280504733	1.03687947727472	0.901866415502184	1.19210454221743	57576	ENSG00000117245
cg09793172	1	KIF17	21044101	rs72652951	1	21209766	A	T	0.0497018	0.0200157	0.0336273	0.5516953	0.406579	0.0694881	4.884392e-09	0.0492295	0.0831347	0.5537397	0.5537397	0.7767722	20	0.953630791637985	1.05046140397032	0.892512721186206	1.23636239017941	57576	ENSG00000117245
cg21184320	1	KIF17	21044207	rs601392	1	21044219	A	C	0.161034	0.00639634	0.020587	0.7560302	0.228308	0.0413948	3.480479e-08	0.0280163	0.0903151	0.7564042	0.7564042	0.9166207	16	0.971699558442392	1.0284124474077	0.861567998306109	1.22756667385796	57576	ENSG00000117245
cg10961323	1	GALE	24127976	rs12041159	1	24127660	G	C	0.148111	-0.00326065	0.0230524	0.8875183	-0.714541	0.0454677	1.187352e-55	0.00456328	0.0322631	0.8875228	0.5135094	0.3022202	20	0.988029771279875	1.00457370761753	0.943015654258738	1.07015013958563	2582	ENSG00000117308
cg06902898	1	GALE	24128066	rs1045017	1	24088128	A	G	0.258449	-0.000343031	0.0178067	0.9846304	0.237679	0.0366104	8.464127e-11	-0.00144326	0.0749196	0.9846304	0.9846304	0.4985594	16	0.999047964550427	0.998557780998843	0.862184774259339	1.15650110250428	2582	ENSG00000117308
cg22402398	1	FGR	27954026	rs12146138	1	27890533	G	A	0.112326	0.01443	0.0271199	0.5946695	-0.627371	0.0562582	7.03023e-29	-0.0230007	0.043277	0.5950883	0.5922835	0.2082136	4	0.959490345169324	0.977261799689778	0.897785933949269	1.06377321031504	2268	ENSG00000000938
cg08885657	1	FGR	27958339	rs12726763	1	27958245	G	A	0.0815109	0.00944535	0.0310701	0.7611269	1.09029	0.0551991	7.715015e-87	0.00866315	0.0285005	0.7611543	0.613733	0.9262789	12	0.973010498360402	1.00870078368087	0.953898669149195	1.06665131623038	2268	ENSG00000000938
cg11587640	1	FGR	27959253	rs6703312	1	27889163	C	T	0.112326	0.0142858	0.0271287	0.5984758	0.414799	0.0580362	8.853619e-13	0.0344403	0.0655793	0.5994649	0.5994649	0.7417938	18	0.959797880986786	1.03504023462958	0.910196172980757	1.17700812100065	2268	ENSG00000000938
cg00404394	1	FGR	27960150	rs112861813	1	27968952	G	A	0.0805169	0.0125239	0.0321906	0.6972358	1.25872	0.0662619	1.836241e-80	0.00994973	0.0255795	0.6972961	0.8756543	0.8678158	20	0.966036115621287	1.00999939313848	0.960610662480383	1.06192739054771	2268	ENSG00000000938
cg09845000	1	FGR	27962021	rs112861813	1	27968952	G	A	0.0805169	0.0125239	0.0321906	0.6972358	0.905546	0.0680515	2.114573e-40	0.0138302	0.0355635	0.6973587	0.8592909	0.8500432	20	0.966036115621287	1.0139262796386	0.945658035456402	1.08712289431941	2268	ENSG00000000938
cg00065048	1	FGR	27962037	rs112861813	1	27968952	G	A	0.0805169	0.0125239	0.0321906	0.6972358	0.688136	0.0692109	2.716325e-23	0.0181997	0.0468152	0.6974559	0.8594428	0.8571968	20	0.966036115621287	1.01836632383975	0.929082171982276	1.11623062071916	2268	ENSG00000000938
cg15580226	1	SDC3	31362242	rs6664906	1	31354813	C	T	0.488072	0.0143139	0.0157613	0.3637897	0.826798	0.0300828	2.718409e-166	0.0173124	0.0190735	0.3640515	0.2447218	0.1891732	20	0.900998860711208	1.01746312816262	0.980128434786502	1.05621996100539	9672	ENSG00000162512
cg02303807	1	SDC3	31367595	rs4642942	1	31492150	C	G	0.456262	0.0225853	0.0158791	0.1549308	0.196764	0.0325441	1.484266e-09	0.114784	0.0829043	0.1661952	0.1661952	0.5305427	17	0.818708592788426	1.1216311390786	0.953411734720977	1.31953107596158	9672	ENSG00000162512
cg00658151	1	SDC3	31368797	rs12085929	1	31372734	C	T	0.0367793	0.0690649	0.0491659	0.1601011	1.40974	0.0999065	3.266454e-45	0.0489911	0.0350482	0.1621664	0.1621664	0.353497	14	0.817805950146166	1.0502110038205	0.980489470806029	1.12489035872968	9672	ENSG00000162512
cg05374982	1	SDC3	31376412	rs11810325	1	31375569	A	G	0.05666	0.00472205	0.0331266	0.8866491	-0.394339	0.0685276	8.69234e-09	-0.0119746	0.0840312	0.8866836	0.8866836	NA	NA	0.988029771279875	0.988096810202172	0.838051476988055	1.16500636672182	9672	ENSG00000162512
cg01566216	1	SDC3	31379146	rs12563707	1	31378965	G	C	0.296223	-0.00741789	0.01739	0.6696994	-0.37877	0.0356987	2.672285e-26	0.0195842	0.0459489	0.6699502	0.6699502	0.03067888	20	0.964352791069678	1.01977722848847	0.931950437834243	1.11588079529246	9672	ENSG00000162512
cg06094523	1	SLC2A1	43398103	rs111234909	1	43414565	C	T	0.0984095	-0.00218997	0.0266566	0.9345235	-0.623442	0.0575582	2.440879e-27	0.00351271	0.0427584	0.9345254	0.08672142	0.8562204	20	0.994680463268168	1.00351888679609	0.922845217092026	1.09124492114698	6513	ENSG00000117394
cg09502149	1	SLC2A1	43406792	rs16830099	1	43406701	A	G	0.026839	0.0294695	0.0437995	0.5010572	-0.583966	0.092912	3.275257e-10	-0.0504644	0.075432	0.5034923	0.6700136	0.8755873	11	0.943166639010069	0.950787776114669	0.820114659369124	1.102281717418	6513	ENSG00000117394
cg16738646	1	SLC2A1	43409193	rs1385129	1	43408966	A	G	0.218688	0.0145082	0.0188815	0.4422604	-0.738926	0.0374908	1.786401e-86	-0.0196342	0.025572	0.4426069	0.9318822	0.8682394	20	0.926105811377075	0.980557295569464	0.932621985938497	1.03095640505081	6513	ENSG00000117394
cg01924561	1	SLC2A1	43416103	rs17387775	1	43416133	C	T	0.164016	0.0159232	0.020665	0.4409799	0.969861	0.0402823	4.393383e-128	0.016418	0.0213181	0.4412137	0.3973233	0.3473175	20	0.926096003082094	1.01655351598	0.974953524792382	1.05992852435849	6513	ENSG00000117394
cg15089806	1	SLC2A1	43418199	rs4660691	1	43417150	T	G	0.212724	0.00579052	0.019073	0.7614344	-0.450641	0.0400316	2.136174e-29	-0.0128495	0.0423395	0.7615184	0.8231095	0.9872398	20	0.973242061907066	0.98723270236202	0.908613997687621	1.07265396647355	6513	ENSG00000117394
cg00737593	1	SLC2A1	43422337	rs80200046	1	43423932	A	G	0.164016	0.0133487	0.0206906	0.518825	0.273064	0.0445388	8.73694e-10	0.0488849	0.0761904	0.5211231	0.5211231	0.7489573	14	0.946809870406338	1.05009947733406	0.904431884802674	1.21922825900575	6513	ENSG00000117394
cg05802386	1	SLC2A1	43422920	rs17387775	1	43416133	C	T	0.164016	0.0159232	0.020665	0.4409799	0.312984	0.0438996	1.007008e-12	0.0508754	0.0664102	0.4436296	0.7215666	0.2627501	15	0.926123363165049	1.0521917820191	0.923773292391001	1.19846238819376	6513	ENSG00000117394
cg20282814	1	SLC2A1	43423072	rs17387775	1	43416133	C	T	0.164016	0.0159232	0.020665	0.4409799	0.36293	0.0435202	7.470269e-17	0.043874	0.0571819	0.4429202	0.7208826	0.2589427	17	0.926105811377075	1.04485069540645	0.934071282567569	1.16876837567519	6513	ENSG00000117394
cg26188818	1	SLC2A1	43423647	rs900838	1	43439228	T	C	0.205765	0.0180899	0.0196001	0.3560336	-0.28092	0.0409359	6.769395e-12	-0.0643952	0.0703993	0.360342	0.360342	0.4982838	18	0.899558874430207	0.937634373195503	0.816786264914241	1.07636263679095	6513	ENSG00000117394
cg22176566	1	SLC2A1	43424700	rs841858	1	43399167	T	G	0.170974	0.0152957	0.0203193	0.4515899	-0.24617	0.0423064	5.92932e-09	-0.0621347	0.0832296	0.4553378	0.4553378	0.8849133	20	0.929415511136525	0.939756293092515	0.79830486671538	1.10627145997577	6513	ENSG00000117394
cg06792911	1	SLC2A1	43425022	rs17387775	1	43416133	C	T	0.164016	0.0159232	0.020665	0.4409799	-0.443645	0.0426228	2.264544e-25	-0.0358917	0.0467074	0.4422277	0.7080739	0.294931	18	0.926096003082094	0.964744769684191	0.880347816126989	1.05723266825114	6513	ENSG00000117394
cg12656391	1	SLC2A1	43425156	rs17387775	1	43416133	C	T	0.164016	0.0159232	0.020665	0.4409799	-1.0426	0.0397388	1.022415e-151	-0.0152725	0.0198291	0.4411768	0.008328819	0.03267201	20	0.926096003082094	0.984843533171558	0.947301809440072	1.02387304147886	6513	ENSG00000117394
cg00102166	1	SLC2A1	43425337	rs17387775	1	43416133	C	T	0.164016	0.0159232	0.020665	0.4409799	-0.952719	0.0406156	1.122195e-121	-0.0167134	0.0217023	0.4412262	0.03151992	0.07810242	20	0.926096003082094	0.983425493996279	0.942471208629289	1.02615941302694	6513	ENSG00000117394
cg09824328	1	SLC2A1	43425412	rs17387775	1	43416133	C	T	0.164016	0.0159232	0.020665	0.4409799	-0.989669	0.0401092	2.016783e-134	-0.0160894	0.0208909	0.4412025	0.03108182	0.07832218	20	0.926096003082094	0.984039343005505	0.944560476420394	1.02516826900529	6513	ENSG00000117394
cg12101479	1	SLC2A1	43426093	rs17387775	1	43416133	C	T	0.164016	0.0159232	0.020665	0.4409799	0.255883	0.0432128	3.19104e-09	0.0622285	0.0814406	0.4448091	0.4448091	0.7005676	8	0.92636876479343	1.06420548790185	0.907197523355227	1.24838669785142	6513	ENSG00000117394
cg17918314	1	ARTN	44398100	rs76513474	1	44390557	A	C	0.0188867	-0.015196	0.0586423	0.7955347	1.05728	0.12809	1.529548e-16	-0.0143728	0.0554928	0.7956331	0.7956331	0.953871	12	0.978094873399446	0.985729995613686	0.884141034305718	1.09899166145542	9048	ENSG00000117407
cg20276103	1	ARTN	44398868	rs2906596	1	44426948	G	A	0.084493	0.00506396	0.0308021	0.8694138	-0.350572	0.0566148	5.932154e-10	-0.0144449	0.0878934	0.8694594	0.8694594	0.8490773	20	0.986688403079878	0.985658927043055	0.829679361727968	1.17096262155573	9048	ENSG00000117407
cg06526872	1	ARTN	44399363	rs3791102	1	44366617	C	T	0.285288	0.00714412	0.0182085	0.694799	-0.242582	0.0374991	9.865175e-11	-0.0294504	0.0751993	0.6953308	0.6953308	0.5641939	20	0.966036115621287	0.970979037007068	0.837912978637686	1.12517685528635	9048	ENSG00000117407
cg04259904	1	ARTN	44399492	rs12127737	1	44402565	G	A	0.258449	0.00506437	0.0187873	0.7874961	-0.420561	0.0386116	1.257215e-27	-0.012042	0.0446857	0.7875596	0.6189668	0.685018	20	0.977516839805114	0.988030214721457	0.90517591586564	1.07846849224768	9048	ENSG00000117407
cg21519202	1	ARTN	44399534	rs2240447	1	44415415	C	T	0.236581	0.00782448	0.0195112	0.6884017	-0.376413	0.0395466	1.761709e-21	-0.020787	0.0518806	0.6886634	0.6886634	0.7064111	20	0.966036115621287	0.979427560423583	0.884729813558911	1.08426135461458	9048	ENSG00000117407
cg13246856	1	ARTN	44399776	rs12127737	1	44402565	G	A	0.258449	0.00506437	0.0187873	0.7874961	-0.758423	0.0363676	1.392452e-96	-0.0066775	0.0247736	0.7875134	0.4871175	0.5530208	20	0.977516839805114	0.993344744962007	0.946263927228082	1.0427680417176	9048	ENSG00000117407
cg15962314	1	ARTN	44399869	rs3791116	1	44414156	T	A	0.235586	0.00989248	0.0195707	0.613226	-0.618132	0.0383725	2.21519e-58	-0.0160038	0.0316766	0.6134006	0.3979101	0.5324615	20	0.960377280504733	0.984123580378574	0.924881242683542	1.04716062642491	9048	ENSG00000117407
cg12599982	1	ARTN	44399894	rs4448553	1	44411589	A	G	0.241551	0.00657224	0.0194108	0.7349211	-0.672998	0.0384778	1.691018e-68	-0.00976562	0.0288477	0.7349688	0.1329354	0.6112344	20	0.969556882452322	0.990281908825018	0.935843411411998	1.04788712191338	9048	ENSG00000117407
cg13392029	1	ARTN	44400749	rs4448553	1	44411589	A	G	0.241551	0.00657224	0.0194108	0.7349211	0.325014	0.0398823	3.659637e-16	0.0202214	0.0597745	0.735141	0.735141	0.8940332	20	0.969556882452322	1.02042723760938	0.907613528855817	1.14726336061538	9048	ENSG00000117407
cg01891209	1	ARTN	44401222	rs3791111	1	44376186	G	T	0.0397614	0.00696992	0.0410563	0.865195	-0.471012	0.0842511	2.263125e-08	-0.0147977	0.0872062	0.8652565	0.8652565	0.9520128	19	0.986450653422506	0.9853112479078	0.83050456604241	1.16897401284612	9048	ENSG00000117407
cg13606994	1	ARTN	44402422	rs34830883	1	44405339	T	C	0.253479	0.000594725	0.0192473	0.97535	0.907002	0.0357573	6.060776e-142	0.000655704	0.0212208	0.97535	0.2594577	0.6191269	20	0.998068804014186	1.00065591902086	0.959889539654874	1.04315364102364	9048	ENSG00000117407
cg12908607	1	ARTN	44402522	rs12127737	1	44402565	G	A	0.258449	0.00506437	0.0187873	0.7874961	1.21701	0.0301641	0	0.00416133	0.0154376	0.7875007	0.264882	0.7713155	20	0.977516839805114	1.00417000035625	0.974241201357394	1.03501821541785	9048	ENSG00000117407
cg06754987	1	B4GALT2	44444250	rs41270403	1	44460857	T	C	0.0775348	0.0105554	0.031358	0.7364113	-0.479621	0.0612578	4.896216e-15	-0.0220078	0.0654412	0.7366455	0.7366455	0.992927	20	0.969815732908321	0.978232604807135	0.860473420710434	1.11210759806813	8704	ENSG00000117411
cg17331566	1	B4GALT2	44444305	rs7555	1	44456742	T	C	0.082505	0.00276822	0.0310955	0.9290635	-0.486763	0.0599507	4.685642e-16	-0.005687	0.0638861	0.9290677	0.9290677	0.9503149	20	0.993728765363906	0.994329140373238	0.877302205401446	1.12696677759173	8704	ENSG00000117411
cg11337388	1	B4GALT2	44446092	rs2906596	1	44426948	G	A	0.084493	0.00506396	0.0308021	0.8694138	-0.42987	0.0562142	2.057099e-14	-0.0117802	0.071671	0.8694437	0.8694437	0.9089175	20	0.986688403079878	0.988288914894046	0.858768957498137	1.13734313609557	8704	ENSG00000117411
cg02416986	1	B4GALT2	44446201	rs2906596	1	44426948	G	A	0.084493	0.00506396	0.0308021	0.8694138	-0.425695	0.0562106	3.641116e-14	-0.0118958	0.0723743	0.8694443	0.8694443	0.978911	20	0.986688403079878	0.988174675298661	0.857486856291035	1.13878035766672	8704	ENSG00000117411
cg09666532	1	B4GALT2	44446600	rs72683973	1	44453025	T	C	0.0805169	0.00557734	0.0310251	0.8573342	-1.14172	0.0566416	2.339008e-90	-0.00488502	0.027175	0.8573398	0.4816098	0.9901684	20	0.985654501657237	0.995126892305024	0.943510278708717	1.04956729580513	8704	ENSG00000117411
cg22816909	1	B4GALT2	44456739	rs2486005	1	44446651	C	T	0.171968	0.00817149	0.0217445	0.7070688	-0.490272	0.0443587	2.133276e-28	-0.0166673	0.0443776	0.7072301	0.8840862	0.8676961	20	0.966479855914913	0.983470830956561	0.901543129097044	1.07284370999657	8704	ENSG00000117411
cg17233819	1	PLK3	45266782	rs11211032	1	45246243	A	C	0.470179	-0.00686295	0.0157976	0.6639763	-0.279649	0.032925	2.004942e-17	0.0245413	0.0565647	0.6643881	0.1775643	0.1136639	20	0.963979568676522	1.02484491632822	0.917295591894737	1.14500397887481	1263	ENSG00000173846
cg24332710	1	AKR1A1	46016173	rs61788356	1	46006675	T	C	0.215706	0.0195548	0.0186759	0.2950716	0.26264	0.0391063	1.867237e-11	0.0744549	0.0719675	0.300873	0.300873	0.2889406	20	0.882243297220989	1.07729675634291	0.935568044446725	1.24049587639913	10327	ENSG00000117448
cg04486013	1	AKR1A1	46035287	rs71500084	1	45898130	A	G	0.525845	0.00651398	0.0157152	0.6785066	-0.211602	0.032275	5.518967e-11	-0.0307841	0.074416	0.6791114	0.890491	0.637811	13	0.96449888732624	0.96968490544887	0.838081892104167	1.1219533851216	10327	ENSG00000117448
cg27317026	1	NASP	46050239	rs142214573	1	47138460	G	T	0.00596421	-0.0441582	0.0711867	0.5350502	1.12593	0.167465	1.775453e-11	-0.0392193	0.0634933	0.5367785	0.5367785	NA	NA	0.949684282995019	0.961539820340654	0.849025406425638	1.08896485205677	4678	ENSG00000132780
cg19098763	1	ELAVL4	50513661	rs17105335	1	49436107	C	T	0.0815109	-0.00629876	0.0353253	0.8584816	0.400225	0.0683526	4.761663e-09	-0.0157381	0.0883046	0.8585465	0.8585465	0.981543	16	0.986043812505865	0.984385096754793	0.827939565323847	1.17039221133721	1996	ENSG00000162374
cg25217583	1	ELAVL4	50574383	rs79707328	1	52504800	T	C	0.00497018	-0.0784569	0.0659333	0.2340686	-0.781039	0.116372	1.925637e-11	0.100452	0.0857339	0.2413294	0.2059513	0.870284	10	0.858143278477606	1.10567056824305	0.934646922505253	1.30798847783296	1996	ENSG00000162374
cg18242139	1	ELAVL4	50574837	rs6662979	1	50581459	T	G	0.187873	-0.0355627	0.0185034	0.05461143	-0.233574	0.0377591	6.174752e-10	0.152255	0.0829542	0.06644555	0.03965981	0.2816987	20	0.710582593981227	1.16445713514538	0.989717992988229	1.37004725507411	1996	ENSG00000162374
cg24370698	1	PGM1	64058614	rs11582264	1	64071414	C	T	0.121272	0.0431431	0.0241949	0.07456213	0.691327	0.0487324	1.115872e-45	0.0624062	0.0352732	0.07685603	0.07685603	0.9743205	17	0.728288913194009	1.06439461402041	0.993293318849099	1.14058543720838	5236	ENSG00000079739
cg24585453	1	PGM1	64058672	rs142139086	1	63864386	G	T	0.112326	0.0471036	0.0249275	0.05880828	0.966277	0.0483619	8.19917e-89	0.0487475	0.0259126	0.05994073	0.1159406	0.905004	20	0.697498852336564	1.0499552035777	0.997960885823844	1.10465845423374	5236	ENSG00000079739
cg03373115	1	PGM1	64058883	rs11582264	1	64071414	C	T	0.121272	0.0431431	0.0241949	0.07456213	0.770461	0.0483459	3.540837e-57	0.0559965	0.0315991	0.07637962	0.07637962	0.9422787	20	0.72764134887004	1.0575939821512	0.994079857515296	1.12516617515833	5236	ENSG00000079739
cg14609721	1	DEPDC1	68962124	rs2179659	1	69118752	A	G	0.0387674	-0.00496314	0.041471	0.9047387	0.459521	0.0822045	2.271026e-08	-0.0108007	0.090269	0.9047605	0.9047605	0.9077952	20	0.990545160538384	0.989257418133213	0.828840170818351	1.18072250089585	55635	ENSG00000024526
cg26064634	1	DEPDC1	68962284	rs35296665	1	69001874	G	A	0.0427435	-0.00107972	0.0417558	0.9793706	0.561468	0.0835268	1.792344e-11	-0.00192303	0.0743695	0.9793708	0.9793708	0.9268744	20	0.998416071882429	0.998078817837518	0.86270088245594	1.15470071594231	55635	ENSG00000024526
cg17181543	1	AK5	77746571	rs2799568	1	77746521	A	T	0.410537	0.00385926	0.0158915	0.8081212	-0.405745	0.0329186	6.585081e-35	-0.00951154	0.0391738	0.8081577	0.5364259	0.4982271	20	0.979867076158358	0.990533551619759	0.91732616036237	1.06958327286433	26289	ENSG00000154027
cg27175634	1	AK5	77748728	rs1167201	1	77754360	C	T	0.314115	-0.0129429	0.0164478	0.4313359	-0.265392	0.033829	4.32654e-15	0.0487691	0.0622866	0.4336396	0.4336396	0.7814829	20	0.924490302597193	1.04997788285504	0.929310248766145	1.18631378051462	26289	ENSG00000154027
cg21546950	1	AK5	77904032	rs11162342	1	77897845	A	C	0.126243	0.0208398	0.023617	0.3775569	0.358669	0.0497732	5.759152e-13	0.0581032	0.0663381	0.3811037	0.3811037	0.09843092	8	0.906982306360819	1.05982436394115	0.930605828897975	1.20698543628658	26289	ENSG00000154027
cg00371134	1	AK5	77912654	rs17100570	1	77912719	C	T	0.0467197	0.063063	0.0444105	0.1556071	-1.3683	0.0872119	1.788385e-55	-0.0460886	0.0325894	0.1572969	0.1572969	0.4969701	20	0.809998080575484	0.954957349221274	0.895866543578404	1.01794574802303	26289	ENSG00000154027
cg09667394	1	AK5	78011748	rs12074409	1	78018184	G	C	0.302187	-0.00409103	0.0181868	0.822022	-0.267596	0.0373631	7.948846e-13	0.0152881	0.0679972	0.8221083	0.6697882	0.655279	19	0.981974810796323	1.01540556082169	0.888708128298622	1.16016543577866	26289	ENSG00000154027
cg09685982	1	PTGFR	78956458	rs3753380	1	78956432	T	C	0.324056	0.0315624	0.0173062	0.06818797	0.426977	0.0347567	1.094273e-34	0.0739207	0.0409762	0.07123269	0.1693191	0.3846951	20	0.720142676445396	1.0767214181022	0.99362773752894	1.16676393825635	5737	ENSG00000122420
cg19403909	1	PTGFR	78957682	rs6424770	1	78839926	A	G	0.370775	-0.0209014	0.0162561	0.1985278	-0.24578	0.0332212	1.379479e-13	0.085041	0.0671322	0.2052378	0.2052378	0.7115655	18	0.841117523982149	1.08876170501321	0.954528180898693	1.24187224015452	5737	ENSG00000122420
cg24603152	1	PRKACB	84543539	rs599686	1	84533759	A	C	0.241551	0.0129493	0.0191628	0.4991981	0.755114	0.0383836	3.686003e-86	0.0171488	0.0253923	0.4994511	0.7102038	0.9670255	20	0.941902646983928	1.01729668481029	0.967906189572935	1.06920748733163	5567	ENSG00000142875
cg09664975	1	PRKACB	84543551	rs617568	1	84532056	C	G	0.242545	0.0122331	0.0191545	0.523048	-0.226978	0.0395453	9.4843e-09	-0.0538955	0.0849099	0.5256	0.5256	0.9945263	19	0.948064187746583	0.947531118330206	0.802262912311381	1.11910348394072	5567	ENSG00000142875
cg07110659	1	LPAR3	85313079	rs12088935	1	85313272	A	T	0.0149105	0.0396902	0.0689574	0.564902	3.12843	0.159759	2.196067e-85	0.012687	0.0220517	0.56507	0.7227261	0.5154812	7	0.955272717220899	1.0127678214166	0.96992713195729	1.05750074031551	23566	ENSG00000171517
cg21422605	1	LPAR3	85313514	rs10127852	1	85318584	A	G	0.0656064	-0.00600988	0.0316133	0.849226	0.427164	0.0663797	1.233365e-10	-0.0140692	0.0740396	0.849291	0.849291	0.3952458	14	0.984788395229197	0.986029308673777	0.852837020485287	1.14002297532822	23566	ENSG00000171517
cg19090549	1	LPAR3	85355904	rs1886648	1	85354687	A	G	0.378728	-0.0233183	0.015938	0.1434501	-0.42074	0.0321656	4.260999e-39	0.0554222	0.0381171	0.1459474	0.330263	0.8306307	20	0.796588846499711	1.05698678030195	0.980897494207701	1.13897839512322	23566	ENSG00000171517
cg10776377	1	LPAR3	85359334	rs6703143	1	85366935	A	G	0.275348	0.0276953	0.0175883	0.1153388	-0.242082	0.0366581	4.007558e-11	-0.114404	0.074691	0.125596	0.125596	0.5997824	12	0.777675759225577	0.891897556473814	0.770436254720069	1.03250755188434	23566	ENSG00000171517
cg16724148	1	AGL	100326338	rs550941	1	100310243	T	C	0.434394	0.0205359	0.0156292	0.1888649	-0.576953	0.0314745	4.697246e-75	-0.0355937	0.0271587	0.1899991	0.3645775	0.3516711	20	0.834406501742369	0.96503230646641	0.915005912480656	1.01779380856576	178	ENSG00000162688
cg20868668	1	SLC35A3	100435035	rs11166408	1	100641350	A	T	0.126243	-0.00190612	0.022389	0.9321529	0.681896	0.0456814	2.192321e-50	-0.00279532	0.032834	0.932154	0.9768882	0.6132245	20	0.994151154480877	0.997208583269142	0.935054969979194	1.06349358109692	23443	ENSG00000117620
cg06426831	1	SLC35A3	100435258	rs11805428	1	100641716	T	C	0.126243	-0.00218049	0.0223866	0.9224075	0.41976	0.0466539	2.313148e-19	-0.00519462	0.0533351	0.922412	0.922412	0.6042394	20	0.992705026881249	0.994818848706776	0.896074774326373	1.10444414919085	23443	ENSG00000117620
cg20823859	1	OVGP1	111971624	rs2485320	1	111971625	A	G	0.398608	-0.0116333	0.0159031	0.4644668	-1.30513	0.0149958	0	0.00891351	0.0121855	0.4644826	0.8549709	0.6767655	20	0.933185532019225	1.00895335362446	0.985141424444653	1.03334084277686	5016	ENSG00000085465
cg16246545	1	PHGDH	120255941	rs11583993	1	120255370	A	G	0.112326	0.00743172	0.0259672	0.7747277	-0.951179	0.0529875	4.713263e-72	-0.00781316	0.0273035	0.7747555	0.4031718	0.6964008	20	0.975159078918177	0.99221728339662	0.9405146815463	1.04676211524137	26227	ENSG00000092621
cg14476101	1	PHGDH	120255992	rs11583993	1	120255370	A	G	0.112326	0.00743172	0.0259672	0.7747277	-1.01707	0.0526026	2.728552e-83	-0.007307	0.0255342	0.7747517	0.1312542	0.4242381	20	0.975159078918177	0.992719631220247	0.944259712029048	1.04366653967732	26227	ENSG00000092621
cg04086443	1	PHGDH	120286814	rs667226	1	120293352	C	T	0.166004	-0.0169141	0.0214816	0.4310617	0.381635	0.0468014	3.510391e-16	-0.0443201	0.0565501	0.4331979	0.4331979	0.1860916	7	0.924269483977776	0.956647685532699	0.856279621115977	1.06878030454857	26227	ENSG00000092621
cg00922841	1	SPRR1A	152955080	rs1415964	1	152955085	T	C	0.380716	0.00977765	0.016142	0.5446959	0.446468	0.0332308	3.75252e-41	0.0219	0.0361916	0.5451042	0.5451042	0.1014753	20	0.952264615168108	1.02214156520304	0.952147293591083	1.09728125716274	6698	ENSG00000169474
cg06101324	1	SPRR1A	152955543	rs186195119	1	152980311	G	T	0.471173	-0.00858	0.0157142	0.5850639	0.241851	0.0323357	7.467489e-14	-0.0354764	0.0651476	0.5860604	0.5860604	0.839914	20	0.95806437148226	0.965145511395298	0.849450426215223	1.09659825861395	6698	ENSG00000169474
cg25433648	1	S100A14	153588782	rs9662664	1	153656352	G	T	0.445328	-0.00647082	0.0156941	0.6801129	-0.363621	0.0318517	3.475571e-30	0.0177955	0.0431887	0.6803098	0.6352946	0.2413433	20	0.96449888732624	1.01795478334959	0.935331420567249	1.10787675700647	57402	ENSG00000189334
cg13098855	1	S100A14	153588927	rs10797096	1	153640665	A	G	0.44334	-0.00311319	0.0156204	0.8420259	-0.483311	0.0315277	4.839757e-53	0.00644138	0.0323223	0.842039	0.08244801	0.3811818	20	0.983526490341803	1.0064621703036	0.944678776803798	1.07228628939825	57402	ENSG00000189334
cg15104031	1	S100A14	153589528	rs4845564	1	153642012	T	C	0.442346	-0.0023255	0.0156269	0.8817005	-0.712283	0.0297437	9.852728e-127	0.00326485	0.0219396	0.8817027	0.2352264	0.2447058	20	0.987723578629709	1.00327018542764	0.961042384890048	1.04735345786353	57402	ENSG00000189334
cg16348003	1	S100A14	153589781	rs6674929	1	153648661	G	A	0.44334	-0.00257926	0.0156574	0.8691557	0.898178	0.0275913	1.904432e-232	-0.00287166	0.0174326	0.8691573	0.3787373	0.4290532	20	0.986688403079878	0.997132459271585	0.963638016929755	1.03179111229012	57402	ENSG00000189334
cg08477332	1	S100A14	153590243	rs55772653	1	153639310	C	T	0.44334	-0.00159377	0.0156262	0.9187619	1.17616	0.0204099	0	-0.00135506	0.0132858	0.918762	0.03451123	0.2645121	20	0.99239500714531	0.998645857679252	0.972976617919587	1.02499230782373	57402	ENSG00000189334
cg25745642	1	EFNA3	155050609	rs57157364	1	155060895	T	C	0.0606362	0.0217612	0.0302239	0.4715252	-1.08086	0.0601109	2.737401e-72	-0.0201332	0.0279852	0.4718802	0.9249859	0.1160867	20	0.934992014877025	0.980068119538545	0.927758152213504	1.03532748986804	1944	ENSG00000143590
cg00449821	1	EFNA3	155053823	rs75240922	1	155236245	C	G	0.028827	0.0436548	0.0449078	0.3310016	0.679413	0.0888536	2.066428e-14	0.0642537	0.06663	0.3348772	0.3348772	0.1726946	20	0.891005847230368	1.06636290071479	0.935811604506661	1.21512688082163	1944	ENSG00000143590
cg00267713	1	EFNA3	155053851	rs75240922	1	155236245	C	G	0.028827	0.0436548	0.0449078	0.3310016	0.508784	0.0904101	1.828189e-08	0.0858021	0.0895721	0.3381072	0.3381072	0.3195871	14	0.891676723897764	1.08959067697216	0.914151271773333	1.29869954787857	1944	ENSG00000143590
cg27045062	1	EFNA3	155054711	rs2306124	1	155059851	G	A	0.518887	-0.00462212	0.0156173	0.7672595	0.18672	0.0319858	5.296415e-09	-0.0247543	0.0837478	0.7675494	0.7675494	0.1403532	20	0.973917516658344	0.975549575115123	0.827869299418905	1.14957394141238	1944	ENSG00000143590
cg21199495	1	EFNA3	155059162	rs1462854	1	155053682	A	T	0.0606362	0.0228693	0.0302661	0.4498844	0.860165	0.0602209	2.773777e-46	0.0265871	0.0352356	0.4505174	0.8129759	0.22893	20	0.927892680388186	1.0269436901618	0.958414736108409	1.10037262891568	1944	ENSG00000143590
cg00576014	1	SDHC	161284450	rs143852380	1	162178841	G	A	0.0228628	0.121045	0.066624	0.06924196	1.04385	0.136849	2.388848e-14	0.11596	0.0656108	0.07716224	0.07716224	0.8042563	10	0.728288913194009	1.12295095319675	0.987442345712386	1.27705566685591	6391	ENSG00000143252
cg12648759	1	ATF6	161812851	rs61802510	1	161812478	G	T	0.302187	-0.0287107	0.0165074	0.08198862	-0.622833	0.0337011	2.932395e-76	0.046097	0.0266209	0.08334284	0.6267039	0.4382478	20	0.74124055556633	1.04717598210092	0.993938481579368	1.10326499860089	22926	ENSG00000118217
cg22522357	1	ATF6	161872770	rs7537054	1	161859287	G	C	0.0815109	-0.0245746	0.0275456	0.3723166	-1.6998	0.0506071	2.500245e-247	0.0144574	0.0162109	0.3724852	0.5745488	0.6852015	20	0.90462557364532	1.01456241367197	0.982833095693784	1.04731606591787	22926	ENSG00000118217
cg23051879	1	ALDH9A1	165667556	rs4646882	1	165667548	C	G	0.0318091	0.0270671	0.0422396	0.5216532	-1.04114	0.0790167	1.203427e-39	-0.0259976	0.0406186	0.5221448	0.5221448	0.414593	18	0.947364526926564	0.974337428015771	0.899775441711385	1.05507816686655	223	ENSG00000143149
cg02908963	1	GPA33	167042622	rs6672138	1	167036586	T	G	0.252485	-0.0304348	0.0182259	0.094946	0.389394	0.0385878	6.046845e-24	-0.0781593	0.0474423	0.09946324	0.15942	0.6228499	20	0.754673468704319	0.924817091445943	0.842698355222972	1.01493808232749	10223	ENSG00000143167
cg06665322	1	GPA33	167059365	rs55734327	1	167056630	A	G	0.083499	0.0151377	0.0309535	0.6248088	0.836321	0.0596325	1.102598e-44	0.0181004	0.037034	0.6250191	0.914912	0.222449	20	0.96140788673898	1.01826520508442	0.946971539096555	1.09492628350248	10223	ENSG00000143167
cg25208892	1	C1orf105	172390771	rs17277932	1	172323134	A	G	0.130219	-0.00379934	0.0223068	0.8647569	-0.437186	0.0456728	1.047096e-21	0.00869044	0.0510316	0.8647781	0.8647781	0.512019	20	0.986450653422506	1.00872831150087	0.912715099340205	1.1148416490085	92346	ENSG00000180999
cg11584111	1	C1orf105	172412837	rs9425606	1	172389198	G	A	0.241551	0.0306632	0.0177378	0.08386416	-0.203488	0.0355038	9.957408e-09	-0.150688	0.0910473	0.09791445	0.09791445	0.8720859	17	0.754049994268392	0.860116012996047	0.719541764341154	1.028153739609	92346	ENSG00000180999
cg02288969	1	C1orf105	172413492	rs7411767	1	172402650	A	G	0.409543	0.0187432	0.0156684	0.2316021	-0.482126	0.0323054	2.30006e-50	-0.0388761	0.0326028	0.2330975	0.3745087	0.4971286	20	0.852339120215947	0.961869877441553	0.902327639660398	1.02534115155515	92346	ENSG00000180999
cg07720789	1	C1orf105	172413530	rs7411767	1	172402650	A	G	0.409543	0.0187432	0.0156684	0.2316021	-0.277452	0.0321323	5.889638e-18	-0.0675547	0.0570118	0.2360471	0.2360471	0.4524976	20	0.854667218432018	0.934676592408079	0.83585692072748	1.04517927737588	92346	ENSG00000180999
cg03748243	1	C1orf105	172413542	rs4916258	1	172413526	T	G	0.399602	0.0155174	0.0156952	0.3228238	-0.911819	0.0281104	8.246137e-231	-0.0170181	0.0172211	0.3230485	0.1399558	0.3234425	20	0.886996540455698	0.983125889895261	0.950495875840445	1.01687607484643	92346	ENSG00000180999
cg26659797	1	C1orf105	172437907	rs79234069	1	172442457	T	C	0.0874751	0.0391582	0.0333861	0.2408402	-1.87061	0.0439914	0	-0.0209334	0.0178545	0.2410191	0.4537339	0.9352905	20	0.857876262960168	0.97928418272424	0.945607009125512	1.01416074677868	92346	ENSG00000180999
cg09505809	1	QSOX1	180123222	rs6425611	1	180127107	C	A	0.199801	-0.0122758	0.0199128	0.5375792	0.430198	0.0396952	2.285776e-27	-0.0285353	0.0463624	0.5382359	0.04055299	0.04969986	20	0.949974514342981	0.971867986600685	0.887447775385532	1.06431883607905	5768	ENSG00000116260
cg06894687	1	QSOX1	180123317	rs7531169	1	180123812	A	G	0.134195	-0.0565402	0.025834	0.02862619	0.440251	0.0488582	2.045442e-19	-0.128427	0.0603862	0.0334398	0.0334398	0.4143576	20	0.62190061149817	0.879477761951727	0.781309475647795	0.989980485167307	5768	ENSG00000116260
cg12124589	1	QSOX1	180127817	rs3842829	1	180127748	C	T	0.261431	-0.0301761	0.0183268	0.09964937	-0.44848	0.036632	1.835316e-34	0.0672853	0.0412322	0.1027083	0.1027083	0.1014185	20	0.756725700856766	1.0696005916969	0.986561304513712	1.15962933121755	5768	ENSG00000116260
cg15631106	1	QSOX1	180153485	rs145155235	1	180335933	C	T	0.00497018	0.0529038	0.0890482	0.5524432	-3.12851	0.186547	4.006051e-63	-0.0169102	0.0284813	0.5526924	0.5923621	0.7364787	6	0.953630791637985	0.983231974901963	0.929848557028367	1.03968018142563	5768	ENSG00000116260
cg05770740	1	QSOX1	180157401	rs3767166	1	180157958	T	C	0.0626243	-0.0760327	0.0353234	0.03136004	0.932637	0.0702547	3.22891e-40	-0.0815244	0.0383694	0.03360956	0.06372096	0.585785	20	0.622622518083497	0.921710219850146	0.854936207448734	0.993699555562626	5768	ENSG00000116260
cg03396826	1	QSOX1	180161452	rs10798738	1	180161433	A	G	0.0437376	-0.0684445	0.037964	0.07140721	1.13423	0.0742541	1.121424e-52	-0.0603442	0.0337034	0.07338141	0.1658684	0.2038782	20	0.722304916112601	0.941440434012525	0.881259747432957	1.00573082269495	5768	ENSG00000116260
cg07098477	1	RNASEL	182548640	rs76391909	1	182548640	T	C	0.0129225	-0.0812467	0.0833109	0.3294497	-1.10882	0.142396	6.868358e-15	0.0732729	0.0757215	0.3332124	0.3332124	0.3569104	4	0.890731603043672	1.07602414383907	0.927612461091764	1.2481806861045	6041	ENSG00000135828
cg12444328	1	LHX9	197887955	rs4319370	1	197927281	G	A	0.263419	-0.0375052	0.0175277	0.03237357	0.274039	0.0359197	2.361924e-14	-0.136861	0.0664286	0.039373	0.04734831	0.729981	15	0.646303216631056	0.872091438417601	0.765626323957445	0.993361190913744	56956	ENSG00000143355
cg05920909	1	LHX9	197889693	rs13376365	1	197890802	C	T	0.213718	-0.0271548	0.0190983	0.1550716	-0.238983	0.0396535	1.672692e-09	0.113627	0.0821089	0.1664033	0.1664033	0.3540821	11	0.818917840679481	1.12033416229644	0.953795068025512	1.31595211307477	56956	ENSG00000143355
cg22443762	1	LHX9	197890608	rs34095703	1	197897646	G	A	0.214712	-0.0253174	0.0189985	0.1826631	-0.324449	0.0393924	1.77555e-16	0.078032	0.0593177	0.1883443	0.1883443	0.1896351	12	0.833645316788419	1.0811572551487	0.962490876332683	1.21445412014134	56956	ENSG00000143355
cg26816907	1	LHX9	197890812	rs34095703	1	197897646	G	A	0.214712	-0.0253174	0.0189985	0.1826631	-0.704597	0.0378642	2.741323e-77	0.0359317	0.0270327	0.1837833	0.5600231	0.1993593	20	0.830288246057127	1.0365850453145	0.983092177120287	1.09298861406582	56956	ENSG00000143355
cg24731111	1	CACNA1S	201012098	rs67602696	1	201012937	T	C	0.279324	-0.00212385	0.01713	0.9013278	0.211875	0.0349028	1.27563e-09	-0.0100241	0.0808663	0.9013482	0.9013482	0.7598762	20	0.989696144582079	0.990025973835688	0.844912634579806	1.16006245942429	779	ENSG00000081248
cg19765450	1	CACNA1S	201081382	rs3738263	1	201083506	G	A	0.410537	0.0400363	0.0159616	0.01213175	0.175941	0.0322059	4.681121e-08	0.227555	0.0998267	0.02263736	0.02263736	0.5512922	12	0.568404312669202	1.25552649181223	1.03240875389885	1.52686304304309	779	ENSG00000081248
cg15892617	1	CACNA1S	201081680	rs7516023	1	201085521	T	C	0.409543	0.0405995	0.0159328	0.01082894	0.297545	0.0315772	4.393757e-21	0.136448	0.0554711	0.01390091	0.01390091	0.06848304	20	0.478861162923398	1.14619527407183	1.02811254848272	1.27784026004102	779	ENSG00000081248
cg00095526	1	CACNA1S	201081686	rs3738263	1	201083506	G	A	0.410537	0.0400363	0.0159616	0.01213175	0.669944	0.0304962	5.813939e-107	0.0597606	0.0239801	0.01269914	0.02181579	0.06226204	20	0.458858528003282	1.06158237330187	1.0128413550809	1.11266895812643	779	ENSG00000081248
cg00891176	1	CACNA1S	201082731	rs2057579	1	201099275	C	T	0.405567	0.0411214	0.0161442	0.01086125	0.202167	0.0321101	3.052822e-10	0.203403	0.0861431	0.01821482	0.01821482	0.249168	18	0.532265232778761	1.22556627194697	1.03516674911862	1.45098621860957	779	ENSG00000081248
cg17810781	1	CACNA1S	201082982	rs3738263	1	201083506	G	A	0.410537	0.0400363	0.0159616	0.01213175	0.994567	0.0251385	0	0.040255	0.016081	0.01230541	0.0423959	0.4362805	20	0.454424996361096	1.04107621478204	1.00877451231553	1.07441224153957	779	ENSG00000081248
cg22815214	1	CACNA1S	201083145	rs2281845	1	201081943	T	C	0.406561	0.0428362	0.0159648	0.00729289	1.00967	0.024949	0	0.0424257	0.0158465	0.007422092	0.03003964	0.262512	20	0.349533841	1.0433385334407	1.01143140479765	1.07625222056455	779	ENSG00000081248
cg16819028	1	PKP1	201251982	rs12143238	1	201246862	A	G	0.0854871	0.033128	0.0288393	0.2506755	-0.429155	0.0575875	9.176946e-14	-0.0771935	0.0679938	0.2562488	0.2562488	0.04204774	18	0.864647129809952	0.925710711252404	0.81021037079939	1.05767631693228	5317	ENSG00000081277
cg20869257	1	PKP1	201252948	rs861275	1	201252701	A	T	0.210736	-0.00831286	0.0192163	0.6653096	-0.287659	0.0405137	1.244974e-12	0.0288983	0.0669263	0.6658915	0.6658915	0.4357071	20	0.964025988704516	1.0293199073173	0.902779223234868	1.17359753562258	5317	ENSG00000081277
cg27571196	1	PKP1	201253259	rs700468	1	201254827	G	T	0.187873	-0.00150874	0.0197254	0.9390315	-0.232281	0.0420403	3.290886e-08	0.00649531	0.0849284	0.9390374	0.9390374	0.6172991	20	0.995185433527818	1.00651645027209	0.852174165025102	1.18881257640388	5317	ENSG00000081277
cg05184311	1	PKP1	201253537	rs2268153	1	201262184	A	G	0.402584	0.00397052	0.0159534	0.8034518	-0.187448	0.033695	2.650792e-08	-0.021182	0.0851938	0.8036442	0.8036442	0.4474978	20	0.979545827293866	0.979040762934749	0.828480608451647	1.15696228217006	5317	ENSG00000081277
cg04904030	1	PKP1	201253971	rs77756395	1	201252056	G	T	0.0854871	0.0356779	0.0286651	0.2132619	-0.560565	0.0580901	4.919181e-22	-0.0636463	0.0515596	0.2170463	0.2170463	0.06884591	20	0.845568387174195	0.938336830579925	0.84814546753278	1.03811909787604	5317	ENSG00000081277
cg15935860	1	PKP1	201282499	rs854509	1	201296678	T	A	0.358847	0.00372325	0.0162719	0.8190129	-0.344209	0.0334826	8.652194e-25	-0.0108168	0.0472851	0.819057	0.819057	0.5354786	20	0.98166676187628	0.989241491216993	0.901679993731804	1.0853060229218	5317	ENSG00000081277
cg12905654	1	TNNT2	201328266	rs115104981	1	201517396	C	T	0.0198807	-0.125108	0.0544429	0.02156365	-1.25139	0.117677	2.067638e-26	0.0999749	0.04451	0.02469616	0.03211482	NA	NA	0.57848412	1.10514317863374	1.01281673928374	1.20588591984016	7139	ENSG00000118194
cg03254916	1	ELF3	201978949	rs12060875	1	201954339	A	T	0.390656	0.0148403	0.016013	0.3540482	-0.307815	0.0333662	2.826045e-20	-0.0482117	0.0522833	0.3564637	0.3564637	0.648038	20	0.897388300342949	0.952932030011519	0.860116900636231	1.05576283078517	1999	ENSG00000163435
cg25742464	1	ELF3	201978971	rs4950805	1	201950291	G	T	0.390656	0.0147874	0.0159839	0.3548913	-0.336835	0.0328169	1.02291e-24	-0.043901	0.0476455	0.3568374	0.3568374	0.6149	20	0.897585578067806	0.957048700604544	0.87172072139613	1.05072896955104	1999	ENSG00000163435
cg05653018	1	ELF3	201979533	rs10800807	1	201978049	T	C	0.299205	0.00563302	0.0173705	0.7457211	0.237485	0.0366717	9.420847e-11	0.0237195	0.0732353	0.7460283	0.373906	0.3008114	14	0.97078331614333	1.02400304474839	0.8870785993748	1.18206237462273	1999	ENSG00000163435
cg14084623	1	PPFIA4	203024379	rs6676973	1	203037197	T	C	0.444334	0.014714	0.0157512	0.350226	0.179782	0.032373	2.800829e-08	0.0818437	0.0888438	0.3569412	0.3569412	0.8333938	14	0.897585578067806	1.08528616634446	0.911840542449626	1.29172372583304	8497	ENSG00000143847
cg01781649	1	PPFIA4	203024459	rs12742983	1	203024421	T	A	0.245527	-0.000538686	0.0187316	0.9770575	0.289095	0.0378551	2.225357e-14	-0.00186335	0.0647943	0.9770576	0.9770576	0.9854095	5	0.998287379547916	0.998138384958832	0.879096874035849	1.13329971355079	8497	ENSG00000143847
cg02479986	1	PPFIA4	203027445	rs34786248	1	203038008	G	A	0.0695825	-0.016807	0.0298579	0.5735033	0.436438	0.0647381	1.566574e-11	-0.0385095	0.0686508	0.5748332	0.5487767	0.5162857	5	0.956554389948343	0.962222563582043	0.841082885482885	1.10080977493061	8497	ENSG00000143847
cg18169013	1	PPFIA4	203030768	rs4950920	1	203103386	G	A	0.346918	0.00270782	0.0164971	0.8696216	-0.325496	0.0340437	1.164915e-21	-0.00831907	0.0506905	0.8696406	0.7762603	0.02246765	20	0.986688403079878	0.991715437705858	0.897921662507688	1.09530658458271	8497	ENSG00000143847
cg03900565	1	PPFIA4	203031815	rs11582909	1	203031422	A	G	0.44334	-0.0129499	0.0156969	0.4093731	0.205002	0.0314821	7.430222e-11	-0.0631695	0.0771814	0.4130976	0.4130976	0.4438059	15	0.918440551442033	0.938784336257621	0.806989159409549	1.09210392695671	8497	ENSG00000143847
cg15618108	1	PPFIA4	203044677	rs4950876	1	203021807	A	G	0.375746	-0.00936599	0.0160986	0.5607087	0.218233	0.0328774	3.184196e-11	-0.0429173	0.0740506	0.5622065	0.5622065	0.3563074	14	0.954988665190687	0.957990612614796	0.828567911709899	1.10762920080279	8497	ENSG00000143847
cg14640592	1	PPFIA4	203044726	rs4950876	1	203021807	A	G	0.375746	-0.00936599	0.0160986	0.5607087	0.244641	0.0332132	1.76106e-13	-0.0382846	0.0660099	0.5619263	0.5619263	0.4377771	19	0.954988665190687	0.96243899177303	0.845637917914439	1.09537284606342	8497	ENSG00000143847
cg17862152	1	PPFIA4	203044930	rs12563163	1	203027537	T	C	0.371769	-0.00933271	0.0161182	0.5625778	0.231657	0.0333999	4.038211e-12	-0.0402868	0.06982	0.5639329	0.5639329	0.271192	18	0.955095545707472	0.9605139242519	0.837667529553119	1.10137610225141	8497	ENSG00000143847
cg09396704	1	PPFIA4	203045229	rs1574183	1	203039174	T	C	0.372763	-0.0109778	0.0161083	0.4955554	0.573953	0.0317701	5.921494e-73	-0.0191267	0.0280855	0.4958619	0.4304416	0.175849	20	0.940549541585524	0.981055054692659	0.928509859041179	1.03657382952498	8497	ENSG00000143847
cg01418162	1	NFASC	204891567	rs4951146	1	204891547	A	G	0.0387674	0.0246514	0.0472084	0.6015433	-0.924714	0.0933235	3.816153e-23	-0.0266584	0.0511227	0.6020471	0.6020471	0.7659275	6	0.959939043068307	0.973693798521943	0.880857959932992	1.07631383992058	23114	ENSG00000163531
cg13401823	1	NFASC	204910715	rs2802822	1	204907784	A	G	0.439364	0.0147499	0.0157795	0.3499167	0.191849	0.0325847	3.91622e-09	0.076883	0.0832799	0.3559091	0.3559091	0.8303995	19	0.897238756888719	1.07991571886172	0.917277161776854	1.27139103472886	23114	ENSG00000163531
cg08915824	1	NFASC	204911863	rs4951147	1	204919232	G	A	0.250497	0.0268795	0.0176859	0.1285546	0.688554	0.0354293	3.934441e-84	0.0390376	0.025764	0.1297217	0.05393537	0.939646	20	0.781579596128621	1.03980957975535	0.988605573850545	1.0936656546855	23114	ENSG00000163531
cg14090822	1	NFASC	204912731	rs12737855	1	204912843	A	G	0.299205	-0.00325121	0.0171615	0.8497418	-0.344908	0.0349043	5.005692e-23	0.0094263	0.0497658	0.8497691	0.8497691	0.1371194	20	0.984788395229197	1.00947086749129	0.915655874275439	1.11289782651149	23114	ENSG00000163531
cg14168295	1	NFASC	204912819	rs2068667	1	204917680	T	C	0.301193	-0.00278394	0.0171939	0.8713733	-0.724877	0.0331181	3.408383e-106	0.00384057	0.0237204	0.8713768	0.3310227	0.05902935	20	0.986720600853939	1.00384795443942	0.958245362772572	1.05162075892182	23114	ENSG00000163531
cg21964564	1	NFASC	204941271	rs2595945	1	204943285	A	T	0.00695825	-0.0529077	0.108754	0.62662	2.21099	0.191127	5.974484e-31	-0.0239294	0.0492313	0.6269246	0.6269246	0.7203059	8	0.96140788673898	0.976354637962155	0.886545572118589	1.07526156471818	23114	ENSG00000163531
cg03119897	1	NFASC	204948629	rs6663324	1	204946764	C	T	0.0765408	0.0179383	0.0254236	0.4804514	0.472643	0.0518982	8.460396e-20	0.0379532	0.0539515	0.4817638	0.4817638	0.6001917	20	0.936923608243538	1.03868262139432	0.934455062925326	1.15453554781883	23114	ENSG00000163531
cg23564471	1	NFASC	204951209	rs58066240	1	204953727	T	C	0.305169	-0.0245955	0.0168781	0.1450492	-1.4151	0.0167448	0	0.0173808	0.0119289	0.145109	0.5238504	0.566327	20	0.795858515865504	1.01753272502077	0.99401811912075	1.04160359511759	23114	ENSG00000163531
cg20484653	1	NFASC	204955033	rs11240323	1	204952737	C	T	0.382704	-0.0141523	0.0158441	0.3717383	0.184512	0.032354	1.177713e-08	-0.0767012	0.0869172	0.3775262	0.3775262	0.2676144	15	0.905747417598547	0.92616655083126	0.781094676326335	1.09818246862599	23114	ENSG00000163531
cg20290360	1	NFASC	204956391	rs6661192	1	204971413	G	A	0.274354	-0.0304315	0.0177559	0.08655058	-0.375334	0.0360712	2.343134e-25	0.0810784	0.0479443	0.09081865	0.2052412	0.133903	20	0.748400349616152	1.08445591457771	0.987190323346203	1.19130486072456	23114	ENSG00000163531
cg20000132	1	NFASC	204956398	rs2794859	1	204967256	G	A	0.296223	-0.0367912	0.017286	0.03330548	-0.344728	0.0353524	1.822909e-22	0.106725	0.0513244	0.03757835	0.1159054	0.1329481	20	0.639170830823893	1.11262823963831	1.00614799783368	1.23037724301598	23114	ENSG00000163531
cg12458003	1	NFASC	204960826	rs6661192	1	204971413	G	A	0.274354	-0.0304315	0.0177559	0.08655058	-0.377053	0.0358408	6.971127e-26	0.0807088	0.0477121	0.09072605	0.3720558	0.7240757	20	0.748161359122128	1.08405517373316	0.987274743574553	1.19032278233185	23114	ENSG00000163531
cg17947172	1	NFASC	204966197	rs16854920	1	204966170	C	T	0.343936	-0.0050266	0.016372	0.758825	0.343465	0.0344503	2.064965e-23	-0.014635	0.0476897	0.7589357	0.7589357	0.04175932	20	0.972102649117636	0.985471571089771	0.897531724151851	1.08202773372035	23114	ENSG00000163531
cg04862289	1	NFASC	204966208	rs16854920	1	204966170	C	T	0.343936	-0.0050266	0.016372	0.758825	0.274742	0.033941	5.741356e-16	-0.0182957	0.0596334	0.7589929	0.7589929	0.04634826	20	0.972102649117636	0.981870650276139	0.873561134393143	1.10360905026232	23114	ENSG00000163531
cg15152595	1	NFASC	204972818	rs6661192	1	204971413	G	A	0.274354	-0.0304315	0.0177559	0.08655058	-0.404305	0.0360613	3.576366e-29	0.0752687	0.0444273	0.09022726	0.09022726	0.6666057	20	0.747204150035048	1.07817381727091	0.988260642329182	1.17626740402085	23114	ENSG00000163531
cg07178864	1	NFASC	204981380	rs4951152	1	204970495	A	C	0.272366	-0.0313823	0.0177066	0.07633641	-0.300598	0.0365956	2.138377e-16	0.1044	0.0602602	0.08318817	0.08318817	0.3967837	15	0.740820641439935	1.11004438387742	0.986383561911177	1.24920830167764	23114	ENSG00000163531
cg04222159	1	NFASC	204981786	rs6661192	1	204971413	G	A	0.274354	-0.0304315	0.0177559	0.08655058	-0.290486	0.0352422	1.685648e-16	0.104761	0.0624321	0.09334891	0.2146718	0.173267	20	0.750345691036394	1.11044518223975	0.98254816258248	1.25499039102418	23114	ENSG00000163531
cg01380361	1	PFKFB2	207225647	rs2306714	1	207224992	A	G	0.414513	0.00359155	0.0158955	0.8212422	0.190345	0.032236	3.532001e-09	0.0188686	0.0835698	0.8213707	0.8213707	0.8332797	14	0.981962539080377	1.01904773694697	0.865084397020464	1.20041269239558	5208	ENSG00000123836
cg12710176	1	PFKFB2	207226467	rs150816467	1	206807840	C	T	0.00695825	-0.101568	0.0879935	0.2483907	0.993901	0.162106	8.723045e-10	-0.102191	0.0900888	0.2566519	0.2566519	0.912091	5	0.864876176289344	0.90285708949517	0.756717674661448	1.07721935319719	5208	ENSG00000123836
cg00524289	1	EPHX1	225996377	rs4653436	1	225995211	A	G	0.329026	0.016783	0.016892	0.3204433	0.322392	0.0347423	1.702123e-20	0.0520577	0.0526952	0.3232012	0.3232012	0.4784793	20	0.88715345176754	1.05343652404724	0.950064984490695	1.1680553733823	2052	ENSG00000143819
cg24868305	1	EPHX1	225998730	rs4653679	1	225979037	A	G	0.45825	-0.0126699	0.0156542	0.4183075	-0.497962	0.0322836	1.118112e-53	0.0254435	0.0314798	0.4189472	0.1315479	0.4181246	20	0.920229010290352	1.02576994863106	0.964392501505838	1.09105367977417	2052	ENSG00000143819
cg05385434	1	EPHX1	225998870	rs4653679	1	225979037	A	G	0.45825	-0.0126699	0.0156542	0.4183075	-0.419897	0.0326062	6.000029e-38	0.0301738	0.0373546	0.4192246	0.07086909	0.4197891	20	0.920278663177397	1.0306336425156	0.957871909604797	1.10892249207227	2052	ENSG00000143819
cg25152404	1	EPHX1	225999183	rs12757220	1	225984238	G	A	0.463221	-0.0105349	0.0156512	0.5008805	-0.403889	0.0321535	3.447028e-36	0.0260837	0.0388069	0.5014942	0.6482897	0.5128555	20	0.94256878994194	1.02642685680604	0.951250519198329	1.10754430206316	2052	ENSG00000143819
cg00501904	1	EPHX1	226001675	rs60987581	1	225971987	T	C	0.365805	-0.0176393	0.0160964	0.2731428	-0.234433	0.0343744	9.105773e-12	0.0752425	0.0695418	0.2792636	0.2792636	0.4730985	15	0.873680011908368	1.07814556948695	0.94076733019383	1.2355848589734	2052	ENSG00000143819
cg03337430	1	EPHX1	226012507	rs3990965	1	225989286	A	G	0.206759	-0.0158448	0.0190443	0.4054107	-0.237369	0.0377151	3.098835e-10	0.0667517	0.0809287	0.4094731	0.4094731	0.2575054	7	0.917417382156058	1.06903000506722	0.912225051823072	1.25278860676989	2052	ENSG00000143819
cg02453929	1	EPHX1	226033217	rs45507694	1	226033663	T	C	0.00894632	0.0885082	0.0909736	0.3306031	-1.02451	0.162723	3.053036e-10	-0.0863906	0.0898509	0.3363067	0.3363067	0.164129	10	0.891223386185608	0.917235888902247	0.769127622660332	1.09386485558827	2052	ENSG00000143819
cg17439967	1	NUP133	229644775	rs767303	1	229698931	C	A	0.209742	0.0124959	0.0192464	0.5161709	-0.281526	0.0390629	5.719369e-13	-0.0443862	0.0686413	0.5178647	0.5178647	0.5348779	20	0.945323387914974	0.956584453210536	0.836170158276796	1.09433924072329	55746	ENSG00000069248
cg06439547	1	COG2	230779251	rs3827743	1	230780571	G	A	0.345924	0.0147719	0.0165388	0.3717681	-0.40909	0.0334276	1.94492e-34	-0.0361091	0.0405358	0.373038	0.4373726	0.2103813	20	0.904732346383354	0.96453505696786	0.890867770721338	1.04429400938672	22796	ENSG00000135775
cg10442549	1	COG2	230818260	rs2478534	1	230828987	A	C	0.430417	0.0152874	0.0157147	0.3306483	-0.577256	0.0321384	3.895493e-72	-0.0264829	0.027263	0.3313565	0.05186954	0.7624461	20	0.890244437490859	0.973864696779467	0.923191694217731	1.02731908613736	22796	ENSG00000135775
cg19249231	1	GPR137B	236304341	rs10924372	1	236312326	C	T	0.367793	0.0403703	0.0163029	0.0132765	0.423605	0.0334434	9.086011e-37	0.0953017	0.0392146	0.01508808	0.07338045	0.9382641	20	0.499184137755511	1.09999067225479	1.01861217084703	1.1878706279755	7107	ENSG00000077585
cg16044595	1	GPR137B	236304396	rs911270	1	236304247	A	T	0.372763	0.0402772	0.0161368	0.01256081	0.396458	0.0336082	4.070364e-32	0.101593	0.0416035	0.01460933	0.04165118	0.6602406	20	0.49097014005598	1.10693285836098	1.02025249420437	1.20097756180909	7107	ENSG00000077585
cg23646820	1	GPR137B	236304503	rs911270	1	236304247	A	T	0.372763	0.0402772	0.0161368	0.01256081	0.620826	0.0322913	2.250099e-82	0.0648768	0.0262106	0.0133157	0.1195859	0.8579957	20	0.469726966292735	1.06702755849085	1.01359561515076	1.12327617992863	7107	ENSG00000077585
cg07396581	1	GPR137B	236309960	rs10924341	1	236307360	T	G	0.514911	-0.0307962	0.015645	0.04901776	-0.232293	0.0319729	3.721396e-13	0.132575	0.0697784	0.05744121	0.05744121	0.1868168	9	0.693484079868421	1.14176464522644	0.995818104579381	1.30910102868606	7107	ENSG00000077585
cg19623054	2	MYCN	16085728	rs4669037	2	16228929	T	C	0.356859	-0.00743112	0.0167403	0.6571105	0.636907	0.033756	2.09256e-79	-0.0116675	0.026291	0.6571993	0.2664703	0.1574973	20	0.963794046523828	0.988400301331263	0.938757712711369	1.04066804718983	4613	ENSG00000134323
cg04609952	2	MYCN	16085893	rs28672374	2	16229124	C	A	0.356859	-0.00707756	0.0167371	0.6723926	0.599228	0.0342217	1.198597e-68	-0.0118111	0.0279393	0.6724826	0.06589445	0.165495	20	0.964437654980045	0.988258377238385	0.935595430795346	1.043885624101	4613	ENSG00000134323
cg25074809	2	MYCN	16086016	rs4669037	2	16228929	T	C	0.356859	-0.00743112	0.0167403	0.6571105	0.635887	0.033676	1.588649e-79	-0.0116862	0.0263332	0.6571992	0.1370055	0.1597583	20	0.963794046523828	0.988381818418444	0.938662516241321	1.040734664565	4613	ENSG00000134323
cg26034934	2	SDC1	20420746	rs3771238	2	20414258	G	A	0.353877	0.0083439	0.0164202	0.6113492	0.310327	0.0351555	1.072851e-18	0.0268875	0.0530002	0.6119383	0.6119383	0.2157463	20	0.960377280504733	1.02725223038675	0.925896434854965	1.13970321637521	6382	ENSG00000115884
cg01298991	2	SDC1	20422849	rs7563245	2	20442631	C	A	0.389662	0.00425994	0.0161038	0.7913715	0.2506	0.0349776	7.801986e-13	0.016999	0.0643047	0.7915102	0.7915102	0.01895487	20	0.977973649031595	1.01714430518043	0.896696152290197	1.15377158128605	6382	ENSG00000115884
cg15339720	2	SDC1	20425649	rs10183906	2	20425509	T	C	0.0387674	-0.0513153	0.04352	0.2383504	0.769168	0.0865596	6.335324e-19	-0.0667154	0.0570766	0.2424543	0.461686	0.6832454	19	0.859152778903316	0.935461395768748	0.836452507015752	1.04618973059894	6382	ENSG00000115884
cg13003011	2	SDC1	20425680	rs9808229	2	20431545	A	C	0.0328032	-0.0798701	0.0502617	0.1120413	0.596589	0.0893376	2.423643e-11	-0.133878	0.0866009	0.1221243	0.1394202	0.4823968	20	0.773651289718999	0.87469677110018	0.738144433633344	1.03651048021467	6382	ENSG00000115884
cg22284448	2	CENPA	27008234	rs828272	2	26971882	A	G	0.259443	0.00625237	0.0182337	0.7316723	-0.471939	0.036499	3.040141e-38	-0.0132483	0.0386493	0.7317629	0.1202977	0.5180048	20	0.969421278868182	0.986839072455339	0.914844724598154	1.06449906605985	1058	ENSG00000115163
cg21360828	2	CENPA	27008380	rs13019017	2	27028135	G	A	0.316103	0.00810903	0.0173054	0.6393672	-0.377671	0.0349111	2.82705e-27	-0.0214712	0.0458644	0.639681	0.2051664	0.5285221	18	0.962313046545405	0.978757665284001	0.894611776577053	1.0708181944771	1058	ENSG00000115163
cg10480329	2	CENPA	27011850	rs11692689	2	27013618	C	T	0.333996	0.0255292	0.0163409	0.11822	0.269292	0.03375	1.474775e-15	0.094801	0.0618331	0.1252325	0.1252325	0.6132557	20	0.777107555205788	1.09944004478628	0.973953345874163	1.24109477851298	1058	ENSG00000115163
cg23562406	2	KHK	27319374	rs6754371	2	27315064	G	A	0.390656	0.0111602	0.0160861	0.4878208	0.186957	0.032715	1.098771e-08	0.0596938	0.0866732	0.490998	0.490998	0.6639927	20	0.939470365637133	1.0615114619678	0.895667819421538	1.25806304464165	3795	ENSG00000138030
cg05696406	2	SNX17	27599888	rs715326	2	27725761	T	C	0.368787	-0.0108872	0.0159905	0.4959637	0.379495	0.0317358	5.900878e-33	-0.0286886	0.0422045	0.4966607	0.6400286	0.9016855	20	0.940857324808624	0.971719010657637	0.894572418103145	1.05551861041683	9784	ENSG00000115234
cg09942743	2	ALK	29532008	rs74822228	2	29531307	A	G	0.0815109	-0.0103548	0.0278805	0.7103401	1.25464	0.0522789	2.852112e-127	-0.00825321	0.0222246	0.7103732	0.3930015	0.5658963	20	0.967086865501842	0.991780754235435	0.949506003450921	1.03593769907391	238	ENSG00000171094
cg17589866	2	ALK	29643465	rs114591556	2	29792396	G	T	0.0198807	0.040935	0.0632568	0.5175516	-2.22159	0.132887	9.710291e-63	-0.018426	0.028495	0.5178651	0.1132991	0.3049616	20	0.945323387914974	0.98174272086519	0.928415230138716	1.03813330359497	238	ENSG00000171094
cg04659901	2	ALK	29670421	rs4497832	2	29670877	T	C	0.441352	-0.0197326	0.0157711	0.2108662	0.242829	0.0321771	4.465654e-14	-0.0812612	0.0658338	0.217077	0.217077	0.9666026	20	0.845568387174195	0.921952845908199	0.810344795850155	1.04893257096379	238	ENSG00000171094
cg20954219	2	ALK	29745303	rs55905332	2	29793432	C	A	0.180915	-0.00568914	0.0197413	0.7732054	0.575997	0.039758	1.451314e-47	-0.00987702	0.03428	0.773249	0.6897218	0.03434289	20	0.974988631364799	0.990171597564826	0.925828913541891	1.05898592956367	238	ENSG00000171094
cg01412762	2	ALK	29751968	rs6547930	2	29672940	C	T	0.43837	-0.0191829	0.0157659	0.2237056	0.558168	0.0313364	5.692524e-71	-0.0343676	0.0283116	0.2247841	0.2789132	0.08158148	20	0.846516450205128	0.966216258250688	0.914060665589792	1.02134780857852	238	ENSG00000171094
cg14620184	2	ALK	29941470	rs6547943	2	29765945	T	G	0.425447	0.0266079	0.0158383	0.09296277	0.346729	0.0332631	1.92985e-25	0.0767397	0.0462686	0.09720252	0.3842746	0.6153414	20	0.7533333040441	1.07976097802665	0.986150049438289	1.18225798430286	238	ENSG00000171094
cg00073794	2	ALK	30041338	rs11897665	2	30041690	A	G	0.154076	0.016005	0.0221464	0.4698699	0.272203	0.0436729	4.582788e-10	0.058798	0.0819049	0.4728306	0.4728306	0.9236476	18	0.935425000179008	1.06056098578201	0.903268340636253	1.24524413616735	238	ENSG00000171094
cg21746633	2	ALK	30119103	rs6547982	2	30117102	G	A	0.291252	-0.0129514	0.0184106	0.4817597	-0.688129	0.0364391	1.534549e-79	0.0188212	0.0267731	0.4820635	0.8204772	0.806247	20	0.9369897984667	1.018999435229	0.966905922756969	1.07389956412337	238	ENSG00000171094
cg07470341	2	GALM	38892365	rs11896593	2	38925155	C	G	0.178926	0.00878415	0.0196902	0.6555121	-0.489232	0.04078	3.690487e-33	-0.017955	0.040275	0.6557347	0.7510557	0.727651	20	0.963726045000334	0.98220523059921	0.907652212168753	1.06288190794062	130589	ENSG00000143891
cg19391498	2	GALM	38892846	rs6729180	2	38920621	T	C	0.218688	0.00680718	0.018657	0.7152164	-0.751521	0.0378942	1.572725e-87	-0.00905787	0.0248298	0.7152625	0.6770519	0.7430806	20	0.967546879212012	0.990983028925598	0.943910168360274	1.04040341606292	130589	ENSG00000143891
cg05275752	2	GALM	38892887	rs6736259	2	38897754	T	C	0.171968	-0.00160676	0.0208801	0.9386619	-0.790552	0.042643	1.003719e-76	0.00203245	0.0264123	0.9386625	0.5058272	0.827861	20	0.995079625876102	1.0020345168265	0.951480907626557	1.05527411518573	130589	ENSG00000143891
cg01546378	2	GALM	38892901	rs6707421	2	38897781	G	A	0.166998	-0.00475129	0.0209934	0.8209502	-0.640187	0.0434449	3.807287e-49	0.00742172	0.0327965	0.8209709	0.7046756	0.8096433	20	0.981705544564155	1.00744932922426	0.944726869735114	1.07433606841201	130589	ENSG00000143891
cg08308459	2	GALM	38893161	rs6736259	2	38897754	T	C	0.171968	-0.00160676	0.0208801	0.9386619	-0.548619	0.0437325	4.240327e-36	0.00292873	0.0380601	0.9386631	0.8214692	0.8690546	20	0.995079625876102	1.00293302291962	0.930838891082923	1.08061089636303	130589	ENSG00000143891
cg05604112	2	GALM	38893237	rs7588762	2	38894870	C	T	0.121272	-0.00366254	0.0244977	0.8811548	-0.646707	0.0492004	1.833732e-39	0.00566337	0.0378831	0.8811624	0.3491552	0.7586915	20	0.987473348040047	1.00567943719705	0.933711751148067	1.08319417545875	130589	ENSG00000143891
cg23643435	2	GALM	38893251	rs7588762	2	38894870	C	T	0.121272	-0.00366254	0.0244977	0.8811548	-0.694556	0.0491277	2.221775e-45	0.00527321	0.035273	0.8811614	0.5040301	0.7442526	20	0.987473348040047	1.00528713784257	0.938134575110246	1.07724654471129	130589	ENSG00000143891
cg00359181	2	GALM	38893519	rs6761563	2	38891406	T	A	0.121272	-0.0059287	0.0244834	0.8086625	-0.82946	0.0508421	7.792012e-60	0.00714766	0.0295205	0.8086832	0.3414151	0.7101397	20	0.979867076158358	1.00717326549183	0.950551895916167	1.06716739094374	130589	ENSG00000143891
cg20799917	2	GALM	38894198	rs4670263	2	38895612	C	T	0.121272	-0.00578498	0.0244095	0.8126591	-0.465825	0.0525054	7.188962e-19	0.0124188	0.0524193	0.8127246	0.6040951	0.733922	14	0.980764921238809	1.01249623350847	0.913636007586208	1.12205365633217	130589	ENSG00000143891
cg00238510	2	GALM	38961590	rs78311747	2	38989443	T	C	0.0437376	-0.0155278	0.0361537	0.6675637	-1.27113	0.0673485	1.869913e-79	0.0122158	0.0284496	0.6676446	0.5429392	0.2222827	20	0.964115083190522	1.01229071763363	0.957389072321482	1.07034070748524	130589	ENSG00000143891
cg02541582	2	UGP2	64069798	rs4671073	2	64087270	T	A	0.202783	-0.00810875	0.0200233	0.6855027	-0.345628	0.0409035	2.916794e-17	0.0234609	0.0579995	0.685844	0.685844	0.08676941	20	0.965400465268874	1.02373827179764	0.913731860340264	1.14698862394154	7360	ENSG00000169764
cg19931529	2	UGP2	64072167	rs6731508	2	64094506	G	C	0.17992	-0.00599493	0.0202464	0.7671548	-0.29906	0.0414845	5.638306e-13	0.0200459	0.0677572	0.7673453	0.7673453	0.02202367	20	0.973917516658344	1.02024816834296	0.893366639337363	1.16515020728695	7360	ENSG00000169764
cg25195673	2	GFPT1	69614945	rs6735037	2	69660104	C	A	0.377734	-0.0139927	0.0158668	0.3778388	0.446993	0.0325192	5.419923e-43	-0.0313041	0.0355697	0.3788181	0.3449484	0.9753983	20	0.906590732851606	0.969180800376714	0.903914310818773	1.03915981036744	2673	ENSG00000198380
cg21346154	2	TGFA	70699808	rs3849384	2	70721985	T	G	0.382704	0.0113734	0.0162729	0.4846042	-0.188056	0.034255	4.021794e-08	-0.0604787	0.0872305	0.4881084	0.4881084	0.6723552	20	0.939403117482944	0.941313818789215	0.793381982806151	1.11682862057132	7039	ENSG00000163235
cg20097593	2	TGFA	70781679	rs11680093	2	70810066	T	C	0.457256	0.0165834	0.0157062	0.2910365	-0.242774	0.0329368	1.694817e-13	-0.068308	0.0653552	0.295939	0.295939	0.2970227	20	0.879853325856403	0.933972765660645	0.821680051046533	1.06161166488682	7039	ENSG00000163235
cg04737087	2	ANKRD53	71205052	rs6734489	2	71217621	A	G	0.304175	0.000775369	0.0168187	0.9632293	0.246724	0.0341974	5.405511e-13	0.00314266	0.0681695	0.96323	0.96323	0.5974782	12	0.997461904177447	1.00314760333299	0.877683209219003	1.14654707245472	79998	ENSG00000144031
cg01154254	2	ANKRD53	71205159	rs6734489	2	71217621	A	G	0.304175	0.000775369	0.0168187	0.9632293	0.307476	0.0345169	5.196249e-19	0.00252172	0.0546999	0.9632298	0.9632298	0.3741797	16	0.997461904177447	1.0025249022102	0.900603590802626	1.1159806487734	79998	ENSG00000144031
cg07903989	2	ANKRD53	71205335	rs6734489	2	71217621	A	G	0.304175	0.000775369	0.0168187	0.9632293	0.349003	0.034148	1.607937e-24	0.00222167	0.0481911	0.9632296	0.9632296	0.5436093	17	0.997461904177447	1.00222413973744	0.91189275775773	1.10150367762796	79998	ENSG00000144031
cg05472974	2	ANKRD53	71205399	rs2302561	2	71221822	G	A	0.322068	0.0136711	0.0172253	0.4273911	-0.403163	0.0361543	7.067427e-29	-0.0339096	0.0428335	0.4285581	0.4285581	0.7858764	19	0.922439232677524	0.966658886651133	0.888817581221573	1.05131741640095	79998	ENSG00000144031
cg05492660	2	ANKRD53	71205564	rs4852736	2	71217757	C	T	0.323062	0.0114582	0.0171762	0.5047099	-0.297046	0.0357594	9.833064e-17	-0.0385739	0.0580096	0.5060782	0.5060782	0.880463	16	0.943919595670214	0.962160598444247	0.858754052833454	1.07801880427123	79998	ENSG00000144031
cg23060872	2	ANKRD53	71205685	rs4852735	2	71215617	G	A	0.324056	0.0121348	0.017171	0.479751	-0.270847	0.0360733	5.992753e-14	-0.0448032	0.0636777	0.481686	0.481686	0.8910841	18	0.936923608243538	0.956185640651745	0.843992650805933	1.08329258378675	79998	ENSG00000144031
cg18006568	2	ANKRD53	71205891	rs4852735	2	71215617	G	A	0.324056	0.0121348	0.017171	0.479751	-0.593516	0.0352413	1.210886e-63	-0.0204456	0.0289564	0.4801373	0.6813705	0.8595071	20	0.93687369362664	0.979761994077288	0.92570456085087	1.03697616457239	79998	ENSG00000144031
cg15165122	2	ANKRD53	71206291	rs6734489	2	71217621	A	G	0.304175	0.000775369	0.0168187	0.9632293	0.483881	0.0340107	6.201206e-46	0.00160239	0.0347581	0.9632295	0.9632295	0.443525	19	0.997461904177447	1.00160367451286	0.935640941135139	1.07221678390917	79998	ENSG00000144031
cg00421335	2	ANKRD53	71206528	rs6734489	2	71217621	A	G	0.304175	0.000775369	0.0168187	0.9632293	0.221167	0.0347518	1.963161e-10	0.0035058	0.0760471	0.9632302	0.9632302	0.3201521	11	0.997461904177447	1.00351195250454	0.864549673745985	1.16481015423452	79998	ENSG00000144031
cg24573743	2	ANKRD53	71211981	rs68023366	2	71233863	G	C	0.260437	0.0151779	0.0184006	0.4094517	-0.483338	0.0390695	3.740479e-35	-0.0314022	0.0381544	0.4104901	0.5099146	0.6059888	20	0.917626144226999	0.969085728403554	0.899258428175955	1.04433510943051	79998	ENSG00000144031
cg19490001	2	ANKRD53	71212056	rs72832796	2	71215941	A	G	0.0606362	0.0152521	0.0341527	0.6551744	1.61012	0.0645176	1.826584e-137	0.00947266	0.0212147	0.655226	0.5591991	0.7415083	16	0.963716621915367	1.00951766764553	0.968401841819369	1.05237916459741	79998	ENSG00000144031
cg04076766	2	ANKRD53	71212157	rs7583998	2	71217538	A	G	0.22664	0.0145666	0.0191443	0.4467261	-0.582911	0.0403629	2.825772e-47	-0.0249894	0.0328882	0.4473559	0.3867973	0.8160354	18	0.927176586743398	0.975320250368193	0.914433736954555	1.04026082190092	79998	ENSG00000144031
cg22050950	2	ANKRD53	71212504	rs72832796	2	71215941	A	G	0.0606362	0.0152521	0.0341527	0.6551744	0.400096	0.0711843	1.903409e-08	0.0381211	0.0856304	0.6561879	0.6561879	0.7027773	6	0.963794046523828	1.03885703084771	0.878346177009923	1.22869998047425	79998	ENSG00000144031
cg15294778	2	HK2	75058623	rs581720	2	75039614	C	A	0.281312	0.00256446	0.0175734	0.8839778	0.370529	0.0364894	3.166897e-24	0.00692108	0.0474328	0.8839897	0.8839897	0.5529188	14	0.987839302313672	1.00694508602477	0.91755091445414	1.10504865756973	3099	ENSG00000159399
cg22276800	2	HK2	75059013	rs618832	2	75046849	G	A	0.468191	0.0109901	0.0156249	0.4818246	1.32894	0.0139632	0	0.00826983	0.0117577	0.4818366	0.7291185	0.484636	19	0.936923608243538	1.00830411950172	0.985333356569616	1.03181039251898	3099	ENSG00000159399
cg08729839	2	HK2	75059030	rs678350	2	75062870	G	A	0.264414	0.00700308	0.0176852	0.6921158	0.241685	0.0363948	3.123536e-11	0.0289761	0.0733047	0.6926339	0.6926339	0.5713165	9	0.966036115621287	1.02939999152133	0.891632602369486	1.18845401090997	3099	ENSG00000159399
cg05595692	2	HK2	75059313	rs640944	2	75046839	T	G	0.265408	0.00564617	0.0176076	0.748463	0.242873	0.0376803	1.151363e-10	0.0232475	0.0725869	0.7487632	0.7487632	0.5387674	6	0.971179418110498	1.02351982935908	0.887787537667949	1.18000399492323	3099	ENSG00000159399
cg23157190	2	HK2	75060880	rs13017332	2	75047384	T	C	0.192843	0.0108113	0.0195263	0.5797986	-0.275472	0.0393187	2.45007e-12	-0.0392465	0.0711041	0.5809772	0.8364776	0.7112702	9	0.9578196348847	0.96151366681323	0.836431595964465	1.10530082307878	3099	ENSG00000159399
cg10597191	2	HK2	75070244	rs3771791	2	75070216	A	G	0.280318	0.0150918	0.0171361	0.3784791	-0.507762	0.0356546	5.090209e-46	-0.0297222	0.0338128	0.3793889	0.7110254	0.7106032	15	0.906725923355132	0.970715160767215	0.908468296761235	1.03722708508668	3099	ENSG00000159399
cg11672772	2	HK2	75078286	rs3771783	2	75082895	A	G	0.167992	0.034946	0.0202578	0.08451595	-0.796129	0.0397499	3.112793e-89	-0.0438949	0.0255396	0.0856689	0.0716528	0.1750865	16	0.743796627570339	0.957054538619424	0.910325987133687	1.00618174460346	3099	ENSG00000159399
cg12077754	2	HK2	75089669	rs11694331	2	75082216	C	T	0.200795	0.0316299	0.0192657	0.1006371	-0.613436	0.0381536	3.634595e-58	-0.0515619	0.0315695	0.1024102	0.057213	0.3012321	16	0.756725700856766	0.949744858935868	0.892759438656036	1.01036769595291	3099	ENSG00000159399
cg16626875	2	HK2	75093247	rs3771785	2	75077194	T	C	0.16998	0.0294541	0.0202957	0.1467107	-0.44198	0.0421777	1.078729e-25	-0.0666413	0.0463582	0.150568	0.150568	0.4817264	10	0.802247782475391	0.935530716026458	0.854273932991921	1.02451647747662	3099	ENSG00000159399
cg12158889	2	SUCLG1	84663044	rs6719880	2	84673355	A	G	0.055666	0.0304765	0.0340344	0.3705404	-0.476708	0.0747889	1.840987e-10	-0.0639311	0.0720957	0.3752114	0.3752114	0.7962718	20	0.904979282136078	0.938069630301702	0.814452906108183	1.0804487585406	8802	ENSG00000163541
cg11223196	2	GPR45	105857809	rs6758290	2	105864826	T	C	0.520875	0.0188672	0.015684	0.2289924	0.247235	0.0314005	3.445795e-15	0.0763128	0.0641737	0.234377	0.234377	0.4373337	14	0.853539057005017	1.07930012644091	0.951735944392852	1.22396213970723	11250	ENSG00000135973
cg16345055	2	TGFBRAP1	105884718	rs62152061	2	105979374	T	G	0.0596421	0.0168794	0.0347455	0.6271082	-0.970766	0.0778011	9.900215e-36	-0.0173877	0.035819	0.627369	0.7995629	0.5665095	13	0.96140788673898	0.982762593707626	0.916133722225902	1.05423727143709	9392	ENSG00000135966
cg02079111	2	TGFBRAP1	105885981	rs2576746	2	105909559	G	A	0.337972	-0.00903137	0.0164923	0.5839588	-0.712456	0.034156	1.265033e-96	0.0126764	0.0231565	0.5840884	0.8130259	0.8437916	20	0.9578196348847	1.01275708613459	0.967818857401775	1.05978190822752	9392	ENSG00000135966
cg03985718	2	TGFBRAP1	105924245	rs2576738	2	105891644	C	A	0.37674	-0.00326234	0.0160671	0.8391001	-0.292536	0.0342053	1.205867e-17	0.0111519	0.054939	0.8391448	0.9479389	0.7416456	20	0.983480720040446	1.01121431423346	0.90798398336707	1.12618108693803	9392	ENSG00000135966
cg21778644	2	TGFBRAP1	105924383	rs2576738	2	105891644	C	A	0.37674	-0.00326234	0.0160671	0.8391001	-0.239879	0.0340276	1.794887e-12	0.0135999	0.0670077	0.8391659	0.8519487	0.7923533	17	0.983480720040446	1.01369279930269	0.888931417600808	1.15596442089032	9392	ENSG00000135966
cg17576375	2	TGFBRAP1	105924659	rs2576726	2	105936412	A	G	0.276342	-0.0113622	0.0174944	0.5160305	-0.238269	0.0258645	3.194936e-20	0.0476864	0.073605	0.5170701	0.5170701	0.918576	20	0.944656837020029	1.04884168699189	0.907937804476015	1.2116126004984	9392	ENSG00000135966
cg11346754	2	TGFBRAP1	105946772	rs13027039	2	105939151	C	G	0.236581	0.00399125	0.0187001	0.8309879	0.539197	0.0376939	2.047765e-46	0.00740222	0.0346853	0.8310065	0.3613262	0.8525443	20	0.98289462284133	1.00742968415388	0.941217557429907	1.07829965612383	9392	ENSG00000135966
cg06589051	2	TGFBRAP1	105946882	rs2679842	2	105961703	G	A	0.511928	-0.00647797	0.0156417	0.6787661	0.674493	0.0297924	1.759616e-113	-0.0096042	0.0231942	0.6788169	0.6485831	0.779888	20	0.96449888732624	0.990441773033034	0.946423787417456	1.0365070265675	9392	ENSG00000135966
cg08023751	2	MERTK	112655112	rs7604403	2	112656652	A	G	0.2833	-0.000240937	0.0170564	0.9887295	-0.748592	0.0331736	9.380934e-113	0.000321854	0.0227846	0.9887295	0.5409471	0.7735504	20	0.999548482714484	1.00032190580056	0.956632511307458	1.04600659437849	10461	ENSG00000153208
cg14900246	2	MERTK	112655153	rs6736093	2	112655242	G	A	0.284294	-0.000994689	0.0170584	0.9535011	-0.859586	0.0317212	1.036682e-161	0.00115717	0.019845	0.9535012	0.3368592	0.7563452	20	0.996205628508827	1.00115783977953	0.962964212873182	1.04086632374573	10461	ENSG00000153208
cg09745087	2	MERTK	112656917	rs35507976	2	112656063	C	T	0.284294	-0.000935766	0.0170961	0.9563491	0.212493	0.0345181	7.460834e-10	-0.00440375	0.080458	0.9563508	0.9563508	0.754661	20	0.996486884878018	0.995605932289023	0.850354948663397	1.16566755325777	10461	ENSG00000153208
cg17354880	2	MERTK	112658759	rs1516629	2	112658779	G	A	0.258449	0.0101146	0.0180974	0.5762314	-0.519406	0.0368191	3.441605e-45	-0.0194734	0.0348699	0.5765304	0.7917091	0.8134628	20	0.957057254081094	0.980714981860229	0.915927190335981	1.05008551530423	10461	ENSG00000153208
cg06682024	2	MERTK	112664134	rs7604403	2	112656652	A	G	0.2833	-0.000240937	0.0170564	0.9887295	0.217626	0.0348734	4.363057e-10	-0.00110712	0.0783752	0.9887296	0.9887296	0.886298	20	0.999548482714484	0.998893492631241	0.856652855393242	1.16475209688411	10461	ENSG00000153208
cg05979619	2	MERTK	112704577	rs6742470	2	112705490	C	T	0.454274	-0.010982	0.0156993	0.4842261	0.273114	0.0312237	2.190956e-18	-0.0402103	0.0576661	0.485618	0.485618	0.6382717	20	0.938815610695782	0.96058740637776	0.857927350633893	1.07553182050879	10461	ENSG00000153208
cg23851026	2	LCT	136556271	rs3769013	2	136556182	T	C	0.220676	0.0206876	0.0252177	0.4120107	1.08387	0.0497046	2.028643e-105	0.0190869	0.0232829	0.4123413	0.1054338	0.5451054	20	0.91807527353675	1.01927021935102	0.973801705352711	1.06686173822172	3938	ENSG00000115850
cg25344623	2	LCT	136566232	rs1470457	2	136581848	G	A	0.372763	-0.0196044	0.0203365	0.3350456	-0.250183	0.0429146	5.550226e-09	0.0783604	0.0823905	0.341561	0.341561	0.05765066	20	0.89282651305759	1.08151236549722	0.920236128921388	1.27105311339424	3938	ENSG00000115850
cg15123519	2	LCT	136567270	rs1470457	2	136581848	G	A	0.372763	-0.0196044	0.0203365	0.3350456	-0.405019	0.0422542	9.219998e-22	0.0484037	0.0504645	0.3374771	0.3374771	0.03429688	20	0.8913983475004	1.04959429102314	0.950747539627393	1.1587178823309	3938	ENSG00000115850
cg20242066	2	LCT	136595261	rs2322659	2	136555659	T	C	0.361829	-0.0192191	0.0203155	0.3441326	0.824744	0.0410465	8.512351e-90	-0.0233031	0.0246598	0.3446668	0.1560117	0.01790903	20	0.893551945305386	0.976966320400272	0.930869384002758	1.0253459911768	3938	ENSG00000115850
cg17600630	2	ARHGAP15	144053418	rs7601485	2	144053438	T	A	0.527833	0.0238989	0.0157075	0.1281354	0.665413	0.0298287	3.103753e-110	0.0359159	0.0236605	0.1290221	0.2995003	0.4912659	20	0.781299234918889	1.03656866740017	0.989595821822479	1.08577115883226	55843	ENSG00000075884
cg12058385	2	ARHGAP15	144448686	rs16822931	2	144450292	A	G	0.200795	-0.064903	0.0207391	0.001751045	0.321927	0.0410958	4.742244e-15	-0.201608	0.0693724	0.003658834	0.003658834	0.1307069	20	0.238877515707101	0.817415291941231	0.713496388318694	0.936469715107964	55843	ENSG00000075884
cg21339799	2	ARHGAP15	144486573	rs6430042	2	144488368	A	G	0.23161	-0.0441659	0.0194926	0.02346499	-0.265854	0.03949	1.671116e-11	0.166128	0.0773618	0.03175994	0.0647234	0.1574045	17	0.620066152929353	1.18072422475196	1.01460449047689	1.374042504248	55843	ENSG00000075884
cg04284463	2	RPRM	154335766	rs11682518	2	154223946	T	G	0.350895	0.00552918	0.015998	0.7296306	-0.297673	0.0322043	2.390817e-20	-0.0185747	0.053781	0.729812	0.8629746	0.9605853	20	0.969169860130535	0.981596746576055	0.883392685319016	1.09071785277545	56475	ENSG00000177519
cg25925441	2	RPRM	154336045	rs4294952	2	154326773	A	G	0.275348	0.00420528	0.0182535	0.8177949	0.666019	0.0366794	1.113291e-73	0.00631405	0.0274091	0.8178093	0.9523583	0.959678	20	0.981532999712853	1.00633402563395	0.953698413423396	1.0618746522954	56475	ENSG00000177519
cg03564320	2	RPRM	154336148	rs4294952	2	154326773	A	G	0.275348	0.00420528	0.0182535	0.8177949	0.589933	0.0369483	2.189611e-57	0.00712841	0.0309449	0.8178135	0.8362449	0.9586272	20	0.981532999712853	1.00715387759308	0.947883576374868	1.0701302970457	56475	ENSG00000177519
cg22392178	2	RPRM	154336306	rs16833093	2	154279449	C	A	0.280318	0.0103389	0.0180442	0.5666607	0.368858	0.0370591	2.440749e-23	0.0280295	0.0490001	0.5673021	0.5673021	0.8551636	20	0.955808873011864	1.0284260225416	0.93425048078063	1.13209477072679	56475	ENSG00000177519
cg21821913	2	RPRM	154336341	rs4294952	2	154326773	A	G	0.275348	0.00420528	0.0182535	0.8177949	0.47272	0.037015	2.379285e-37	0.00889592	0.03862	0.817824	0.7296544	0.9763623	20	0.981532999712853	1.00893560629105	0.935382932557664	1.08827200305918	56475	ENSG00000177519
cg04915300	2	GPD2	157314925	rs298281	2	157350543	G	A	0.456262	-0.0104632	0.015804	0.5079326	-0.355482	0.0315885	2.225066e-29	0.0294338	0.0445348	0.5086652	0.5086652	0.7057682	20	0.944226861927751	1.02987125573804	0.943787345321719	1.12380697691374	2820	ENSG00000115159
cg19062174	2	GPD2	157323390	rs298308	2	157288615	G	C	0.451292	-0.00873788	0.0158194	0.5807071	-0.584982	0.031322	7.704401e-78	0.014937	0.0270544	0.5808725	0.3719023	0.5806474	20	0.9578196348847	1.0150491145071	0.962626662572947	1.07032637357847	2820	ENSG00000115159
cg12807206	2	GPD2	157324457	rs298309	2	157288358	C	T	0.451292	-0.00876616	0.0158197	0.5794903	-0.334386	0.0324478	6.663407e-25	0.0262157	0.047378	0.5800375	0.5800375	0.4477351	20	0.9578196348847	1.02656235409377	0.935527086174322	1.12645617899958	2820	ENSG00000115159
cg23836163	2	GPD2	157393600	rs3769359	2	157394443	T	G	0.281312	0.00250788	0.0175263	0.8862172	0.341476	0.035911	1.925844e-21	0.00734423	0.0513309	0.88623	0.88623	0.7169104	20	0.987972280981637	1.00737126500037	0.910952672704296	1.11399515688985	2820	ENSG00000115159
cg06269299	2	G6PC2	169756942	rs540524	2	169756930	G	A	0.367793	0.00289095	0.0162736	0.8590005	0.313316	0.0335895	1.080705e-20	0.00922694	0.0519493	0.8590258	0.8590258	0.9420543	20	0.986043812505865	1.00926963943822	0.911563804374034	1.11744806035958	57818	ENSG00000152254
cg01111179	2	G6PC2	169757561	rs6730651	2	169758357	C	T	0.0904573	-0.0104123	0.025877	0.6874069	-1.99728	0.0339963	0	0.00521325	0.0129565	0.6874138	0.9739758	0.7431955	20	0.965658241902068	1.00522686263285	0.980020793191756	1.03108123049893	57818	ENSG00000152254
cg00689835	2	G6PC2	169757618	rs6730651	2	169758357	C	T	0.0904573	-0.0104123	0.025877	0.6874069	-0.313921	0.0533241	3.931909e-09	0.0331686	0.082624	0.6880962	0.6880962	0.7340573	19	0.965975270819073	1.03372481055288	0.87917224927485	1.21544667138205	57818	ENSG00000152254
cg09281979	2	DCAF17	172289850	rs13024497	2	172303911	A	G	0.170974	-0.000985352	0.0207486	0.9621227	-0.479843	0.0426349	2.195708e-29	0.00205349	0.0432408	0.962123	0.2214047	0.145335	20	0.997262535345626	1.00205559985453	0.920628695180042	1.09068447513843	80067	ENSG00000115827
cg25300805	2	NUP35	183988933	rs72892631	2	183980634	T	C	0.0516899	0.0107507	0.0381191	0.7779211	-0.58572	0.0765242	1.947505e-14	-0.0183547	0.0651249	0.7780678	0.7780678	0.3246247	20	0.976430496134696	0.981812721616685	0.86415813180697	1.11548591033069	129401	ENSG00000163002
cg04508606	2	CRYGB	209010890	rs2289917	2	209010891	A	G	0.398608	-0.00949192	0.0158918	0.5503177	-0.979502	0.0253999	0	0.00969056	0.0162263	0.5503655	0.1941597	0.352391	20	0.953630791637985	1.0097376655132	0.978129711887545	1.0423670202069	1419	ENSG00000182187
cg06181187	2	CRYGB	209010896	rs2289917	2	209010891	A	G	0.398608	-0.00949192	0.0158918	0.5503177	-1.04359	0.024931	0	0.00909543	0.0152295	0.5503583	0.06825705	0.2897819	20	0.953630791637985	1.00913691911516	0.979459500077101	1.03971355777454	1419	ENSG00000182187
cg17314180	2	CRYGB	209011053	rs6729051	2	209025027	T	G	0.186879	0.026095	0.0210608	0.2153337	0.240461	0.0420314	1.05915e-08	0.108521	0.0896159	0.2259119	0.2259119	0.4138814	20	0.847168991957546	1.11462831548719	0.935077220811999	1.32865634413268	1419	ENSG00000182187
cg14772913	2	IDH1	209120237	rs1370376	2	209285819	C	G	0.218688	0.0196031	0.0196559	0.3186122	-0.828046	0.0383263	1.60647e-103	-0.0236739	0.023763	0.3191273	0.7931839	0.3467982	20	0.885702604453407	0.976604128443206	0.932161328525695	1.02316583461017	3417	ENSG00000138413
cg23547073	2	ABCB6	220083306	rs11689596	2	220093423	T	G	0.0944334	0.0429895	0.0261579	0.1002875	0.686387	0.0520654	1.096708e-39	0.0626315	0.0384045	0.1029245	0.1564142	0.5913085	20	0.756725700856766	1.06463444914336	0.987438245860278	1.14786571722803	10058	ENSG00000115657
cg27486695	2	ABCB6	220083502	rs2071385	2	220118782	G	T	0.0924453	0.0455164	0.0262763	0.08323394	0.573884	0.0522086	4.168871e-28	0.0793129	0.0463518	0.0870615	0.0870615	0.4572997	20	0.744337997750643	1.08254299678559	0.988529663720271	1.18549739365347	10058	ENSG00000115657
cg24775454	2	ABCB6	220083696	rs10166888	2	220136836	G	T	0.122266	0.0409757	0.0245219	0.09472486	0.477531	0.0486537	9.713471e-23	0.0858074	0.0520903	0.09950025	0.09950025	0.7169691	20	0.754673468704319	1.08959645181805	0.983842369853996	1.20671813309959	10058	ENSG00000115657
cg08290072	2	ABCB6	220083701	rs2891733	2	220135208	C	T	0.0974155	0.0450456	0.025515	0.07748722	0.488507	0.0509094	8.341546e-22	0.0922107	0.0531072	0.0825086	0.0825086	0.8895923	20	0.739096638388497	1.09659585048682	0.988190869637935	1.21689290627174	10058	ENSG00000115657
cg18014247	2	ABCB6	220083722	rs11689596	2	220093423	T	G	0.0944334	0.0429895	0.0261579	0.1002875	0.432704	0.0513394	3.507286e-17	0.0993509	0.0615908	0.1067269	0.1067269	0.6684389	20	0.759461787975434	1.10445378440364	0.978859590583953	1.24616254835468	10058	ENSG00000115657
cg07100128	2	ABCB6	220083833	rs939574	2	220118531	G	C	0.0944334	0.0429422	0.0262262	0.1015515	0.342457	0.0514781	2.882008e-11	0.125394	0.078868	0.1118513	0.1118513	0.7678784	20	0.762562580244881	1.1335950015216	0.971234554625709	1.32309710497274	10058	ENSG00000115657
cg26544277	2	ABCB6	220083865	rs11689596	2	220093423	T	G	0.0944334	0.0429895	0.0261579	0.1002875	0.409207	0.0520552	3.810023e-15	0.105056	0.0653054	0.107686	0.107686	0.8375724	20	0.760090387280889	1.11077281189151	0.977318595886897	1.26245038703854	10058	ENSG00000115657
cg23153680	2	ABCB6	220083916	rs11689596	2	220093423	T	G	0.0944334	0.0429895	0.0261579	0.1002875	0.653848	0.0536404	3.537847e-34	0.0657485	0.0403681	0.1033714	0.2010589	0.5047724	20	0.756725700856766	1.06795809192767	0.986716044976587	1.15588926715066	10058	ENSG00000115657
cg06716437	2	ABCB6	220083951	rs11689596	2	220093423	T	G	0.0944334	0.0429895	0.0261579	0.1002875	0.632587	0.0531746	1.235492e-32	0.0679583	0.0417434	0.1035249	0.1035249	0.3819469	20	0.756725700856766	1.07032067517602	0.98623682657123	1.16157328224299	10058	ENSG00000115657
cg03267697	2	GMPPA	220362212	rs2280039	2	220363488	G	A	0.353877	0.00864795	0.0163999	0.5979733	-0.381534	0.0334477	3.863486e-30	-0.0226663	0.0430301	0.5983639	0.5983639	0.9276264	20	0.959649427421078	0.977588650682034	0.898520914410942	1.06361416258057	29926	ENSG00000144591
cg24044052	2	SP140L	231191662	rs1107230	2	231190636	G	T	0.43837	-0.000934706	0.0159692	0.953325	0.276969	0.0340022	3.773342e-16	-0.00337476	0.0576584	0.9533262	0.9533262	0.8514095	20	0.996205628508827	0.99663092810207	0.890132256933732	1.11587148888543	93349	ENSG00000185404
cg17209284	2	SP140L	231235574	rs182059224	2	231223126	A	G	0.00894632	-0.0446582	0.0721772	0.5360942	-0.926739	0.163863	1.553235e-08	0.0481885	0.0783477	0.538515	0.538515	0.5227617	4	0.950116622271501	1.04936844263387	0.89998877136209	1.22354207456306	93349	ENSG00000185404
cg02653521	2	GPC1	241373820	rs9973786	2	241373780	G	A	0.153082	-0.00584311	0.0234025	0.8028357	-0.778749	0.0471252	2.420733e-61	0.0075032	0.0300548	0.8028577	0.6921004	0.05693925	20	0.979257823651743	1.00753141953992	0.949894637911326	1.06866542966514	2817	ENSG00000063660
cg10764101	2	GPC1	241374174	rs6758251	2	241334255	C	T	0.385686	0.0226547	0.0160909	0.1591548	-0.261047	0.0331069	3.146137e-15	-0.0867841	0.0626148	0.1657473	0.1530801	0.6736557	19	0.818276410911809	0.916875027584085	0.810982252973094	1.03659459023354	2817	ENSG00000063660
cg09794923	2	GPC1	241374949	rs144149246	2	241375632	G	A	0.0864811	0.0174969	0.0243126	0.471732	0.713815	0.0477043	1.274477e-50	0.0245118	0.0340994	0.4722438	0.1638113	0.4816889	20	0.935188926669865	1.02481468384912	0.958560092641495	1.09564871758705	2817	ENSG00000063660
cg13393505	2	GPC1	241386846	rs13390118	2	241397331	G	C	0.163022	-0.0358127	0.0222911	0.1081439	0.354368	0.0459054	1.167528e-14	-0.101061	0.0642516	0.1157446	0.1157446	0.9599628	12	0.765184824952476	0.903877894652591	0.796925455447309	1.02518402801304	2817	ENSG00000063660
cg09996298	2	GPC1	241386947	rs62187175	2	241386948	A	G	0.190855	-0.0285881	0.0198183	0.1491585	-0.290161	0.0400934	4.582949e-13	0.098525	0.0696446	0.1571617	0.1571617	0.1259678	20	0.80984560708993	1.10354199259935	0.962733720311566	1.26494471289116	2817	ENSG00000063660
cg08347226	2	GPC1	241388722	rs2844	2	241388981	A	T	0.355865	0.00371394	0.0165315	0.822245	-0.189549	0.0337113	1.879852e-08	-0.0195936	0.0872845	0.8223844	0.8223844	0.4480589	9	0.981974810796323	0.980597107003831	0.826404248679353	1.16355970797698	2817	ENSG00000063660
cg00393340	2	GPC1	241388772	rs115136771	2	241392666	A	G	0.116302	-0.0166491	0.0241141	0.4899238	-0.355371	0.0520023	8.271556e-12	0.0468499	0.0682015	0.4921249	0.4921249	0.864458	14	0.939990742598913	1.0479646977726	0.916837491488825	1.19784587560249	2817	ENSG00000063660
cg02593227	2	GPC1	241399741	rs13406305	2	241479946	A	G	0.166004	0.0254789	0.0217546	0.24152	-0.30102	0.0428021	2.023978e-12	-0.0846419	0.0732649	0.2479735	0.2479735	0.7500738	20	0.86180229102618	0.918841262550524	0.795932334229856	1.06072995084734	2817	ENSG00000063660
cg01889773	2	GPC1	241404021	rs3792214	2	241406701	G	C	0.400596	0.0267742	0.0160261	0.09478841	-0.284585	0.0330274	6.895254e-18	-0.0940817	0.0573627	0.1009805	0.2523527	0.5725429	20	0.755546032007705	0.910208395177028	0.813416018857964	1.01851857283795	2817	ENSG00000063660
cg21879648	2	GPC1	241404072	rs10188712	2	241404758	G	A	0.410537	0.0241674	0.0159767	0.1303647	0.736917	0.029566	4.036679e-137	0.0327953	0.0217203	0.1310722	0.4963054	0.8580241	20	0.783274846692572	1.03333899309841	0.990271146499715	1.07827990185508	2817	ENSG00000063660
cg17676994	2	GPC1	241405196	rs115555688	2	241419814	T	C	0.026839	0.08146	0.0440669	0.06452239	-1.42085	0.0912228	1.066227e-54	-0.0573319	0.0312321	0.06640648	0.3999451	0.6900767	15	0.710552877269929	0.944280610616258	0.888210232233195	1.00389056467401	2817	ENSG00000063660
cg07119001	2	RNPEPL1	241512404	rs3749164	2	241525691	A	G	0.10835	0.0352459	0.0249246	0.1573323	0.491433	0.0487929	7.360038e-24	0.0717206	0.0512156	0.1614038	0.7841761	0.7627246	20	0.817128391643668	1.07435512730292	0.971744882048975	1.18780037938383	57140	ENSG00000142327
cg16361013	2	RNPEPL1	241513650	rs56352308	2	241526053	T	A	0.159046	0.0313222	0.0207236	0.1306798	0.274843	0.0417524	4.620119e-11	0.113964	0.0773636	0.1407254	0.1407254	0.7015921	16	0.794133239982935	1.1207117785339	0.963031982901295	1.30420890774646	57140	ENSG00000142327
cg00331740	2	RNPEPL1	241513689	rs3828345	2	241536819	A	C	0.159046	0.0308975	0.0207004	0.1355409	0.231769	0.041543	2.418957e-08	0.133312	0.092456	0.1493327	0.1493327	0.8723733	17	0.800574226482278	1.14260643593175	0.953227427540291	1.36960963324512	57140	ENSG00000142327
cg18657700	2	AGXT	241807708	rs5013752	2	241815856	T	G	0.200795	-0.0294247	0.0190332	0.1221125	-0.358639	0.0386756	1.810011e-20	0.0820455	0.0538032	0.1272791	0.2031828	0.02124421	20	0.779919213139093	1.0855051991925	0.976863087869753	1.20622997440052	189	ENSG00000172482
cg24371033	2	AGXT	241807924	rs10201556	2	241805008	C	T	0.39165	0.043714	0.0161186	0.006687413	-0.190509	0.0343317	2.871749e-08	-0.229459	0.0941722	0.01482658	0.01482658	0.1569525	16	0.495246769580172	0.794963561475704	0.660976817239773	0.956110785720469	189	ENSG00000172482
cg18315762	2	AGXT	241808004	rs7600847	2	241800707	C	A	0.393638	0.0463189	0.0160552	0.003914409	-0.672971	0.032202	5.536723e-97	-0.0688275	0.0240834	0.004264883	0.01074687	0.1991165	20	0.258148559735105	0.933487692817465	0.890447651049534	0.978608087308211	189	ENSG00000172482
cg11385353	2	AGXT	241808113	rs10196315	2	241810957	T	C	0.393638	0.0459566	0.0160365	0.004160226	-0.245639	0.0334345	2.029233e-13	-0.18709	0.0700757	0.007588955	0.007588955	0.5417147	20	0.354672201935598	0.829369089808276	0.72293325920794	0.951475227302494	189	ENSG00000172482
cg16358738	2	AGXT	241808595	rs11686679	2	241803100	G	A	0.204771	-0.0333677	0.0191871	0.08202254	-0.431358	0.0387343	8.349699e-29	0.0773551	0.0450198	0.085752	0.1123636	0.02992054	20	0.74412678370565	1.08042566743649	0.989175305261508	1.18009377776265	189	ENSG00000172482
cg20515206	2	AGXT	241817477	rs73105774	2	241849246	T	C	0.185885	-0.0403464	0.0197724	0.04129644	0.289936	0.0401042	4.845515e-13	-0.139156	0.0708602	0.04955137	0.04955137	0.6897673	20	0.674913386637807	0.870092283474196	0.757265021773879	0.999730028448879	189	ENSG00000172482
cg14675963	2	HDLBP	242167043	rs2013250	2	242139491	C	T	0.200795	0.00587327	0.0196703	0.7652562	0.26948	0.0401507	1.923532e-11	0.0217948	0.0730658	0.7654813	0.7654813	0.8245918	17	0.973577454799507	1.02203404156622	0.885667068662385	1.17939756267303	3069	ENSG00000115677
cg02631868	2	HDLBP	242190788	rs145049499	2	242263945	A	G	0.00994036	0.0625404	0.0936936	0.5044533	-6.45661	0.177461	7.831072e-290	-0.00968625	0.0145137	0.5045251	0.6148439	0.7222568	20	0.943749270226024	0.990360510619392	0.962584810400743	1.01893768777213	3069	ENSG00000115677
cg13145289	2	HDLBP	242210216	rs3771344	2	242204175	A	G	0.198807	-0.0383865	0.0189205	0.04247549	0.388167	0.0382178	3.09334e-24	-0.0988917	0.0497061	0.04664305	0.04664305	0.7788068	20	0.666000410507779	0.905840805270698	0.821752802532048	0.998533332609431	3069	ENSG00000115677
cg09564509	2	HDLBP	242210639	rs10933542	2	242188000	C	T	0.184891	-0.0404378	0.0191143	0.03438068	0.431498	0.0382667	1.722591e-29	-0.0937149	0.0450704	0.03758985	0.0848018	0.3540762	20	0.639170830823893	0.910542320854604	0.833557257408102	0.994637513738754	3069	ENSG00000115677
cg08645257	2	HDLBP	242211290	rs73018185	2	242241706	T	C	0.189861	0.0214004	0.0199314	0.2829559	0.534827	0.0422172	8.840422e-37	0.0400137	0.0374006	0.2846791	0.6334478	0.6763703	20	0.874190122073641	1.04082503339767	0.96725658641604	1.11998901363004	3069	ENSG00000115677
cg14842376	2	HDLBP	242211374	rs12618809	2	242249122	A	G	0.190855	0.0207832	0.0199318	0.29708	0.648757	0.0344893	6.211587e-79	0.0320354	0.0307702	0.2978211	0.7678635	0.337478	20	0.881116227367809	1.03255405707177	0.972121782239524	1.09674312442541	3069	ENSG00000115677
cg17240976	2	HDLBP	242248764	rs71430325	2	242248765	A	G	0.265408	0.0204182	0.0188041	0.2775508	-1.5269	0.016623	0	-0.0133723	0.012316	0.2775844	0.8655047	0.2536638	20	0.873214507398591	0.986716711996859	0.963183186939387	1.01082523338851	3069	ENSG00000115677
cg06870118	3	TTLL3	9850429	rs6790231	3	9855904	T	C	0.124254	-0.0200888	0.0211818	0.3429263	-1.75674	0.0208909	0	0.0114353	0.0120582	0.342957	0.3789086	0.9235432	20	0.893005986149115	1.01150093298207	0.987875331389637	1.03569155430207	26140	ENSG00000214021
cg12151656	3	TTLL3	9850558	rs3806667	3	9860880	G	T	0.100398	-0.0107506	0.0249529	0.6665878	0.446072	0.0527612	2.801959e-17	-0.0241006	0.0560118	0.6669939	0.7792614	0.2587355	20	0.964115083190522	0.976187500355523	0.874691760851424	1.08946040022461	26140	ENSG00000214021
cg00054472	3	TTLL3	9852352	rs3806667	3	9860880	G	T	0.100398	-0.0107506	0.0249529	0.6665878	0.681828	0.0525093	1.490221e-38	-0.0157673	0.0366172	0.6667602	0.8189257	0.2103114	20	0.964115083190522	0.984356353129627	0.916184961185551	1.0576002346653	26140	ENSG00000214021
cg20712659	3	SEC13	10360004	rs40608	3	10341836	C	T	0.23161	-0.010409	0.0184585	0.5728129	0.687875	0.0370313	5.076264e-77	-0.0151321	0.0268465	0.5729896	0.4299636	0.3825626	20	0.956266628299932	0.984981814910766	0.934492909121755	1.03819854194153	6396	ENSG00000157020
cg07124366	3	SEC13	10361044	rs35682	3	10328782	G	A	0.461233	-0.0083132	0.0156676	0.5956973	0.327067	0.0316963	5.794491e-25	-0.0254174	0.0479666	0.5961826	0.5961826	0.9037393	20	0.959649427421078	0.974902902619825	0.887424407418375	1.07100465300644	6396	ENSG00000157020
cg25929976	3	PPARG	12328656	rs62242116	3	12316326	A	G	0.0715706	0.0846862	0.0261465	0.001199868	-0.350555	0.0558519	3.462779e-10	-0.241578	0.0839316	0.003998618	0.003998618	0.5055904	20	0.249519994612264	0.785387541171563	0.666254242361769	0.925823132684202	5468	ENSG00000132170
cg23514324	3	PPARG	12329213	rs2920502	3	12329195	C	G	0.316103	-0.0507221	0.0170978	0.003011258	0.547538	0.0339623	1.788754e-58	-0.0926367	0.031751	0.003527327	0.008818404	0.7420099	20	0.233869571384538	0.911524597034879	0.856527666440012	0.970052834899046	5468	ENSG00000132170
cg04632671	3	PPARG	12329826	rs11709077	3	12336507	A	G	0.119284	-0.0077986	0.0240161	0.7453901	-0.348151	0.0492914	1.62801e-12	0.0224001	0.0690547	0.7456495	0.7456495	0.3436107	16	0.97078331614333	1.02265286603992	0.893197898317284	1.17087029245131	5468	ENSG00000132170
cg04908300	3	PPARG	12330532	rs62242116	3	12316326	A	G	0.0715706	0.0846862	0.0261465	0.001199868	-0.407959	0.0565946	5.660013e-13	-0.207585	0.0702635	0.003132965	0.002805064	0.5508164	20	0.221511359427195	0.812544172583029	0.708006885537681	0.932516400454556	5468	ENSG00000132170
cg01562813	3	NUP210	13420826	rs74442162	3	13383649	A	G	0.12326	0.00880138	0.0231893	0.7042833	-1.00937	0.0477173	2.57998e-99	-0.00871966	0.0229777	0.7043286	0.978883	0.7819755	20	0.966372197821811	0.991318245979495	0.947663353629078	1.03698413687579	23225	ENSG00000132182
cg18313416	3	NUP210	13420961	rs74442162	3	13383649	A	G	0.12326	0.00880138	0.0231893	0.7042833	-1.25061	0.0449633	2.937471e-170	-0.00703768	0.0185441	0.7043095	0.7930422	0.5992663	20	0.966372197821811	0.992987026477156	0.957543511634043	1.02974248456793	23225	ENSG00000132182
cg17336044	3	NUP210	13431720	rs6783570	3	13431721	A	G	0.0337972	0.0361992	0.0442706	0.4135397	-3.77811	0.055687	0	-0.00958129	0.0117185	0.4135736	0.4357309	0.1864731	20	0.918548352917438	0.990464464313981	0.967974485507243	1.01347697667331	23225	ENSG00000132182
cg20945261	3	NUP210	13460618	rs7629627	3	13456382	T	G	0.119284	0.0492105	0.0235729	0.03683503	0.496959	0.0500345	3.011298e-23	0.0990232	0.0484707	0.04105731	0.01452898	0.6526532	20	0.650348184329575	1.10409191419416	1.0040287215682	1.21412757304884	23225	ENSG00000132182
cg24642820	3	NUP210	13462465	rs7628923	3	13439005	G	A	0.125249	0.0411237	0.023086	0.07485915	-0.543	0.0493062	3.315183e-28	-0.0757343	0.0430683	0.07866736	0.07866736	0.833662	20	0.730367270636773	0.927062494343348	0.852017537878704	1.00871734466628	23225	ENSG00000132182
cg14473743	3	NUP210	13462496	rs7628923	3	13439005	G	A	0.125249	0.0411237	0.023086	0.07485915	-0.547982	0.049175	7.703151e-29	-0.0750458	0.042664	0.07857849	0.2044481	0.855349	20	0.730240324251337	0.9277009966499	0.853280249268591	1.00861251613749	23225	ENSG00000132182
cg08926287	3	SLC6A6	14443694	rs9855606	3	14292955	A	G	0.472167	0.0222989	0.0157899	0.1578836	0.19973	0.0322684	6.030059e-10	0.111645	0.0810878	0.1685607	0.1685607	0.4830325	20	0.819814617768504	1.11811585905147	0.953813529861522	1.31072063366926	6533	ENSG00000131389
cg22254681	3	SLC6A6	14444041	rs4289328	3	12806434	A	G	0.323062	-0.000874682	0.0162418	0.9570517	0.282709	0.0328129	6.94673e-18	-0.00309393	0.0574517	0.9570525	0.9570525	0.4190592	20	0.996592017006481	0.996910851269181	0.890743063307992	1.11573279244792	6533	ENSG00000131389
cg24283093	3	SLC6A6	14481550	rs893084	3	14481274	A	T	0.250497	0.0131199	0.0182834	0.473013	-0.52468	0.0375286	2.041347e-44	-0.0250055	0.0348926	0.473595	0.5171303	0.1478311	14	0.935425000179008	0.975304547838568	0.910833653581983	1.04433883980219	6533	ENSG00000131389
cg16303742	3	COLQ	15540471	rs983268	3	15548586	G	C	0.32505	0.0183947	0.0165051	0.2650708	1.08716	0.0253689	0	0.0169199	0.0151869	0.2652324	0.977139	0.77723	20	0.86897955937686	1.01706385224784	0.987235739094483	1.04779318513936	8292	ENSG00000206561
cg21174565	3	COLQ	15540542	rs67821448	3	15560336	C	T	0.32505	0.016849	0.0165197	0.3077599	-0.297787	0.0329438	1.577343e-19	-0.0565807	0.0558268	0.3108202	0.3108202	0.7816757	20	0.884210824354943	0.944990220707133	0.847045194017263	1.05426076853925	8292	ENSG00000206561
cg16272554	3	COLQ	15541262	rs68146283	3	15553781	A	G	0.10835	-0.00410748	0.0261231	0.8750592	-0.593523	0.0550764	4.451634e-27	0.00692051	0.0440183	0.8750724	0.5438201	0.4827887	20	0.986900104997952	1.00694451206623	0.923711617802267	1.09767727377155	8292	ENSG00000206561
cg10127490	3	COLQ	15563072	rs2036518	3	15569526	T	C	0.209742	0.0227333	0.0184567	0.2180575	-0.276378	0.0374499	1.583781e-13	-0.0822545	0.0677045	0.2244023	0.2244023	0.5721632	20	0.846516450205128	0.921037524815837	0.806577477253936	1.05174040441475	8292	ENSG00000206561
cg19279973	3	COLQ	15563149	rs2036518	3	15569526	T	C	0.209742	0.0227333	0.0184567	0.2180575	-0.381124	0.0376095	3.915466e-24	-0.0596481	0.0487835	0.2214388	0.4642832	0.6793327	20	0.846400059875691	0.942095998841509	0.8561893192039	1.03662221792072	8292	ENSG00000206561
cg15135222	3	COLQ	15564190	rs76418152	3	15588529	A	T	0.145129	0.00175463	0.0218374	0.9359591	0.53163	0.0433499	1.418675e-34	0.00330047	0.0410772	0.9359604	0.8580863	0.7948756	20	0.994861017042127	1.00330592254812	0.92569465771645	1.08742420173766	8292	ENSG00000206561
cg03144753	3	CMC1	28286464	rs10510607	3	28286261	T	C	0.173956	-0.0242875	0.0206077	0.2385717	-0.232928	0.0415098	2.007055e-08	0.10427	0.0904028	0.2487467	0.2487467	0.5465662	14	0.861976016627315	1.10990008748699	0.929675677060822	1.32506231430967	152100	ENSG00000187118
cg27520549	3	SLC22A14	38346525	rs12054266	3	38302912	G	A	0.05666	0.0108933	0.0379103	0.7738489	-0.991722	0.0820537	1.248573e-33	-0.0109842	0.0382376	0.773911	0.773911	0.2868291	20	0.975159078918177	0.989075906051229	0.91765856050098	1.06605135073005	9389	ENSG00000144671
cg09608765	3	LIMD1	45636137	rs13083425	3	45632288	A	G	0.446322	-0.0059691	0.0158587	0.7066249	-0.548497	0.0315411	9.837627e-68	0.0108826	0.0289198	0.7066904	0.07227671	0.7030353	20	0.966372197821811	1.01094203088324	0.955232790996824	1.06990023734405	8994	ENSG00000144791
cg18779283	3	LIMD1	45636154	rs267245	3	45624142	G	A	0.498012	-0.0128157	0.0157003	0.4143451	-0.44958	0.0319174	4.646657e-45	0.0285059	0.0349807	0.4151273	0.07511674	0.6359928	20	0.919307897723005	1.0289160814215	0.960735375130163	1.10193538201332	8994	ENSG00000144791
cg02336827	3	LIMD1	45636190	rs267218	3	45633834	G	A	0.498012	-0.0125975	0.0157172	0.4228362	0.228656	0.0325839	2.259559e-12	-0.0550937	0.0691843	0.4258385	0.4258385	0.4911298	20	0.922095986550379	0.946396466449914	0.826384656519672	1.08383700573652	8994	ENSG00000144791
cg03534662	3	LIMD1	45636225	rs166498	3	45612351	C	T	0.467197	-0.02013	0.0158225	0.2032883	-0.22135	0.0330121	2.012554e-11	0.0909421	0.0727573	0.2113223	0.2113223	0.283555	20	0.842616091214829	1.09520559101892	0.94964959670642	1.26307144315033	8994	ENSG00000144791
cg04037228	3	LIMD1	45636386	rs267244	3	45624067	T	G	0.498012	-0.0131321	0.0157012	0.4029437	0.727501	0.0299541	2.678458e-130	-0.018051	0.0215952	0.4032224	0.3315343	0.5817143	20	0.915269415445953	0.982110943422929	0.941408997958412	1.02457264300939	8994	ENSG00000144791
cg06374185	3	LIMD1	45637480	rs9851400	3	45723890	G	C	0.428429	-0.00629824	0.0158126	0.6904053	0.188965	0.0324114	5.536107e-09	-0.0333302	0.0838751	0.6910881	0.6910881	0.2828248	18	0.966036115621287	0.967219131097202	0.820595160914775	1.14004187706584	8994	ENSG00000144791
cg08062273	3	LIMD1	45641120	rs900327	3	45653436	A	G	0.323062	0.00980267	0.0167557	0.5585242	-0.199434	0.0353709	1.716654e-08	-0.0491524	0.0844672	0.5606267	0.5606267	0.6017765	20	0.954922634607066	0.952036028351342	0.806776894306663	1.12344888119029	8994	ENSG00000144791
cg10512202	3	LIMD1	45649293	rs2578693	3	45649417	T	C	0.32505	0.00917168	0.0167552	0.5841087	-1.18502	0.0243797	0	-0.00773966	0.01414	0.5841326	0.3149599	0.2341989	20	0.9578196348847	0.992290214047119	0.965167072986864	1.02017557006638	8994	ENSG00000144791
cg27588384	3	LIMD1	45674281	rs2578693	3	45649417	T	C	0.32505	0.00917168	0.0167552	0.5841087	-0.245857	0.034315	7.795624e-13	-0.0373049	0.0683488	0.5852018	0.5852018	0.6495093	20	0.9578196348847	0.963382355284432	0.842595265812302	1.10148442571493	8994	ENSG00000144791
cg22111014	3	LIMD1	45685518	rs17078175	3	45710349	A	G	0.0984095	-0.0104759	0.02775	0.7057947	-0.426743	0.0568537	6.097038e-14	0.0245485	0.0651096	0.7061488	0.7061488	0.4778496	20	0.966372197821811	1.02485229523818	0.902067150012792	1.16435037795144	8994	ENSG00000144791
cg00773937	3	LIMD1	45687022	rs4683137	3	45711369	G	C	0.248509	0.0238719	0.0181333	0.1880172	0.37104	0.0377154	7.72992e-23	0.0643378	0.0493071	0.1919485	0.4220425	0.8429794	20	0.835747485512018	1.06645258560594	0.968212088513854	1.17466114174562	8994	ENSG00000144791
cg13745489	3	LIMD1	45695038	rs150188338	3	45692405	A	G	0.0258449	-0.0207223	0.0381328	0.5868375	-0.675102	0.0793019	1.694099e-17	0.0306951	0.0565995	0.5875976	0.6514253	0.9552991	20	0.958397265426567	1.03117105189703	0.922894898878716	1.15215041231923	8994	ENSG00000144791
cg21141812	3	PFKFB4	48556323	rs2267846	3	48556339	A	G	0.260437	0.0200513	0.0176373	0.255593	-0.964664	0.0297286	5.58686e-231	-0.0207858	0.0182946	0.2558846	0.1576406	0.5115651	20	0.864354220144216	0.97942873573736	0.944931145545086	1.0151857655562	5210	ENSG00000114268
cg03536664	3	UQCRC1	48636487	rs112843883	3	49646000	T	C	0.054672	-0.090788	0.0393387	0.02100722	-0.657391	0.0733013	3.009898e-19	0.138103	0.0617902	0.02541484	0.03023745	0.02488525	20	0.58518821097629	1.1480937978455	1.0171394310366	1.29590823876327	7384	ENSG00000010256
cg03060158	3	IP6K2	48755856	rs6806356	3	48727636	G	A	0.224652	0.00705495	0.0185406	0.7035642	-0.567542	0.036536	2.048643e-54	-0.0124307	0.032678	0.7036489	0.5009891	0.4999593	20	0.966372197821811	0.987646242006927	0.926371830608467	1.05297361936157	51447	ENSG00000068745
cg18590502	3	CCDC71	49203081	rs11717524	3	49261594	C	T	0.357853	-0.00228145	0.0161068	0.8873603	-0.225164	0.0337702	2.601614e-11	0.0101324	0.0715499	0.8873855	0.8873855	0.2368336	20	0.988029771279875	1.01018390657965	0.878002881027411	1.16226443803738	64925	ENSG00000177352
cg05767306	3	AMT	49459143	rs2117939	3	49415179	A	C	0.430417	0.0255847	0.0157025	0.1032412	-0.798439	0.029271	7.85443e-164	-0.0320434	0.0197015	0.103856	0.2352766	0.3114457	20	0.756725700856766	0.968464549805642	0.931780189769346	1.0065931799456	275	ENSG00000145020
cg21612339	3	GMPPB	49761620	rs6809431	3	49804119	G	A	0.473161	0.0221074	0.015583	0.1559903	0.96688	0.0266824	1.615484e-287	0.0228647	0.0161291	0.1563073	0.3406098	0.2912744	20	0.8092339887548	1.02312810095	0.991289819345057	1.05598896561367	29925	ENSG00000173540
cg15335139	3	SLC38A3	50242325	rs4688745	3	50240338	C	T	0.441352	0.0173088	0.0157093	0.2705405	0.805135	0.0299819	7.568182e-159	0.021498	0.0195278	0.2709435	0.5915258	0.703929	20	0.872284316960803	1.02173074687384	0.983363453605736	1.06159499346814	10991	ENSG00000188338
cg19914607	3	SLC38A3	50242505	rs2073726	3	50223593	T	A	0.451292	0.0193473	0.0157142	0.2182486	0.277595	0.0327898	2.542001e-17	0.0696961	0.0572038	0.223079	0.223079	0.7921683	20	0.846488212479268	1.07218229553878	0.958463930882507	1.19939294304829	10991	ENSG00000188338
cg14019146	3	SLC38A3	50243930	rs35219849	3	50243801	T	C	0.312127	0.0328261	0.0165841	0.04777416	-0.880566	0.0310397	4.871285e-177	-0.0372784	0.0188792	0.04831681	0.1557636	0.9616996	20	0.669188817893965	0.963407885255118	0.928410187000883	0.999724869855242	10991	ENSG00000188338
cg04682699	3	SLC38A3	50248845	rs2282749	3	50250837	C	T	0.447316	0.0182949	0.0156986	0.2438635	0.287502	0.0329864	2.888057e-18	0.063634	0.0550894	0.2480477	0.4970333	0.8255738	20	0.86180229102618	1.06570228033958	0.956627477520427	1.18721380789184	10991	ENSG00000188338
cg03645007	3	SLC38A3	50255295	rs739431	3	50255305	G	A	0.154076	-0.0195326	0.0227116	0.3897739	0.358944	0.0481106	8.599037e-14	-0.0544169	0.0636924	0.3929001	0.3929001	0.4652868	20	0.911793927726634	0.947037204379665	0.835893552123835	1.07295894818241	10991	ENSG00000188338
cg15698299	3	ALAS1	52233019	rs181274	3	52233861	T	A	0.465209	-0.000691948	0.0156534	0.9647415	0.353866	0.0321937	4.184871e-28	-0.00195539	0.0442357	0.9647418	0.178846	0.3408273	20	0.997548490966025	0.998046520529546	0.915159088140025	1.08844120115291	211	ENSG00000023330
cg07598930	3	ALAS1	52233294	rs144166227	3	52242103	A	G	0.00298211	0.0525465	0.106141	0.6205555	-3.76696	0.26142	4.503772e-47	-0.0139493	0.0281935	0.6207616	0.8213489	0.01317594	5	0.961372003303744	0.986147540675754	0.933132045762977	1.04217508807736	211	ENSG00000023330
cg13241645	3	ALAS1	52235959	rs614288	3	52220203	T	C	0.469185	0.00651165	0.0156499	0.6773496	0.239176	0.0322418	1.187257e-13	0.0272253	0.0655354	0.6778275	0.6778275	0.598889	20	0.96449888732624	1.02759929480605	0.903730498649311	1.16844602706681	211	ENSG00000023330
cg21574565	3	CHDH	53855125	rs9836592	3	53855083	C	T	0.331014	0.0377715	0.0165196	0.02222702	0.43503	0.033556	1.949739e-38	0.086825	0.0385595	0.02434034	0.07604832	0.7203293	20	0.576529064770445	1.09070578950271	1.01131188089704	1.17633258515614	55349	ENSG00000016391
cg07576186	3	PDHB	58413668	rs6770113	3	58379297	A	C	0.377734	0.00683142	0.0161188	0.6716993	-1.21862	0.0214898	0	-0.00560584	0.0132274	0.671708	0.7270407	0.2475223	20	0.964437654980045	0.994409843401155	0.968960391085089	1.02052771790367	5162	ENSG00000168291
cg26110898	3	PDHB	58419937	rs56281646	3	58424917	A	G	0.375746	0.00501987	0.0161349	0.7557103	0.654885	0.0321202	2.110878e-92	0.00766527	0.0246406	0.7557379	0.6215036	0.2119491	20	0.971699558442392	1.00769472339005	0.960184038617927	1.05755627536756	5162	ENSG00000168291
cg08548409	3	PTPRG	61550635	rs11130848	3	61546916	A	G	0.338966	0.00267666	0.0163311	0.8698102	-0.290802	0.0342953	2.264509e-17	-0.00920441	0.0561694	0.8698343	0.8698343	0.9332064	20	0.986688403079878	0.99083782091219	0.887544663347704	1.10615231874298	5793	ENSG00000144724
cg13692517	3	PTPRG	61558087	rs6785899	3	61553636	T	C	0.410537	0.0012068	0.0157555	0.9389454	-0.639064	0.031833	1.208387e-89	-0.00188839	0.0246542	0.9389458	0.7544731	0.677913	20	0.995185433527818	0.998113391886587	0.951029095754428	1.04752877436737	5793	ENSG00000144724
cg01705853	3	PTPRG	61675841	rs57403191	3	61684615	T	C	0.0188867	-0.0795084	0.0551701	0.1495423	-0.780748	0.118094	3.811769e-11	0.101836	0.0723225	0.1591062	0.1591062	0.9710208	15	0.812409814381814	1.10720187572985	0.960870052767962	1.27581871251818	5793	ENSG00000144724
cg27192606	3	PTPRG	61728802	rs585388	3	61728831	A	G	0.201789	-0.00210484	0.0186227	0.9100103	0.54795	0.0362499	1.272143e-51	-0.0038413	0.0339871	0.9100128	0.3899265	0.3304088	20	0.991472564901919	0.996166068355138	0.931968730336959	1.0647855485273	5793	ENSG00000144724
cg10991184	3	PTPRG	61763393	rs595514	3	61748633	T	C	0.124254	-0.00313704	0.024318	0.8973571	0.40155	0.0504847	1.807398e-15	-0.00781233	0.0605684	0.8973705	0.8973705	0.2466959	20	0.989155337462861	0.992218106937307	0.881150892139942	1.11728511032126	5793	ENSG00000144724
cg18249941	3	PTPRG	61823652	rs686518	3	61824692	G	C	0.316103	-0.0048641	0.0168972	0.7734506	0.987369	0.0286044	4.299542e-261	-0.00492632	0.0171139	0.7734583	0.1945445	0.1838808	20	0.975054009576803	0.995085794413049	0.962260991669669	1.02903032214213	5793	ENSG00000144724
cg03826247	3	PTPRG	61911607	rs4688665	3	61915899	C	T	0.253479	-0.0316843	0.018097	0.07997968	0.237042	0.0362024	5.843997e-11	-0.133666	0.0790275	0.09076394	0.09076394	0.806097	20	0.748193522129572	0.874882226473228	0.749341918222251	1.02145481466544	5793	ENSG00000144724
cg11321939	3	PTPRG	61913676	rs12636665	3	61941532	G	A	0.314115	0.00151731	0.0170972	0.9292837	-0.200314	0.034751	8.200742e-09	-0.00757464	0.085362	0.929292	0.929292	0.436025	15	0.993728765363906	0.992453975289809	0.839554269103008	1.17319979102827	5793	ENSG00000144724
cg01876771	3	PTPRG	61939159	rs57786052	3	61939812	T	C	0.228628	-0.0258154	0.0187253	0.1680066	0.454154	0.0368417	6.468903e-35	-0.0568429	0.0414882	0.170657	0.17112	0.5283271	20	0.820689215101744	0.944742476751916	0.870959525683337	1.02477591789248	5793	ENSG00000144724
cg07438401	3	SUCLG2	67698057	rs6786211	3	67703360	T	A	0.357853	-0.000754144	0.0163605	0.9632342	0.251908	0.0332066	3.297696e-14	-0.00299373	0.0649476	0.9632349	0.9632349	0.296329	20	0.997461904177447	0.997010746741157	0.877839919501719	1.13235956469329	8801	ENSG00000172340
cg18194850	3	SUCLG2	67699305	rs13099253	3	67712970	G	A	0.357853	0.000893945	0.0163679	0.9564446	0.228635	0.0335962	1.007722e-11	0.00390992	0.0715918	0.956446	0.956446	0.6339003	20	0.996486884878018	1.00391757370908	0.872484833381918	1.15514958683615	8801	ENSG00000172340
cg13668339	3	SUCLG2	67704244	rs13069212	3	67702200	G	A	0.354871	-0.00174624	0.0163698	0.9150472	0.5585	0.0331357	9.653935e-64	-0.00312666	0.0293109	0.9150489	0.9889174	0.2058739	20	0.992039076196809	0.996878222910985	0.941222210821014	1.05582526622201	8801	ENSG00000172340
cg19433066	3	SUCLG2	67705222	rs2198015	3	67704102	A	G	0.357853	-0.00041291	0.0163624	0.9798673	0.45429	0.0333931	3.775457e-42	-0.000908914	0.0360176	0.9798673	0.9798673	0.3224799	20	0.998664951848937	0.999091498937212	0.930993102902968	1.0721710183847	8801	ENSG00000172340
cg00837649	3	SUCLG2	67705228	rs6806536	3	67709063	G	T	0.357853	-0.000957192	0.0163645	0.9533568	0.535074	0.0322071	5.558858e-62	-0.0017889	0.0305838	0.953357	0.7162484	0.2658495	20	0.996205628508827	0.998212699127903	0.940133729886697	1.05987963310315	8801	ENSG00000172340
cg11197418	3	SUCLG2	67705285	rs6806536	3	67709063	G	T	0.357853	-0.000957192	0.0163645	0.9533568	0.790963	0.0308637	7.506598e-145	-0.00121016	0.0206894	0.9533569	0.9837676	0.2081764	20	0.996205628508827	0.998790571948325	0.959098609544087	1.04012517241274	8801	ENSG00000172340
cg24175311	3	B4GALT4	118931113	rs4422292	3	118932869	A	G	0.0337972	0.0167699	0.0395832	0.6718123	-0.656257	0.0749291	1.981047e-18	-0.0255539	0.0603872	0.6721732	0.1703375	0.1487787	20	0.964437654980045	0.974769837455521	0.865963246371408	1.09724776426081	8702	ENSG00000121578
cg22513455	3	B4GALT4	118955844	rs7628585	3	118950499	A	G	0.161034	-0.0300938	0.0194152	0.1211385	-0.298464	0.0394634	3.937462e-14	0.100829	0.0664026	0.1289008	0.1289008	0.1978303	20	0.781299234918889	1.10608748463108	0.971105567703055	1.25983164379468	8702	ENSG00000121578
cg11261958	3	B4GALT4	118958539	rs4687843	3	118961002	T	C	0.163022	-0.0298912	0.0194053	0.123472	-0.545554	0.0391382	3.661876e-44	0.0547905	0.0357864	0.1257588	0.1617524	0.3228742	20	0.778106799925045	1.05631929260102	0.984766379612094	1.13307122483267	8702	ENSG00000121578
cg25372693	3	B4GALT4	118959985	rs6438504	3	118935999	G	A	0.336978	0.0109733	0.0166368	0.5095234	0.513494	0.0345919	7.570681e-50	0.0213699	0.0324312	0.5099408	0.5054019	0.1193071	18	0.944226861927751	1.02159987154791	0.95868257760656	1.08864635899854	8702	ENSG00000121578
cg13609040	3	B4GALT4	118960340	rs73187824	3	118959040	G	A	0.10835	-0.00748885	0.025896	0.7724364	-0.35227	0.0561253	3.462906e-10	0.0212588	0.0735898	0.7726709	0.7726709	0.1462406	6	0.974720046161487	1.02148637810686	0.884283816927896	1.17997683626382	8702	ENSG00000121578
cg17133388	3	FAM162A	122102727	rs3828361	3	122102710	C	T	0.135189	-0.0196673	0.0225462	0.3830387	0.593959	0.048504	1.774092e-34	-0.0331122	0.0380554	0.3842423	0.3842423	0.01140746	20	0.907997534075875	0.967430007852512	0.897896221155732	1.04234854545755	26355	ENSG00000114023
cg18797132	3	FAM162A	122128730	rs1127343	3	122128394	G	A	0.414513	-0.0364054	0.0158006	0.02121974	-0.272637	0.0330764	1.684601e-16	0.133531	0.0601764	0.02648738	0.02648738	0.3738079	20	0.592419201672875	1.14285669414349	1.01570733951198	1.285922994291	26355	ENSG00000114023
cg00439384	3	PDIA5	122785558	rs1867529	3	122785596	G	C	0.306163	0.0105837	0.0169856	0.5332199	0.469808	0.0341085	3.657559e-43	0.0225277	0.0361913	0.5336383	0.3898811	0.3760735	20	0.949536681284212	1.02278336487127	0.952745704277321	1.09796959121519	10954	ENSG00000065485
cg10098541	3	PDIA5	122785650	rs2332443	3	122781865	A	G	0.173956	0.0321499	0.0209378	0.1246621	-0.517992	0.0430721	2.589063e-33	-0.0620664	0.0407492	0.127726	0.4595148	0.5308263	20	0.780126252417938	0.939820480639313	0.867677799470333	1.01796143265195	10954	ENSG00000065485
cg20146582	3	PDIA5	122785693	rs60704873	3	122781935	G	A	0.0994036	0.0180441	0.025043	0.471202	0.312725	0.0514934	1.254639e-09	0.0576997	0.0806417	0.4742961	0.4742961	0.1594506	6	0.935425000179008	1.05939681107489	0.904513515272742	1.24080136378861	10954	ENSG00000065485
cg26084141	3	PDIA5	122786895	rs9820435	3	122846881	C	T	0.410537	0.00895798	0.0158939	0.5730188	-0.884358	0.0288536	2.658784e-206	-0.0101294	0.0179753	0.5730836	0.4362781	0.2696303	20	0.956266782296167	0.989921729589199	0.955652440495766	1.02541990077952	10954	ENSG00000065485
cg16720405	3	PDIA5	122790178	rs3804753	3	122851840	A	G	0.411531	0.0109868	0.0159021	0.4896268	-0.22889	0.0328772	3.355436e-12	-0.0480003	0.069816	0.4917518	0.4917518	0.2202307	20	0.939989394639187	0.953133501137411	0.831237553796965	1.09290475008106	10954	ENSG00000065485
cg10259872	3	PDIA5	122802215	rs3804753	3	122851840	A	G	0.411531	0.0109868	0.0159021	0.4896268	-0.997196	0.0268813	3.232992e-301	-0.0110177	0.0159496	0.4897021	0.4579642	0.1683185	20	0.939403117482944	0.989042772563365	0.958602373742522	1.02044980562772	10954	ENSG00000065485
cg14689122	3	PDIA5	122809537	rs3804753	3	122851840	A	G	0.411531	0.0109868	0.0159021	0.4896268	-0.651928	0.0315848	1.186137e-94	-0.0168528	0.0244061	0.4898699	0.7467511	0.5760616	15	0.939403117482944	0.983288414037111	0.937359165395872	1.03146812969102	10954	ENSG00000065485
cg13781758	3	PDIA5	122823409	rs1545324	3	122822685	C	G	0.250497	0.034613	0.0174724	0.04759015	-0.269544	0.035654	4.030737e-14	-0.128413	0.0670105	0.05532548	0.05532548	0.8816718	20	0.688832590297864	0.879490074726583	0.771241611747475	1.0029318695473	10954	ENSG00000065485
cg00490450	3	COPB2	139108681	rs9876640	3	139115310	C	T	0.461233	0.0316708	0.0155864	0.04215862	0.457033	0.0303923	4.150754e-51	0.0692965	0.0344134	0.04404616	0.1234779	0.953528	20	0.65627256631756	1.0717539370852	1.00184794134301	1.14653776711644	9276	ENSG00000184432
cg15131784	3	COPB2	139108705	rs7612112	3	139142241	T	C	0.461233	0.0319853	0.0155856	0.04014692	0.447511	0.0304555	7.049613e-49	0.0714739	0.0351654	0.04210242	0.1845481	0.8467804	20	0.654499229911645	1.07409011658343	1.00255296929024	1.15073179560671	9276	ENSG00000184432
cg07203320	3	COPB2	139108984	rs9819368	3	139078610	G	A	0.445328	0.0327719	0.015628	0.03599367	0.186523	0.0320477	5.878882e-09	0.175699	0.0890583	0.04851242	0.04851242	0.9567958	20	0.669745848077646	1.19207918880764	1.00114538745576	1.41942699850981	9276	ENSG00000184432
cg14937036	3	COPB2	139109058	rs62270789	3	139050383	T	C	0.441352	0.032466	0.0157448	0.03920639	0.257574	0.0320416	9.078407e-16	0.126046	0.0631064	0.04578713	0.04578713	0.9710009	20	0.662934598511291	1.13433434646286	1.00236023698432	1.28368460967336	9276	ENSG00000184432
cg19027710	3	CHST2	142837529	rs6779888	3	143330927	G	A	0.417495	0.00223847	0.0158537	0.8877156	0.241411	0.0331529	3.295276e-13	0.00927243	0.0656833	0.8877365	0.8093207	0.7875367	15	0.988029771279875	1.0093155521584	0.887393435072208	1.14798897937071	9435	ENSG00000175040
cg21597025	3	CHST2	142837564	rs11712583	3	143319842	T	C	0.400596	0.00329138	0.0158667	0.8356667	0.309933	0.0328365	3.775056e-21	0.0106197	0.0512064	0.8357058	0.5456732	0.7218548	20	0.983248125517892	1.0106762891566	0.914164410049823	1.117377301319	9435	ENSG00000175040
cg22536150	3	CHST2	142840129	rs11713025	3	142827299	A	C	0.260437	0.000408593	0.0176368	0.981517	0.311117	0.0352807	1.161727e-18	0.00131331	0.0566888	0.9815171	0.9815171	0.2610051	20	0.998691756290636	1.00131417276923	0.896016242841682	1.1189864922635	9435	ENSG00000175040
cg14473344	3	CHST2	142840240	rs12492293	3	142828249	A	G	0.238569	0.00287699	0.0181167	0.8738239	0.45081	0.0382776	5.104757e-32	0.00638182	0.0401906	0.8738353	0.8738353	0.3219361	20	0.986836653700161	1.00640222720186	0.930166426145837	1.0888862621215	9435	ENSG00000175040
cg26399662	3	CHST2	142840837	rs9874259	3	142889135	T	C	0.388668	-0.0193485	0.0161588	0.2311518	-0.201559	0.032627	6.505139e-10	0.0959943	0.0816612	0.239787	0.239787	0.934704	11	0.857349161855782	1.1007527896852	0.937947171429126	1.29181764272882	9435	ENSG00000175040
cg16217803	3	CHST2	142841719	rs6664	3	142841740	T	C	0.293241	-0.00573604	0.0167822	0.7325066	0.263653	0.0346953	2.981677e-14	-0.021756	0.0637169	0.7327664	0.6561061	0.2678316	19	0.969549218989139	0.978478954791186	0.863603848505081	1.10863455116205	9435	ENSG00000175040
cg18532215	3	PLOD2	145879568	rs2864795	3	145873483	G	C	0.131213	0.00179574	0.022422	0.936167	-0.37298	0.0442499	3.488342e-17	-0.00481458	0.0601186	0.9361699	0.9361699	0.6563452	16	0.994861017042127	0.995196991512183	0.884575830889063	1.11965194766791	5352	ENSG00000152952
cg24790788	3	PLOD2	145879626	rs2864795	3	145873483	G	C	0.131213	0.00179574	0.022422	0.936167	-0.290753	0.0441991	4.759934e-11	-0.00617617	0.0771227	0.9361717	0.9361717	0.9254397	9	0.994861017042127	0.993842863333408	0.854416360871036	1.15602144602172	5352	ENSG00000152952
cg10557828	3	PLOD2	145879642	rs2864795	3	145873483	G	C	0.131213	0.00179574	0.022422	0.936167	-0.332472	0.0440769	4.592762e-14	-0.00540117	0.067444	0.9361706	0.9361706	0.8143046	13	0.994861017042127	0.994613390093044	0.871454686683292	1.13517754952633	5352	ENSG00000152952
cg02802029	3	PLOD2	145879686	rs2864795	3	145873483	G	C	0.131213	0.00179574	0.022422	0.936167	-0.300211	0.0442968	1.224761e-11	-0.00598159	0.0746927	0.9361715	0.9361715	0.7870242	12	0.994861017042127	0.994036264093105	0.858662543725026	1.150752529679	5352	ENSG00000152952
cg06180356	3	PLOD2	145879710	rs2864795	3	145873483	G	C	0.131213	0.00179574	0.022422	0.936167	-0.395091	0.0441649	3.691604e-19	-0.00454512	0.0567537	0.9361696	0.9361696	0.730049	20	0.994861017042127	0.995465193426737	0.890669036728218	1.11259167037432	5352	ENSG00000152952
cg12315391	3	SHOX2	157815145	rs6441171	3	157808875	T	G	0.153082	-0.011692	0.0222043	0.5984959	1.03649	0.0411799	8.600879e-140	-0.0112804	0.0214273	0.5985759	0.02726988	0.01777912	20	0.959747877019718	0.988782985151583	0.948116486709446	1.03119374615927	6474	ENSG00000168779
cg03458172	3	SHOX2	157815672	rs62288261	3	157817433	C	A	0.152087	-0.0112242	0.022188	0.6129493	0.340601	0.0438584	8.105283e-15	-0.0329541	0.0652818	0.6137006	0.2492011	0.09098506	20	0.960377280504733	0.967582970628143	0.851371731935782	1.09965690653234	6474	ENSG00000168779
cg00089486	3	SHOX2	157816330	rs62288261	3	157817433	C	A	0.152087	-0.0112242	0.022188	0.6129493	0.306671	0.0439845	3.119374e-12	-0.0366002	0.0725414	0.6138807	0.6138807	0.02415685	19	0.960377280504733	0.964061490095247	0.836288738957329	1.11135605848698	6474	ENSG00000168779
cg21437028	3	SHOX2	157816403	rs62288261	3	157817433	C	A	0.152087	-0.0112242	0.022188	0.6129493	0.409685	0.0443719	2.63227e-20	-0.0273972	0.05424	0.6134812	0.6134812	0.04573988	20	0.960377280504733	0.972974699211589	0.874845832129614	1.08211039081183	6474	ENSG00000168779
cg15726154	3	SHOX2	157817678	rs62288261	3	157817433	C	A	0.152087	-0.0112242	0.022188	0.6129493	0.747368	0.0432398	6.181989e-67	-0.0150183	0.0297009	0.6131013	0.08589896	0.04957503	20	0.960377280504733	0.985093912219519	0.92938512816806	1.04414196707103	6474	ENSG00000168779
cg01557547	3	SHOX2	157823089	rs4472013	3	157823100	T	C	0.153082	-0.0122909	0.0222403	0.5805093	-0.389647	0.0440448	9.022558e-19	0.0315437	0.0571894	0.5812459	0.5812459	0.1356489	20	0.9578196348847	1.03204647504118	0.922611056374024	1.1544625650065	6474	ENSG00000168779
cg15548431	3	SHOX2	157824283	rs6441160	3	157653378	C	T	0.139165	-0.0247549	0.0229363	0.2804588	-0.381737	0.0445994	1.136229e-17	0.0648481	0.0605599	0.284255	0.284255	0.1304376	20	0.874190122073641	1.06699693523937	0.947574891488813	1.20146963584213	6474	ENSG00000168779
cg24317285	3	SHOX2	157825196	rs62288261	3	157817433	C	A	0.152087	-0.0112242	0.022188	0.6129493	0.526224	0.0441491	9.396119e-33	-0.0213297	0.0422025	0.6132688	0.06517007	0.009341447	20	0.960377280504733	0.978896169292567	0.901183301300862	1.063310548334	6474	ENSG00000168779
cg14612335	3	SKIL	170074131	rs7626016	3	170084335	A	G	0.121272	-0.00393328	0.023236	0.8655801	-0.270389	0.0481534	1.963787e-08	0.0145467	0.0859745	0.8656406	0.8656406	0.347984	8	0.986492972926985	1.01465301814094	0.857303466325892	1.2008825202057	6498	ENSG00000136603
cg11886554	3	SKIL	170076028	rs7626016	3	170084335	A	G	0.121272	-0.00393328	0.023236	0.8655801	-0.332094	0.0465495	9.734104e-13	0.0118439	0.0699879	0.8656176	0.8656176	0.5468708	13	0.986492972926985	1.01191431671183	0.882203623477468	1.16069641646913	6498	ENSG00000136603
cg25446191	3	SKIL	170077545	rs11917147	3	170088448	C	T	0.16998	0.0138639	0.020895	0.5070083	0.360963	0.0434706	1.009877e-16	0.0384081	0.0580713	0.5083589	0.5083589	0.3358758	20	0.944226861927751	1.03915522560447	0.927361661172066	1.16442551823448	6498	ENSG00000136603
cg09710316	3	SLC2A2	170744871	rs5394	3	170744893	A	G	0.115308	-0.00458076	0.0266294	0.8634227	0.563723	0.0567481	2.968247e-23	-0.00812591	0.0472456	0.8634429	0.8634429	0.004128565	20	0.986450653422506	0.991907015961837	0.904179581696123	1.08814614732694	6514	ENSG00000163581
cg18576883	3	ZNF639	179041354	rs115513515	3	179480030	C	A	0.00596421	-0.145315	0.101838	0.153602	1.07937	0.173193	4.599364e-10	-0.134629	0.0967908	0.1642464	0.1642464	NA	NA	0.817805950146166	0.874040120428273	0.723005125237464	1.05662616411932	51193	ENSG00000121864
cg19617740	3	CLCN2	184079972	rs62287507	3	184079960	T	C	0.2833	-0.00257316	0.0173247	0.8819281	-0.337472	0.03737	1.708004e-19	0.00762481	0.0513436	0.8819439	0.8819439	0.6994822	20	0.987795867038473	1.00765395288634	0.911185622151194	1.11433550319891	1181	ENSG00000114859
cg21616051	4	IDUA	987303	rs115435541	4	984704	A	G	0.0576541	-0.0438103	0.0353668	0.2154415	-1.85828	0.0700379	4.083599e-155	0.0235757	0.0190527	0.2159412	0.0002436356	0.01019255	20	0.844772503057724	1.02385580369745	0.986326747854271	1.06281281435939	3425	ENSG00000127415
cg15138543	4	IDUA	987391	rs11936407	4	987276	T	C	0.361829	-0.0573773	0.0163793	0.0004599849	1.14165	0.0252911	0	-0.0502583	0.0143902	0.0004784559	0.0004325462	0.05638728	20	0.0548538060213542	0.950983753670119	0.924536182083267	0.978187892773091	3425	ENSG00000127415
cg23332689	4	IDUA	987652	rs6964	4	843184	A	G	0.313121	-0.0233443	0.0172032	0.1747894	0.465536	0.0342606	4.71174e-42	-0.050145	0.0371374	0.1769333	0.5095319	0.01355583	20	0.825559777509163	0.951091506233477	0.884321757054664	1.02290263245615	3425	ENSG00000127415
cg03889767	4	IDUA	987672	rs188911015	4	940660	A	G	0.0318091	0.0388919	0.0452233	0.3897907	-1.20773	0.106108	5.13018e-30	-0.0322024	0.0375515	0.3911395	0.04458644	0.4332513	13	0.911242138918862	0.968310576183451	0.899601546321049	1.04226740803545	3425	ENSG00000127415
cg00247629	4	IDUA	995263	rs62294519	4	988619	C	T	0.129225	-0.00574729	0.0251938	0.8195505	-0.305577	0.0506367	1.592618e-09	0.018808	0.0825055	0.819677	0.008906717	0.01834524	20	0.98166676187628	1.01898598452523	0.866838338822362	1.19783861667848	3425	ENSG00000127415
cg01572696	4	IDUA	995849	rs10010999	4	1001797	C	T	0.44334	0.00691733	0.0157841	0.6612074	0.404613	0.0321418	2.44636e-36	0.0170962	0.039034	0.6613998	0.01538157	0.003386347	20	0.963794046523828	1.01724317641195	0.942319923984564	1.09812352855826	3425	ENSG00000127415
cg01962146	4	IDUA	995931	rs2305489	4	997488	T	G	0.0516899	0.0790897	0.0345528	0.02208214	-0.478757	0.0736635	8.072453e-11	-0.165198	0.076517	0.03085251	0.08798721	0.03171039	8	0.616089266062897	0.847725837753822	0.729663857548355	0.984890629515379	3425	ENSG00000127415
cg08160350	4	IDUA	996052	rs6811373	4	995997	G	A	0.16998	-0.0106223	0.0218584	0.6269958	0.503047	0.0462795	1.606458e-27	-0.0211159	0.0434954	0.6273397	0.6273397	0.0131957	20	0.96140788673898	0.979105479668043	0.899094724088956	1.0662364205144	3425	ENSG00000127415
cg00187933	4	IDUA	996785	rs76051363	4	1006987	T	C	0.16004	-0.00596344	0.0221208	0.7874794	0.509354	0.0464321	5.334499e-28	-0.0117078	0.0434422	0.787542	0.4894708	0.01170766	20	0.977516839805114	0.988360469601734	0.907688054246968	1.07620279158766	3425	ENSG00000127415
cg08332990	4	IDUA	997351	rs79574529	4	1007235	T	C	0.16004	-0.00534782	0.0221258	0.8090121	0.39635	0.0469154	2.958838e-17	-0.0134927	0.0558468	0.8090887	0.8090887	0.03581151	19	0.979867076158358	0.98659791845625	0.884305729752379	1.10072277036446	3425	ENSG00000127415
cg27494429	4	IDUA	997540	rs11248060	4	964359	T	C	0.120278	-0.0147526	0.0254087	0.5615019	-0.345883	0.0512637	1.507878e-11	0.042652	0.0737318	0.562944	0.01758653	0.06209131	20	0.955095545707472	1.0435746676684	0.903153882111528	1.20582783130276	3425	ENSG00000127415
cg27488503	4	GRK4	2964223	rs2515938	4	2997982	T	C	0.348907	-0.0273796	0.0166735	0.1005687	-0.219433	0.0348098	2.904642e-10	0.124774	0.0785201	0.1120441	0.1120441	0.8188876	20	0.762562580244881	1.1328923904526	0.97129466036466	1.32137570679484	2868	ENSG00000125388
cg12121318	4	GRK4	2964239	rs16843629	4	2946481	G	A	0.32505	-0.0195681	0.0169746	0.2489978	-0.232078	0.0356166	7.22015e-11	0.0843169	0.0742776	0.2563086	0.2563086	0.5478822	20	0.864666718681992	1.08797361802394	0.940571889151071	1.25847540966216	2868	ENSG00000125388
cg19224164	4	GRK4	2966384	rs2471351	4	2984903	C	T	0.349901	-0.0274885	0.0166722	0.09919628	0.329764	0.0346105	1.605736e-21	-0.0833581	0.0513094	0.1042441	0.1042441	0.7900953	20	0.756725700856766	0.920021628478157	0.831998597383075	1.01735724018039	2868	ENSG00000125388
cg21333406	4	GRK4	2967210	rs73189480	4	2967210	T	C	0.0397614	0.0139747	0.0381959	0.7144627	0.725286	0.0873621	1.023109e-16	0.0192678	0.0527143	0.7147275	0.7147275	0.9721215	20	0.967546879212012	1.01945462201241	0.919383237293455	1.13041839810132	2868	ENSG00000125388
cg08968034	4	GRK4	3022836	rs2995803	4	2990864	T	C	0.341948	-0.0277718	0.0167402	0.0971181	-0.317806	0.0354416	3.046286e-19	0.087386	0.0535682	0.102826	0.102826	0.7567091	20	0.756725700856766	1.09131784711673	0.982546437229421	1.21213064167613	2868	ENSG00000125388
cg24939470	4	GRK4	3027769	rs73189480	4	2967210	T	C	0.0397614	0.0139747	0.0381959	0.7144627	-1.25235	0.0864938	1.64252e-47	-0.0111588	0.0305091	0.7145499	0.3144823	0.9709404	20	0.967546879212012	0.988903228473223	0.931502284916872	1.04984132741235	2868	ENSG00000125388
cg12572295	4	GRK4	3042386	rs2857850	4	3043513	C	A	0.393638	0.00183619	0.0161559	0.9095117	-0.55866	0.0321351	1.076824e-67	-0.00328677	0.0289196	0.9095136	0.5734793	0.8645631	20	0.991327340901514	0.996718625515625	0.941793553563695	1.05484690852959	2868	ENSG00000125388
cg01149896	4	PGM2	37828114	rs149207570	4	37828118	G	C	0.00894632	0.0145831	0.0538781	0.7866461	-0.681228	0.117487	6.698856e-09	-0.0214071	0.0791758	0.7868725	0.7868725	0.8706421	4	0.977516839805114	0.978820405661154	0.838121946671091	1.14313840646229	55276	ENSG00000169299
cg12793733	4	ATP10D	47488620	rs13140519	4	47413449	T	C	0.404573	-0.00982401	0.0159381	0.5376403	-0.293322	0.032058	5.706994e-20	0.0334922	0.0544597	0.5385604	0.7756422	0.7788229	20	0.950145167156287	1.03405937803167	0.929369562956276	1.15054208779329	57205	ENSG00000145246
cg13563026	4	ATP10D	47512538	rs75041610	4	47528563	A	G	0.131213	-0.00845978	0.0222697	0.7040356	0.460651	0.0464613	3.592224e-23	-0.0183648	0.0483794	0.7042424	0.7334111	0.7640147	20	0.966372197821811	0.981802805358274	0.892982384950072	1.07945774167009	57205	ENSG00000145246
cg01447185	4	SRD5A3	56212994	rs11935857	4	56204865	A	C	0.172962	0.00589493	0.020296	0.7714736	-0.470164	0.0415211	1.003872e-29	-0.012538	0.0431821	0.7715467	0.9917521	0.3428067	20	0.974534421779129	0.987540273250485	0.907397273949708	1.07476164992942	79644	ENSG00000128039
cg22060735	4	SRD5A3	56213336	rs36110240	4	56217015	T	C	0.152087	0.0173354	0.0209405	0.4077607	-0.84418	0.0442275	3.225288e-81	-0.0205352	0.0248291	0.4082012	0.3159345	0.1510938	20	0.917228673625701	0.979674211335344	0.933139813186454	1.02852921587191	79644	ENSG00000128039
cg12555033	4	SRD5A3	56224290	rs12650678	4	56223171	C	A	0.523857	0.0112073	0.0155901	0.4722193	0.178049	0.0314122	1.443546e-08	0.0629451	0.0882623	0.4757467	0.4757467	0.08905179	20	0.935551408680907	1.0649683708628	0.895790233333008	1.26609733923785	79644	ENSG00000128039
cg08891829	4	SRD5A3	56231727	rs6554276	4	56233552	T	G	0.193837	-0.0181888	0.0191488	0.3421802	-1.54733	0.0196863	0	0.0117549	0.0123763	0.3422154	0.2550175	0.03437736	20	0.892934667641603	1.01182426034521	0.987575185391328	1.03666875086322	79644	ENSG00000128039
cg26767154	4	NUP54	77069770	rs57928417	4	77078854	C	G	0.130219	0.0288149	0.0221496	0.1932852	0.838383	0.0392278	2.425685e-101	0.0343696	0.0264683	0.1941092	0.1868602	0.6972376	20	0.837464168258427	1.03496705987175	0.982644111129976	1.09007605387043	53371	ENSG00000138750
cg09423836	4	NUP54	77070069	rs60671651	4	77071701	A	C	0.130219	0.0295288	0.022157	0.1826278	-0.604872	0.045507	2.580614e-40	-0.0488182	0.0368145	0.1848203	0.197402	0.5035081	20	0.831097274015373	0.952354251964221	0.886056447420139	1.02361268728997	53371	ENSG00000138750
cg17236870	4	GRID2	94122883	rs62309155	4	94122677	C	T	0.054672	0.00328901	0.0340533	0.9230566	0.631861	0.0675627	8.58264e-21	0.00520527	0.0538965	0.9230607	0.9230607	0.6912834	20	0.992705026881249	1.0052188409545	0.904446730269468	1.11721883046539	2895	ENSG00000152208
cg09102610	4	GRID2	94427508	rs17274770	4	94427546	C	T	0.250497	0.0022118	0.0176266	0.9001429	0.202217	0.0364527	2.899923e-08	0.0109378	0.0871892	0.9001683	0.9001683	0.8298117	16	0.989534523100608	1.01099783642356	0.852183813395618	1.19940863600822	2895	ENSG00000152208
cg23985818	4	GRID2	94607780	rs41506845	4	94650475	A	G	0.0318091	-0.0328429	0.0460174	0.4754089	-3.31961	0.0634122	0	0.0098936	0.0138636	0.4754499	0.7619362	0.7511521	20	0.935551408680907	1.00994270346356	0.982869370767096	1.03776177650466	2895	ENSG00000152208
cg10590622	4	PDHA2	96760945	rs1076860	4	96760945	C	T	0.217694	0.0348429	0.0199437	0.08062641	1.66219	0.0218853	0	0.020962	0.0120016	0.08070658	0.3200031	0.5892596	20	0.735559296989944	1.02118324593688	0.99744214091067	1.04548943643998	5161	ENSG00000163114
cg03925149	4	PDHA2	96761135	rs4699472	4	96781055	C	T	0.368787	0.00577372	0.0166257	0.7283834	-0.264891	0.0347854	2.63669e-14	-0.0217966	0.0628295	0.7286542	0.7286542	0.5487885	20	0.968973810038859	0.978439229352054	0.865072102528378	1.10666304315788	5161	ENSG00000163114
cg06045062	4	ADH5	100009749	rs1154401	4	100009738	G	C	0.33002	0.0128846	0.0165058	0.4350316	-0.21673	0.0340076	1.854022e-10	-0.0594501	0.0767276	0.4384462	0.4384462	0.4152414	20	0.925900395648281	0.942282552317464	0.810717033787305	1.0951989059044	128	ENSG00000197894
cg13256891	4	ADH5	100009986	rs2602874	4	100039396	A	T	0.424453	-0.00186912	0.0158455	0.9061001	-0.27334	0.031155	1.730993e-18	0.00683808	0.0579752	0.9061086	0.9061086	0.1106623	20	0.990578174712796	1.00686151305095	0.898711406658404	1.12802630405311	128	ENSG00000197894
cg21548116	4	ADH5	100009993	rs6858148	4	100065917	C	T	0.366799	-0.000833046	0.016349	0.9593622	0.262106	0.0332047	2.934822e-15	-0.00317828	0.0623768	0.9593631	0.9593631	0.09766774	20	0.996833147936198	0.996826765385248	0.882111505056061	1.12646031084842	128	ENSG00000197894
cg12011299	4	ADH4	100065546	rs1800759	4	100065509	T	G	0.395626	0.00535035	0.0160939	0.7395526	-1.28741	0.0175015	0	-0.00415591	0.0125012	0.7395552	0.8350008	0.1014158	20	0.969867361762256	0.995852713843189	0.971748491116169	1.0205548418498	127	ENSG00000198099
cg06518271	4	ADH6	100140325	rs4147532	4	100211786	C	T	0.498012	0.012445	0.0156183	0.4255546	-0.252221	0.0322764	5.521982e-15	-0.0493416	0.0622441	0.4279461	0.4279461	0.7884184	20	0.922439232677524	0.951855920173549	0.842535032514944	1.07536144825333	130	ENSG00000172955
cg08988543	4	ADH6	100140396	rs16996598	4	100077749	A	G	0.266402	-0.011475	0.0180078	0.523979	-0.356556	0.0373976	1.510781e-21	0.0321829	0.0506175	0.5249033	0.6328064	0.2050894	20	0.947950390669948	1.03270637002799	0.93516957733931	1.14041610477822	130	ENSG00000172955
cg23949936	4	ADH1A	100212502	rs6858148	4	100065917	C	T	0.366799	-0.000833046	0.016349	0.9593622	-0.225855	0.0339385	2.836464e-11	0.00368842	0.0723894	0.9593634	0.9593634	0.1530934	20	0.996833147936198	1.00369523059191	0.870929014763665	1.15670060227162	124	ENSG00000187758
cg03806087	4	ADH1A	100212536	rs6532795	4	100042221	T	C	0.298211	0.0215983	0.0171831	0.2087717	-0.221338	0.0345753	1.537436e-10	-0.0975808	0.0791153	0.2174268	0.2174268	0.8071031	20	0.845708574251497	0.907029050647597	0.776742188038484	1.05916958211869	124	ENSG00000187758
cg15395354	4	ADH1B	100242862	rs12644388	4	100290340	T	A	0.258449	-0.0357302	0.0176996	0.04351831	0.259309	0.0367587	1.733941e-12	-0.13779	0.0709965	0.05228268	0.1429555	0.8509477	19	0.68118484161322	0.871281641680136	0.758097601314655	1.00136406949763	125	ENSG00000196616
cg05641529	4	ADH1B	100242957	rs1391088	4	100258224	A	C	0.0497018	-0.0429305	0.0304514	0.1585976	0.511811	0.061704	1.089374e-16	-0.0838796	0.0603506	0.164568	0.19832	0.6933455	20	0.817805950146166	0.919541962282737	0.816958667481337	1.03500636452713	125	ENSG00000196616
cg15785860	4	ADH1C	100274660	rs78744403	4	100276771	A	G	0.0894632	0.0435601	0.0260911	0.09501068	-0.374952	0.0517472	4.298056e-13	-0.116175	0.0714085	0.1037561	0.04189491	0.7051498	11	0.756725700856766	0.890319403768002	0.774036955815953	1.02407079503099	126	ENSG00000248144
cg24090629	4	TACR3	104641072	rs3733631	4	104641103	C	G	0.166004	0.0176996	0.0218371	0.4176363	-0.596671	0.0467638	2.768318e-37	-0.0296639	0.036672	0.4185736	0.676161	0.05620999	20	0.920229010290352	0.970771755110796	0.903444119304351	1.04311686841964	6870	ENSG00000169836
cg19784848	5	SDHA	219127	rs3756715	5	218036	C	T	0.111332	0.00745968	0.0231506	0.747283	0.645049	0.0467002	2.141359e-43	0.0115645	0.0358995	0.7473494	0.5086418	0.4604299	20	0.971142777720065	1.01163162734529	0.942896724852444	1.08537713884352	6389	ENSG00000073578
cg18366108	5	SDHA	226170	rs10066474	5	244147	G	T	0.122266	0.00723672	0.023101	0.7540798	0.290951	0.0484265	1.87713e-09	0.0248727	0.0795061	0.7544027	0.7544027	0.8403413	20	0.971373283576038	1.025184606217	0.877253516480176	1.19806128682307	6389	ENSG00000073578
cg00409356	5	IRX4	1879525	rs4975757	5	1882579	A	G	0.22167	0.00795906	0.0184637	0.6664209	-0.47418	0.0379181	6.97693e-36	-0.0167849	0.0389613	0.666607	0.5543323	0.8111336	20	0.964115083190522	0.983355181587156	0.911057698848027	1.0613898706712	50805	ENSG00000113430
cg03398865	5	IRX4	1879554	rs11960636	5	1882940	C	A	0.2167	0.0105925	0.0186759	0.5705954	-0.547418	0.0377323	1.078864e-47	-0.0193499	0.0341424	0.5708896	0.7364453	0.8239349	20	0.956038531295565	0.980836107639852	0.917347427898604	1.04871877414413	50805	ENSG00000113430
cg17774559	5	IRX4	1879698	rs9312959	5	1877008	A	G	0.236581	0.00423118	0.0182532	0.8166896	-0.323014	0.037221	4.018344e-18	-0.0130991	0.0565292	0.8167538	0.567106	0.6424683	20	0.981471593771034	0.98698631982933	0.883471423851125	1.10262988618679	50805	ENSG00000113430
cg04095339	5	IRX4	1879917	rs11957344	5	1882952	A	C	0.2167	0.0124564	0.0186908	0.5051264	-0.224536	0.0379285	3.219953e-09	-0.0554762	0.0837678	0.5078032	0.5078032	0.8173709	11	0.944226861927751	0.94603453902453	0.802790827307734	1.11483753748008	50805	ENSG00000113430
cg02238012	5	IRX4	1880310	rs10866527	5	1891800	T	C	0.49006	0.0207979	0.0157828	0.1875849	0.181663	0.0329394	3.486343e-08	0.114486	0.0893252	0.1999553	0.1999553	0.3035253	10	0.840986804126521	1.12129694279688	0.941207746229225	1.33584412045352	50805	ENSG00000113430
cg23620282	5	IRX4	1882900	rs1532272	5	1859721	T	C	0.255467	-0.0019886	0.0184505	0.91417	-0.491688	0.0387956	8.260742e-37	0.00404443	0.0375261	0.9141731	0.6309007	0.8444219	20	0.991832365552252	1.00405261974424	0.9328538589884	1.08068552592846	50805	ENSG00000113430
cg24937747	5	IRX4	1882902	rs903081	5	1862798	T	C	0.256461	0.00863857	0.0175627	0.6228111	0.276686	0.0357415	9.839241e-15	0.0312215	0.0636032	0.623511	0.623511	0.9010579	20	0.961372003303744	1.031714003231	0.910791960214941	1.16869036065244	50805	ENSG00000113430
cg00516582	5	AGXT2	35015682	rs11960801	5	35010872	T	C	0.351889	0.0154547	0.0162102	0.3403907	-0.719572	0.0325559	2.979822e-108	-0.0214776	0.0225485	0.3408395	0.5933052	0.4977071	20	0.892483731723564	0.978751401254988	0.936437347528111	1.02297746665838	64902	ENSG00000113492
cg15827031	5	NUP155	37371628	rs13179942	5	37279482	T	C	0.329026	0.0164049	0.0168096	0.3291019	0.243593	0.0346468	2.054291e-12	0.0673456	0.0696686	0.3337159	0.3337159	0.1622429	20	0.89079012388927	1.0696650905572	0.933135502090475	1.2261706937454	9631	ENSG00000113569
cg06928983	5	EMB	49738016	rs7717982	5	49697322	A	G	0.331014	0.0203576	0.0163277	0.2124658	-0.27946	0.0333739	5.587636e-17	-0.0728461	0.0590699	0.2174944	0.4383917	0.4020248	8	0.845708574251497	0.929743906602994	0.828098554919131	1.04386576540979	133418	ENSG00000170571
cg09974780	5	KIF2A	61601128	rs247237	5	61746142	A	G	0.517893	-0.0281472	0.0155794	0.07081009	0.324631	0.0318492	2.136072e-24	-0.0867052	0.0487392	0.07524576	0.07524576	0.05119036	20	0.726016044754601	0.916947371877706	0.833406273853634	1.00886267499001	3796	ENSG00000068796
cg01131866	5	KIF2A	61601529	rs1072195	5	61485819	C	T	0.468191	-0.0284395	0.0156539	0.06925269	0.321504	0.0325799	5.718327e-23	-0.0884576	0.0495078	0.0739795	0.1960399	0.1586896	20	0.723526203085122	0.915341920410652	0.83069474346093	1.00861458177804	3796	ENSG00000068796
cg11891522	5	KIF2A	61605247	rs13359224	5	61483093	T	A	0.468191	-0.0284532	0.015654	0.06912051	0.494091	0.032364	1.274779e-52	-0.057587	0.0319062	0.0710928	0.1695058	0.008066883	20	0.720054483680982	0.944039755354884	0.886811217416961	1.00496141928196	3796	ENSG00000068796
cg24864203	5	KIF2A	61612144	rs10471546	5	61615734	A	G	0.421471	-0.0451003	0.015868	0.004480098	-0.340277	0.0326387	1.895273e-25	0.13254	0.0483344	0.006103978	0.002028846	0.6331404	20	0.317893056140379	1.14172468416318	1.0385282596996	1.25517552580088	3796	ENSG00000068796
cg22024931	5	SMN1	69371421	rs8192259	5	68462801	G	C	0.0536779	0.0220919	0.0317057	0.4859404	-0.434917	0.067092	9.02729e-11	-0.0507956	0.0733205	0.4884417	0.5924022	0.9674625	16	0.939403117482944	0.950472927345054	0.823243066391851	1.0973657993566	6606	ENSG00000172062
cg25105617	5	DMGDH	78298157	rs42418	5	78298158	C	G	0.50497	0.0420633	0.0156526	0.007203129	0.813561	0.0294401	4.293355e-168	0.0517027	0.0193304	0.007479895	0.01551888	0.5376801	20	0.350816637865767	1.05306262045302	1.01391098568995	1.09372607481983	29958	ENSG00000132837
cg16405876	5	DMGDH	78317871	rs9293769	5	78629346	C	T	0.402584	-0.0108716	0.0159947	0.4966943	0.190709	0.0335537	1.318003e-08	-0.0570061	0.0844671	0.4997447	0.4997447	0.2423234	20	0.941913603992238	0.944588307360274	0.800465683737132	1.11465998921542	29958	ENSG00000132837
cg01856645	5	DMGDH	78365647	rs626105	5	78369901	A	G	0.214712	0.0319414	0.0190151	0.09299792	0.812714	0.037655	2.585774e-103	0.0393022	0.0234678	0.09398785	0.08843942	0.350642	20	0.750345691036394	1.04008474977354	0.99332767149926	1.08904273760815	29958	ENSG00000132837
cg18064071	5	BHMT	78407153	rs12518949	5	78436755	G	C	0.375746	-0.0170694	0.0159613	0.2848786	0.261385	0.0331434	3.107548e-15	-0.0653036	0.0616231	0.2892695	0.2892695	0.1205864	20	0.877025387792112	0.936783012877293	0.830203127670819	1.05704541932708	635	ENSG00000145692
cg10982664	5	BHMT	78407418	rs1840805	5	78565563	T	A	0.373757	-0.0148786	0.015975	0.3516634	0.439671	0.0324087	6.332404e-42	-0.0338403	0.0364195	0.3527955	0.5041161	0.1855854	20	0.8963772673933	0.966725878433217	0.900124204661699	1.03825551984097	635	ENSG00000145692
cg13695646	5	BHMT	78407509	rs7445125	5	78507417	G	A	0.356859	-0.0104689	0.0161061	0.5156948	0.542091	0.0326637	7.433353e-62	-0.0193121	0.0297338	0.5160165	0.5696087	0.04175356	20	0.944594089818484	0.980873183945459	0.925343417692743	1.03973528593551	635	ENSG00000145692
cg05890484	5	BHMT	78407552	rs7445125	5	78507417	G	A	0.356859	-0.0104689	0.0161061	0.5156948	0.496711	0.0329453	2.300543e-51	-0.0210765	0.0324556	0.5160846	0.3081835	0.03832787	20	0.944594089818484	0.979144057183914	0.918797548798487	1.04345411671189	635	ENSG00000145692
cg09550809	5	BHMT	78407562	rs7445125	5	78507417	G	A	0.356859	-0.0104689	0.0161061	0.5156948	0.477009	0.0333006	1.542066e-46	-0.021947	0.0337995	0.5161265	0.2234482	0.05616301	20	0.944594089818484	0.97829208315763	0.915583218033251	1.04529591752974	635	ENSG00000145692
cg23514016	5	BHMT	78407564	rs12189248	5	78517143	T	C	0.356859	-0.0110156	0.0160707	0.4930624	0.524574	0.0329829	5.903865e-57	-0.0209991	0.0306641	0.4934635	0.5381957	0.04498053	20	0.940082163878875	0.979219845866924	0.922100798019841	1.03987710302254	635	ENSG00000145692
cg23987322	5	BHMT	78407566	rs10053349	5	78475423	C	T	0.373757	-0.0138876	0.0159776	0.3847422	0.558368	0.0325582	6.300137e-66	-0.0248717	0.0286515	0.3853518	0.4875484	0.08940355	20	0.908228527659802	0.975435052317624	0.922167280195496	1.03177976677743	635	ENSG00000145692
cg02286091	5	BHMT	78407678	rs10053349	5	78475423	C	T	0.373757	-0.0138876	0.0159776	0.3847422	0.353381	0.0335191	5.492076e-26	-0.0392993	0.045367	0.3863515	0.3907786	0.1298877	20	0.908942929656671	0.961462900231872	0.879661046623529	1.050871710269	635	ENSG00000145692
cg10660256	5	BHMT	78407683	rs10053349	5	78475423	C	T	0.373757	-0.0138876	0.0159776	0.3847422	0.278813	0.0338692	1.840022e-16	-0.0498096	0.0576242	0.3873754	0.3873754	0.1294945	20	0.909287593413897	0.951410555826294	0.849801036162983	1.06516938344153	635	ENSG00000145692
cg18058747	5	BHMT	78408253	rs10053349	5	78475423	C	T	0.373757	-0.0138876	0.0159776	0.3847422	0.194923	0.0338469	8.462521e-09	-0.0712465	0.082897	0.3900879	0.3900879	0.3368233	14	0.910967199201611	0.931232315067718	0.791579771121323	1.09552272084713	635	ENSG00000145692
cg17785773	5	BHMT	78408347	rs6893527	5	78526150	G	A	0.371769	-0.0134896	0.0159691	0.3982608	0.238966	0.0340418	2.222311e-12	-0.0564499	0.067308	0.4016484	0.4016484	0.3193642	20	0.914811255168016	0.945113833512103	0.828305211164723	1.07839495183172	635	ENSG00000145692
cg02754494	5	HOMER1	78810199	rs55754450	5	78440172	C	T	0.0497018	0.013172	0.0379583	0.728582	0.667962	0.083049	8.76747e-16	0.0197197	0.0568799	0.7288243	0.9382708	0.6693949	5	0.969002200549639	1.01991541766504	0.912319607025388	1.1402007050824	9456	ENSG00000152413
cg02371408	5	VCAN	82767280	rs77159249	5	82193895	G	A	0.101392	0.0330862	0.0295173	0.2623267	0.366981	0.0599742	9.417546e-10	0.0901578	0.0817712	0.2702174	0.2702174	0.2341124	4	0.872064647945272	1.09434695803082	0.932287764276281	1.28457683393603	1462	ENSG00000038427
cg17771652	5	VCAN	82767968	rs33604	5	82770586	G	A	0.240557	0.00846312	0.0183083	0.6438978	-0.249377	0.0372092	2.05532e-11	-0.033937	0.0735904	0.6446836	0.6446836	0.9570988	15	0.96284526316932	0.9666324005605	0.836796654205382	1.11661320957436	1462	ENSG00000038427
cg19814134	5	VCAN	82768288	rs13167610	5	82787951	A	G	0.380716	-0.0106898	0.0161535	0.5081227	0.263877	0.0323865	3.707592e-16	-0.0405105	0.0614176	0.5095159	0.5095159	0.9434069	20	0.944226861927751	0.960299081318122	0.851386573177169	1.08314407888663	1462	ENSG00000038427
cg16431436	5	VCAN	82768907	rs35194537	5	82770923	G	C	0.367793	-0.0124554	0.0161167	0.4396255	0.237731	0.033135	7.251147e-13	-0.0523928	0.068186	0.442261	0.442261	0.9781203	16	0.926096003082094	0.948956043691254	0.830242576539852	1.08464393215196	1462	ENSG00000038427
cg00328900	5	VCAN	82769097	rs35194537	5	82770923	G	C	0.367793	-0.0124554	0.0161167	0.4396255	0.306545	0.0337617	1.088968e-19	-0.0406315	0.0527654	0.4412754	0.4412754	0.9436485	20	0.926096003082094	0.960182892158869	0.86584299667331	1.06480180579717	1462	ENSG00000038427
cg17599241	5	VCAN	82858676	rs160283	5	82859485	A	G	0.263419	0.0323575	0.0185257	0.08070195	0.530274	0.0383344	1.614821e-43	0.0610203	0.0352135	0.08311904	0.1423435	0.408243	20	0.740820641439935	1.06292049125416	0.992033740177463	1.13887252516822	1462	ENSG00000038427
cg11271171	5	MCTP1	94124467	rs255349	5	94124754	C	T	0.162028	-0.0264153	0.0205033	0.1976263	-0.762731	0.0427821	4.262338e-71	0.0346325	0.0269515	0.1987947	0.1575879	0.9761871	20	0.84051856398438	1.03523918848153	0.981972043474327	1.09139581364866	79772	ENSG00000175471
cg16529799	5	MCTP1	94277008	rs293038	5	94276088	C	A	0.301193	0.00350132	0.0171444	0.8381775	-0.220804	0.0344346	1.433656e-10	-0.0158571	0.0776846	0.8382583	0.8382583	0.9643357	20	0.983480720040446	0.984267961897941	0.845253314564897	1.14614566322928	79772	ENSG00000175471
cg02028216	5	MCTP1	94330872	rs2194944	5	94338787	C	T	0.182903	-0.00161999	0.0199847	0.935393	-0.272535	0.0427226	1.780469e-10	0.00594416	0.073335	0.9353982	0.9353982	0.495538	20	0.994861017042127	1.00596186157534	0.871279515755524	1.16146339796203	79772	ENSG00000175471
cg24803517	5	MCTP1	94621517	rs58831977	5	94643703	T	C	0.0228628	-0.0442163	0.0592776	0.4557162	-1.08943	0.132912	2.473037e-16	0.0405867	0.0546365	0.4575728	0.7201724	0.4952704	12	0.930490084178112	1.04142159704097	0.935662129899812	1.15913523495868	79772	ENSG00000175471
cg02354658	5	GLRX	95151391	rs6556883	5	95152085	A	G	0.230616	-0.00809823	0.0194032	0.6764109	-0.777292	0.0365609	2.653422e-100	0.0104185	0.0249674	0.6764697	0.8580709	0.9854295	20	0.964437654980045	1.01047296154266	0.962214765761985	1.06115146258457	2745	ENSG00000173221
cg11306767	5	GLRX	95153995	rs889224	5	95144746	T	A	0.361829	-0.00415069	0.0168094	0.8049649	0.395439	0.034426	1.539926e-30	-0.0104964	0.0425181	0.8050091	0.2885703	0.9945184	20	0.979633426033902	0.989558494972069	0.910435815485487	1.07555743998188	2745	ENSG00000173221
cg23492399	5	PAM	102201601	rs249496	5	102201590	G	C	0.409543	-0.0181049	0.015941	0.2560636	0.308536	0.0332306	1.62202e-20	-0.0586801	0.0520518	0.2595982	0.4430642	0.1102198	20	0.865768715388112	0.943008389294122	0.851546110722261	1.04429438533263	5066	ENSG00000145730
cg24531022	5	PAM	102201825	rs2545593	5	102054421	T	A	0.392644	-0.000598541	0.015756	0.9696971	0.268519	0.0326258	1.868162e-16	-0.00222905	0.0586781	0.9696975	0.9696975	0.6604269	20	0.997861441318303	0.997773432487079	0.889373385019218	1.11938567012047	5066	ENSG00000145730
cg10640944	5	PAM	102201890	rs17355759	5	102044030	G	A	0.369781	-0.0062536	0.0158468	0.693117	0.256695	0.0326112	3.507777e-15	-0.024362	0.0618116	0.6934824	0.6934824	0.6247032	20	0.966036115621287	0.975932358291451	0.864578878727234	1.10162761477869	5066	ENSG00000145730
cg17259761	5	PAM	102364835	rs7709726	5	102327463	T	C	0.293241	-0.0111762	0.0167142	0.5037092	0.209125	0.0347652	1.794924e-09	-0.0534427	0.0804167	0.5063245	0.5063245	0.4911005	20	0.943919595670214	0.947960257570377	0.809725941819032	1.10979357770624	5066	ENSG00000145730
cg03255556	5	SNX24	122181680	rs7728489	5	122164612	A	G	0.26839	-0.00928145	0.0171862	0.5891608	0.321841	0.0340342	3.187168e-21	-0.0288386	0.0534867	0.5897668	0.5897668	0.02277468	20	0.958411138644617	0.971573263737331	0.874876511761189	1.07895753757174	28966	ENSG00000064652
cg19412675	5	SNX24	122181750	rs7735618	5	122176245	C	G	0.269384	-0.00897523	0.0171814	0.6014054	0.405979	0.0348411	2.233624e-31	-0.0221076	0.0423635	0.6017703	0.6017703	0.01596731	20	0.959939043068307	0.978134982064631	0.900198431963965	1.06281905096328	28966	ENSG00000064652
cg19077854	5	SNX24	122220652	rs154496	5	122221731	A	G	0.32008	-0.0121546	0.0165742	0.4633483	-0.326436	0.0326671	1.638393e-23	0.0372342	0.0509097	0.4645484	0.4645484	0.03921381	20	0.933185532019225	1.0379360770044	0.939367209302164	1.14684788789637	28966	ENSG00000064652
cg22547559	5	ALDH7A1	125929611	rs6861395	5	125928737	T	C	0.0924453	0.0134724	0.026492	0.6110705	-0.462178	0.0567842	3.97897e-16	-0.0291498	0.0574317	0.6117646	0.6117646	0.8526594	18	0.960377280504733	0.971270957178996	0.867867754930504	1.08699426485196	501	ENSG00000164904
cg03409151	5	ALDH7A1	125929671	rs7719712	5	125910169	C	T	0.0934394	0.0143729	0.0264821	0.5873087	-1.02977	0.0544158	7.22673e-80	-0.0139574	0.0257271	0.5874623	0.7409893	0.8881694	20	0.958397265426567	0.986139552913025	0.937646266225318	1.03714082042301	501	ENSG00000164904
cg25476565	5	ALDH7A1	125930017	rs56397023	5	125915779	A	G	0.0934394	0.015814	0.026484	0.5504304	-0.830132	0.0555312	1.582853e-50	-0.01905	0.0319288	0.5507481	0.6740382	0.8727295	20	0.953630791637985	0.981130304501148	0.921612479507427	1.04449179651409	501	ENSG00000164904
cg05689600	5	ALDH7A1	125930496	rs62391691	5	126078913	A	G	0.05666	-0.0275926	0.0327472	0.3994554	0.887853	0.0729318	4.289656e-34	-0.0310779	0.0369718	0.4005815	0.8546889	0.9693414	16	0.9147875023766	0.969400053870395	0.901637586915585	1.04225520107106	501	ENSG00000164904
cg01814098	5	ALDH7A1	125930667	rs62391691	5	126078913	A	G	0.05666	-0.0275926	0.0327472	0.3994554	0.599112	0.0723322	1.203342e-16	-0.0460558	0.0549417	0.4018803	0.6222713	0.8534682	12	0.914811255168016	0.954988672336025	0.857493627033983	1.06356867915705	501	ENSG00000164904
cg08675664	5	ALDH7A1	125930870	rs62391691	5	126078913	A	G	0.05666	-0.0275926	0.0327472	0.3994554	0.784048	0.0727431	4.357885e-27	-0.0351925	0.0418943	0.4008909	0.5168243	0.9704663	14	0.9147875023766	0.965419555104647	0.889313619357206	1.0480385064294	501	ENSG00000164904
cg26327732	5	ALDH7A1	125931120	rs77900059	5	125947276	A	G	0.0765408	-0.0263933	0.0296223	0.3729322	0.597954	0.0615997	2.812409e-22	-0.0441394	0.0497477	0.3749365	0.3749365	0.4370589	16	0.904914939960529	0.95682056738888	0.867929410445792	1.05481573404472	501	ENSG00000164904
cg16738971	5	ALDH7A1	125931166	rs11960347	5	125945742	C	T	0.0775348	-0.0266369	0.0295691	0.3676757	0.825711	0.0601324	6.572483e-43	-0.0322594	0.0358875	0.3687041	0.5127968	0.4581146	20	0.902669570071532	0.968255384053599	0.902488889187923	1.0388144385826	501	ENSG00000164904
cg17653368	5	ALDH7A1	125931213	rs11960347	5	125945742	C	T	0.0775348	-0.0266369	0.0295691	0.3676757	0.574002	0.0609936	4.921385e-21	-0.0464056	0.0517494	0.3698594	0.8303414	0.2987365	15	0.903358219202604	0.954654675717856	0.862573924658938	1.05656515205966	501	ENSG00000164904
cg18670373	5	ALDH7A1	125931232	rs62391691	5	126078913	A	G	0.05666	-0.0275926	0.0327472	0.3994554	0.629909	0.0727311	4.684764e-18	-0.0438041	0.0522326	0.4016743	0.6267827	0.9094072	12	0.914811255168016	0.957141443116935	0.864002172252593	1.06032110977626	501	ENSG00000164904
cg08702413	5	ALDH7A1	125931275	rs11960347	5	125945742	C	T	0.0775348	-0.0266369	0.0295691	0.3676757	1.392	0.0562063	2.090299e-135	-0.0191357	0.0212562	0.3679924	0.7666465	0.6048258	20	0.902548342388115	0.9810462252369	0.941013444536392	1.02278208843843	501	ENSG00000164904
cg04200010	5	ALDH7A1	125931362	rs6883308	5	125953144	C	T	0.151093	-0.0039459	0.0217394	0.855968	-0.657369	0.0444345	1.598607e-49	0.00600256	0.0330728	0.8559787	0.8660795	0.6684995	20	0.985181624392624	1.00602061146353	0.942876350960133	1.07339363179367	501	ENSG00000164904
cg14527110	5	P4HA2	131561292	rs157578	5	131561322	C	G	0.16004	-0.0103247	0.0238275	0.6647894	-0.369355	0.0508601	3.809083e-13	0.0279533	0.0646259	0.6653483	0.6653483	0.2666795	7	0.963979568676522	1.02834765946435	0.906002273101728	1.16721441007585	8974	ENSG00000072682
cg17861653	5	P4HA2	131561363	rs157578	5	131561322	C	G	0.16004	-0.0103247	0.0238275	0.6647894	-0.911246	0.0491857	1.258865e-76	0.0113303	0.0261554	0.6648754	0.824032	0.2271685	20	0.963979568676522	1.01139473095981	0.960852580465781	1.06459546720206	8974	ENSG00000072682
cg24117468	5	P4HA2	131562848	rs12521097	5	131575338	A	G	0.4334	-0.0249774	0.0156441	0.1103545	0.697767	0.028692	1.226364e-130	-0.0357962	0.0224685	0.1111216	0.1871846	0.03446426	20	0.762539923668946	0.964836907209193	0.92326917171562	1.00827611928511	8974	ENSG00000072682
cg18318560	5	P4HA2	131563015	rs12521097	5	131575338	A	G	0.4334	-0.0249774	0.0156441	0.1103545	0.366916	0.030843	1.237811e-32	-0.0680739	0.043019	0.1135551	0.1135551	0.04172537	20	0.763049579540393	0.93419143427925	0.858652361764951	1.01637598024754	8974	ENSG00000072682
cg05501285	5	P4HA2	131563764	rs10479000	5	131607402	C	T	0.423459	-0.0181046	0.015667	0.2478496	-0.211152	0.0308958	8.238398e-12	0.085742	0.0752509	0.2545301	0.2545301	0.3424219	20	0.863629532501412	1.08952519454024	0.940118108754422	1.26267661316588	8974	ENSG00000072682
cg25351996	5	P4HA2	131563782	rs12521097	5	131575338	A	G	0.4334	-0.0249774	0.0156441	0.1103545	-0.248757	0.0305964	4.282505e-16	0.100409	0.0640901	0.1171897	0.1171897	0.1066194	20	0.767522449628087	1.10562302543079	0.975107462606407	1.25360775221156	8974	ENSG00000072682
cg22598563	5	P4HA2	131563921	rs13357280	5	131600187	G	A	0.424453	-0.0175019	0.0156649	0.2638795	-0.422967	0.030531	1.208377e-43	0.0413789	0.037156	0.2654282	0.364806	0.4165719	20	0.869232519105469	1.04224693810458	0.969042450001337	1.12098152148739	8974	ENSG00000072682
cg16205897	5	P4HA2	131564050	rs10479000	5	131607402	C	T	0.423459	-0.0181046	0.015667	0.2478496	-0.600145	0.0295895	1.841393e-91	0.0301671	0.0261477	0.2486162	0.1358855	0.3762596	20	0.861976016627315	1.03062673729333	0.979138288084125	1.08482273091606	8974	ENSG00000072682
cg03183936	5	PPP2CA	133560628	rs254053	5	133560931	T	A	0.213718	-0.0113451	0.0204772	0.5795544	0.636139	0.0431382	3.238782e-49	-0.0178343	0.0322126	0.5798218	0.7429652	0.06951873	20	0.9578196348847	0.982323789925455	0.922220439138328	1.0463442223804	5515	ENSG00000113575
cg10187927	5	TGFBI	135364060	rs72793188	5	135317819	A	T	0.0685885	0.00306798	0.0318779	0.9233287	0.845264	0.0647232	5.59543e-39	0.00362961	0.0377145	0.9233308	0.6784968	0.7394973	20	0.992705026881249	1.00363620501107	0.932122709881845	1.08063629534002	7045	ENSG00000120708
cg09584591	5	TGFBI	135364349	rs72793188	5	135317819	A	T	0.0685885	0.00306798	0.0318779	0.9233287	0.516557	0.0654723	3.02909e-15	0.00593929	0.0617169	0.9233344	0.9233344	0.7299886	20	0.992705026881249	1.005956962553	0.891343116651314	1.13530849299723	7045	ENSG00000120708
cg18331412	5	TGFBI	135364986	rs1989973	5	135378239	G	C	0.0238569	0.0512278	0.0530075	0.3338313	-1.10033	0.109778	1.204259e-23	-0.0465566	0.0483974	0.3360675	0.779489	0.9024844	15	0.891064166958407	0.954510533744816	0.868128525873867	1.04948787175574	7045	ENSG00000120708
cg16031250	5	TGFBI	135365012	rs112615089	5	135266055	T	C	0.0685885	-0.00503862	0.0313721	0.8724019	0.63159	0.0617612	1.511524e-24	-0.00797768	0.0496778	0.8724175	0.9213287	0.5592876	20	0.986836653700161	0.992054057236508	0.900012912984679	1.09350792447594	7045	ENSG00000120708
cg17386240	5	TGFBI	135384080	rs6860369	5	135391326	G	A	0.259443	0.0225108	0.0176466	0.202081	-1.48285	0.0177785	0	-0.0151807	0.0119018	0.2021337	0.5849576	0.0710977	20	0.841117523982149	0.984933945957787	0.962223787529922	1.00818010370567	7045	ENSG00000120708
cg19880597	5	KLHL3	136965606	rs3777381	5	136994893	A	G	0.281312	-0.0123441	0.0173707	0.477315	-0.829518	0.0332823	4.121507e-137	0.014881	0.0209492	0.4774939	0.5842352	0.4159502	20	0.935941977635641	1.01499227334825	0.974160278398782	1.05753574416933	26249	ENSG00000146021
cg09530650	5	KLHL3	137024163	rs2905609	5	137029743	T	C	0.244533	-0.00225641	0.0184831	0.902836	0.252402	0.0384732	5.364244e-11	-0.00893975	0.0732416	0.9028527	0.9028527	0.2625284	19	0.99011655915107	0.99110009075451	0.85856465834016	1.14409483357097	26249	ENSG00000146021
cg06866033	5	GNPDA1	141391951	rs9324861	5	141396566	T	C	0.159046	-0.00439995	0.0221444	0.8425025	-0.334215	0.0461255	4.29945e-13	0.013165	0.0662828	0.8425609	0.8425609	0.7230674	14	0.983623029521991	1.0132520401543	0.889808250806805	1.15382128222113	10007	ENSG00000113552
cg05560697	5	GNPDA1	141392853	rs57365234	5	141400722	C	G	0.16004	-0.00737992	0.0232536	0.7509653	0.289737	0.0479758	1.54837e-09	-0.0254711	0.0803682	0.7512971	0.7512971	0.3919896	3	0.971179418110498	0.974850551739588	0.832774175007074	1.14116602885639	10007	ENSG00000113552
cg19910679	5	PDE6A	149240728	rs114532083	5	149223688	C	T	0.0119284	-0.0889008	0.0624208	0.1543835	1.02067	0.127564	1.231667e-15	-0.0871006	0.0621181	0.1608622	0.3269374	NA	NA	0.816338706693307	0.916584882555727	0.811515269349963	1.03525821221165	5145	ENSG00000132915
cg16281600	5	GRIA1	152869431	rs11167641	5	153143548	A	G	0.353877	-0.0260371	0.0165425	0.1154986	-0.346714	0.0344854	8.825942e-24	0.0750967	0.0482933	0.1199432	0.1199432	0.2509565	20	0.770665088627298	1.07798838732177	0.980631852136067	1.18501042024011	2890	ENSG00000155511
cg17987968	5	GRIA1	152869882	rs13167420	5	153157659	G	T	0.354871	-0.0289826	0.0165421	0.07976507	-0.29712	0.0342422	4.062944e-18	0.097545	0.0567984	0.08590783	0.08590783	0.5184151	20	0.74414296037071	1.1024610511944	0.986314643726693	1.23228462350343	2890	ENSG00000155511
cg08578734	5	GRIA1	152870490	rs922234	5	153159954	G	C	0.352883	-0.0253714	0.0165578	0.1254502	-0.353966	0.0344088	8.059713e-25	0.0716776	0.0472941	0.1296276	0.2616413	0.2771108	20	0.781579596128621	1.07430893102567	0.979200520174753	1.17865509209038	2890	ENSG00000155511
cg26343183	5	GRIA1	153008721	rs9686257	5	153107260	G	A	0.353877	-0.0267242	0.0166047	0.1075211	-0.243188	0.0353152	5.728887e-12	0.109891	0.0701192	0.1170676	0.2522644	0.4570719	20	0.767355707423581	1.1161564027802	0.972833207844069	1.28059476734775	2890	ENSG00000155511
cg07601741	5	GRIA1	153160425	rs56968997	5	153160426	A	G	0.127237	-0.0361154	0.0249569	0.1478659	-1.99741	0.0303096	0	0.0180812	0.0124977	0.1479636	0.07509509	0.3118852	20	0.7988776267844	1.01824565458017	0.993606235657351	1.04349608110646	2890	ENSG00000155511
cg04815959	5	ADAM19	156962414	rs17054692	5	156962401	G	A	0.0805169	0.01981	0.0259602	0.445409	0.416411	0.0547757	2.913593e-14	0.0475732	0.0626561	0.4476877	0.4476877	0.7369172	18	0.927176586743398	1.04872296483272	0.927527573594116	1.18575435197662	8728	ENSG00000135074
cg08295410	5	ADAM19	156990663	rs11465260	5	156993078	T	C	0.141153	-0.0404903	0.0222302	0.06854461	-0.269831	0.0448057	1.720194e-09	0.150058	0.0860713	0.08126109	0.08126109	0.2074647	20	0.736390522925124	1.1619016310686	0.981530934683693	1.37541808676151	8728	ENSG00000135074
cg25077558	5	ADAM19	156991510	rs11134819	5	156991508	A	G	0.128231	-0.0312574	0.0248652	0.2087268	0.796618	0.0499697	3.237017e-57	-0.0392376	0.0313103	0.2101387	0.1224	0.3588499	20	0.842404500206398	0.961522224322945	0.904289444380853	1.02237728595842	8728	ENSG00000135074
cg13667243	5	ADAM19	157001561	rs4704881	5	156970147	G	C	0.242545	0.0202946	0.0186236	0.2758344	0.344759	0.0390272	1.011854e-18	0.0588661	0.0544287	0.2794628	0.2217724	0.09669037	20	0.873680011908368	1.06063321244443	0.953310941546958	1.18003765855737	8728	ENSG00000135074
cg15598120	5	ADAM19	157001591	rs1990951	5	156920911	T	C	0.461233	0.00752892	0.0156386	0.6302096	-0.189996	0.0327287	6.430127e-09	-0.0396268	0.0825929	0.6313804	0.6313804	0.3988372	20	0.961447621299947	0.96114807268787	0.817496314890577	1.13004254674256	8728	ENSG00000135074
cg07301795	5	ADAM19	157001698	rs4704881	5	156970147	G	C	0.242545	0.0202946	0.0186236	0.2758344	0.287024	0.0381937	5.692815e-14	0.070707	0.0655638	0.280835	0.2414498	0.03346866	20	0.873807270743631	1.07326671264761	0.943840538675476	1.22044073047966	8728	ENSG00000135074
cg14607812	5	ADAM19	157002793	rs7735126	5	157002832	G	T	0.287276	-0.048372	0.0175135	0.005745136	0.261867	0.034779	5.095484e-14	-0.18472	0.0712371	0.009513475	0.009513475	0.4536525	20	0.403619458802184	0.831337025633933	0.723000969415948	0.955906394908673	8728	ENSG00000135074
cg02725069	5	ADAM19	157002817	rs11134815	5	156984771	G	C	0.294235	-0.0406033	0.0173651	0.01937621	-0.323255	0.0357527	1.54661e-19	0.125608	0.0554868	0.0235902	0.0235902	0.9403065	20	0.57221654227156	1.13383761681084	1.0169966997728	1.26410217612553	8728	ENSG00000135074
cg09079275	5	ADAM19	157003083	rs7725839	5	156990257	A	C	0.141153	-0.0366933	0.0221801	0.09805961	0.830072	0.0431205	1.40969e-82	-0.0442049	0.0268192	0.09929956	0.5631958	0.2192897	20	0.754673468704319	0.956757897694171	0.907764285090652	1.00839578052881	8728	ENSG00000135074
cg25559421	5	ADAM19	157003155	rs7724199	5	156989957	A	G	0.141153	-0.0367135	0.0221815	0.09789599	0.756995	0.0427935	5.054667e-70	-0.048499	0.02943	0.09936444	0.5626151	0.0976093	20	0.754673468704319	0.952658291963651	0.899261147537553	1.00922610048512	8728	ENSG00000135074
cg25387487	5	ADAM19	157003181	rs7724199	5	156989957	A	G	0.141153	-0.0367135	0.0221815	0.09789599	0.781877	0.0429079	3.438741e-74	-0.0469556	0.0284863	0.09927988	0.7749266	0.3064139	20	0.754673468704319	0.954129760011263	0.90231756974013	1.00891707029637	8728	ENSG00000135074
cg08604960	5	ADAM19	157003436	rs4704881	5	156970147	G	C	0.242545	0.0202946	0.0186236	0.2758344	-0.34252	0.0386196	7.375373e-19	-0.0592508	0.0547812	0.2794342	0.2691337	0.2885438	20	0.873680011908368	0.942470367945346	0.846519575885023	1.0492969327099	8728	ENSG00000135074
cg23214435	5	ADAM19	157003983	rs28712355	5	157023508	G	A	0.146123	-0.0419306	0.0229323	0.06748181	0.615827	0.0461685	1.378385e-40	-0.0680883	0.0375864	0.07006177	0.04741008	0.7671117	20	0.717783465231151	0.934177982019453	0.867831555185697	1.00559664703964	8728	ENSG00000135074
cg20960405	5	SNCB	176047485	rs2291440	5	176053622	A	G	0.0715706	-0.0138308	0.0334994	0.679704	0.976207	0.0698564	2.231078e-44	-0.0141679	0.0343308	0.6798359	0.6798359	0.6524495	20	0.96449888732624	0.985931992383649	0.921773019950169	1.05455667780138	6620	ENSG00000074317
cg00967885	5	SNCB	176054480	rs6897907	5	176060405	A	G	0.535785	0.0141648	0.0156156	0.3643577	-0.24497	0.0328304	8.542682e-14	-0.0578225	0.0642142	0.3678736	0.3678736	0.3162808	20	0.902491601277955	0.943817460168784	0.832200125190598	1.07040526810235	6620	ENSG00000074317
cg23994191	5	HK3	176310098	rs539822	5	176310164	A	G	0.204771	-0.0144521	0.0193505	0.4551485	0.51662	0.0400657	4.844694e-38	-0.0279743	0.0375188	0.4559033	0.3909673	0.5295428	17	0.92959626425331	0.972413357503403	0.903471107390175	1.04661646633341	3101	ENSG00000160883
cg06485139	5	HK3	176314364	rs58956809	5	176312965	T	C	0.351889	-0.000112664	0.0162191	0.9944576	0.219716	0.0341216	1.201011e-10	-0.000512772	0.0738186	0.9944576	0.9944576	0.2045391	15	0.999850001036672	0.999487359445094	0.864851703317011	1.15508240066951	3101	ENSG00000160883
cg06783121	5	HK3	176314628	rs58956809	5	176312965	T	C	0.351889	-0.000112664	0.0162191	0.9944576	0.335978	0.0342453	1.010405e-22	-0.000335332	0.0482743	0.9944576	0.9944576	0.1784359	18	0.999850001036672	0.999664724217491	0.909415712377197	1.09886990871601	3101	ENSG00000160883
cg19960778	5	HK3	176314737	rs58956809	5	176312965	T	C	0.351889	-0.000112664	0.0162191	0.9944576	0.218474	0.0343058	1.909959e-10	-0.000515687	0.0742383	0.9944576	0.9944576	0.1823938	13	0.999850001036672	0.999484445943688	0.864138039499831	1.1560296064059	3101	ENSG00000160883
cg15914500	5	HK3	176316668	rs73337977	5	176209447	A	T	0.0367793	0.0163405	0.0463764	0.7245794	-0.733914	0.0935794	4.409914e-15	-0.0222649	0.0632542	0.7248457	0.723615	0.977228	13	0.968960232609312	0.977981133532456	0.863947624333433	1.10706606582009	3101	ENSG00000160883
cg14709481	5	HK3	176325836	rs11739147	5	176359335	C	T	0.279324	0.0220003	0.01789	0.2187892	-0.466506	0.0370222	2.092254e-36	-0.0471597	0.0385311	0.2209752	0.2209752	0.7669521	20	0.846400059875691	0.953935041998894	0.884546091949543	1.02876726564673	3101	ENSG00000160883
cg17809377	5	HK3	176326619	rs353464	5	176403023	G	A	0.488072	0.016099	0.0155927	0.3018518	-0.363852	0.0333302	9.603895e-28	-0.044246	0.0430457	0.3040047	0.3040047	0.4146759	18	0.883006499164872	0.956718575752647	0.879311932707068	1.04093939720831	3101	ENSG00000160883
cg23912072	5	HK3	176326924	rs9313744	5	176330236	C	T	0.163022	-0.0142549	0.0220756	0.5184536	-0.433187	0.0452914	1.128074e-21	0.032907	0.0510769	0.519404	0.519404	0.3539991	13	0.945890517566599	1.03345442351061	0.935004699035184	1.14227024374928	3101	ENSG00000160883
cg19791262	5	HK3	176327783	rs6878050	5	176481144	A	G	0.158052	0.00812329	0.0201798	0.6872825	0.243192	0.0404542	1.837743e-09	0.0334028	0.0831647	0.6879445	0.6879445	0.6187643	10	0.965974717127365	1.03396693725544	0.878446728808571	1.21702044333114	3101	ENSG00000160883
cg00075920	5	B4GALT7	177026190	rs337339	5	177008023	A	G	0.110338	-0.0056123	0.0265188	0.832392	0.324223	0.0565208	9.673887e-09	-0.01731	0.0818474	0.8325042	0.8325042	0.8107789	6	0.983093172769643	0.982838957327846	0.83716767165249	1.15385776201146	11285	ENSG00000027847
cg01993799	5	B4GALT7	177027141	rs10036396	5	177052357	T	G	0.409543	-0.00576244	0.0157658	0.7147363	0.383136	0.0309918	4.171692e-35	-0.0150402	0.0411674	0.7148555	0.7148555	0.9072513	20	0.967546879212012	0.98507233889907	0.908710875641877	1.0678506650189	11285	ENSG00000027847
cg12482253	5	B4GALT7	177030568	rs188745628	5	177075678	G	T	0.0387674	-0.0110941	0.0381802	0.7713786	-1.0385	0.0774519	5.401405e-41	0.0106828	0.0367733	0.7714308	0.7714308	0.3327553	6	0.974534421779129	1.01074006484254	0.940453693027745	1.08627940562276	11285	ENSG00000027847
cg06910125	5	B4GALT7	177034441	rs78617146	5	177042798	T	C	0.0397614	-0.0101464	0.038105	0.7900276	1.11239	0.0780611	4.466798e-46	-0.00912125	0.034261	0.7900634	0.8671459	0.2070466	4	0.977958318213329	0.990920222411584	0.92656339631622	1.05974711615859	11285	ENSG00000027847
cg13095737	5	B4GALT7	177034964	rs113512016	5	177055473	G	A	0.0387674	-0.010691	0.0380944	0.7789828	0.692479	0.0798941	4.418776e-18	-0.0154387	0.0550405	0.7790955	0.966501	0.6244419	7	0.976487466292178	0.984679865777482	0.883982440702929	1.09684807460265	11285	ENSG00000027847
cg01876670	5	B4GALT7	177035360	rs968405	5	177035352	T	C	0.277336	0.007004	0.0170933	0.6819885	0.655652	0.0338684	1.717807e-83	0.0106825	0.0260765	0.6820558	0.6820558	0.3203525	18	0.964679364100698	1.01073976162057	0.960378847072443	1.06374153162054	11285	ENSG00000027847
cg21635265	5	B4GALT7	177035519	rs335488	5	176997775	C	T	0.350895	0.00532917	0.0163327	0.7442062	-0.194421	0.0334277	6.021402e-09	-0.0274105	0.0841389	0.7445937	0.7445937	0.8474334	16	0.970595051181289	0.972961758734143	0.825040548630598	1.14740370704239	11285	ENSG00000027847
cg18036734	5	B4GALT7	177036766	rs435473	5	176999451	G	T	0.245527	0.00616003	0.0187153	0.7420468	0.543565	0.0381393	4.350629e-46	0.0113326	0.0344398	0.7421131	0.7421131	0.8282895	20	0.970401463649863	1.01139705717037	0.945378967563744	1.08202534893385	11285	ENSG00000027847
cg11239826	5	TRIM52	180685955	rs4976814	5	180685949	T	C	0.0497018	-0.0424476	0.0403576	0.2928973	0.49405	0.0793549	4.790087e-10	-0.0859176	0.0828447	0.2996932	0.2996932	0.08383593	20	0.881938844830656	0.917669844100011	0.780131165920118	1.07945686515076	84851	ENSG00000183718
cg20381182	6	GMPR	16238434	rs9477066	6	16229545	T	G	0.358847	0.0038127	0.0164511	0.8167248	0.206403	0.033949	1.203361e-09	0.0184721	0.0797617	0.8168554	0.8168554	0.9321689	16	0.981471593771034	1.01864376461208	0.871219929244526	1.19101398435966	2766	ENSG00000137198
cg11743438	6	GMPR	16238437	rs9396652	6	16228032	T	G	0.284294	0.00794137	0.0173375	0.6469195	0.245036	0.0359382	9.214099e-12	0.0324089	0.0709143	0.6476597	0.6476597	0.9836293	20	0.963359483713188	1.03293978804286	0.898900321269419	1.18696654175768	2766	ENSG00000137198
cg25457331	6	GMPR	16238547	rs9370881	6	16243490	A	G	0.246521	0.00659941	0.0184221	0.7201687	0.372309	0.0383284	2.637373e-22	0.0177256	0.0495143	0.7203508	0.7203508	0.9865733	20	0.968598423595048	1.01788363079704	0.923742036126676	1.12161950558076	2766	ENSG00000137198
cg10768391	6	GMPR	16239574	rs9358087	6	16208742	C	T	0.313121	0.00643513	0.0171366	0.707274	0.274303	0.0359728	2.435004e-14	0.0234599	0.0625489	0.707612	0.707612	0.9907373	20	0.966520449434321	1.02373724805988	0.905619586105882	1.15726069659307	2766	ENSG00000137198
cg07226470	6	GMPR	16266437	rs9383142	6	16259284	G	T	0.39165	-0.00370312	0.0161167	0.8182712	0.387555	0.0328955	4.868787e-32	-0.00955509	0.0415935	0.8183051	0.8183051	0.6335252	20	0.981558361304443	0.990490414822897	0.912946178763925	1.0746211383286	2766	ENSG00000137198
cg14757107	6	GMPR	16277615	rs66929956	6	16239228	T	C	0.10338	0.00453449	0.0257747	0.8603506	0.676857	0.0542797	1.090882e-35	0.00669933	0.0380838	0.8603643	0.8603643	0.6725169	20	0.986338367364547	1.0067218207074	0.934311935929931	1.08474352656073	2766	ENSG00000137198
cg22068371	6	BTN3A1	26407505	rs7356982	6	26396500	G	A	0.201789	-0.0439478	0.0202641	0.03010154	0.298689	0.0417406	8.316217e-13	-0.147136	0.0708908	0.0379381	0.001971118	0.2507213	20	0.640165523700887	0.863176577418772	0.751201038976487	0.991843414939294	11119	ENSG00000026950
cg01192291	6	ZKSCAN4	28220797	rs9380069	6	28203300	G	A	0.106362	0.0882922	0.0294308	0.002699856	-0.569774	0.0452073	2.017707e-36	-0.15496	0.0530966	0.003517685	0.05727293	0.0005983613	20	0.233869571384538	0.856449434775854	0.771800381175612	0.950382575881342	387032	ENSG00000187626
cg25728685	6	ZSCAN12	28351148	rs75885713	6	28312356	A	G	0.0318091	-0.0306562	0.0442172	0.4881154	0.680346	0.0891681	2.348983e-14	-0.0450598	0.06526	0.489902	0.489902	0.4592119	20	0.939403117482944	0.955940314892995	0.841163354049445	1.08637862222419	9753	ENSG00000158691
cg15964468	6	ZSCAN12	28351351	rs75885713	6	28312356	A	G	0.0318091	-0.0306562	0.0442172	0.4881154	0.523703	0.0894397	4.759337e-09	-0.0585374	0.0850216	0.4911381	0.001797772	0.2005926	20	0.939560547569525	0.943142966193107	0.798372709545555	1.1141646552346	9753	ENSG00000158691
cg18815343	6	ZSCAN12	28367644	rs1339898	6	28395506	T	C	0.304175	0.00959121	0.0226657	0.6721788	-0.30578	0.0338918	1.842715e-19	-0.0313664	0.0742056	0.6725178	0.6725178	0.0001383411	20	0.964437654980045	0.969120422293647	0.837939500679021	1.12083795088493	9753	ENSG00000158691
cg07660236	6	ZSCAN12	28367883	rs7764737	6	28354615	T	A	0.289264	0.0163571	0.0225363	0.4679545	-0.631346	0.0332582	2.350664e-80	-0.0259083	0.0357217	0.4682795	0.03397392	0.0009536901	20	0.934433626653573	0.97442444023313	0.908534123124874	1.04509337135061	9753	ENSG00000158691
cg21488066	6	ZSCAN12	28367898	rs34513104	6	28343343	A	G	0.289264	0.0164501	0.022536	0.4654222	-0.640039	0.0331237	3.463056e-83	-0.0257017	0.0352355	0.4657403	0.0005227568	0.0009890771	20	0.933318860807983	0.974625777119866	0.909588226710263	1.04431365483041	9753	ENSG00000158691
cg14584177	6	OR11A1	29395103	rs116280093	6	29392519	C	A	0.0208748	-0.0317963	0.0690934	0.6453777	-1.52047	0.140758	3.367903e-27	0.0209121	0.0454833	0.645677	0.645677	0.3044778	4	0.963126472160105	1.02113229016426	0.934040791242303	1.11634434362259	26531	ENSG00000204694
cg05137103	6	OR11A1	29396182	rs4713216	6	29364147	G	A	0.452286	-0.0310206	0.0186289	0.09587548	0.194017	0.0326649	2.857027e-09	-0.159886	0.099719	0.1088534	0.1088534	8.439831e-05	17	0.762028566092015	0.852240938895594	0.700938421220058	1.03620317554489	26531	ENSG00000204694
cg15973594	6	HCG9	29942083	rs17369215	6	29647715	T	C	0.243539	-0.0978586	0.0234295	2.95735e-05	-0.788037	0.0369141	4.080609e-101	0.12418	0.0302952	4.149223e-05	1.582729e-12	1.929065e-05	20	0.00817917132092537	1.13221965219571	1.06694711618156	1.20148536077963	10255	ENSG00000204625
cg07792871	6	HCG9	29942706	rs2076179	6	29691772	C	T	0.481113	-0.0555522	0.0190321	0.003513042	-0.861317	0.0268921	4.355667e-225	0.0644968	0.0221881	0.003651201	1.578079e-15	0.0001334134	20	0.238877515707101	1.06662216504826	1.02123034807918	1.11403156507452	10255	ENSG00000204625
cg26502127	6	HCG9	29943056	rs2072895	6	29691857	G	C	0.481113	-0.0542603	0.0189729	0.004237955	0.523969	0.0309462	2.630319e-64	-0.103556	0.0367229	0.004803248	2.098522e-10	0.0007540815	20	0.274150465147796	0.901625530298384	0.83900980672134	0.968914296797772	10255	ENSG00000204625
cg19593490	6	HCG9	29943188	rs17184549	6	29648120	A	G	0.23161	-0.10253	0.0236924	1.507784e-05	0.552168	0.0389249	1.127068e-45	-0.185686	0.0448602	3.48489e-05	6.5089e-09	0.001575632	20	0.00716921124392523	0.830534341825869	0.760627147430219	0.906866518349467	10255	ENSG00000204625
cg23244913	6	HCG9	29943401	rs1362126	6	29691019	A	G	0.439364	-0.0579286	0.0192625	0.002635577	0.439318	0.0326918	3.611519e-41	-0.13186	0.0449309	0.003338331	7.737515e-06	0.002852711	20	0.228686062496888	0.876463691407227	0.802579339053982	0.957149735826322	10255	ENSG00000204625
cg06710082	6	HCG9	29943408	rs1362126	6	29691019	A	G	0.439364	-0.0579286	0.0192625	0.002635577	0.275625	0.032699	3.482018e-17	-0.210172	0.0742014	0.004619248	0.004619248	0.001397225	20	0.268286086346526	0.810444837469355	0.70074813946724	0.937313704578784	10255	ENSG00000204625
cg04623837	6	HCG9	29943414	rs1362126	6	29691019	A	G	0.439364	-0.0579286	0.0192625	0.002635577	0.381148	0.0325694	1.235456e-31	-0.151984	0.0521801	0.003583316	6.647174e-08	0.001187833	20	0.236868306998999	0.859002024663566	0.77549247796996	0.951504365726021	10255	ENSG00000204625
cg16368146	6	HCG9	29943425	rs1362126	6	29691019	A	G	0.439364	-0.0579286	0.0192625	0.002635577	0.527127	0.0318999	2.449384e-61	-0.109895	0.0371427	0.003089141	6.406808e-10	0.001019079	20	0.221255536027115	0.895928202819193	0.833022445333532	0.963584293680638	10255	ENSG00000204625
cg13115683	6	HCG9	29943460	rs2747431	6	29648564	T	C	0.246521	0.0215946	0.0227699	0.3429342	-0.239529	0.035103	8.878671e-12	-0.0901545	0.095975	0.3475489	0.3475489	3.537134e-05	20	0.894744326119839	0.913789993810425	0.757095785896883	1.10291480727088	10255	ENSG00000204625
cg14301212	6	HCG9	29943677	rs2072895	6	29691857	G	C	0.481113	-0.0542603	0.0189729	0.004237955	0.564977	0.0307986	3.668783e-75	-0.0960399	0.0339874	0.004716999	3.77764e-11	1.644916e-05	20	0.271811922306283	0.908427769077597	0.849884174565315	0.971004092473403	10255	ENSG00000204625
cg17790311	6	HCG9	29944093	rs150853727	6	29994190	A	G	0.0318091	0.0561723	0.0402912	0.1632699	1.85124	0.0818079	2.242553e-113	0.0303431	0.0218057	0.1640679	0.0002049749	0.05874493	20	0.817805950146166	1.03080814356238	0.987680442813144	1.07581904305818	10255	ENSG00000204625
cg19199204	6	HCG9	29944130	rs1632958	6	29688643	A	G	0.176938	0.106366	0.0278436	0.0001333847	-0.81219	0.039945	6.60462e-92	-0.130962	0.034882	0.0001737334	6.254298e-06	1.265669e-07	20	0.026276938317849	0.87725110929983	0.819278896606691	0.93932543844984	10255	ENSG00000204625
cg15196165	6	HCG9	29944403	rs112525507	6	29913515	T	C	0.0487078	0.0404153	0.0405563	0.3189959	0.693961	0.0726733	1.308928e-21	0.0582386	0.0587591	0.3216168	0.02974817	0.08433357	20	0.886648038340152	1.05996787387543	0.944660914986352	1.18934940127615	10255	ENSG00000204625
cg15203150	6	HCG9	29944416	rs138821691	6	30054031	A	G	0.0506958	0.0253318	0.040653	0.533204	0.545162	0.0731631	9.240789e-14	0.0464665	0.0748308	0.5346292	0.5346292	0.7665277	14	0.949536681284212	1.04756298512071	0.904654778751189	1.213046383627	10255	ENSG00000204625
cg11329827	6	HCG9	29944848	rs192079207	6	29930926	T	C	0.0357853	0.0522728	0.0567811	0.3572582	0.516744	0.078293	4.107889e-11	0.101158	0.110946	0.361887	0.361887	0.0007248829	20	0.900247051676335	1.10645144728209	0.890211539203609	1.37521785696898	10255	ENSG00000204625
cg14731892	6	HCG9	29944980	rs192079207	6	29930926	T	C	0.0357853	0.0522728	0.0567811	0.3572582	0.99767	0.0778793	1.432889e-37	0.0523949	0.0570605	0.3584963	0.001033792	0.003170185	20	0.898521225487666	1.05379180273977	0.942288601790868	1.17848943668746	10255	ENSG00000204625
cg07466983	6	HCG9	29944982	rs1362126	6	29691019	A	G	0.439364	-0.0579286	0.0192625	0.002635577	0.334973	0.032425	5.117614e-25	-0.172935	0.0598916	0.003883567	0.007165594	2.336785e-07	20	0.246595301902885	0.84119229056653	0.74802226455708	0.945967123221329	10255	ENSG00000204625
cg14330924	6	HCG9	29945024	rs145463269	6	30211185	G	A	0.0447316	0.0519608	0.0558633	0.3522976	0.720095	0.0772718	1.174624e-20	0.0721583	0.0779632	0.3546835	0.002686184	0.01409156	20	0.8963772673933	1.07482547547032	0.922516910564721	1.25228035333555	10255	ENSG00000204625
cg11604379	6	HCG9	29945039	rs183708053	6	29931418	T	C	0.0357853	0.0525719	0.056783	0.3545298	0.862822	0.0800291	4.216564e-27	0.0609302	0.066053	0.3562972	0.04545345	0.01572668	20	0.897313999428005	1.06282472643217	0.933762010469401	1.20972623264869	10255	ENSG00000204625
cg05055326	6	HCG9	29945080	rs183708053	6	29931418	T	C	0.0357853	0.0525719	0.056783	0.3545298	0.588504	0.0809857	3.681864e-13	0.0893314	0.0972669	0.3584018	0.01096045	0.03055688	20	0.898505292958281	1.09344296328678	0.903651299178981	1.32309610471171	10255	ENSG00000204625
cg02371052	6	HCG9	29945086	rs2747425	6	29646790	T	C	0.181909	0.0140756	0.0241451	0.559921	0.35002	0.0432958	6.248067e-16	0.0402137	0.0691612	0.5609378	0.3023955	0.02523706	20	0.954922634607066	1.04103321922224	0.909061753016938	1.19216341456181	10255	ENSG00000204625
cg17253810	6	HCG9	29945099	rs2747425	6	29646790	T	C	0.181909	0.0140756	0.0241451	0.559921	0.397797	0.0436053	7.330328e-20	0.0353839	0.0608209	0.5607201	0.2971385	0.006516656	20	0.954922634607066	1.03601735953001	0.919592111790657	1.16718266227567	10255	ENSG00000204625
cg27538003	6	HCG9	29945149	rs1362126	6	29691019	A	G	0.439364	-0.0579286	0.0192625	0.002635577	0.374933	0.0323101	3.923923e-31	-0.154504	0.0530731	0.003600981	0.0008854895	1.480739e-05	20	0.237560421875125	0.856840064774983	0.772187968562905	0.95077225558169	10255	ENSG00000204625
cg10432093	6	HCG9	29945155	rs1362126	6	29691019	A	G	0.439364	-0.0579286	0.0192625	0.002635577	0.371522	0.0328704	1.273349e-29	-0.155922	0.0536514	0.003658337	6.455422e-05	1.466261e-05	20	0.238877515707101	0.855625926590546	0.770220267002391	0.950501768933143	10255	ENSG00000204625
cg16690356	6	HCG9	29945948	rs149543464	6	30400763	A	G	0.082505	0.221633	0.0401705	3.442329e-08	-1.34107	0.0376239	2.896438e-278	-0.165265	0.0303107	4.970117e-08	1.249408e-18	1.543939e-10	20	2.58434343566142e-05	0.847669042025371	0.798776599848603	0.899554149363413	10255	ENSG00000204625
cg11350053	6	IER3	30711028	rs114965076	6	30710632	T	C	0.0387674	0.016809	0.0475568	0.7237503	-0.944421	0.090061	9.969605e-26	-0.0177982	0.0503841	0.7239007	0.9490292	0.6219648	20	0.968831074629978	0.982359252454366	0.889984674559747	1.08432170628115	8870	ENSG00000137331
cg19033654	6	IER3	30711138	rs116771824	6	30710271	G	A	0.0387674	0.0153849	0.0475164	0.746104	0.622507	0.0935642	2.866749e-11	0.0247144	0.076421	0.7463938	0.7463938	0.8258795	20	0.970822975324471	1.02502233233815	0.882434459313038	1.1906502184988	8870	ENSG00000137331
cg09235583	6	IER3	30711141	rs116771824	6	30710271	G	A	0.0387674	0.0153849	0.0475164	0.746104	0.674407	0.0927479	3.557803e-13	0.0228125	0.0705264	0.7463466	0.7463466	0.35	20	0.970822975324471	1.02307469505704	0.890992522323971	1.17473694272539	8870	ENSG00000137331
cg23756354	6	IER3	30713097	rs143676895	6	30694505	T	G	0.0387674	0.0152045	0.0475171	0.7489838	0.617248	0.0915884	1.590798e-11	0.0246327	0.0770689	0.7492568	0.7492568	0.2001059	13	0.971179418110498	1.02493859143446	0.881242580660281	1.1920657708398	8870	ENSG00000137331
cg15343510	6	AIF1	31582285	rs9267576	6	31812038	T	G	0.107356	-0.0940657	0.0351199	0.00739713	-1.36004	0.0362058	8.31387e-309	0.0691642	0.0258883	0.007548312	1.173907e-19	6.760288e-16	20	0.353272770761162	1.07161215341852	1.01859388488548	1.12739004660664	199	ENSG00000204472
cg14694191	6	AIF1	31582340	rs183988210	6	31819813	G	C	0.0168986	0.154816	0.0502056	0.002044848	0.547665	0.0897884	1.063948e-09	0.282684	0.102721	0.005924173	0.005924173	0.149563	12	0.312406956302548	1.32668586283875	1.08475140399682	1.6225794888774	199	ENSG00000204472
cg21440587	6	AIF1	31583458	rs183988210	6	31819813	G	C	0.0168986	0.154816	0.0502056	0.002044848	0.660807	0.0898912	1.964544e-13	0.234283	0.0823898	0.004460791	0.002630742	0.09574403	12	0.264432006523339	1.26400215420586	1.07551432820151	1.48552316221463	199	ENSG00000204472
cg19563932	6	AIF1	31583915	rs191306205	6	31739684	T	C	0.0308151	0.139046	0.0465887	0.002840019	2.09677	0.0845765	1.110635e-135	0.0663144	0.0223797	0.003045097	8.4472e-08	0.003706992	20	0.219350887466231	1.0685626204471	1.02270408995951	1.11647746892454	199	ENSG00000204472
cg18113826	6	AIF1	31583942	rs191306205	6	31739684	T	C	0.0308151	0.139046	0.0465887	0.002840019	2.38993	0.0812419	3.281295e-190	0.0581799	0.0195938	0.002984781	5.558283e-09	0.002030576	20	0.216124981246711	1.05990565558736	1.01997289355808	1.10140181748085	199	ENSG00000204472
cg25403205	6	AIF1	31584215	rs191306205	6	31739684	T	C	0.0308151	0.139046	0.0465887	0.002840019	2.54665	0.0789608	3.294089e-228	0.0545996	0.0183723	0.00296015	4.24592e-09	0.001031637	20	0.215865134723568	1.05611766049446	1.01876375976549	1.09484117600044	199	ENSG00000204472
cg04812347	6	AIF1	31584223	rs191306205	6	31739684	T	C	0.0308151	0.139046	0.0465887	0.002840019	2.46162	0.0805394	3.658703e-205	0.0564855	0.019016	0.002973974	1.346438e-08	0.00045052	20	0.216000430548847	1.05811127207555	1.01939991954508	1.09829267456973	199	ENSG00000204472
cg20640261	6	MSH5	31707019	rs497309	6	31892484	C	A	0.0735586	0.193761	0.046815	3.490271e-05	-0.411488	0.0464003	7.433498e-19	-0.470879	0.125551	0.000176475	1.563555e-12	1.85471e-13	20	0.0265881358430524	0.624453132669339	0.488234742047689	0.798676704703786	4439	ENSG00000204410
cg00640087	6	MSH5	31707202	rs3130063	6	31558702	T	C	0.0815109	0.37987	0.0477362	1.752773e-15	-0.270765	0.0450626	1.8708e-09	-1.40295	0.292573	1.625024e-06	1.625024e-06	3.753593e-10	20	0.000569450328280423	0.245870574848674	0.138568141216683	0.436264346520219	4439	ENSG00000204410
cg18953509	6	MSH5	31707301	rs9272324	6	32604152	G	A	0.372763	0.181843	0.0184131	5.303967e-23	-0.222099	0.0325451	8.83212e-12	-0.818746	0.145832	1.973513e-08	2.960614e-08	2.209211e-13	20	1.13325980853043e-05	0.440984302238457	0.331351106859261	0.586891520188396	4439	ENSG00000204410
cg18025240	6	MSH5	31707490	rs9264454	6	31231332	G	A	0.188867	-0.0468426	0.0264193	0.0762213	0.241294	0.0385281	3.780706e-10	-0.19413	0.113793	0.08800897	0.08800897	9.949834e-05	20	0.744936972043066	0.82355083570063	0.658912664879707	1.02932606266876	4439	ENSG00000204410
cg11190728	6	MSH5	31709813	rs115333512	6	31780239	T	C	0.0477137	0.0862976	0.0429855	0.04468604	0.845263	0.100498	4.075246e-17	0.102096	0.0522832	0.05085049	0.0002157226	0.007437296	19	0.67731696651341	1.10748978564421	0.999620999838713	1.22699865799553	4439	ENSG00000204410
cg23634079	6	MSH5	31712195	rs3117577	6	31727474	G	A	0.0745527	0.228435	0.0471707	1.280668e-06	-1.80251	0.0219734	0	-0.126732	0.026215	1.336056e-06	8.605381e-27	2.35734e-38	20	0.000476914216605405	0.880969740853146	0.836847519599097	0.927418276474865	4439	ENSG00000204410
cg24542360	6	MSH5	31729904	rs187050905	6	31975259	A	G	0.0159046	-0.178669	0.0676415	0.00825615	-0.906859	0.129263	2.289594e-12	0.19702	0.0797003	0.01343577	0.1137807	0.07905734	12	0.471444178262487	1.21776839583027	1.04165147665216	1.42366223167967	4439	ENSG00000204410
cg20631714	6	VPS52	33223187	rs144706539	6	33271953	A	G	0.0218688	-0.022513	0.0578735	0.6972735	-3.0659	0.147182	2.282156e-96	0.00734304	0.0188798	0.6973236	0.2013474	0.2023269	20	0.966036115621287	1.00737006622928	0.970774213107992	1.04534549500018	6293	ENSG00000223501
cg26554849	6	VPS52	33235742	rs1061783	6	33282628	T	C	0.506958	0.0195172	0.0160488	0.2239408	0.175425	0.0318136	3.505092e-08	0.111257	0.093684	0.2350002	0.2350002	0.1177916	9	0.853943113817201	1.11768211425009	0.93019257907273	1.34296202379924	6293	ENSG00000223501
cg02813606	6	VPS52	33235902	rs1014779	6	33276466	A	G	0.49006	0.0329446	0.0160796	0.04047732	0.216259	0.0328193	4.416674e-11	0.152339	0.0778647	0.05041184	0.05041184	0.05646678	13	0.676394496057653	1.16455495365305	0.999724226032633	1.35656234465763	6293	ENSG00000223501
cg02340312	6	VPS52	33238249	rs15604	6	33267715	G	A	0.00695825	-0.152863	0.0792203	0.05365719	-3.66078	0.151164	1.462441e-129	0.041757	0.0217089	0.05441758	0.47655	NA	NA	0.685812252801297	1.04264108618087	0.999207869900825	1.08796224223126	6293	ENSG00000223501
cg24536691	6	VPS52	33238768	rs2282850	6	33267103	T	C	0.186879	0.0597442	0.0197761	0.00251916	0.564535	0.0397965	1.12598e-45	0.105829	0.0358164	0.003129046	0.0085474	0.05688893	20	0.221511359427195	1.11163177122011	1.03627116928317	1.19247281157187	6293	ENSG00000223501
cg13012686	6	VPS52	33239881	rs2282850	6	33267103	T	C	0.186879	0.0597442	0.0197761	0.00251916	-0.309364	0.0401303	1.268128e-14	-0.193119	0.0686583	0.00491184	0.01215569	0.2039693	17	0.278423328824034	0.824383866621699	0.720586894327844	0.943132278557571	6293	ENSG00000223501
cg14266999	6	VPS52	33240388	rs2282850	6	33267103	T	C	0.186879	0.0597442	0.0197761	0.00251916	-0.329727	0.0411636	1.145426e-15	-0.181193	0.064101	0.004703377	0.005596245	0.05122173	20	0.271500792787587	0.834274328211503	0.735774965795855	0.945959956601551	6293	ENSG00000223501
cg11222065	6	VPS52	33240468	rs75086869	6	33397796	A	G	0.0616302	-0.053726	0.0334516	0.108256	0.421859	0.0712429	3.191912e-09	-0.127355	0.0821608	0.1211233	0.1211233	0.6715717	17	0.772657761888213	0.880421067634049	0.749469116319203	1.03425376637367	6293	ENSG00000223501
cg26283141	6	VPS52	33240471	rs75086869	6	33397796	A	G	0.0616302	-0.053726	0.0334516	0.108256	0.403018	0.0715698	1.790364e-08	-0.133309	0.0863127	0.1224698	0.1224698	0.417655	11	0.773790379755071	0.875194615186146	0.738981869621484	1.03651475893876	6293	ENSG00000223501
cg07362537	6	VPS52	33240820	rs1061801	6	33282338	A	G	0.184891	0.0512302	0.0202287	0.01132361	-0.416012	0.0408363	2.2592e-24	-0.123146	0.0501053	0.01398132	0.03361043	0.008441194	20	0.479933245594805	0.88413456949011	0.801434214724322	0.975368810821672	6293	ENSG00000223501
cg16052901	6	VPS52	33240864	rs2282850	6	33267103	T	C	0.186879	0.0597442	0.0197761	0.00251916	-0.360025	0.0410621	1.821591e-18	-0.165945	0.0580991	0.00428695	0.001805929	0.02448207	20	0.25869358503105	0.847092823013461	0.755920372296563	0.949261690911803	6293	ENSG00000223501
cg12086028	6	VPS52	33241026	rs2282850	6	33267103	T	C	0.186879	0.0597442	0.0197761	0.00251916	-0.458802	0.0404101	7.112381e-30	-0.130218	0.0446036	0.003506519	0.0001260473	0.2346244	20	0.233869571384538	0.877904026980408	0.804414129477372	0.95810783568552	6293	ENSG00000223501
cg08200507	6	GNMT	42927281	rs80165202	6	43001746	T	C	0.0168986	-0.0533797	0.0698289	0.4446077	-1.84311	0.128427	1.043183e-46	0.0289617	0.0379401	0.4452526	0.4452526	0.9821755	20	0.92636876479343	1.02938516826818	0.95561430307917	1.10885094670116	27232	ENSG00000124713
cg26549425	6	GNMT	42927283	rs114269434	6	42948150	A	G	0.0168986	-0.0516076	0.0687082	0.4525848	-1.92818	0.127929	2.464725e-51	0.026765	0.035678	0.4531453	0.5097605	0.9885	20	0.928484847852647	1.02712639969581	0.957754420410871	1.10152312374554	27232	ENSG00000124713
cg07604616	6	GNMT	42927504	rs9471975	6	42919222	T	C	0.411531	-0.0150068	0.0158129	0.3426091	0.209512	0.0326043	1.311029e-10	-0.0716276	0.0762937	0.3478134	0.3478134	0.6216281	20	0.894799678177215	0.930877490048647	0.801585809121485	1.08102325617386	27232	ENSG00000124713
cg24815792	6	GNMT	42927959	rs2395943	6	42940673	A	G	0.411531	-0.0137655	0.0158162	0.3841136	0.816126	0.0303229	1.485708e-159	-0.0168669	0.0193897	0.3843621	0.964341	0.5797034	20	0.907997534075875	0.983274549768216	0.946607525036066	1.02136187876285	27232	ENSG00000124713
cg21280719	6	GNMT	42927975	rs9471975	6	42919222	T	C	0.411531	-0.0150068	0.0158129	0.3426091	0.812943	0.0303444	4.160207e-158	-0.0184598	0.0194636	0.3429117	0.9441035	0.5107837	20	0.893005986149115	0.98170953852201	0.944963991922572	1.01988395987904	27232	ENSG00000124713
cg10862848	6	GNMT	42927986	rs28868299	6	42921221	T	G	0.455268	-0.00903541	0.0156507	0.5637256	0.717604	0.0304089	3.998161e-123	-0.0125911	0.0218162	0.5638422	0.8963398	0.5952822	20	0.955095545707472	0.98748783625419	0.946153129994342	1.03062833682727	27232	ENSG00000124713
cg25671484	6	GNMT	42927993	rs2395943	6	42940673	A	G	0.411531	-0.0137655	0.0158162	0.3841136	0.836091	0.0300175	9.794625e-171	-0.0164641	0.0189261	0.3843456	0.9527282	0.5644139	20	0.907997534075875	0.98367069253466	0.947849773553509	1.02084534738457	27232	ENSG00000124713
cg16682276	6	GNMT	42928056	rs9471975	6	42919222	T	C	0.411531	-0.0150068	0.0158129	0.3426091	0.811467	0.0305935	5.098492e-155	-0.0184934	0.0194993	0.3429178	0.8993364	0.5187035	20	0.893005986149115	0.981676553635665	0.944866125180215	1.01992105577305	27232	ENSG00000124713
cg23093754	6	GNMT	42928079	rs9471975	6	42919222	T	C	0.411531	-0.0150068	0.0158129	0.3426091	0.669676	0.0319474	1.462541e-97	-0.022409	0.0236369	0.3431032	0.8249634	0.5454986	20	0.893107542986087	0.977840216604423	0.933571874799193	1.0242076855782	27232	ENSG00000124713
cg24153763	6	GNMT	42928144	rs9471975	6	42919222	T	C	0.411531	-0.0150068	0.0158129	0.3426091	0.785072	0.0307882	2.015338e-143	-0.0191152	0.0201559	0.3429431	0.9293616	0.5269724	20	0.893005986149115	0.981066336890661	0.943064345299995	1.02059966764398	27232	ENSG00000124713
cg27588902	6	GNMT	42928151	rs9471975	6	42919222	T	C	0.411531	-0.0150068	0.0158129	0.3426091	0.716574	0.0314826	1.118684e-114	-0.0209424	0.0220866	0.3430283	0.7867859	0.5184006	20	0.893063664383994	0.979275369206257	0.937787280073398	1.02259890820762	27232	ENSG00000124713
cg09436375	6	GNMT	42928200	rs9471975	6	42919222	T	C	0.411531	-0.0150068	0.0158129	0.3426091	0.752126	0.0310455	1.167794e-129	-0.0199525	0.0210404	0.3429791	0.8189278	0.530295	20	0.893005986149115	0.980245233849542	0.940642916297232	1.02151486163014	27232	ENSG00000124713
cg17345569	6	GNMT	42928274	rs2296804	6	42931261	C	G	0.411531	-0.0133796	0.0158223	0.3977666	0.566048	0.032675	3.123533e-67	-0.0236369	0.0279855	0.3983281	0.697708	0.5775537	20	0.913897975740323	0.976640263464452	0.924512710256629	1.03170696696549	27232	ENSG00000124713
cg07941301	6	GNMT	42928277	rs9471975	6	42919222	T	C	0.411531	-0.0150068	0.0158129	0.3426091	0.339689	0.0333332	2.182149e-24	-0.0441781	0.0467526	0.3446926	0.3446926	0.5629771	20	0.893551945305386	0.956783539149423	0.873005698214029	1.04860110610969	27232	ENSG00000124713
cg04013093	6	GNMT	42928303	rs9471975	6	42919222	T	C	0.411531	-0.0150068	0.0158129	0.3426091	0.556161	0.0325797	2.44753e-65	-0.0269828	0.0284761	0.3433538	0.6824551	0.5439127	20	0.89327165586196	0.973377983481671	0.92053895850984	1.02924997358134	27232	ENSG00000124713
cg11409096	6	GNMT	42928337	rs9471975	6	42919222	T	C	0.411531	-0.0150068	0.0158129	0.3426091	0.333974	0.0330818	5.789409e-24	-0.044934	0.0475565	0.3447319	0.3447319	0.5686791	20	0.893553419959179	0.956060579749109	0.870972618045329	1.04946104299071	27232	ENSG00000124713
cg23696834	6	GNMT	42928345	rs9471975	6	42919222	T	C	0.411531	-0.0150068	0.0158129	0.3426091	0.326165	0.0334863	2.03069e-22	-0.0460099	0.0487109	0.3448888	0.3448888	0.54355	20	0.893559189081565	0.955032507322091	0.868069703477879	1.05070720287517	27232	ENSG00000124713
cg19051105	6	GNMT	42928407	rs6458312	6	42904274	G	T	0.44831	-0.00159371	0.01566	0.9189397	0.19931	0.0333994	2.409671e-09	-0.00799614	0.0785826	0.9189514	0.9189514	0.1786289	15	0.99239774737892	0.992035744087642	0.85042586612099	1.15722599317964	27232	ENSG00000124713
cg05642143	6	GNMT	42928409	rs1053539	6	42903766	T	G	0.480119	0.00146187	0.0156111	0.9253928	0.213368	0.0333927	1.662439e-10	0.00685139	0.0731728	0.9254008	0.9254008	0.09780466	18	0.992790991342983	1.00687491446688	0.87234761103461	1.16214807097404	27232	ENSG00000124713
cg24101359	6	GNMT	42928495	rs10948059	6	42928461	T	C	0.487078	0.0133213	0.0156245	0.3938864	0.269319	0.0309908	3.615286e-18	0.0494629	0.0582934	0.3961503	0.3961503	0.8782435	20	0.913368666178058	1.05070661027647	0.937262239970815	1.17788206309587	27232	ENSG00000124713
cg10056627	6	GNMT	42928773	rs6940837	6	42924969	A	G	0.454274	-0.0138311	0.0156581	0.3770638	-0.366988	0.0317041	5.492297e-31	0.0376882	0.0427906	0.3784486	0.3784486	0.8019732	20	0.906348604631174	1.03840740696717	0.954868756207959	1.12925460785465	27232	ENSG00000124713
cg24751129	6	GNMT	42928920	rs58497441	6	42921561	A	G	0.455268	-0.0130498	0.0156582	0.40461	-0.509075	0.0322674	4.497575e-56	0.0256343	0.030801	0.4052645	0.5875572	0.7498555	20	0.916490934779631	1.02596568420984	0.965860698132419	1.08981097088998	27232	ENSG00000124713
cg11336178	6	GNMT	42931581	rs6458314	6	42922215	C	A	0.411531	-0.0123932	0.0158321	0.4337508	0.458838	0.0333618	4.85971e-43	-0.02701	0.0345606	0.434494	0.7912663	0.5223368	20	0.924764891159313	0.973351507960589	0.909601419473577	1.04156956856714	27232	ENSG00000124713
cg23170186	6	PPP2R5D	42951711	rs9296403	6	42925683	T	C	0.462227	0.00954638	0.0157027	0.5432239	0.178634	0.0325296	3.987012e-08	0.053441	0.0884414	0.5456751	0.5456751	0.7744686	17	0.952302240521408	1.05489475114119	0.887005457437347	1.25456154373643	5528	ENSG00000112640
cg24109273	6	YIPF3	43484729	rs113855681	6	43614667	C	G	0.0238569	-0.00611004	0.0480801	0.8988767	1.28838	0.0854269	2.137531e-51	-0.00474242	0.0373196	0.8988803	0.8988803	0.9189252	20	0.989328779341831	0.995268807518181	0.925067255004357	1.07079781914235	25844	ENSG00000137207
cg11226100	6	CAPN11	44126570	rs60245793	6	44068896	C	G	0.115308	0.0260778	0.0226427	0.2494407	-0.407915	0.0489331	7.673003e-17	-0.0639295	0.0560356	0.2539231	0.2539231	0.5207945	20	0.863629532501412	0.938071131214311	0.840499201637558	1.04696999771472	11131	ENSG00000137225
cg19172468	6	CAPN11	44151803	rs41282656	6	44151804	C	G	0.164016	0.00178256	0.021504	0.9339356	1.16219	0.0384587	1.32389e-200	0.00153379	0.018503	0.9339358	0.2763994	0.4665573	20	0.994586654162232	1.00153496685749	0.965864146261266	1.03852316469246	11131	ENSG00000137225
cg14071023	6	CLIC5	45901289	rs76783700	6	45973428	A	C	0.0377734	0.0558407	0.0434003	0.1982187	-1.17763	0.0825098	3.242223e-46	-0.0474179	0.0370034	0.2000368	0.4678886	0.424199	11	0.840986804126521	0.953688767766421	0.886969605401332	1.02542664396296	53405	ENSG00000112782
cg17978764	6	CLIC5	45905407	rs3777578	6	45908493	T	C	0.0337972	0.0110717	0.0515179	0.8298377	-0.590538	0.0967715	1.044935e-09	-0.0187485	0.0872931	0.8299415	0.8299415	0.809082	6	0.982699894470732	0.981426159885913	0.827088996569918	1.16456307761674	53405	ENSG00000112782
cg08748415	6	CLIC5	45983741	rs9472670	6	45996395	G	T	0.135189	0.017076	0.0231557	0.4608532	-0.4658	0.0470078	3.804939e-23	-0.0366595	0.0498492	0.4620905	0.4620905	0.4818188	16	0.932175065764886	0.964004322943907	0.874271831203114	1.06294667343416	53405	ENSG00000112782
cg03453374	6	CLIC5	46000514	rs16874143	6	46005219	T	C	0.082505	-0.0126595	0.0316089	0.6887851	-0.707317	0.0631698	4.213784e-29	0.0178979	0.044717	0.6889736	0.6889736	0.4560603	11	0.966036115621287	1.0180590272566	0.932629353681288	1.11131413448181	53405	ENSG00000112782
cg26815032	6	COL21A1	55956315	rs62413470	6	55999537	A	G	0.189861	-0.031027	0.0220254	0.1589263	0.358905	0.0474192	3.767906e-14	-0.0864492	0.0624223	0.1660803	0.1660803	0.7239351	20	0.818600034326019	0.917182140454002	0.811560040259292	1.03655063955467	81578	ENSG00000124749
cg22935609	6	COL21A1	55989097	rs62411455	6	55968366	G	A	0.16998	-0.0210876	0.0225007	0.348657	-0.292536	0.0482985	1.388317e-09	0.0720855	0.0778314	0.3543548	0.3543548	0.8675651	15	0.8963772673933	1.07474723102384	0.922688079159897	1.25186575689274	81578	ENSG00000124749
cg07143470	6	COL21A1	56111812	rs12205794	6	56105973	T	C	0.434394	-0.0193808	0.015932	0.2238059	-0.469532	0.0315466	4.201751e-50	0.0412769	0.0340448	0.2253489	0.01953928	0.3528113	20	0.846662705949943	1.04214063433847	0.974870236120661	1.1140529903356	81578	ENSG00000124749
cg25383699	6	COL21A1	56111908	rs72870235	6	56177456	A	T	0.0248509	0.00138986	0.0413321	0.9731749	1.69283	0.0891989	2.584151e-80	0.000821027	0.024416	0.9731749	0.145713	0.5126592	20	0.997861441318303	1.00082136413493	0.954054641470061	1.04988054076809	81578	ENSG00000124749
cg00684824	6	COL21A1	56112024	rs72870235	6	56177456	A	T	0.0248509	0.00138986	0.0413321	0.9731749	1.54857	0.0898414	1.407705e-66	0.00089751	0.0266905	0.9731749	0.0548184	0.0224243	20	0.997861441318303	1.00089791288262	0.949883560304652	1.05465203723653	81578	ENSG00000124749
cg19246007	6	COL21A1	56112216	rs9296834	6	56112213	G	C	0.224652	0.00511001	0.0176512	0.7721993	-0.524477	0.035811	1.434715e-48	-0.00974305	0.0336614	0.7722426	0.8426447	0.1664733	20	0.974647686878165	0.990304259739929	0.927076313239881	1.05784444371333	81578	ENSG00000124749
cg11386080	6	COL21A1	56112392	rs7757985	6	56108509	A	G	0.379722	-0.0134631	0.0161729	0.4051561	-0.281298	0.0336784	6.683895e-17	0.0478606	0.0577786	0.4074756	0.62637	0.6801165	20	0.91706149834401	1.04902441112858	0.936706334705318	1.17481026269546	81578	ENSG00000124749
cg15703636	6	COL21A1	56112498	rs9296834	6	56112213	G	C	0.224652	0.00511001	0.0176512	0.7721993	-0.258576	0.0355093	3.290743e-13	-0.0197621	0.068317	0.7723742	0.7723742	0.2129429	20	0.974701905865607	0.980431890311198	0.857560610192238	1.12090816685681	81578	ENSG00000124749
cg05950711	6	COL21A1	56112590	rs6925652	6	56112781	C	T	0.316103	-0.0089749	0.0166154	0.5890898	-0.438614	0.0343022	1.944697e-37	0.020462	0.0379154	0.5894217	0.4898728	0.6440337	20	0.958397265426567	1.02067278194054	0.947572162477055	1.09941276142067	81578	ENSG00000124749
cg20368283	6	COL21A1	56112592	rs6925652	6	56112781	C	T	0.316103	-0.0089749	0.0166154	0.5890898	-0.422918	0.0350414	1.538549e-33	0.0212214	0.0393269	0.5894623	0.833706	0.6042657	20	0.958398707531515	1.02144817523072	0.945672159910301	1.10329606698069	81578	ENSG00000124749
cg12569497	6	COL21A1	56112696	rs9370494	6	56106540	C	T	0.10835	0.0577181	0.0253214	0.02264212	-0.841628	0.0471508	2.906009e-71	-0.0685791	0.0303306	0.02375565	0.02093858	0.643097	20	0.573282990531069	0.933719599962036	0.879829556557062	0.990910438113613	81578	ENSG00000124749
cg14192087	6	TPBG	83072400	rs770911	6	83074365	C	T	0.361829	0.00403151	0.0162419	0.8039668	-0.331591	0.0337701	9.32013e-23	-0.0121581	0.0489974	0.8040281	0.8040281	0.616259	20	0.979618063445363	0.987915511072204	0.897454367431296	1.0874949105329	7162	ENSG00000146242
cg27472295	6	TPBG	83073619	rs78674828	6	83115301	A	C	0.0119284	0.02389	0.0605666	0.6932549	0.715456	0.126386	1.505759e-08	0.0333913	0.0848597	0.6939593	0.6939593	0.6939375	16	0.966036115621287	1.03395504670403	0.87552312686228	1.22105630999843	7162	ENSG00000146242
cg03440125	6	TPBG	83075080	rs140236441	6	83310414	G	A	0.00596421	-0.0194105	0.0851101	0.8195969	1.34537	0.125672	9.600828e-27	-0.0144277	0.063276	0.8196372	0.5846882	0.4463367	6	0.98166676187628	0.985675880522399	0.870707952267901	1.11582412784106	7162	ENSG00000146242
cg10805721	6	TPBG	83075187	rs140236441	6	83310414	G	A	0.00596421	-0.0194105	0.0851101	0.8195969	1.31101	0.126198	2.796985e-25	-0.0148057	0.064935	0.8196397	0.9127511	0.4390779	6	0.98166676187628	0.985303365449346	0.867553324401107	1.1190352162341	7162	ENSG00000146242
cg01354879	6	ME1	84140050	rs7751382	6	84176515	G	A	0.301193	-0.00862485	0.0173436	0.6189825	0.286254	0.0355592	8.274157e-16	-0.03013	0.0607036	0.6196498	0.6196498	0.02765514	20	0.961252360976698	0.970319383829056	0.861475160740789	1.09291567481154	4199	ENSG00000065833
cg08257003	6	ME1	84140564	rs3812142	6	84141393	C	T	0.322068	-0.00999931	0.0169614	0.5555036	0.689972	0.0331567	3.558509e-96	-0.0144923	0.0245926	0.5556622	0.8292119	0.01069049	20	0.953751968474849	0.985612207917165	0.939231025959132	1.03428378912774	4199	ENSG00000065833
cg01121127	6	ME1	84140785	rs12211109	6	84153773	G	A	0.327038	-0.0109406	0.0169284	0.5180937	0.733807	0.0317264	2.351484e-118	-0.0149094	0.0230783	0.518257	0.9459841	0.005026585	20	0.945468178504931	0.98520119478799	0.94162999517971	1.03078852540847	4199	ENSG00000065833
cg16701167	6	ME1	84141234	rs13201274	6	84176481	A	G	0.223658	-0.0285323	0.0190696	0.1345966	-0.486434	0.0391648	2.031461e-35	0.0586561	0.0394863	0.137417	0.137417	0.1698203	20	0.791068373000523	1.06041050285514	0.981437399242652	1.14573831752613	4199	ENSG00000065833
cg25262528	6	NT5E	86158972	rs111955106	6	86536309	T	G	0.00397614	-0.156151	0.0687933	0.02321622	0.920631	0.130027	1.438268e-12	-0.169613	0.0784701	0.03065685	0.07319119	NA	NA	0.615012490561968	0.843991378065975	0.723673904651834	0.984312743171812	4907	ENSG00000135318
cg27039625	6	NT5E	86159096	rs112668495	6	86140322	G	A	0.137177	0.0176489	0.0229233	0.4413527	0.536752	0.0456505	6.43628e-32	0.0328809	0.0427989	0.4423294	0.06172172	0.2907587	20	0.926105811377075	1.03342745070215	0.950273972366294	1.12385725266722	4907	ENSG00000135318
cg17644557	6	NT5E	86159103	rs7765636	6	86136661	A	G	0.302187	0.0148118	0.0165283	0.3701738	-0.421693	0.033734	7.412659e-36	-0.0351246	0.0392957	0.3714001	0.4750184	0.7280148	17	0.904320566387732	0.965485109317979	0.893915370642826	1.04278495138127	4907	ENSG00000135318
cg13315970	6	NT5E	86159197	rs2295890	6	86159462	C	G	0.143141	0.0185042	0.0222964	0.4065847	1.01085	0.0422543	1.77046e-126	0.0183057	0.0220704	0.4068669	0.6322581	0.769613	20	0.916996099972723	1.01847427639146	0.975356451026414	1.06349822219304	4907	ENSG00000135318
cg21730993	6	NT5E	86159210	rs2295890	6	86159462	C	G	0.143141	0.0185042	0.0222964	0.4065847	0.992188	0.0420263	3.133066e-123	0.0186499	0.0224858	0.4068745	0.7993252	0.5654249	20	0.916996099972723	1.01882489557549	0.974898156804046	1.06473087532265	4907	ENSG00000135318
cg10663055	6	NT5E	86159251	rs9362220	6	86154351	T	C	0.143141	0.0179433	0.0222929	0.420884	0.325631	0.0433985	6.224463e-14	0.0551032	0.0688534	0.4235387	0.4235387	0.3934572	20	0.921171029391814	1.05664965529333	0.92325531908889	1.20931715306372	4907	ENSG00000135318
cg24635468	6	NT5E	86159682	rs6919207	6	86129271	T	C	0.100398	0.0278043	0.0266681	0.2971312	0.420103	0.0513627	2.858743e-16	0.0661845	0.0639936	0.3010256	0.3010256	0.6230686	20	0.882327010528185	1.06842382317778	0.942477760711907	1.21120042670457	4907	ENSG00000135318
cg27297263	6	NT5E	86160468	rs9362220	6	86154351	T	C	0.143141	0.0179433	0.0222929	0.420884	0.320747	0.0454564	1.711694e-12	0.0559421	0.0699537	0.4238831	0.4238831	0.7563022	20	0.921310240230339	1.05753645060344	0.922039557806927	1.21294507907556	4907	ENSG00000135318
cg00925339	6	NT5E	86162725	rs111955106	6	86536309	T	G	0.00397614	-0.156151	0.0687933	0.02321622	1.06729	0.128824	1.182021e-16	-0.146305	0.0668311	0.02858364	0.02858364	0.7309006	3	0.604219531344	0.86389417527522	0.757831695191341	0.984800650078407	4907	ENSG00000135318
cg24702826	6	NT5E	86171768	rs9362220	6	86154351	T	C	0.143141	0.0179433	0.0222929	0.420884	-0.440798	0.0445121	4.044146e-23	-0.0407064	0.0507407	0.4224124	0.4224124	0.735518	20	0.920691742375734	0.960110977153497	0.869220738142391	1.06050517204714	4907	ENSG00000135318
cg06516476	6	NT5E	86174584	rs6942065	6	86168265	A	G	0.136183	0.0113617	0.0227692	0.6177834	0.475588	0.0467846	2.827049e-24	0.0238898	0.0479336	0.6182062	0.6182062	0.5850646	20	0.960971020902479	1.02417744731687	0.93233782574411	1.1250636996899	4907	ENSG00000135318
cg03285617	6	NT5E	86179345	rs9450284	6	86199329	G	C	0.38668	0.0065942	0.0157271	0.6750049	0.390587	0.0332651	7.796737e-32	0.0168828	0.040291	0.6752001	0.08171742	0.2692911	15	0.964437654980045	1.01702611987886	0.939800594248342	1.10059744039972	4907	ENSG00000135318
cg19372952	6	ZNF292	87884827	rs9294373	6	87874511	T	C	0.485089	0.0188979	0.0156301	0.2266356	-0.248117	0.0320629	1.006305e-14	-0.0761652	0.0637591	0.2322519	0.2322519	0.6417666	11	0.851673420983952	0.926663109168251	0.817803626993237	1.05001309550376	23036	ENSG00000188994
cg13907754	6	RRAGD	90117574	rs4263556	6	90087811	C	T	0.430417	0.0263067	0.0159593	0.09927846	-0.254431	0.0256964	4.103143e-23	-0.103394	0.0635887	0.1039531	0.1039531	0.2407249	20	0.756725700856766	0.901771605466061	0.796102086491356	1.02146702316634	58528	ENSG00000025039
cg12682931	6	RRAGD	90119710	rs6454756	6	90113257	C	T	0.4334	0.0277324	0.0159394	0.08188277	-0.19124	0.0332348	8.705596e-09	-0.145014	0.0870745	0.0958329	0.0958329	0.4366247	12	0.7533333040441	0.865010182883409	0.729292771937648	1.02598386448284	58528	ENSG00000025039
cg10675614	6	RRAGD	90120254	rs6454756	6	90113257	C	T	0.4334	0.0277324	0.0159394	0.08188277	-0.374788	0.0331734	1.34461e-29	-0.0739949	0.0430305	0.08550638	0.2541648	0.219781	20	0.743382608087849	0.928676430079003	0.853564063338275	1.0103985732615	58528	ENSG00000025039
cg15721981	6	SLC16A10	111408429	rs9487584	6	111414097	G	A	0.319085	0.00524888	0.0166552	0.7526481	0.5241	0.0330156	9.543587e-57	0.010015	0.0317849	0.7526952	0.3790151	0.1144944	20	0.971187561098304	1.01006531795031	0.949059861365126	1.07499219813021	117247	ENSG00000112394
cg17995965	6	CITED2	139695593	rs12198662	6	139697704	T	C	0.193837	-0.0287904	0.0196319	0.1425091	-0.233465	0.0397232	4.169812e-09	0.123318	0.0866673	0.1547695	0.1547695	0.1551843	14	0.807208217321964	1.13124409937919	0.95451692135068	1.34069201263545	10370	ENSG00000164442
cg27296341	6	IPCEF1	154485839	rs2473546	6	154678347	C	G	0.337972	-0.0261511	0.0162985	0.1086018	0.229157	0.0347524	4.281583e-11	-0.114119	0.073199	0.1189918	0.1715115	0.1972237	5	0.769986248232991	0.89215178350304	0.772912803093531	1.02978602711972	26034	ENSG00000074706
cg24873280	6	IPCEF1	154651158	rs2092418	6	154656659	A	T	0.455268	-0.0285823	0.0155996	0.06691482	0.249372	0.0327489	2.643894e-14	-0.114617	0.064341	0.07484694	0.07492789	0.419889	20	0.725582409979448	0.891707602525099	0.786057479572219	1.01155763931384	26034	ENSG00000074706
cg14295437	6	IPCEF1	154651280	rs2473546	6	154678347	C	G	0.337972	-0.0261511	0.0162985	0.1086018	0.637076	0.0331955	4.347819e-82	-0.0410487	0.0256726	0.1098359	0.05002647	0.2718439	20	0.762069058814271	0.959782387407361	0.912682698529297	1.00931269176218	26034	ENSG00000074706
cg19963522	6	IPCEF1	154677796	rs742517	6	154677723	T	G	0.337972	-0.0258848	0.0164068	0.1146375	0.338954	0.0340764	2.602119e-23	-0.0763667	0.0490093	0.1191838	0.2910498	0.1500553	8	0.770031599021814	0.926476405362794	0.84162146864712	1.01988668501262	26034	ENSG00000074706
cg19690214	6	IPCEF1	154678326	rs742517	6	154677723	T	G	0.337972	-0.0258848	0.0164068	0.1146375	0.413128	0.0335246	6.799601e-35	-0.0626556	0.0400377	0.117603	0.117603	0.1374948	7	0.768393124666073	0.939266901512546	0.868376856560895	1.01594406346908	26034	ENSG00000074706
cg00756845	6	IPCEF1	154678593	rs2473546	6	154678347	C	G	0.337972	-0.0261511	0.0162985	0.1086018	0.649626	0.0327709	1.875461e-87	-0.0402556	0.0251711	0.1097585	0.2040884	0.1961267	15	0.762069058814271	0.960543892753842	0.914305099807512	1.00912110202705	26034	ENSG00000074706
cg13221458	6	SOD2	160112632	rs5746136	6	160103084	T	C	0.32505	-0.0085572	0.0170528	0.6158039	-0.85366	0.0331695	4.584675e-146	0.0100241	0.0199799	0.615871	0.1705632	0.05269574	20	0.960377280504733	1.01007450958652	0.971283871283495	1.05041434855523	6648	ENSG00000291237
cg20761498	7	CHST12	2443303	rs2023968	7	2451461	C	T	0.32505	-0.00478026	0.0167809	0.775749	-1.19214	0.0243246	0	0.00400982	0.0140765	0.7757527	0.7656828	0.7220198	20	0.975559006221317	1.00401787008442	0.97669571867297	1.03210433318831	55501	ENSG00000136213
cg10152449	7	CHST12	2444534	rs1548598	7	2438912	T	C	0.194831	0.00706533	0.0195082	0.7172233	0.279469	0.0411921	1.164517e-11	0.0252812	0.0699038	0.7176081	0.9247008	0.7424419	15	0.967869359325801	1.02560347967772	0.894285460257907	1.17620440482583	55501	ENSG00000136213
cg21159568	7	CHST12	2445331	rs17793630	7	2445320	G	A	0.0735586	-0.00613021	0.0318395	0.8473234	1.21601	0.0632352	2.076e-82	-0.00504123	0.0261848	0.8473309	0.8980207	0.1315981	9	0.984337990072294	0.994971455673871	0.945195553477161	1.0473686571672	55501	ENSG00000136213
cg03573679	7	CHST12	2445727	rs17793630	7	2445320	G	A	0.0735586	-0.00613021	0.0318395	0.8473234	0.498377	0.0655738	2.955829e-14	-0.0123003	0.0639069	0.8473717	0.8473717	0.09119494	6	0.984337990072294	0.987775039474297	0.871483955851913	1.11958404059735	55501	ENSG00000136213
cg07921503	7	CHST12	2445843	rs17793630	7	2445320	G	A	0.0735586	-0.00613021	0.0318395	0.8473234	0.421141	0.0657742	1.525201e-10	-0.0145562	0.075637	0.8473915	0.8473915	0.1246905	3	0.984337990072294	0.985549229309267	0.849757112782192	1.14304107465712	55501	ENSG00000136213
cg17228698	7	CHST12	2451914	rs6962495	7	2432931	T	G	0.193837	0.00793903	0.0195143	0.6841318	0.296576	0.0388369	2.233175e-14	0.026769	0.065892	0.684555	0.684555	0.5298112	12	0.965355780512021	1.02713050820963	0.902687079456724	1.16872956853433	55501	ENSG00000136213
cg19271753	7	TNRC18	5396704	rs6463418	7	5389647	G	C	0.347913	-0.00420315	0.0161929	0.7951974	0.231396	0.0331164	2.801469e-12	-0.0181643	0.0700275	0.7953355	0.7953355	0.6782975	18	0.978094873399446	0.981999676556426	0.856057099535708	1.12647084555451	84629	ENSG00000182095
cg02639601	7	TNRC18	5399044	rs4487655	7	5402693	A	G	0.347913	-0.0315706	0.0160504	0.04918707	-0.375344	0.03267	1.498856e-30	0.0841111	0.043384	0.05253078	0.00517618	0.2161366	20	0.681380888839812	1.08774973609159	0.999078884487582	1.18429035658599	84629	ENSG00000182095
cg16028599	7	TNRC18	5400758	rs6974185	7	5400928	G	A	0.361829	0.0132384	0.0166365	0.4261807	-0.271823	0.034553	3.637771e-15	-0.0487024	0.0615159	0.4285331	0.4285331	0.5013137	20	0.922439232677524	0.952464540972209	0.844277907749874	1.07451431984901	84629	ENSG00000182095
cg09505513	7	TNRC18	5432820	rs13243906	7	5431621	G	C	0.499006	-0.0187978	0.0157243	0.2319067	0.655369	0.0309871	2.775336e-99	-0.0286828	0.0240313	0.2326514	0.05572928	0.2441205	16	0.851898154944872	0.971724646644243	0.927016283283904	1.01858921566181	84629	ENSG00000182095
cg09022230	7	TNRC18	5457225	rs4292598	7	5502979	A	G	0.198807	-0.0388573	0.0181557	0.03233651	-0.27507	0.0371824	1.384184e-13	0.141264	0.0687107	0.03979046	0.03979046	0.4693955	20	0.646896793759232	1.15172866422019	1.00661279662464	1.31776480532967	84629	ENSG00000182095
cg05971148	7	ACTB	5568411	rs852389	7	5573946	G	A	0.304175	0.0121653	0.0164989	0.4609156	-0.208218	0.0344056	1.431879e-09	-0.0584259	0.0798247	0.4642128	0.4642128	0.1475608	20	0.933017429802776	0.94324813249675	0.806636366012045	1.10299643922243	60	ENSG00000075624
cg02506717	7	CREB5	28338790	rs150896293	7	28628929	C	T	0.114314	-0.00323573	0.0234107	0.8900698	-0.294169	0.0470214	3.948162e-10	0.0109996	0.0796019	0.8900965	0.8900965	0.122349	7	0.988239395272892	1.01106031802051	0.86500488557727	1.18177710174843	9586	ENSG00000146592
cg11316904	7	CREB5	28355605	rs7792124	7	28355489	T	C	0.302187	-0.00949992	0.0169044	0.5741302	-0.634644	0.0339946	8.849212e-78	0.0149689	0.0266481	0.5743036	0.3238978	0.2516254	20	0.956410765237675	1.01508149509032	0.963424286450563	1.06950847738222	9586	ENSG00000146592
cg17534654	7	CREB5	28399287	rs758918	7	28387716	T	A	0.0298211	0.0246862	0.0509326	0.6279007	-1.49049	0.095723	1.148322e-54	-0.0165625	0.0341882	0.6280672	0.8044703	0.9608277	11	0.96140788673898	0.983573904100583	0.919825434547488	1.05174045910525	9586	ENSG00000146592
cg20440891	7	CREB5	28448103	rs79317757	7	28631084	A	G	0.117296	-0.000648766	0.0233771	0.9778598	0.699855	0.0458003	1.030323e-52	-0.000927	0.0334028	0.9778598	0.3731088	0.256403	20	0.998381475207326	0.999073429531764	0.93575977320894	1.06667089799498	9586	ENSG00000146592
cg25171348	7	CREB5	28448200	rs79317757	7	28631084	A	G	0.117296	-0.000648766	0.0233771	0.9778598	0.633561	0.0464635	2.456786e-42	-0.001024	0.036898	0.9778598	0.64876	0.2634788	20	0.998381475207326	0.998976524109089	0.929281027994094	1.07389913885923	9586	ENSG00000146592
cg04422003	7	CREB5	28448295	rs79317757	7	28631084	A	G	0.117296	-0.000648766	0.0233771	0.9778598	0.631244	0.0467523	1.524354e-41	-0.00102776	0.0370334	0.9778598	0.9778598	0.2613259	20	0.998381475207326	0.99897276796442	0.929030951235935	1.07418013340339	9586	ENSG00000146592
cg11093548	7	CREB5	28450001	rs4722820	7	28626931	A	G	0.114314	0.000462874	0.0234408	0.9842456	-0.310175	0.0465563	2.694477e-11	-0.0014923	0.075573	0.9842457	0.9842457	0.2656575	7	0.998887846607447	0.99850881292597	0.861039085598474	1.15792635452529	9586	ENSG00000146592
cg14927519	7	CREB5	28450696	rs41273	7	28644857	A	G	0.10835	0.0147162	0.0249061	0.5546093	-0.355643	0.0505456	1.97711e-12	-0.0413791	0.0702776	0.5559989	0.5559989	0.2543866	7	0.953751968474849	0.959465327687711	0.836002900839289	1.10116090998093	9586	ENSG00000146592
cg05929675	7	CREB5	28452098	rs79317757	7	28631084	A	G	0.117296	-0.000648766	0.0233771	0.9778598	0.261841	0.0478559	4.463897e-08	-0.00247771	0.089281	0.9778601	0.9778601	0.2486275	6	0.998381475207326	0.997525356989862	0.837387401744295	1.18828732766343	9586	ENSG00000146592
cg16534307	7	CREB5	28452289	rs11971210	7	28483754	C	T	0.104374	-0.0505859	0.0263861	0.0552199	0.34287	0.0601184	1.175425e-08	-0.147537	0.0811881	0.06918346	0.06918346	0.1692268	3	0.715649662426987	0.86283051300178	0.7358965876761	1.01165911981996	9586	ENSG00000146592
cg03226887	7	CREB5	28574260	rs4722807	7	28574273	C	T	0.252485	-0.0268079	0.0182315	0.141449	1.07679	0.0316008	1.73905e-254	-0.0248961	0.0169471	0.1418194	0.1848614	0.7757671	20	0.794304504172309	0.975411251992712	0.943543872046705	1.00835492519302	9586	ENSG00000146592
cg20315150	7	CREB5	28647577	rs160340	7	28632303	A	T	0.282306	-0.0122201	0.0166757	0.463675	0.631098	0.0344929	8.83292e-75	-0.0193632	0.0264445	0.4640332	0.1834756	0.5057095	20	0.932941406774036	0.98082306260637	0.931280814909611	1.03300085724832	9586	ENSG00000146592
cg16989544	7	CREB5	28666703	rs79198346	7	28666704	A	G	0.00795229	-0.0163315	0.0982707	0.8680083	-1.49043	0.210885	1.577507e-12	0.0109576	0.0659526	0.8680444	0.8680444	0.4819969	3	0.986688403079878	1.0110178543789	0.888421047299835	1.15053228981859	9586	ENSG00000146592
cg11967592	7	CREB5	28725406	rs56381057	7	28750482	T	A	0.10338	0.00137463	0.0296183	0.9629823	0.371654	0.061918	1.944634e-09	0.00369868	0.0796955	0.9629834	0.9629834	0.8050468	20	0.997461904177447	1.00370552855781	0.858555030450065	1.17339570828606	9586	ENSG00000146592
cg05277054	7	CREB5	28725646	rs34185967	7	28741324	T	G	0.352883	-0.00896842	0.0166083	0.5891996	0.195752	0.0347685	1.800411e-08	-0.0458151	0.0852327	0.5909019	0.5909019	0.9691332	20	0.958411138644617	0.955218565776022	0.80826024089676	1.12889693471851	9586	ENSG00000146592
cg10421188	7	CREB5	28824953	rs4722842	7	28800227	A	C	0.186879	-0.0137036	0.0211054	0.5161487	0.291446	0.0424341	6.501178e-12	-0.0470193	0.072739	0.5180129	0.5180129	0.3461401	20	0.945387166504546	0.95406898388129	0.827300126399867	1.10026288762383	9586	ENSG00000146592
cg21159940	7	CREB5	28838234	rs7791555	7	28838253	G	T	0.263419	0.0345419	0.0185325	0.06234201	-0.266003	0.0379416	2.368884e-12	-0.129855	0.0720904	0.07165774	0.07165774	0.390705	20	0.720486285410959	0.878222763989469	0.762500447206816	1.01150789617846	9586	ENSG00000146592
cg02237368	7	PGAM2	44103276	rs13241398	7	44077524	C	T	0.238569	-0.039315	0.01879	0.03640844	0.305774	0.040103	2.44556e-14	-0.128575	0.0637223	0.04361797	0.04361797	0.6088428	20	0.654499229911645	0.879347608874523	0.776102478185975	0.996327468301228	5224	ENSG00000164708
cg21448875	7	PGAM2	44104584	rs10236917	7	43962860	C	T	0.207753	-0.0133464	0.0203867	0.5126853	0.510217	0.0411988	3.180395e-35	-0.0261583	0.0400127	0.5132733	0.8183931	0.5785281	20	0.944226861927751	0.974180864571298	0.900699863266941	1.05365660149503	5224	ENSG00000164708
cg26057752	7	PGAM2	44104935	rs10236917	7	43962860	C	T	0.207753	-0.0133464	0.0203867	0.5126853	0.678247	0.0404452	4.078127e-63	-0.0196778	0.0300808	0.5130063	0.9637402	0.4805475	20	0.944226861927751	0.980514544203364	0.924376180905598	1.04006225090358	5224	ENSG00000164708
cg03470754	7	PGAM2	44105166	rs10236917	7	43962860	C	T	0.207753	-0.0133464	0.0203867	0.5126853	0.916908	0.0380852	4.549033e-128	-0.0145559	0.0222424	0.5128411	0.9625603	0.4045501	20	0.944226861927751	0.98554952497408	0.943507463278245	1.02946495282803	5224	ENSG00000164708
cg12631925	7	PGAM2	44105338	rs2595647	7	43976634	T	C	0.0606362	0.0297835	0.0355917	0.4026992	1.44433	0.0675952	2.686146e-101	0.0206209	0.0246612	0.4030597	0.4051921	0.6025513	20	0.915210649898566	1.02083497973187	0.972665486402053	1.07138997981615	5224	ENSG00000164708
cg23616741	7	PGAM2	44105434	rs10236917	7	43962860	C	T	0.207753	-0.0133464	0.0203867	0.5126853	0.913975	0.0387161	3.255768e-123	-0.0146026	0.0223141	0.5128474	0.8221468	0.5752823	20	0.944226861927751	0.985503500885935	0.943330825025564	1.02956155411556	5224	ENSG00000164708
cg21088488	7	PGAM2	44105721	rs7779139	7	44112694	T	C	0.142147	-0.017624	0.0235881	0.4549692	0.630179	0.0459786	9.357541e-43	-0.0279667	0.0374864	0.455638	0.9574778	0.8388085	20	0.92959626425331	0.972420747873003	0.903535350083724	1.04655795792192	5224	ENSG00000164708
cg01953390	7	PGAM2	44105764	rs62458734	7	44064906	G	A	0.285288	-0.0189596	0.0175068	0.2788151	0.266009	0.0364436	2.895248e-13	-0.0712744	0.0665334	0.2840535	0.409092	0.972555	20	0.874190122073641	0.931206334048564	0.817356551319385	1.06091427929759	5224	ENSG00000164708
cg09644332	7	PGAM2	44106631	rs11773481	7	44098142	T	C	0.143141	-0.0186706	0.0231891	0.4207357	0.418432	0.0479716	2.721348e-18	-0.0446204	0.0556547	0.422705	0.422705	0.8503084	20	0.920743150212752	0.956360447363703	0.857526143808835	1.06658591331018	5224	ENSG00000164708
cg03812172	7	GCK	44184403	rs13306388	7	44184403	T	C	0.265408	-0.0195216	0.017882	0.2749694	-1.3798	0.020668	0	0.0141481	0.0129616	0.2750336	0.1290804	0.3439205	20	0.872879898094465	1.01424865804223	0.988806482869641	1.04034546512584	2645	ENSG00000106633
cg11194698	7	GCK	44184840	rs887688	7	44185656	T	G	0.265408	-0.0197821	0.0178978	0.2690378	-0.824001	0.0334301	3.820826e-134	0.0240074	0.0217424	0.2695187	0.4674267	0.4798536	20	0.871752435094765	1.02429789766702	0.981564350491634	1.06889189958821	2645	ENSG00000106633
cg14871932	7	GCK	44185323	rs2979422	7	44162355	C	T	0.122266	0.00828057	0.0226676	0.7148843	-0.251779	0.0461561	4.898742e-08	-0.0328882	0.0902314	0.7154938	0.7154938	0.6820266	11	0.967546879212012	0.967646736446968	0.81079361124897	1.15484408555477	2645	ENSG00000106633
cg13476133	7	GCK	44185646	rs3087370	7	44161809	G	A	0.27833	-0.0102468	0.0175512	0.5593392	0.320997	0.035888	3.739696e-19	-0.0319218	0.0547936	0.5601736	0.8413211	0.1448745	15	0.954883939966443	0.968582322255318	0.869951987185045	1.07839481811075	2645	ENSG00000106633
cg04555966	7	GCK	44185986	rs2908277	7	44183433	A	G	0.119284	-2.91849e-05	0.024051	0.9990318	-0.946268	0.0478571	5.108118e-87	3.08421e-05	0.0254167	0.9990318	0.8364969	0.4037901	20	0.999887413209747	1.00003084257562	0.951433114133142	1.05111086764483	2645	ENSG00000106633
cg09933329	7	GCK	44186183	rs2908277	7	44183433	A	G	0.119284	-2.91849e-05	0.024051	0.9990318	-0.869179	0.0479174	1.565591e-73	3.35776e-05	0.0276709	0.9990318	0.9723189	0.4520094	20	0.999887413209747	1.00003357816373	0.947241325771592	1.05576808174025	2645	ENSG00000106633
cg23381646	7	GCK	44187310	rs76323047	7	44185955	G	A	0.119284	0.000533884	0.0242543	0.9824384	0.464767	0.0512154	1.139555e-19	0.00114871	0.0521861	0.9824385	0.9824385	0.3532996	20	0.998786263811985	1.00114937002003	0.903810064777321	1.10897200656694	2645	ENSG00000106633
cg03639919	7	GCK	44191311	rs2908296	7	44193462	T	G	0.170974	0.0368458	0.0216254	0.08841463	0.608346	0.0448015	5.356618e-42	0.0605671	0.0358266	0.09092013	0.09092013	0.8050451	20	0.748400349616152	1.06243888482778	0.990393404999666	1.13972526300746	2645	ENSG00000106633
cg16476432	7	GCK	44229319	rs35832856	7	44240563	T	C	0.0646123	-0.00420536	0.0305478	0.8905053	-2.46446	0.0356808	0	0.0017064	0.0123954	0.8905055	0.298208	0.1339277	20	0.988239395272892	1.00170785672895	0.977664627913896	1.0263423689303	2645	ENSG00000106633
cg23118549	7	NPC1L1	44581105	rs2072183	7	44579180	C	G	0.233598	0.0523072	0.0186093	0.004941701	0.242176	0.0378026	1.490579e-10	0.215988	0.0839129	0.01005429	0.01005429	0.2594626	20	0.416011997951128	1.24108748586148	1.05286889160191	1.46295342169191	29881	ENSG00000015520
cg02004747	7	NPC1L1	44581594	rs73321675	7	44588206	C	T	0.0427435	0.00877871	0.0510889	0.8635696	0.841209	0.0991977	2.249478e-17	0.0104358	0.0607452	0.8635973	0.8635973	0.9349681	10	0.986450653422506	1.01049044287611	0.897066941053941	1.13825500463132	29881	ENSG00000015520
cg07408740	7	OGDH	44645306	rs3801399	7	44673311	A	G	0.413519	-0.0153206	0.0158267	0.3330332	0.247349	0.0333974	1.299299e-13	-0.0619392	0.0645296	0.3371265	0.3371265	0.8973361	12	0.891362038569313	0.939940033407845	0.828269068027105	1.06666698118664	4967	ENSG00000105953
cg24859939	7	OGDH	44646477	rs56000965	7	44653355	G	A	0.413519	-0.0160541	0.0158207	0.3102237	-0.230844	0.0332502	3.848137e-12	0.0695452	0.0692623	0.315338	0.315338	0.9574782	15	0.884853208138499	1.07202051543699	0.935935319491169	1.2278925280249	4967	ENSG00000105953
cg08300117	7	PPIA	44842568	rs6967982	7	44854784	C	A	0.17992	0.0199022	0.0206994	0.3363075	0.448789	0.0411604	1.11008e-27	0.0443464	0.0463017	0.3381787	0.1533118	0.0319023	20	0.891743407622584	1.04534439947868	0.954655313427393	1.14464864768655	5478	ENSG00000196262
cg06713098	7	IGFBP3	45960367	rs11977526	7	46008110	A	G	0.402584	0.0204403	0.0159322	0.1995077	0.206144	0.033764	1.025267e-09	0.0991556	0.0789748	0.2092846	0.2092846	0.6690376	15	0.841599203689947	1.10423810564126	0.945884313100311	1.28910245900324	3486	ENSG00000146674
cg14228300	7	IGFBP3	45961074	rs1496499	7	45979023	G	T	0.459245	0.0142526	0.0157036	0.3640892	-0.426127	0.0325854	4.443127e-39	-0.0334468	0.0369406	0.3652414	0.6038154	0.9381153	20	0.901631112829808	0.967106359921203	0.899559233657833	1.03972554158207	3486	ENSG00000146674
cg23193639	7	IGFBP3	45961078	rs2854746	7	45960645	C	G	0.40159	0.0138455	0.0160503	0.3883399	0.300002	0.0342145	1.814105e-18	0.0461513	0.0537589	0.3906234	0.3906234	0.7042902	20	0.91102115211039	1.04723284530057	0.942503030764396	1.16360011212577	3486	ENSG00000146674
cg21268650	7	IGFBP3	45961089	rs2854746	7	45960645	C	G	0.40159	0.0138455	0.0160503	0.3883399	0.251181	0.0336219	7.973988e-14	0.0551217	0.064324	0.3914791	0.3914791	0.8884359	20	0.911339228757226	1.05666920349277	0.931505355153463	1.1986509786904	3486	ENSG00000146674
cg10677697	7	IGFBP3	45961126	rs11977526	7	46008110	A	G	0.402584	0.0204403	0.0159322	0.1995077	0.202416	0.0337497	2.002933e-09	0.100982	0.0804908	0.209634	0.209634	0.9935741	16	0.842119378186021	1.10625672896309	0.944801933156298	1.29530212357605	3486	ENSG00000146674
cg03776080	7	IGFBP3	45961455	rs2949837	7	45994378	T	A	0.302187	0.011515	0.0172884	0.5053769	0.23347	0.0349163	2.28497e-11	0.0493212	0.0744163	0.5074756	0.5074756	0.760207	20	0.944226861927751	1.05055773569781	0.907978346619998	1.21552629547058	3486	ENSG00000146674
cg12244052	7	IGFBP3	45961469	rs2453849	7	45974665	A	G	0.212724	-0.00556987	0.0185354	0.7637965	-0.223516	0.0368118	1.264379e-09	0.0249193	0.0830279	0.7640767	0.7640767	0.5334955	20	0.97337195634414	1.02523238093279	0.871259525347645	1.20641600388095	3486	ENSG00000146674
cg08541297	7	IGFBP3	45962236	rs56658549	7	47142268	T	A	0.270378	-0.0323805	0.0172922	0.06113062	-0.243777	0.0352911	4.929251e-12	0.132829	0.0734948	0.07071254	0.05932849	0.255737	20	0.718799992817357	1.14205469028049	0.988841910462955	1.31900650831136	3486	ENSG00000146674
cg14896948	7	COBL	51096885	rs2240090	7	51096974	C	T	0.306163	0.0221134	0.0165189	0.1806773	-0.333314	0.0336187	3.599616e-23	-0.0663441	0.0500093	0.1846296	0.3602059	0.6687882	9	0.831004425098787	0.935808797076058	0.848434554586271	1.03218109157751	23242	ENSG00000106078
cg14412967	7	COBL	51096971	rs2240090	7	51096974	C	T	0.306163	0.0221134	0.0165189	0.1806773	-0.250387	0.03366	1.016831e-13	-0.0883169	0.0670333	0.1876683	0.3591252	0.8415455	7	0.833202334751916	0.915470718079557	0.802757849337921	1.04400926923644	23242	ENSG00000106078
cg17727071	7	COBL	51170073	rs6593328	7	51166456	T	G	0.404573	-0.0109803	0.0157675	0.4861858	0.835585	0.0296251	5.036981e-175	-0.0131408	0.0188758	0.4863186	0.08190158	0.3536774	20	0.939015749309982	0.986945163357911	0.951098764991552	1.02414259310307	23242	ENSG00000106078
cg22664425	7	COBL	51226655	rs112120837	7	51213108	G	A	0.0914513	-0.00167028	0.0297996	0.9553016	-0.937627	0.062009	1.180391e-51	0.00178139	0.0317822	0.955302	0.5238471	0.731273	20	0.996249459410975	1.00178297761775	0.941282735237514	1.06617182773617	23242	ENSG00000106078
cg25543264	7	COBL	51293912	rs4948203	7	51294079	C	T	0.505964	-0.0109378	0.0157507	0.4874109	1.31152	0.0145592	0	-0.0083398	0.0120099	0.4874239	0.1149609	0.1368123	20	0.939403117482944	0.991694879657919	0.968623580866637	1.01531570546716	23242	ENSG00000106078
cg13508800	7	COBL	51376950	rs11764618	7	51377464	G	A	0.420477	0.00849988	0.0157604	0.5896669	0.176845	0.0227248	7.136204e-15	0.048064	0.0893336	0.5905575	0.5905575	0.224917	20	0.958411138644617	1.04923780439516	0.880707377805159	1.25001788098513	23242	ENSG00000106078
cg16761096	7	COBL	51383119	rs56245309	7	51399128	T	G	0.465209	0.0130822	0.015653	0.4032882	0.361405	0.0320547	1.751053e-29	0.0361982	0.0434304	0.4045762	0.3735121	0.2735705	20	0.916095135077493	1.03686133204264	0.952252180296401	1.12898814424411	23242	ENSG00000106078
cg20094784	7	COBL	51384676	rs10258601	7	51371109	A	G	0.435388	0.00686812	0.0157318	0.6624192	-0.299407	0.031739	3.969573e-21	-0.0229391	0.0525994	0.6627578	0.6627578	0.1473866	20	0.963805879602034	0.977322000870816	0.881584939388646	1.0834557746058	23242	ENSG00000106078
cg07571451	7	COBL	51384931	rs76606679	7	51441524	G	C	0.445328	0.00505688	0.0157464	0.7481004	0.19645	0.0326996	1.881504e-09	0.0257413	0.0802691	0.7484474	0.7484474	0.51637	20	0.971179418110498	1.0260754684114	0.876703756130653	1.20089695009676	23242	ENSG00000106078
cg14997413	7	COBL	51384937	rs62447000	7	51425442	C	G	0.494036	0.00093737	0.0156664	0.9522885	0.24063	0.0315954	2.616964e-14	0.00389548	0.0651078	0.95229	0.95229	0.4916076	20	0.996037555682394	1.00390307724398	0.883630926042998	1.14054562690905	23242	ENSG00000106078
cg22396409	7	EGFR	55086146	rs6969537	7	55082418	A	G	0.136183	-0.0350651	0.0216822	0.1058287	0.309528	0.0440091	2.017475e-12	-0.113286	0.0718773	0.1150027	0.1150027	0.7264729	19	0.764412008042275	0.892895255551816	0.77556342947134	1.02797773475523	1956	ENSG00000146648
cg07311521	7	EGFR	55086164	rs6957176	7	55101285	G	C	0.135189	-0.0262279	0.0222513	0.2385124	0.283661	0.0456729	5.27469e-10	-0.0924621	0.0798435	0.246847	0.246847	0.4593105	20	0.861564727576366	0.911683763124317	0.77961477461147	1.06612561871821	1956	ENSG00000146648
cg23757825	7	EGFR	55092271	rs58711464	7	55092322	C	T	0.186879	-0.0413814	0.0198001	0.03662147	-0.339636	0.0409562	1.107578e-16	0.121841	0.060121	0.0427045	0.0427045	0.6727064	19	0.654499229911645	1.12957448515804	1.00401186607551	1.27084007732642	1956	ENSG00000146648
cg22427313	7	EGFR	55098896	rs142486263	7	56410354	C	T	0.00596421	-0.111084	0.0708648	0.1169866	-0.971292	0.172434	1.772602e-08	0.114367	0.0757317	0.131002	0.131002	0.9874168	8	0.783274846692572	1.12116351639971	0.966506618937235	1.30056805186494	1956	ENSG00000146648
cg14688342	7	EGFR	55147074	rs7780270	7	55151886	T	G	0.487078	0.00861678	0.0156716	0.5824332	0.228861	0.0321249	1.047673e-12	0.0376507	0.0686802	0.583552	0.583552	0.1906524	14	0.9578196348847	1.03836846741953	0.907590047382356	1.18799129325065	1956	ENSG00000146648
cg02166842	7	EGFR	55179471	rs759158	7	55179209	G	T	0.414513	-0.000164819	0.0162142	0.9918896	0.20485	0.0324853	2.864314e-10	-0.000804582	0.0791515	0.9918896	0.9918896	0.4196002	8	0.999708906892449	0.999195741589307	0.855609223224249	1.16687864379009	1956	ENSG00000146648
cg04156940	7	EGFR	55197704	rs2041647	7	55183115	A	C	0.0328032	0.0251111	0.0418568	0.5485537	0.446615	0.0817325	4.646301e-08	0.0562254	0.0942833	0.5509445	0.5509445	0.4290842	16	0.953630791637985	1.05783609312225	0.879352121698032	1.27254733604478	1956	ENSG00000146648
cg05530630	7	EGFR	55224743	rs13222549	7	55225140	C	G	0.337972	-0.00581686	0.0162717	0.7207301	-0.282725	0.0340174	9.473562e-17	0.0205743	0.0576063	0.7209773	0.7209773	0.5749287	20	0.968753321897751	1.0207874099302	0.911800513528454	1.14280143607255	1956	ENSG00000146648
cg21808635	7	EGFR	55225133	rs3752651	7	55229543	C	T	0.202783	-0.00991411	0.0195732	0.6124955	0.250188	0.0407488	8.264408e-10	-0.0396267	0.0784998	0.6136996	0.6136996	0.7969406	19	0.960377280504733	0.961148168802682	0.824081119436553	1.12101318742065	1956	ENSG00000146648
cg26213224	7	EGFR	55254659	rs12532468	7	55248231	A	G	0.392644	-0.0134195	0.0160368	0.4027083	-0.340019	0.0317164	8.146282e-27	0.0394669	0.0473078	0.4041364	0.5441437	0.4437601	20	0.915727266222893	1.04025606583931	0.948136890395782	1.14132536501535	1956	ENSG00000146648
cg15692229	7	EGFR	55257946	rs1554718	7	55255963	T	C	0.392644	-0.0192224	0.0160388	0.2307249	-0.178567	0.0319807	2.355947e-08	0.107648	0.0918653	0.2412759	0.2412759	0.3391621	6	0.858143278477606	1.11365566958948	0.930151327806946	1.33336255438449	1956	ENSG00000146648
cg02604304	7	ZNF117	64451414	rs28872832	7	64486813	C	T	0.43837	0.0305262	0.0156872	0.0516631	0.50849	0.0322264	4.361674e-56	0.0600331	0.0310843	0.0534461	0.2633878	0.7385478	20	0.682994141092453	1.06187169391674	0.999108269827871	1.12857788128994	51351	ENSG00000152926
cg03900028	7	ZNF117	64451426	rs56294715	7	64455399	G	A	0.439364	0.0303832	0.0156822	0.05269253	1.32316	0.0153391	0	0.0229626	0.011855	0.05275222	0.04754858	0.7171236	20	0.682040263740219	1.02322827009428	0.999726837315722	1.0472821711292	51351	ENSG00000152926
cg11987759	7	GUSB	65425863	rs9530	7	65425894	A	G	0.436382	-0.035605	0.0156312	0.02273753	1.06193	0.0239647	0	-0.0335284	0.014739	0.02291717	0.1645175	0.65187	18	0.569263278570891	0.967027447261914	0.939491187652165	0.995370787984569	2990	ENSG00000169919
cg00343986	7	GUSB	65444356	rs1631091	7	65465940	T	G	0.436382	-0.0348413	0.0156388	0.02588882	-0.649289	0.030573	4.315285e-100	0.0536607	0.0242182	0.02671088	0.3226727	0.6779473	20	0.594308080377358	1.05512653697876	1.00621224444675	1.10641866582424	2990	ENSG00000169919
cg25588093	7	GUSB	65447242	rs62467414	7	65504133	G	A	0.0506958	0.0517419	0.037282	0.1651821	1.05589	0.0751849	8.39452e-45	0.0490031	0.0354806	0.1672407	0.3425591	0.8369218	5	0.819196133133155	1.05022360642816	0.979670610059562	1.12585762211639	2990	ENSG00000169919
cg15893346	7	GUSB	65447565	rs431168	7	65511604	T	G	0.0636183	0.00886135	0.0318756	0.781014	-0.388061	0.066434	5.179404e-09	-0.0228349	0.0822336	0.7812552	0.7812552	0.5670457	20	0.976488148510526	0.977423843129196	0.831925191721242	1.14836932289648	2990	ENSG00000169919
cg22167893	7	TPST1	65671551	rs1880644	7	66450366	A	T	0.0944334	-0.00338192	0.0272307	0.9011608	0.378317	0.053754	1.951233e-12	-0.00893939	0.0719898	0.9011761	0.9011761	0.6712495	20	0.989655698463406	0.991100447550607	0.86067406692019	1.14129161652328	8460	ENSG00000169902
cg22524346	7	TPST1	65767274	rs67397473	7	65633305	G	A	0.257455	0.0258287	0.0177284	0.145141	-0.611402	0.0365676	9.409485e-63	-0.042245	0.0291062	0.1466654	0.1574724	0.4490852	10	0.797303223941114	0.958634886251974	0.905477226652305	1.01491326130526	8460	ENSG00000169902
cg11072637	7	TPST1	65773051	rs73146620	7	65773020	G	A	0.0626243	0.0298952	0.0327061	0.3606875	-0.939683	0.0632924	7.307618e-50	-0.0318141	0.0348714	0.3615959	0.2242126	0.3937895	18	0.900030471836719	0.968686644189061	0.904690806440477	1.0372094067389	8460	ENSG00000169902
cg10691866	7	TPST1	65817282	rs3800822	7	66147149	A	G	0.105368	0.00524825	0.0256381	0.8378025	0.391521	0.0509124	1.470363e-14	0.0134048	0.0655065	0.8378592	0.8378592	0.6114074	20	0.983480720040446	1.0134950471289	0.891376893847349	1.15234332148924	8460	ENSG00000169902
cg12169661	7	CLDN3	73183394	rs6965004	7	73190705	T	G	0.265408	-0.0257787	0.0182502	0.1577981	0.958145	0.0323757	1.754966e-192	-0.0269048	0.0190691	0.1582712	0.398911	0.5389479	20	0.811208340573866	0.973453909925476	0.937742173590046	1.01052564493432	1365	ENSG00000165215
cg24419391	7	CLDN3	73183516	rs6965004	7	73190705	T	G	0.265408	-0.0257787	0.0182502	0.1577981	0.880738	0.0336855	1.096152e-150	-0.0292694	0.0207517	0.1584041	0.322997	0.5432501	20	0.811208340573866	0.971154800118848	0.932447217764206	1.01146920471844	1365	ENSG00000165215
cg18045859	7	CLDN3	73184526	rs11979807	7	73182941	T	G	0.478131	0.000879581	0.0156387	0.9551475	-0.407835	0.0313256	9.514772e-39	-0.00215671	0.038346	0.955148	0.8775098	0.19018	20	0.996249459410975	0.99784561402796	0.925598364561276	1.07573209672511	1365	ENSG00000165215
cg17974780	7	CLDN3	73184617	rs4131376	7	73188318	C	T	0.478131	0.00149556	0.0156399	0.9238187	-0.214909	0.0313756	7.407546e-12	-0.00695902	0.0727815	0.9238261	0.9238261	0.1484229	16	0.992705026881249	0.993065137908741	0.861043063608238	1.14532990254527	1365	ENSG00000165215
cg24440468	7	CLDN3	73184642	rs7084	7	73184435	C	G	0.477137	0.000838301	0.0156384	0.9572496	-0.435504	0.0317396	7.584978e-43	-0.0019249	0.035909	0.95725	0.95725	0.09406305	20	0.996606110892415	0.998076951431874	0.930245694585429	1.07085429879199	1365	ENSG00000165215
cg20309794	7	CLDN3	73184656	rs6460054	7	73184534	C	T	0.477137	0.000838301	0.0156384	0.9572496	-0.297	0.0321641	2.609943e-20	-0.00282257	0.0526555	0.9572504	0.9572504	0.1801335	20	0.996606110892415	0.997181409705489	0.899400049148191	1.10559340618669	1365	ENSG00000165215
cg26502671	7	CLDN3	73184665	rs11764572	7	73178435	A	G	0.479125	0.000689987	0.0156407	0.9648129	-0.354862	0.0321332	2.357352e-28	-0.00194438	0.0440758	0.9648131	0.9648131	0.1689735	20	0.997548490966025	0.998057509082229	0.915456026723357	1.08811211282401	1365	ENSG00000165215
cg12234855	7	CLDN3	73184671	rs11764572	7	73178435	A	G	0.479125	0.000689987	0.0156407	0.9648129	-0.297911	0.0322774	2.713635e-20	-0.00231608	0.0525018	0.9648133	0.9648133	0.1368012	20	0.997548490966025	0.997686600043819	0.900126825827199	1.10582033925304	1365	ENSG00000165215
cg03558805	7	CLDN3	73184883	rs11764572	7	73178435	A	G	0.479125	0.000689987	0.0156407	0.9648129	-0.17538	0.0314754	2.518561e-08	-0.00393423	0.0891844	0.964814	0.964814	0.2550755	16	0.997548490966025	0.99607349894371	0.836326949862733	1.18633318639416	1365	ENSG00000165215
cg14363841	7	CLDN3	73185036	rs11764572	7	73178435	A	G	0.479125	0.000689987	0.0156407	0.9648129	-0.17305	0.0311869	2.876081e-08	-0.00398721	0.0903853	0.964814	0.964814	0.5048108	8	0.997548490966025	0.996020728367641	0.834316545229183	1.18906582520846	1365	ENSG00000165215
cg23472171	7	POM121C	75051188	rs117129747	7	75182802	T	C	0.00994036	0.00664478	0.0655693	0.9192807	-1.82495	0.172076	2.81056e-26	-0.00364108	0.035931	0.9192844	0.8348087	0.176982	3	0.992566235995172	0.996365540693854	0.928610552109773	1.06906419319345	100101267	ENSG00000272391
cg18219712	7	POR	75544485	rs3898649	7	75546892	A	G	0.27336	0.00393259	0.0174542	0.8217388	0.339284	0.0346853	1.348069e-22	0.0115908	0.0514578	0.8217853	0.8217853	0.6353747	15	0.981974810796323	1.01165823360696	0.914601810688626	1.11901416514162	5447	ENSG00000127948
cg15177211	7	POR	75567469	rs56151817	7	75567456	G	C	0.280318	-0.00679501	0.0175464	0.6985641	0.844755	0.0324925	5.152853e-149	-0.00804376	0.0207733	0.6985959	0.8867602	0.9555297	20	0.966036115621287	0.991988504470293	0.952410225373136	1.03321149519964	5447	ENSG00000127948
cg17115737	7	POR	75580813	rs1362233	7	75721928	C	G	0.172962	0.0372517	0.02082	0.07357831	-0.455804	0.0434323	9.148988e-26	-0.0817275	0.0463367	0.07776963	0.07776963	0.3425354	20	0.728670978477582	0.921523039513301	0.84151837296567	1.00913389372721	5447	ENSG00000127948
cg01676795	7	POR	75586348	rs76021834	7	75607155	G	A	0.306163	0.0139298	0.0172235	0.4186491	-0.220315	0.0350982	3.449027e-10	-0.0632266	0.0788228	0.422474	0.422474	0.5159971	20	0.920725901389393	0.938730733202403	0.804351201012737	1.09556048197505	5447	ENSG00000127948
cg22567591	7	POR	75614685	rs2302432	7	75614864	G	T	0.0467197	-0.0665001	0.0405534	0.1010435	-0.458349	0.0824235	2.683852e-08	0.145086	0.0922438	0.1157521	0.1157521	0.2797209	15	0.765184824952476	1.15613899394622	0.964918296564619	1.38525445945202	5447	ENSG00000127948
cg25797912	7	MDH2	75678053	rs10230301	7	75754595	C	T	0.326044	0.020306	0.0169732	0.2315574	-0.300735	0.0346958	4.406973e-18	-0.0675213	0.0569742	0.2359695	0.2359695	0.1437764	20	0.854667218432018	0.934707811127615	0.835946442453886	1.04513716168027	4191	ENSG00000146701
cg16489192	7	MDH2	75678113	rs3973173	7	75732997	G	A	0.327038	0.0199826	0.0169743	0.239105	-0.840926	0.0316014	5.148032e-156	-0.0237626	0.020205	0.2395643	0.336571	0.2495459	20	0.857061680229661	0.976517507498709	0.938601385019662	1.01596530504961	4191	ENSG00000146701
cg26942532	7	MDH2	75678159	rs28689051	7	75763624	A	G	0.34493	0.0185964	0.0167483	0.2668502	-0.563129	0.0327996	4.547042e-66	-0.0330233	0.0298036	0.2678485	0.408414	0.2967568	20	0.870468080437992	0.967516016203225	0.912617571815678	1.02571687256403	4191	ENSG00000146701
cg17412351	7	MDH2	75678396	rs62475329	7	75680675	C	T	0.248509	0.00357348	0.0177481	0.8404293	0.299952	0.0362081	1.190085e-16	0.0119135	0.0591873	0.8404758	0.856716	0.8364241	20	0.983501852474827	1.01198474839927	0.901140939471915	1.13646277306287	4191	ENSG00000146701
cg06772202	7	MDH2	75678527	rs11768535	7	75792001	C	T	0.0437376	-0.0532672	0.0432233	0.21781	-0.661992	0.0868326	2.463642e-14	0.080465	0.0661404	0.223764	0.2390926	0.2015196	20	0.846488212479268	1.08379091329646	0.952019097493164	1.23380166095082	4191	ENSG00000146701
cg16792234	7	SLC25A13	95828497	rs13307036	7	95832061	G	A	0.354871	-0.00912422	0.0161525	0.5721556	1.36856	0.0167777	0	-0.00666703	0.0118028	0.5721648	0.7021251	0.1484626	20	0.956204338611308	0.993355145335933	0.970639139274218	1.01660277732382	10165	ENSG00000004864
cg18184880	7	SLC25A13	95938732	rs11773446	7	95944485	A	G	0.304175	-0.0205883	0.0166608	0.2165578	0.189015	0.0346481	4.88925e-08	-0.108924	0.0903783	0.2281263	0.2281263	0.4615033	19	0.848019877039955	0.896798571599788	0.751213433895888	1.07059810399355	10165	ENSG00000004864
cg21022364	7	SLC25A13	95948586	rs12704843	7	95936163	G	A	0.304175	-0.0205231	0.0166531	0.2178037	-0.483975	0.0340149	6.113632e-46	0.0424053	0.0345378	0.219525	0.367006	0.2267557	20	0.846400059875691	1.04331724955172	0.975028294895239	1.1163890206172	10165	ENSG00000004864
cg00048759	7	STAG3	99775422	rs1727124	7	99804104	T	G	0.267396	-0.0245538	0.0174607	0.1596552	0.350209	0.0353912	4.3606e-23	-0.0701119	0.0503589	0.1638485	0.2837408	0.3716588	20	0.817805950146166	0.932289490874819	0.844664861420948	1.02900420568398	10734	ENSG00000066923
cg18691434	7	STAG3	99775425	rs1727125	7	99804125	C	T	0.26839	-0.0245139	0.0174606	0.1603322	0.411718	0.0353766	2.636594e-31	-0.0595405	0.0427166	0.163363	0.2829088	0.3364142	20	0.817805950146166	0.94219737382486	0.866524378303568	1.0244788415306	10734	ENSG00000066923
cg13210467	7	STAG3	99775443	rs3823642	7	99796072	C	T	0.270378	-0.0245912	0.0174607	0.1590203	0.252131	0.0367938	7.25534e-12	-0.0975334	0.0707	0.1677286	0.1677286	0.3259226	20	0.819616217122984	0.907072044843552	0.789697435436516	1.04189232181292	10734	ENSG00000066923
cg04778012	7	STAG3	99775508	rs1636988	7	99816437	G	A	0.267396	-0.0233067	0.0174694	0.1821566	0.516183	0.0355227	7.698895e-48	-0.045152	0.0339858	0.1839944	0.2223344	0.5668495	20	0.830288246057127	0.955852181258985	0.894255126609557	1.0216920934874	10734	ENSG00000066923
cg10084644	7	STAG3	99775521	rs1636988	7	99816437	G	A	0.267396	-0.0233067	0.0174694	0.1821566	0.421242	0.0361812	2.503591e-31	-0.0553285	0.0417426	0.1850153	0.1850153	0.615363	20	0.831097274015373	0.946174278645461	0.871844674947079	1.02684089413587	10734	ENSG00000066923
cg15140703	7	STAG3	99775532	rs3779045	7	99779259	C	T	0.26839	-0.0258036	0.0177424	0.1458502	0.428818	0.0358122	4.857772e-33	-0.0601738	0.0416792	0.1488131	0.2635141	0.4134453	20	0.799737197648112	0.941600869131165	0.867738365494466	1.02175060133862	10734	ENSG00000066923
cg00553149	7	STAG3	99775558	rs1636988	7	99816437	G	A	0.267396	-0.0233067	0.0174694	0.1821566	0.661001	0.0348128	2.172473e-80	-0.0352597	0.0264939	0.1832341	0.4923946	0.359657	20	0.829685465010622	0.965354681090335	0.916505011162929	1.01680803591084	10734	ENSG00000066923
cg16581017	7	MYL10	101256647	rs13226908	7	101257776	A	G	0.209742	-0.0389671	0.0189325	0.03956978	-0.260822	0.0392622	3.07197e-11	0.149401	0.075992	0.04929723	0.04929723	0.6460615	19	0.673737402745707	1.16113851240892	1.00045678429419	1.34762707011915	93408	ENSG00000106436
cg23004960	7	MYL10	101268430	rs13245671	7	101262637	G	A	0.210736	-0.0366099	0.0188513	0.05213276	-0.624201	0.038395	1.98072e-59	0.0586508	0.0304154	0.05381456	0.1775251	0.3782179	20	0.684006599798155	1.06040488269437	0.999037079905381	1.1255423225618	93408	ENSG00000106436
cg24899871	7	MYL10	101273741	rs13245671	7	101262637	G	A	0.210736	-0.0366099	0.0188513	0.05213276	-0.437221	0.0386541	1.156022e-29	0.0837331	0.043747	0.05561639	0.05561639	0.4108092	20	0.688832590297864	1.08733864439258	0.997991000745906	1.18468535959324	93408	ENSG00000106436
cg06206357	7	MYL10	101274027	rs13245671	7	101262637	G	A	0.210736	-0.0366099	0.0188513	0.05213276	1.39439	0.0259461	0	-0.0262551	0.0135282	0.05228629	0.3545218	0.2963571	20	0.68118484161322	0.974086568427615	0.948597812093292	1.00026020584767	93408	ENSG00000106436
cg01981960	7	MYL10	101274037	rs13245671	7	101262637	G	A	0.210736	-0.0366099	0.0188513	0.05213276	1.3983	0.0260223	0	-0.0261816	0.0134903	0.05228633	0.4729616	0.4575977	20	0.68118484161322	0.974158166421588	0.948738010031605	1.00025942164398	93408	ENSG00000106436
cg17593404	7	DLD	107531310	rs12672634	7	107582323	C	T	0.388668	0.0149612	0.0159259	0.3475122	-0.362725	0.0324908	6.124079e-29	-0.0412467	0.0440615	0.3492128	0.3492128	0.10398	20	0.895118709918125	0.959592369307067	0.880199018229997	1.04614694649857	1738	ENSG00000091140
cg24627299	7	MET	116311496	rs38840	7	116312986	T	C	0.150099	-0.029943	0.0208234	0.1504484	0.473495	0.0425909	1.03381e-28	-0.0632383	0.0443445	0.1538481	0.1538481	0.9024608	9	0.805938995692527	0.938719750117075	0.860575850678749	1.02395944362702	4233	ENSG00000105976
cg25299676	7	MET	116312739	rs38838	7	116307210	C	T	0.150099	-0.0294409	0.020729	0.1555274	0.707249	0.041473	3.307693e-65	-0.0416274	0.0294108	0.1569584	0.4090944	0.754271	19	0.809833726134854	0.959227122021304	0.905495865187365	1.01614674014097	4233	ENSG00000105976
cg01921059	7	MET	116328032	rs35775721	7	116339672	T	C	0.0417495	0.0769864	0.0424333	0.06963277	-2.78474	0.0756772	2.016982e-296	-0.0276458	0.0152563	0.06997216	0.2715307	0.9898023	20	0.717285242148401	0.972732847764745	0.944076433899972	1.00225909592058	4233	ENSG00000105976
cg12365177	7	WNT2	116917934	rs6944153	7	116910399	T	C	0.218688	0.00702288	0.0182196	0.6998985	0.211214	0.0373968	1.62397e-08	0.03325	0.0864618	0.7005613	0.7005613	0.3678129	15	0.966036115621287	1.03380895917726	0.872654879795032	1.22472352910718	7472	ENSG00000105989
cg08576598	7	WNT2	116962626	rs35130797	7	117187011	A	G	0.0924453	0.0108338	0.0286461	0.705286	0.579753	0.0610187	2.074101e-21	0.0186869	0.04945	0.7055083	0.9836482	0.4743237	14	0.966372197821811	1.01886259279402	0.924746992967177	1.12255675432275	7472	ENSG00000105989
cg01105229	7	WNT2	116964841	rs10255917	7	117020596	C	T	0.419483	-0.00317048	0.0160792	0.8436875	0.221853	0.0318396	3.218513e-12	-0.0142909	0.0725058	0.8437492	0.8437492	0.7203962	20	0.983834815559283	0.985810730206363	0.855215095500444	1.13634897337882	7472	ENSG00000105989
cg22795239	7	WNT16	120965378	rs12539772	7	121005636	A	T	0.260437	0.00210645	0.0174267	0.9037902	0.199055	0.0351581	1.498677e-08	0.0105822	0.0875669	0.903812	0.903812	0.9999655	14	0.990442573281341	1.01063838950638	0.851250423512656	1.1998701276756	51384	ENSG00000002745
cg15178540	7	WNT16	120969768	rs2908004	7	120969769	A	G	0.44334	-4.08583e-05	0.0156826	0.9979213	-0.376826	0.0323204	2.062555e-31	0.000108428	0.0416176	0.9979213	0.9979213	0.9953193	20	0.999887413209747	1.00010843387853	0.921767673682157	1.08510735196367	51384	ENSG00000002745
cg26437703	7	WASL	123382931	rs192721201	7	123269559	C	T	0.00497018	-0.0128234	0.113851	0.9103214	-1.2612	0.196161	1.280957e-10	0.0101676	0.0902858	0.9103351	0.9103351	0.765449	3	0.991477104933711	1.010219465679	0.846375158421379	1.20578133547803	8976	ENSG00000106299
cg27045724	7	CALU	128379208	rs6967300	7	128380139	T	G	0.255467	-0.0251963	0.0180823	0.1634918	1.01673	0.0309221	4.185131e-237	-0.0247817	0.0178007	0.1638698	0.3322731	0.4447179	20	0.817805950146166	0.975522845422963	0.942074357260799	1.01015892706086	813	ENSG00000128595
cg24133569	7	BPGM	134330825	rs10224390	7	134341469	G	C	0.452286	-0.0025268	0.0156849	0.8720165	0.179061	0.0317261	1.661648e-08	-0.0141114	0.0876308	0.8720682	0.8720682	0.7307301	11	0.986836653700161	0.985987699114919	0.830383390979057	1.17075046703391	669	ENSG00000172331
cg01639775	7	BPGM	134331301	rs73439942	7	134331301	G	C	0.0477137	0.0445558	0.0353562	0.2075981	1.29752	0.0696913	2.289201e-77	0.0343391	0.0273113	0.2086375	0.09871596	0.2053591	11	0.841122058082627	1.03493549385781	0.980991927793067	1.09184535173122	669	ENSG00000172331
cg06024391	7	BPGM	134345134	rs6467543	7	134332587	C	T	0.50994	-0.00642957	0.0156048	0.680321	-0.189686	0.0327099	6.669832e-09	0.0338959	0.082474	0.6810805	0.6810805	0.2061948	13	0.964576537894872	1.03447691207616	0.880070606561096	1.21597343854063	669	ENSG00000172331
cg23891049	7	BPGM	134363869	rs17167985	7	134354642	G	C	0.0198807	0.0744055	0.05518	0.1775252	-3.95135	0.121093	1.505582e-233	-0.0188304	0.0139768	0.1778951	0.03503691	0.5976856	9	0.826765861842105	0.98134578437484	0.954827170669462	1.00860090505704	669	ENSG00000172331
cg26988523	7	WDR91	134893191	rs10225082	7	134788288	A	G	0.0357853	0.0540302	0.0421439	0.1998283	-0.751377	0.092524	4.627647e-16	-0.0719082	0.0567835	0.2053852	0.2053852	0.6852289	10	0.841117523982149	0.930616322468465	0.832598404924151	1.04017343117974	29062	ENSG00000105875
cg07383972	7	NUP205	135242951	rs7810084	7	135246019	G	A	0.465209	-0.0407304	0.0157178	0.009559881	0.206527	0.0321624	1.350407e-10	-0.197216	0.0820687	0.01625856	0.01625856	0.1702476	20	0.511513352415436	0.821013275291218	0.699023685840373	0.964291785612457	23165	ENSG00000155561
cg07877229	7	EPHB6	142554307	rs7779406	7	142554278	A	G	0.0695825	-0.0180905	0.0360028	0.6153336	0.521241	0.0832766	3.870786e-10	-0.0347066	0.0692935	0.6164672	0.6164672	0.6328983	9	0.960515308219501	0.965888766452137	0.843224656536149	1.10639685631446	2051	ENSG00000106123
cg10532908	7	EPHB6	142555548	rs1114798	7	142518105	G	A	0.39662	0.00097276	0.016442	0.9528222	-0.190056	0.0331388	9.741772e-09	-0.00511827	0.0865158	0.9528247	0.9528247	0.814046	17	0.996100631868984	0.994894806025508	0.839717932650545	1.17874781110391	2051	ENSG00000106123
cg26596719	7	CASP2	142986429	rs3181165	7	142986684	A	G	0.05666	0.0676382	0.0320578	0.03486845	1.77838	0.0654852	2.097504e-162	0.0380337	0.0180808	0.03541827	0.03541827	0.9433591	5	0.63196873709538	1.03876623871089	1.00259870278957	1.07623847475897	835	ENSG00000106144
cg06334134	7	CASP2	142986693	rs3181165	7	142986684	A	G	0.05666	0.0676382	0.0320578	0.03486845	1.02552	0.0734773	2.854483e-44	0.0659551	0.0316153	0.03696232	0.03696232	0.9290514	5	0.636433481157456	1.06817875486315	1.00399707909763	1.13646331856514	835	ENSG00000106144
cg25992874	7	CASP2	142997642	rs4647322	7	142998021	C	T	0.054672	-0.0075192	0.0345177	0.8275568	0.726889	0.0718426	4.607026e-24	-0.0103444	0.0474979	0.8275962	0.8275962	0.9154764	16	0.982154096510793	0.989708919295264	0.90172986883495	1.08627181907389	835	ENSG00000106144
cg15251779	7	CHPF2	150929295	rs4726009	7	150928545	C	T	0.464215	0.0361927	0.0158355	0.02228107	-0.562427	0.0319562	2.466782e-69	-0.0643509	0.0283921	0.02342013	0.07973786	0.9476715	20	0.57175420510536	0.937675911318298	0.886920954678844	0.991335372141448	54480	ENSG00000033100
cg17446824	7	CHPF2	150929507	rs2242141	7	150920503	T	C	0.464215	0.0370815	0.0158484	0.01929598	0.368659	0.032529	8.981621e-30	0.100585	0.0438959	0.02193801	0.02193801	0.8588054	20	0.563019772220497	1.10581763220816	1.01465538837316	1.20517039550057	54480	ENSG00000033100
cg01623806	7	CHPF2	150929509	rs2792434	7	150929476	G	T	0.464215	0.0353236	0.015834	0.02568972	0.405616	0.0318655	4.081024e-37	0.0870863	0.0396319	0.02799343	0.02799343	0.8253493	20	0.601758508108724	1.09099082816418	1.00945216822613	1.17911578636754	54480	ENSG00000033100
cg15383397	7	DPP6	153641307	rs887105	7	153639657	A	G	0.0586481	-0.0299153	0.0302329	0.3224211	0.515892	0.0661436	6.212095e-15	-0.0579876	0.0590729	0.3262837	0.3262837	0.3675213	14	0.888460937618537	0.943661648768695	0.840489781375297	1.05949807729932	1804	ENSG00000130226
cg01921323	7	DPP6	153881192	rs7807670	7	153879797	T	G	0.33499	0.00244649	0.016824	0.8843819	0.266255	0.0357334	9.252387e-14	0.00918852	0.0631995	0.8844038	0.8844038	0.9526876	17	0.987839302313672	1.00923086404356	0.891649197589916	1.14231800992048	1804	ENSG00000130226
cg22679813	7	DPP6	154068736	rs12536378	7	154058474	C	T	0.406561	-0.0100791	0.0160472	0.5299444	0.290725	0.0326992	6.061317e-19	-0.0346688	0.0553347	0.5309677	0.7994646	0.5767357	20	0.949007376104135	0.965925277737568	0.866645894337524	1.07657769830619	1804	ENSG00000130226
cg20060216	7	DPP6	154105121	rs73726870	7	154121688	C	A	0.0795229	0.0284395	0.028444	0.3173871	-0.487846	0.0567065	7.765793e-18	-0.0582961	0.0586978	0.3206335	0.5953824	0.6910353	19	0.885970351853556	0.943370574050634	0.840848491527702	1.05839286024967	1804	ENSG00000130226
cg25878057	7	DPP6	154181568	rs12671881	7	154181631	C	T	0.38668	0.00705128	0.0162074	0.6635149	-0.285749	0.0325041	1.480358e-18	-0.0246765	0.0567885	0.663901	0.663901	0.2196635	3	0.963979568676522	0.975625475824566	0.87285837871184	1.09049198849719	1804	ENSG00000130226
cg01181150	7	DPP6	154407878	rs2015100	7	154407599	A	G	0.450298	-3.04113e-05	0.0159279	0.9984766	0.220504	0.0319043	4.798706e-12	-0.000137917	0.0722342	0.9984766	0.9984766	0.2562681	12	0.999887413209747	0.999862092510112	0.867866872309446	1.15193267070832	1804	ENSG00000130226
cg06434470	7	DPP6	154429544	rs7800130	7	154428808	T	G	0.274354	-0.00374797	0.0171354	0.8268629	0.260542	0.0355644	2.372665e-13	-0.0143853	0.0657977	0.8269388	0.8269388	0.7879212	19	0.982073451481695	0.98571767406575	0.866451804727017	1.12140032216993	1804	ENSG00000130226
cg15618646	7	DPP6	154473202	rs3807228	7	154474128	T	C	0.0805169	0.000292279	0.0293652	0.9920586	0.535005	0.0606342	1.109424e-18	0.000546311	0.0548877	0.9920586	0.9920586	0.4059685	20	0.999708906892449	1.00054646025503	0.898495500106302	1.11418835042628	1804	ENSG00000130226
cg11537355	7	DPP6	154473324	rs57311877	7	154470989	G	C	0.191849	0.0307925	0.0208686	0.1400668	0.354062	0.0435804	4.498526e-16	0.0869693	0.0599048	0.1465594	0.1465594	0.1468107	20	0.797303223941114	1.09086318970428	0.970014646610745	1.22676755738651	1804	ENSG00000130226
cg19555191	7	DPP6	154474067	rs117703553	7	154479602	G	T	0.0218688	-0.00978218	0.0434054	0.8216932	-0.565461	0.0895391	2.697405e-10	0.0172995	0.0768099	0.8218047	0.8218047	0.6719564	5	0.981974810796323	1.01745000297293	0.875248087709818	1.18275552164682	1804	ENSG00000130226
cg07227743	7	DPP6	154474113	rs117703553	7	154479602	G	T	0.0218688	-0.00978218	0.0434054	0.8216932	-0.822183	0.0894796	3.983881e-20	0.0118978	0.0528088	0.8217459	0.8217459	0.8722224	5	0.981974810796323	1.01196886036344	0.912463268531318	1.12232569755232	1804	ENSG00000130226
cg11328677	7	DPP6	154540294	rs11770516	7	154540290	A	G	0.0745527	-0.0524114	0.0293838	0.0744751	-0.560888	0.054293	5.115526e-25	0.0934436	0.0531631	0.07880245	0.07880245	0.8201131	17	0.730749646513195	1.0979486772896	0.989301563741209	1.21852763822916	1804	ENSG00000130226
cg02926033	7	DPP6	154540580	rs579864	7	154539863	A	G	0.372763	0.010535	0.0160791	0.51234	-0.2432	0.0337612	5.867512e-13	-0.0433183	0.0663877	0.5140755	0.5140755	0.4651007	11	0.944226861927751	0.957606535391768	0.840769115813459	1.0906802585604	1804	ENSG00000130226
cg01620739	7	DPP6	154585834	rs10236463	7	154587740	G	A	0.374751	-0.00870695	0.0161135	0.5889548	-0.187797	0.033306	1.715135e-08	0.0463637	0.086196	0.5906551	0.5906551	0.6745469	13	0.958411138644617	1.04745530118089	0.884634724370005	1.24024365961137	1804	ENSG00000130226
cg20739526	7	DPP6	154585989	rs11243322	7	154636784	G	A	0.189861	0.0146694	0.0186855	0.4324133	0.218017	0.0374777	5.982138e-09	0.0672855	0.0864835	0.4365598	0.4365598	0.5346589	20	0.924987952404787	1.06960080561704	0.902828956906569	1.26717898736494	1804	ENSG00000130226
cg17843376	7	DPP6	154586335	rs11770739	7	154591538	T	G	0.400596	0.0049225	0.0160913	0.7596727	-0.518144	0.0321917	2.740783e-58	-0.00950026	0.0310613	0.7597147	0.6575774	0.2636347	20	0.972332591747582	0.990544724901239	0.932039197292621	1.05272273406504	1804	ENSG00000130226
cg09433162	7	DPP6	154586375	rs13238654	7	154591794	A	G	0.400596	0.00513249	0.0160933	0.7497865	-0.497475	0.0321687	6.018117e-54	-0.0103171	0.0323569	0.7498379	0.3778806	0.411048	20	0.971179418110498	0.989735938717574	0.928916315889699	1.05453764955236	1804	ENSG00000130226
cg09506081	7	DPP6	154684327	rs117787641	7	154686551	T	C	0.0904573	-0.00196669	0.0280152	0.9440338	0.520123	0.0557202	1.014186e-20	-0.0037812	0.0538641	0.9440354	0.9440354	0.04840543	20	0.9953624354009	0.996225939734963	0.896412281710165	1.10715364263796	1804	ENSG00000130226
cg16115627	7	DPP6	154684433	rs117787641	7	154686551	T	C	0.0904573	-0.00196669	0.0280152	0.9440338	0.445531	0.0559339	1.648028e-15	-0.00441426	0.0628829	0.944036	0.944036	0.05317549	20	0.9953624354009	0.995595468525662	0.880148404720906	1.12618546103386	1804	ENSG00000130226
cg04086391	7	DPP6	154684493	rs1047038	7	154684303	A	T	0.0894632	-0.00252942	0.0280982	0.9282708	0.389312	0.0562506	4.484116e-12	-0.00649716	0.0721801	0.9282768	0.9282768	0.08142185	20	0.993519467871323	0.99352390090732	0.862456853720312	1.1445091280986	1804	ENSG00000130226
cg00989961	7	DPP6	154684562	rs3734960	7	154684153	C	T	0.264414	-0.0213621	0.0177959	0.2299862	0.210417	0.0371299	1.452844e-08	-0.101523	0.0864511	0.2402595	0.2402595	0.2460684	16	0.857696808394141	0.903460399514065	0.762641544192606	1.0702809199232	1804	ENSG00000130226
cg14381948	7	DPP6	154684893	rs6980038	7	154691327	A	G	0.027833	-0.138093	0.0510985	0.006882301	-0.827424	0.11666	1.31596e-12	0.166895	0.0660872	0.01155743	0.0403444	0.02854222	7	0.443914881107266	1.1816301876247	1.03807090120141	1.34504290476694	1804	ENSG00000130226
cg24255201	7	DPP6	154684926	rs3851536	7	154688734	A	G	0.393638	-0.0226884	0.0163027	0.1640145	-0.209932	0.0333909	3.234209e-10	0.108075	0.0795367	0.1742087	0.1742087	0.4343153	20	0.824124730401146	1.11413130210071	0.953308291346224	1.30208513823762	1804	ENSG00000130226
cg18239417	7	DPP6	154684963	rs6964844	7	154690175	C	G	0.419483	-0.0215759	0.0160245	0.1781632	0.338865	0.032794	4.989339e-25	-0.063671	0.0476885	0.1818288	0.1818288	0.1397935	20	0.829503855247934	0.938313653946442	0.854584015516422	1.03024687707303	1804	ENSG00000130226
cg19470459	7	DPP6	154685278	rs12674376	7	154685221	G	A	0.266402	-0.0237576	0.0179169	0.1848436	0.250035	0.0368373	1.140467e-11	-0.095017	0.0730121	0.1931257	0.1931257	0.2605443	20	0.836695678331037	0.909357475259749	0.788107548160465	1.04926163915184	1804	ENSG00000130226
cg04923394	7	DPP6	154685308	rs6964844	7	154690175	C	G	0.419483	-0.0215759	0.0160245	0.1781632	0.273742	0.0329211	9.16736e-17	-0.0788182	0.0593011	0.1838084	0.3866009	0.1820886	20	0.830288246057127	0.924207930174609	0.822794870025296	1.03812059276861	1804	ENSG00000130226
cg24073950	7	DPP6	154685629	rs12719631	7	154673176	T	C	0.333002	-0.00635137	0.0171604	0.7112947	0.278713	0.0348765	1.33362e-15	-0.0227882	0.061636	0.71159	0.5681901	0.1078292	20	0.967086865501842	0.977469489888514	0.866238711517642	1.10298303569114	1804	ENSG00000130226
cg16688533	8	STC1	23713016	rs12546342	8	23743178	C	T	0.0675944	-0.0134799	0.0290992	0.6431927	-2.10232	0.0393336	0	0.00641192	0.013842	0.6432051	0.4225288	0.4253048	20	0.962693379032696	1.0064325203648	0.979494751458854	1.03411112365762	6781	ENSG00000159167
cg04927725	8	PPP2CB	30670732	rs78302453	8	30809831	G	A	0.0417495	0.0331944	0.0343685	0.3341253	-0.441104	0.071249	5.977815e-10	-0.0752531	0.0788572	0.3399344	0.3399344	0.2012485	18	0.892404788815136	0.927508704165099	0.794682025707284	1.08253662279119	5516	ENSG00000104695
cg26216323	8	RAB11FIP1	37722193	rs7820872	8	37728019	T	G	0.258449	0.0221315	0.0174204	0.2039294	-0.229557	0.0357269	1.315885e-10	-0.0964095	0.0773561	0.2126515	0.2126515	0.05191693	8	0.843618112789859	0.908092076214009	0.780338518009559	1.05676087986287	80223	ENSG00000156675
cg17218270	8	RAB11FIP1	37749412	rs7341564	8	37730456	T	G	0.37674	-0.0234094	0.0163201	0.1514608	-0.470068	0.0345241	3.233831e-42	0.0498001	0.0349107	0.153725	0.3529658	0.7755415	7	0.805938995692527	1.05106096828686	0.981547499139517	1.12549740081309	80223	ENSG00000156675
cg18570392	8	PRDM14	70980488	rs3750228	8	70980738	C	T	0.136183	0.0232717	0.0238195	0.3285681	0.296143	0.0497687	2.675074e-09	0.0785826	0.0815093	0.3349993	0.3349993	0.8546536	16	0.891005847230368	1.08175270424548	0.922031742632756	1.26914167813905	63978	ENSG00000147596
cg18512336	8	PRDM14	70981068	rs55844129	8	70982517	T	G	0.0735586	-0.0140925	0.0332313	0.6715125	0.524139	0.0660477	2.091857e-15	-0.0268869	0.0634921	0.6719532	0.7520533	0.5159602	19	0.964437654980045	0.973471334906417	0.859562778590449	1.10247495993076	63978	ENSG00000147596
cg01295203	8	PRDM14	70984199	rs16936670	8	70976653	C	G	0.0397614	0.016633	0.0409734	0.6847821	-0.483226	0.0790009	9.552593e-10	-0.0344208	0.084978	0.6854369	0.6854369	0.677428	9	0.965400465268874	0.966164856913037	0.817930687563068	1.14126361185319	63978	ENSG00000147596
cg11229513	8	PRDM14	70984559	rs6993314	8	70979141	T	A	0.0397614	0.0172843	0.0409444	0.6729223	-0.789075	0.0774812	2.335307e-24	-0.0219045	0.0519337	0.6731867	0.8988496	0.8737486	20	0.964437654980045	0.978333661454697	0.883649708701583	1.083163094731	63978	ENSG00000147596
cg01329309	8	SDC2	97504959	rs57603622	8	97501954	T	C	0.0437376	0.0435102	0.0409396	0.2878772	-0.634876	0.091589	4.155427e-12	-0.0685334	0.065238	0.2934817	0.2934817	0.5546836	7	0.878645853609789	0.933762271922801	0.821683594138552	1.06112862260629	6383	ENSG00000169439
cg26777303	8	SDC2	97505391	rs1348563	8	97508361	T	G	0.39662	-0.0160032	0.0160865	0.319823	-0.594979	0.0320499	6.265842e-77	0.0268971	0.0270759	0.3205168	0.4182426	0.9795889	14	0.885970351853556	1.02726209205549	0.974167845705216	1.08325008921877	6383	ENSG00000169439
cg10292139	8	SDC2	97507561	rs2008026	8	97518087	G	A	0.260437	0.00652632	0.0176354	0.7113309	-0.231118	0.0351194	4.675136e-11	-0.028238	0.0764252	0.7117658	0.7117658	0.5404894	4	0.967110732348048	0.972156965907747	0.836916150604591	1.12925191571488	6383	ENSG00000169439
cg20594401	8	SDC2	97507666	rs60000690	8	97500186	A	G	0.260437	0.00436323	0.0176852	0.8051277	-0.333996	0.0358416	1.178022e-20	-0.0130637	0.0529689	0.8051946	0.8566584	0.7615442	11	0.979633426033902	0.987021259763485	0.8896895084805	1.09500107390156	6383	ENSG00000169439
cg03276479	8	SDC2	97507958	rs2437772	8	97512977	C	T	0.329026	-0.00118022	0.016491	0.9429461	0.265359	0.0345907	1.701224e-14	-0.00444763	0.0621486	0.9429486	0.7295822	0.6822626	11	0.995343861411889	0.995562246059198	0.88138663858342	1.124528263069	6383	ENSG00000169439
cg26842303	8	SDC2	97564627	rs148445427	8	97564628	A	G	0.0218688	0.0171725	0.051785	0.7401827	-0.79361	0.0968895	2.59322e-16	-0.0216385	0.0653059	0.7403877	0.7403877	0.8696508	8	0.969867361762256	0.978593932823202	0.861019554009384	1.11222338784183	6383	ENSG00000169439
cg22137815	8	SDC2	97585510	rs2514781	8	97586152	T	C	0.0536779	0.033997	0.0391624	0.3853379	1.47382	0.0797877	3.487775e-76	0.0230673	0.0266014	0.385862	0.3398933	0.5421525	20	0.908711133483114	1.02333540770272	0.971347065067832	1.0781062653285	6383	ENSG00000169439
cg23737055	8	ANKRD46	101572127	rs2000480	8	101552505	A	C	0.506958	-0.00234827	0.0156412	0.8806592	0.192975	0.0326101	3.265792e-09	-0.0121688	0.0810791	0.8806973	0.8806973	0.1007754	20	0.987397098641858	0.987904940432788	0.842750917643979	1.1580600517884	157567	ENSG00000186106
cg13342717	8	RIMS2	104556576	rs10505048	8	104728851	G	A	0.171968	0.0245398	0.0207102	0.2360516	-0.273248	0.0409141	2.412666e-11	-0.0898077	0.0769763	0.2433342	0.2433342	0.63064	6	0.859710096527926	0.914106951137502	0.786092154904552	1.06296890625929	9699	ENSG00000176406
cg00178119	8	RIMS2	105235184	rs1031228	8	105187614	T	A	0.326044	0.0182468	0.0164625	0.2676953	-0.246592	0.0344039	7.6339e-13	-0.0739958	0.0675535	0.2733562	0.2733562	0.2781803	20	0.872879898094465	0.928675594270592	0.813507071235529	1.06014857139962	9699	ENSG00000176406
cg17654893	8	EXT1	118824142	rs4876391	8	118824153	A	G	0.307157	0.00515101	0.0167778	0.7588331	-0.276112	0.034971	2.893082e-15	-0.0186555	0.0608105	0.7590096	0.7590096	0.7836784	17	0.972102649117636	0.981517436763091	0.871234524043026	1.10576021964714	2131	ENSG00000182197
cg02470080	8	EXT1	118849022	rs13281310	8	118823689	G	C	0.0308151	-0.0536623	0.0427396	0.2092741	0.670837	0.0802896	6.531459e-17	-0.0799931	0.0644262	0.2143757	0.2143757	0.7414672	7	0.844772503057724	0.923122715911401	0.813614630488343	1.04736999151572	2131	ENSG00000182197
cg23298114	8	EXT1	118933411	rs2447537	8	118942917	T	C	0.292247	0.0102619	0.0170434	0.5471049	-0.267598	0.0352228	3.023543e-14	-0.0383481	0.0638899	0.5483583	0.5483583	0.4750749	20	0.953094762830228	0.962377878837409	0.849105103086652	1.09076153035565	2131	ENSG00000182197
cg03354108	8	EXT1	118968448	rs10105797	8	118954881	T	C	0.331014	0.00320079	0.0165498	0.8466429	-0.188443	0.0345638	4.979489e-08	-0.0169854	0.087879	0.8467381	0.8467381	0.5276114	19	0.984337990072294	0.983158038637489	0.827597594261953	1.16795860166742	2131	ENSG00000182197
cg22747380	8	EXT1	118993090	rs7818831	8	118998771	C	A	0.346918	-0.00520622	0.016342	0.7500457	-0.51554	0.0338549	2.307313e-52	0.0100986	0.0317057	0.7500985	0.8266838	0.2696944	20	0.971179418110498	1.01014976294064	0.949286554299621	1.07491519704698	2131	ENSG00000182197
cg04395788	8	EXT1	119081939	rs2447532	8	119082321	G	A	0.272366	-0.017754	0.0180617	0.3256252	-0.700089	0.0364244	2.502818e-82	0.0253596	0.0258329	0.326257	0.7363915	0.9007566	20	0.888460937618537	1.02568389014257	0.975043801868552	1.07895403312335	2131	ENSG00000182197
cg16009311	8	EXT1	119086762	rs2451142	8	119128220	T	C	0.225646	-0.00274231	0.0178818	0.8781163	-0.20514	0.0370991	3.211075e-08	0.013368	0.0872023	0.8781628	0.8781628	0.8982112	13	0.987284453815254	1.01345775119742	0.854235375353857	1.20235785486718	2131	ENSG00000182197
cg05888894	8	EXT1	119107030	rs11992017	8	119107051	A	G	0.119284	-0.0143787	0.0253206	0.5701262	-0.521694	0.0536886	2.550621e-22	0.0275615	0.0486181	0.5707832	0.5707832	0.1559985	20	0.956038531295565	1.02794483177047	0.934512780390245	1.13071816601842	2131	ENSG00000182197
cg16374656	8	EXT1	119124790	rs10955856	8	119133116	G	C	0.384692	-0.0185023	0.0160156	0.247981	0.267314	0.0328531	4.064341e-16	-0.0692157	0.060514	0.2527083	0.2527083	0.3165326	20	0.863562082579244	0.933125383223955	0.828761268989876	1.05063184465428	2131	ENSG00000182197
cg17635970	8	HHLA1	133117602	rs71526236	8	133117603	A	G	0.281312	-0.000603638	0.0178338	0.9729984	-1.44421	0.0190644	0	0.000417971	0.0123485	0.9729984	0.6472285	0.0425982	20	0.997861441318303	1.00041805836205	0.97649554684342	1.02492663149582	10086	ENSG00000132297
cg00776405	8	TG	133967862	rs2741225	8	133956084	A	C	0.399602	-0.0292638	0.0161076	0.06925238	-0.193874	0.0324501	2.307586e-09	0.150942	0.0868392	0.08217859	0.08217859	0.8131062	12	0.738143028812568	1.16292920623177	0.980921510795959	1.37870800448597	7038	ENSG00000042832
cg08388507	8	TG	133976835	rs2140295	8	133949552	A	G	0.484095	-0.0210617	0.0156701	0.178926	0.281681	0.0316517	5.615068e-19	-0.0747715	0.0562616	0.1838488	0.1838488	0.816128	20	0.830288246057127	0.927955499936811	0.831067519936175	1.03613892879499	7038	ENSG00000042832
cg08498833	8	TG	134003896	rs28547062	8	134003923	C	T	0.21173	0.0312941	0.0186487	0.09333055	-0.52754	0.037397	3.464109e-45	-0.0593208	0.0355995	0.09564651	0.09559524	0.9932403	20	0.753032743878232	0.942404397328589	0.878889746295213	1.0105090562815	7038	ENSG00000042832
cg25020550	8	TG	134028958	rs28393420	8	134023660	C	A	0.502982	-0.0100278	0.0156334	0.5212405	0.656757	0.0309478	6.050988e-100	-0.0152687	0.0238148	0.5214307	0.7135997	0.1915094	20	0.946881276519922	0.984847275584095	0.939933916298013	1.03190675366362	7038	ENSG00000042832
cg17500680	8	TG	134039099	rs10106075	8	134049878	T	C	0.112326	0.02675	0.0230316	0.2454599	1.4696	0.0399929	1.326457e-295	0.0182023	0.0156799	0.2456956	0.446534	0.7654616	20	0.860796646668078	1.01836897159563	0.987547873389673	1.05015198782118	7038	ENSG00000042832
cg21653105	8	TG	134075028	rs2739142	8	134079437	T	C	0.213718	0.00844575	0.0189401	0.6556558	-0.941077	0.0351487	6.458343e-158	-0.00897456	0.0201288	0.6557004	0.4805712	0.6421688	20	0.963726045000334	0.99106559116082	0.952726878208206	1.03094709349461	7038	ENSG00000042832
cg24804707	8	TG	134094173	rs4736631	8	134119902	T	C	0.247515	0.0189442	0.0178738	0.2891962	-0.213453	0.0383712	2.654251e-08	-0.0887512	0.0852428	0.2978026	0.2978026	0.975376	20	0.881116227367809	0.915073215470635	0.774275838801888	1.08147374321727	7038	ENSG00000042832
cg08911152	8	TG	134105078	rs2739157	8	134087038	A	G	0.27336	-0.0139302	0.0177652	0.4329647	0.271061	0.0363532	8.898395e-14	-0.0513914	0.065901	0.435492	0.435492	0.5878116	20	0.924943047237374	0.949906804239761	0.834804794920556	1.0808789578489	7038	ENSG00000042832
cg02951514	8	TG	134115347	rs2703006	8	134087215	T	C	0.205765	0.00314026	0.0192196	0.8702126	-0.262148	0.0395866	3.540682e-11	-0.011979	0.0733383	0.8702518	0.8702518	0.817718	20	0.986688403079878	0.988092462585772	0.855797010695325	1.14083912705603	7038	ENSG00000042832
cg03220363	8	TG	134115661	rs13256652	8	134107744	C	A	0.260437	-0.0177808	0.0177236	0.3157512	-0.208552	0.0361126	7.692738e-09	0.0852583	0.0862568	0.322945	0.322945	0.515892	20	0.88698353467088	1.08899831863885	0.919610536922791	1.28958650470293	7038	ENSG00000042832
cg01951477	8	TG	134116754	rs2979033	8	134122696	A	G	0.259443	-0.0165145	0.0176758	0.3501492	0.479544	0.0363683	1.059565e-39	-0.0344379	0.036952	0.3513554	0.6557222	0.5603813	20	0.895813155854986	0.966148335635241	0.898648042548407	1.03871878895287	7038	ENSG00000042832
cg22012530	8	GSDMD	144635309	rs2382955	8	144613172	G	C	0.356859	-0.00985051	0.0164501	0.5492986	0.691092	0.0314494	5.02815e-107	-0.0142535	0.0238119	0.5494468	0.4993652	0.6619595	20	0.953365422502759	0.985847600217138	0.940893969762449	1.03294900603866	79792	ENSG00000104518
cg18198896	8	GSDMD	144635361	rs3889129	8	144613680	T	C	0.351889	-0.00947275	0.0164054	0.5636581	0.558973	0.0321067	6.94306e-68	-0.0169467	0.0293653	0.5638724	0.1050567	0.7208036	20	0.955095545707472	0.983196087589827	0.928204979040646	1.04144512093768	79792	ENSG00000104518
cg15541193	8	GSDMD	144635496	rs12679598	8	144631986	G	A	0.157058	-0.00671883	0.0215693	0.7554208	0.62224	0.0423046	5.678274e-49	-0.0107978	0.0346717	0.7554739	0.9696262	0.5765483	20	0.971699558442392	0.989260286983885	0.924266959371712	1.05882386628717	79792	ENSG00000104518
cg09317036	8	GSDMD	144635547	rs113990650	8	144631342	T	C	0.156064	-0.00642577	0.0216158	0.7662589	0.893364	0.0406249	3.548068e-107	-0.00719278	0.0241982	0.7662797	0.7977422	0.446842	20	0.973668038226864	0.992833026132385	0.946843695205542	1.04105611387654	79792	ENSG00000104518
cg07422279	8	GSDMD	144635610	rs113990650	8	144631342	T	C	0.156064	-0.00642577	0.0216158	0.7662589	0.634735	0.0422062	4.082905e-51	-0.0101235	0.0340615	0.7663033	0.7904104	0.6188609	20	0.973668038226864	0.989927570144633	0.925997226019252	1.05827163040776	79792	ENSG00000104518
cg20583945	8	GSDMD	144636462	rs12679598	8	144631986	G	A	0.157058	-0.00671883	0.0215693	0.7554208	1.66824	0.0245611	0	-0.00402749	0.0129295	0.7554233	0.3934555	0.4399446	20	0.971699558442392	0.995980609460703	0.971057776889644	1.02154310282039	79792	ENSG00000104518
cg10074813	8	GSDMD	144637872	rs383439	8	144571710	G	C	0.34493	0.00446186	0.0167699	0.7901902	0.41043	0.0349989	9.275958e-32	0.0108712	0.0408698	0.7902429	0.6958415	0.5842824	20	0.977958318213329	1.01093050620977	0.933108672964217	1.09524272787972	79792	ENSG00000104518
cg15172061	8	GSDMD	144638852	rs58774177	8	144629194	C	T	0.347913	0.00551635	0.0167029	0.7412012	0.690289	0.0329933	3.369014e-97	0.00799137	0.0242	0.7412323	0.5742771	0.3374828	20	0.970108357514319	1.00802338622491	0.961327026281941	1.0569880169772	79792	ENSG00000104518
cg22312904	8	GSDMD	144639260	rs11780770	8	144624817	G	A	0.150099	0.0224057	0.0231141	0.3323696	0.539474	0.0453036	1.075542e-32	0.0415325	0.0429873	0.333966	0.7016695	0.3522679	20	0.89079012388927	1.04240703952974	0.958177143880631	1.13404128140687	79792	ENSG00000104518
cg22995724	8	GSDMD	144639363	rs12679598	8	144631986	G	A	0.157058	-0.00671883	0.0215693	0.7554208	-0.815801	0.0414477	3.037151e-86	0.00823587	0.0264427	0.7554504	0.4131328	0.3324753	20	0.971699558442392	1.00826987807525	0.957344644755052	1.06190404114495	79792	ENSG00000104518
cg17812120	8	GSDMD	144639478	rs12716574	8	144628514	G	A	0.349901	0.00607801	0.0166993	0.7158819	0.703341	0.0328763	1.534315e-101	0.00864163	0.0237463	0.7159213	0.4202689	0.2205678	20	0.967546879212012	1.00867907667357	0.962808140578911	1.05673543548073	79792	ENSG00000104518
cg25245261	8	GSDMD	144640507	rs73718114	8	144684702	T	C	0.187873	-0.00971284	0.020873	0.6416949	-0.25126	0.0425452	3.51121e-09	0.0386565	0.0833308	0.6427247	0.6427247	0.8936237	20	0.962685769133983	1.03941338382443	0.882786525572921	1.22382948898342	79792	ENSG00000104518
cg03367493	8	GSDMD	144642094	rs12679598	8	144631986	G	A	0.157058	-0.00671883	0.0215693	0.7554208	-0.827968	0.0417205	1.203203e-87	0.00811484	0.0260541	0.7554499	0.6628406	0.4506623	20	0.971699558442392	1.0081478545563	0.957958141115321	1.06096712687588	79792	ENSG00000104518
cg06553843	8	GSDMD	144642649	rs12679647	8	144625677	G	T	0.15507	-0.0067588	0.0215319	0.7535992	-0.750642	0.0427496	5.072062e-69	0.00900402	0.0286892	0.7536373	0.4100333	0.5864538	20	0.97133986785345	1.00904467812532	0.953871023658579	1.06740967824752	79792	ENSG00000104518
cg26173173	8	GSDMD	144642813	rs11551200	8	144642815	T	C	0.0387674	-0.0222115	0.0471955	0.6379068	-0.524514	0.0847675	6.105751e-10	0.0423468	0.0902394	0.6388752	0.6388752	0.295548	3	0.962313046545405	1.04325621727783	0.874133277092192	1.24510021916722	79792	ENSG00000104518
cg09265054	8	GPT	145728138	rs11774212	8	145686505	C	T	0.501988	0.0165323	0.0156652	0.2912644	-0.204339	0.0319722	1.646275e-10	-0.0809061	0.0777008	0.2977588	0.2977588	0.236105	20	0.881116227367809	0.92228028949795	0.791995421594061	1.07399728483835	2875	ENSG00000167701
cg16587265	8	GPT	145728203	rs4244613	8	145741765	A	G	0.425447	0.0262522	0.0158814	0.09832771	-0.232043	0.0320178	4.251379e-13	-0.113135	0.0701995	0.1070434	0.1070434	0.06984697	20	0.759700062945853	0.893030092915369	0.778235563332124	1.02475752128033	2875	ENSG00000167701
cg14476479	8	GPT	145728209	rs4244611	8	145739924	A	G	0.456262	0.0238925	0.0155988	0.1255994	-0.262172	0.0327496	1.191336e-15	-0.091133	0.0605777	0.1324787	0.2544824	0.05192793	20	0.785599561722187	0.912896287618543	0.810693445507654	1.02798368059564	2875	ENSG00000167701
cg23793500	8	GPT	145728285	rs4251691	8	145737816	T	C	0.454274	0.0214824	0.0156678	0.1703382	-0.16984	0.0311187	4.820746e-08	-0.126486	0.095117	0.1835853	0.1835853	0.1758639	20	0.830288246057127	0.881186486067965	0.73131183743334	1.06177636335551	2875	ENSG00000167701
cg06110286	8	GPT	145728587	rs3757966	8	145744618	A	G	0.459245	0.0227674	0.015628	0.1451622	-0.268763	0.0312394	7.741732e-18	-0.0847117	0.0589756	0.1508925	0.1508925	0.03509747	20	0.802875515470148	0.918777129668661	0.818481998248885	1.03136222398076	2875	ENSG00000167701
cg17869161	8	GPT	145729373	rs2721173	8	145744429	T	C	0.461233	0.0269344	0.0156211	0.08466598	-0.203309	0.031729	1.477718e-10	-0.13248	0.0795676	0.09591182	0.09591182	0.2419722	20	0.7533333040441	0.875920452340067	0.749437393461835	1.02375014313547	2875	ENSG00000167701
cg11211951	8	GPT	145729740	rs4925811	8	145802447	G	T	0.466203	0.0189409	0.0156187	0.225242	0.591651	0.0309416	1.670786e-81	0.0320136	0.0264515	0.2261734	0.1682626	0.05832386	20	0.847539009960295	1.03253154763868	0.980364007557241	1.08747504870723	2875	ENSG00000167701
cg00815230	8	GPT	145730562	rs4925813	8	145856021	A	G	0.373757	-0.00185917	0.0161717	0.9084733	0.196386	0.031686	5.722873e-10	-0.0094669	0.0823605	0.908489	0.908489	0.05637614	16	0.991080429426339	0.990577770024451	0.842911355607338	1.16411329843766	2875	ENSG00000167701
cg17465115	8	GPT	145730818	rs12542925	8	145892022	A	G	0.0964215	0.0261253	0.0275807	0.343521	-0.707221	0.0564581	5.349232e-36	-0.0369408	0.0391101	0.3448965	0.5963021	0.3850669	20	0.893559189081565	0.963733186664968	0.892617968921311	1.0405141812256	2875	ENSG00000167701
cg02185216	8	GPT	145731186	rs12542925	8	145892022	A	G	0.0964215	0.0261253	0.0275807	0.343521	-1.17959	0.053608	2.63864e-107	-0.0221478	0.0234033	0.3439677	0.7542772	0.3493057	20	0.893551945305386	0.978095661828694	0.934243406662772	1.02400628879518	2875	ENSG00000167701
cg15640870	8	GPT	145731409	rs12542925	8	145892022	A	G	0.0964215	0.0261253	0.0275807	0.343521	-1.32067	0.0520843	7.620222e-142	-0.0197818	0.0208984	0.3438574	0.2790283	0.3308268	20	0.893551945305386	0.980412575993205	0.941065378619425	1.02140493211615	2875	ENSG00000167701
cg03949978	8	LRRC14	145747140	rs12216824	8	145915324	A	G	0.357853	0.00205262	0.0163843	0.9003021	0.311752	0.0335539	1.527133e-20	0.00658414	0.0525603	0.9003111	0.9003111	0.1227655	20	0.989534523100608	1.00660586309958	0.90806978464333	1.11583424618013	9684	ENSG00000160959
cg01099220	8	LRRC14	145747659	rs2721173	8	145744429	T	C	0.461233	0.0269344	0.0156211	0.08466598	0.408238	0.031626	4.040953e-38	0.0659771	0.0386045	0.08744121	0.06175633	0.003780205	20	0.744337997750643	1.06820225505426	0.990359054790512	1.15216400777431	9684	ENSG00000160959
cg19682134	8	LRRC14	145750363	rs28970743	8	145827869	T	C	0.482107	0.0209802	0.0156108	0.1789632	-0.738878	0.0296692	6.75895e-137	-0.0283947	0.0211585	0.1795955	0.03071549	0.02385085	20	0.827897743848031	0.972004640846169	0.932519365861424	1.01316182420912	9684	ENSG00000160959
cg21195290	9	VLDLR	2621094	rs1454626	9	2621030	C	A	0.311133	-0.00807646	0.0171396	0.6374862	-0.444945	0.0354317	3.599991e-36	0.0181516	0.0385478	0.6377229	0.8618902	0.905955	11	0.962294922117427	1.0183173415976	0.944214335774636	1.09823603488044	7436	ENSG00000147852
cg13588086	9	GLDC	6644369	rs34848653	9	6636991	C	G	0.0318091	0.00175229	0.0422294	0.9669016	0.874143	0.0840957	2.623065e-25	0.00200458	0.0483099	0.9669019	0.502293	0.4755498	20	0.997861441318303	1.00200659051368	0.91148255484395	1.10152103525967	2731	ENSG00000178445
cg13572911	9	ACO1	32383291	rs7866419	9	32387682	A	C	0.470179	-0.0254605	0.0158763	0.1087847	-0.251885	0.0322513	5.715567e-15	0.10108	0.064345	0.1162047	0.1162047	0.2004357	20	0.765293699660983	1.10636514743494	0.975274606448552	1.25507608971394	48	ENSG00000122729
cg13443165	9	B4GALT1	33130375	rs3780489	9	33129844	T	G	0.314115	0.00702046	0.0168339	0.676647	-1.17508	0.0242269	0	-0.00597443	0.0143262	0.6766582	0.9722072	0.7748611	20	0.964437654980045	0.994043381418236	0.966519521886725	1.02235104595974	2683	ENSG00000086062
cg21316772	9	B4GALT1	33167933	rs7043474	9	33136417	A	G	0.498012	-0.00932763	0.0156451	0.5510407	-0.23576	0.032765	6.223774e-13	0.0395641	0.0665877	0.5524016	0.5524016	0.5288576	20	0.953630791637985	1.04035718364316	0.913065378972233	1.18539492842915	2683	ENSG00000086062
cg05779272	9	B4GALT1	33168018	rs10124479	9	33136233	G	T	0.315109	0.00696654	0.0168334	0.6789823	-0.218342	0.0352002	5.544979e-10	-0.0319066	0.077268	0.6796549	0.6796549	0.7988613	16	0.96449888732624	0.968597044818508	0.832475172828886	1.12697683468812	2683	ENSG00000086062
cg14447369	9	GNE	36258825	rs7046089	9	36263800	A	G	0.0526839	0.00361496	0.0338431	0.9149355	0.485191	0.0673568	5.877781e-13	0.0074506	0.0697598	0.9149448	0.9149448	0.7229313	20	0.991958787680184	1.00747842478102	0.878729110477865	1.15509178459705	10020	ENSG00000159921
cg21177599	9	GNE	36258839	rs56701508	9	36264876	A	G	0.0526839	0.00358381	0.0338432	0.915666	0.441984	0.0666092	3.23464e-11	0.00810847	0.0765809	0.9156767	0.9156767	0.6244362	17	0.992057863254266	1.00814143267492	0.86762985118465	1.17140869103125	10020	ENSG00000159921
cg26325209	9	GNE	36258885	rs66464053	9	36258777	T	G	0.0526839	0.00283683	0.0338472	0.9332052	0.413826	0.0662639	4.234776e-10	0.00685513	0.0817983	0.9332112	0.9332112	0.6856542	20	0.994427442148307	1.0068786801861	0.857726891877456	1.18196676146437	10020	ENSG00000159921
cg24556026	9	GNE	36258971	rs4879983	9	36295756	A	C	0.434394	-0.00759385	0.0159926	0.6349044	-0.296033	0.0324883	8.086972e-20	0.025652	0.0540963	0.6353631	0.8862131	0.3589031	20	0.962187992035196	1.02598384396316	0.922768629654272	1.14074407629983	10020	ENSG00000159921
cg25813936	9	GNE	36276879	rs10114887	9	36292728	A	G	0.271372	0.00715554	0.0174715	0.6821324	-1.11617	0.0279897	0	-0.00641081	0.0156539	0.6821483	0.4343595	0.4007692	20	0.964679364100698	0.993609695400287	0.963587043754137	1.02456776810436	10020	ENSG00000159921
cg05844977	9	GNE	36277400	rs10114887	9	36292728	A	G	0.271372	0.00715554	0.0174715	0.6821324	-0.22819	0.0356182	1.488535e-10	-0.0313579	0.076722	0.6827447	0.6827447	0.6979838	20	0.964716271655683	0.969128659852246	0.833823925013095	1.12638931454535	10020	ENSG00000159921
cg13521538	9	ALDH1B1	38392470	rs9298976	9	38392604	G	T	0.129225	0.00701295	0.0225543	0.7558491	0.318507	0.0488338	6.925511e-11	0.0220182	0.070893	0.7561172	0.7561172	0.1331195	4	0.971699558442392	1.02226238947662	0.889645615841662	1.17464794332718	219	ENSG00000137124
cg03237166	9	ALDH1B1	38393112	rs4646770	9	38393171	G	A	0.304175	0.00317062	0.0178799	0.8592502	0.371445	0.0371859	1.705007e-23	0.00853591	0.0481437	0.8592721	0.8592721	0.3584454	12	0.986067549831463	1.00857244475825	0.917754143288269	1.10837786324885	219	ENSG00000137124
cg14095101	9	TRPM6	77502747	rs10746966	9	77503939	C	T	0.183897	0.00432084	0.0190198	0.820287	0.611721	0.0378675	1.060046e-58	0.00706342	0.0310954	0.8203044	0.4565177	0.06879342	20	0.981686090543405	1.00708842478949	0.947542428129131	1.07037644461737	140803	ENSG00000119121
cg12548454	9	PSAT1	80911457	rs17725890	9	80911234	G	A	0.296223	-0.0160731	0.0167509	0.3372885	-0.499879	0.0341549	1.664229e-48	0.032154	0.0335818	0.3383246	0.7283365	0.4017641	20	0.891846924421204	1.03267652524516	0.966894076298175	1.10293447021134	29968	ENSG00000135069
cg13862853	9	NOL8	95085154	rs142577248	9	95529019	T	C	0.0815109	0.0462698	0.0248057	0.0621409	0.356569	0.052276	9.047549e-12	0.129764	0.0721221	0.07198308	0.07198308	0.2702919	16	0.720486634182038	1.13855965153776	0.988471650593721	1.31143678155175	55035	ENSG00000198000
cg14350544	9	FBP2	97349564	rs149946076	9	97360462	A	G	0.0437376	-0.0181215	0.042172	0.6674106	-0.461309	0.0802788	9.119508e-09	0.0392828	0.0916733	0.6682812	0.6682812	0.1303231	18	0.96417799560478	1.04006457232511	0.869013283389374	1.24478455655681	8789	ENSG00000130957
cg13493766	9	FBP1	97365869	rs10761345	9	97362296	T	C	0.427435	-0.0152005	0.0158149	0.3364765	0.731702	0.0297229	8.21456e-134	-0.0207742	0.0216303	0.3368445	0.1656728	0.8430671	20	0.891362038569313	0.979440097176591	0.938784253644603	1.02185661959394	2203	ENSG00000165140
cg13740339	9	FBP1	97400757	rs28382863	9	97401064	C	T	0.0984095	0.0180882	0.0265126	0.4950814	0.466138	0.0591973	3.426188e-15	0.0388044	0.0570902	0.4966927	0.4966927	0.5835464	20	0.940857324808624	1.03956712443274	0.92951494631345	1.16264919729103	2203	ENSG00000165140
cg14211930	9	FBP1	97402452	rs499480	9	97352468	G	T	0.120278	0.00826674	0.022069	0.7079683	0.428073	0.0469063	7.099087e-20	0.0193115	0.0515977	0.7082028	0.1259794	0.2844838	20	0.966815944159173	1.01949917315283	0.921437809945918	1.12799643431206	2203	ENSG00000165140
cg06705237	9	FBP1	97402555	rs573212	9	97349666	C	G	0.117296	0.00373396	0.0221176	0.8659359	0.488247	0.0462599	4.844871e-26	0.00764768	0.0453058	0.8659528	0.8659528	0.1939697	20	0.986527667645537	1.00767699819576	0.922053816336896	1.10125126614282	2203	ENSG00000165140
cg10900550	9	TDRD7	100173984	rs150205497	9	100177532	A	G	0.00596421	0.0224734	0.0724379	0.7563757	0.895801	0.144736	6.047273e-10	0.0250875	0.0809653	0.7566715	0.7566715	0.2394539	11	0.971699558442392	1.02540483952262	0.874936043883934	1.20175079340531	23424	ENSG00000196116
cg13568622	9	ALDOB	104197886	rs75061787	9	104165291	A	C	0.0775348	-0.0396802	0.0279179	0.1552245	0.885593	0.0563486	1.168773e-55	-0.0448063	0.0316532	0.15691	0.3479684	0.4652721	6	0.809773809784308	0.956182676480854	0.898663542563517	1.01738333369351	229	ENSG00000136872
cg13476313	9	NR5A1	127244764	rs7037254	9	127245412	C	T	0.442346	0.00454791	0.0156632	0.7715436	0.861529	0.0284436	1.596468e-201	0.00527888	0.0181815	0.7715538	0.745066	0.9703934	20	0.974534421779129	1.0052928378368	0.970099282140719	1.04176315601002	2516	ENSG00000136931
cg02853418	9	NR5A1	127247965	rs7855918	9	127239939	C	T	0.44831	0.00347032	0.015689	0.824941	0.216981	0.0332381	6.660917e-11	0.0159936	0.0723472	0.8250398	0.8250398	0.9796481	18	0.981974810796323	1.01612218220332	0.881785092466622	1.17092509046326	2516	ENSG00000136931
cg14219918	9	NR5A1	127249562	rs2416933	9	127245529	G	A	0.442346	0.00441182	0.015663	0.7781954	0.805785	0.0291149	1.35505e-168	0.00547518	0.0194392	0.7782066	0.6789948	0.9706101	20	0.976487466292178	1.00549019619096	0.967900823515895	1.04453938882254	2516	ENSG00000136931
cg01786973	9	NR5A1	127249749	rs4838187	9	127242076	C	G	0.44334	0.00440126	0.0156743	0.7788679	0.691483	0.0306284	7.36627e-113	0.00636496	0.0226694	0.7788845	0.7788845	0.9709746	20	0.976487466292178	1.00638525940334	0.962648379675422	1.05210927658324	2516	ENSG00000136931
cg12490887	9	NR5A1	127267658	rs10986393	9	127445862	C	T	0.531809	-0.00612659	0.0156444	0.6953423	0.253237	0.0334961	4.024404e-14	-0.0241931	0.0618605	0.6957298	0.6957298	0.9902035	20	0.966036115621287	0.976097207187864	0.864642043709061	1.10191930268954	2516	ENSG00000136931
cg13769004	9	HSPA5	128004122	rs460269	9	127951582	C	G	0.445328	-0.000614653	0.015644	0.9686592	0.18558	0.0308413	1.774127e-09	-0.00331207	0.0842999	0.9686598	0.9686598	0.8577764	20	0.997861441318303	0.996693408853391	0.844897573301423	1.17576116045654	3309	ENSG00000044574
cg10997785	9	HSPA5	128004697	rs111810394	9	127964171	A	G	0.44831	0.00126328	0.0156433	0.9356365	0.638456	0.0304369	1.079019e-97	0.00197865	0.024502	0.935637	0.9489554	0.3870167	20	0.994861017042127	1.00198060881964	0.95499872841969	1.05127379814621	3309	ENSG00000044574
cg14248584	9	GARNL3	130115860	rs4837147	9	130125645	G	T	0.252485	0.00904687	0.0189721	0.633468	0.237734	0.0377704	3.090194e-10	0.0380546	0.0800327	0.6344387	0.04169104	0.06361269	20	0.961882323967037	1.03878794915215	0.887976951362217	1.21521217600114	84253	ENSG00000136895
cg13483797	9	PRRX2	132431581	rs56766137	9	132431609	A	C	0.122266	0.0203728	0.0254404	0.4232445	1.2298	0.0485625	1.732074e-141	0.0165659	0.0206969	0.4234762	0.7967951	0.9297661	16	0.921171029391814	1.01670387536381	0.976285686327053	1.05879537583788	51450	ENSG00000167157
cg00702561	9	PRRX2	132458129	rs113333577	9	132467710	A	G	0.0258449	0.0134301	0.0444806	0.7627042	-2.83386	0.0731058	0	-0.00473916	0.0156966	0.7627112	0.5577349	0.5956255	20	0.973337709436952	0.995272052099782	0.965118395047942	1.02636781432573	51450	ENSG00000167157
cg22367771	9	LAMC3	133884317	rs11244245	9	133886042	C	T	0.100398	-0.0236678	0.0260304	0.3632251	-0.31506	0.0524961	1.954052e-09	0.0751216	0.0835633	0.368664	0.368664	0.9077891	7	0.902669570071532	1.0780152295668	0.915154415349651	1.26985874261881	10319	ENSG00000050555
cg14018024	9	LAMC3	133908909	rs3780279	9	133908961	A	C	0.195825	0.0175471	0.019842	0.376512	0.642376	0.0394736	1.520779e-59	0.0273159	0.030934	0.3772155	0.3772155	0.4972528	13	0.905524471233325	1.02769239951974	0.967234084420558	1.0919297459036	10319	ENSG00000050555
cg13549174	9	LAMC3	133910264	rs3780276	9	133909192	A	G	0.194831	0.0155874	0.0198861	0.4331376	-0.251905	0.0408133	6.737634e-10	-0.0618781	0.0795769	0.4368116	0.4368116	0.4290291	4	0.925031661104877	0.939997465498419	0.804247015323607	1.09866150362761	10319	ENSG00000050555
cg13902308	9	LAMC3	133913703	rs3780274	9	133913563	T	C	0.470179	-0.0137447	0.0156106	0.3786035	0.366725	0.0329204	8.035902e-29	-0.0374796	0.0427004	0.3800876	0.3743533	0.6832401	9	0.906751356674372	0.963214067087366	0.885881234678829	1.04729765426327	10319	ENSG00000050555
cg21181192	9	LAMC3	133914614	rs3780274	9	133913563	T	C	0.470179	-0.0137447	0.0156106	0.3786035	0.280901	0.0323852	4.181461e-18	-0.0489307	0.0558589	0.381046	0.381046	0.6403493	6	0.906982306360819	0.952247118137266	0.853496238418401	1.06242363256463	10319	ENSG00000050555
cg09553448	9	NUP214	134000424	rs1043169	9	133997543	G	C	0.250497	-0.018424	0.0181494	0.3100439	1.07003	0.0302712	1.076052e-273	-0.0172183	0.0169686	0.3102433	0.9318454	0.1454904	20	0.883989019034275	0.982929087792651	0.950776028253485	1.01616948988885	8021	ENSG00000126883
cg21213111	9	NUP214	134000493	rs9328549	9	134000818	G	A	0.251491	-0.0184524	0.0180912	0.3077448	0.72861	0.0343989	1.423483e-99	-0.0253255	0.0248585	0.3083051	0.7289372	0.1468517	20	0.883960118887737	0.974992500313526	0.928626970089468	1.02367302079977	8021	ENSG00000126883
cg03811519	9	NUP214	134001305	rs141235717	9	135472859	G	A	0.0109344	-0.105885	0.096177	0.2709233	1.12971	0.195948	8.149334e-09	-0.0937278	0.0866727	0.2795198	0.2795198	NA	NA	0.873680011908368	0.910530574934426	0.768275956511118	1.07912517743671	8021	ENSG00000126883
cg03299838	9	RALGDS	135996055	rs7022841	9	136002096	T	C	0.292247	-0.0107939	0.0170606	0.5269426	-0.259026	0.0362651	9.159833e-13	0.0416711	0.0661222	0.5285556	0.5285556	0.4878362	17	0.948211183924889	1.04255152715818	0.915826436559589	1.18681187110407	5900	ENSG00000160271
cg14535035	9	RALGDS	135997830	rs76809135	9	135999734	C	T	0.299205	-0.0101971	0.0170115	0.5488902	0.212553	0.0359026	3.214014e-09	-0.0479744	0.0804433	0.5509248	0.5509248	0.8030824	15	0.953630791637985	0.953158187614779	0.814123448373318	1.11593706388431	5900	ENSG00000160271
cg13753488	9	RALGDS	136001623	rs571780	9	136001763	A	G	0.413519	0.0202298	0.0157732	0.1996524	0.732296	0.0301983	6.683295e-130	0.0276252	0.0215695	0.2002806	0.5671213	0.7650456	20	0.840986804126521	1.02801031394184	0.985455783961658	1.07240245860886	5900	ENSG00000160271
cg14103123	9	RALGDS	136004821	rs1548371	9	136010478	T	C	0.251491	-0.0206927	0.0177122	0.2426963	0.245277	0.0373849	5.349553e-11	-0.0843645	0.0733488	0.2500692	0.2500692	0.7209509	17	0.862520618426825	0.919096184472791	0.796022244640466	1.06119873156809	5900	ENSG00000160271
cg13520893	9	RALGDS	136006118	rs482670	9	136007358	A	C	0.399602	0.0164407	0.0157558	0.2967308	-0.247543	0.0326955	3.698973e-14	-0.0664156	0.0642505	0.3012772	0.3012772	0.497576	13	0.88237374149363	0.935741889139055	0.825020883198455	1.06132208398766	5900	ENSG00000160271
cg01413354	9	RALGDS	136017755	rs10125348	9	136018224	G	A	0.412525	-0.00850719	0.0161386	0.5981012	-0.91349	0.0292376	2.720635e-214	0.00931285	0.0176695	0.5981533	0.7194429	0.2130895	20	0.959649427421078	1.00935634951753	0.974998477035872	1.04492495558418	5900	ENSG00000160271
cg14099540	9	RALGDS	136018794	rs688045	9	136011176	A	G	0.326044	0.00532966	0.0171201	0.7555649	0.264775	0.0344911	1.633363e-14	0.020129	0.0647121	0.7557592	0.7557592	0.1421261	12	0.971699558442392	1.02033295448857	0.898789234841131	1.15831309238967	5900	ENSG00000160271
cg13416901	9	RALGDS	136019673	rs6597602	9	136023229	A	C	0.361829	-0.0127776	0.0166187	0.4419712	0.250383	0.0343672	3.204586e-13	-0.0510323	0.0667418	0.4444963	0.4444963	0.3545951	13	0.92636876479343	0.950247977027072	0.833729534817156	1.08305053393853	5900	ENSG00000160271
cg10094355	9	RALGDS	136019899	rs7867322	9	136019906	C	T	0.327038	-0.0226617	0.0171974	0.1875907	0.503879	0.0349515	4.074006e-47	-0.0449745	0.0342723	0.1894293	0.08417651	0.5475974	20	0.833968946093333	0.956021860079708	0.893911762807671	1.02244744389487	5900	ENSG00000160271
cg03474926	9	RALGDS	136023407	rs7044265	9	136020693	C	T	0.105368	0.0108838	0.0288187	0.7056798	0.457469	0.0620944	1.741038e-13	0.0237913	0.0630787	0.7060478	0.7060478	0.7239913	4	0.966372197821811	1.02407657080656	0.90497953210186	1.15884700777618	5900	ENSG00000160271
cg14313373	9	SARDH	136538372	rs34508494	9	136538310	G	A	0.197813	-0.0048208	0.0187814	0.7974262	0.361872	0.0388498	1.223674e-20	-0.0133218	0.0519204	0.7975014	0.7975014	0.2488021	19	0.978187921621571	0.986766542449024	0.891289682233184	1.0924710884761	1757	ENSG00000123453
cg13824009	9	SARDH	136547862	rs2519120	9	136550998	T	C	0.409543	0.00219952	0.0165606	0.8943385	0.532495	0.0246878	3.498999e-103	0.00413059	0.0311006	0.8943405	0.994366	0.9800905	20	0.988855799112723	1.00413913264488	0.944757889406402	1.06725268877334	1757	ENSG00000123453
cg14524643	9	SARDH	136549086	rs756690	9	136549043	T	C	0.398608	0.00449674	0.0165819	0.7862498	0.783339	0.0321332	2.936442e-131	0.00574048	0.0211695	0.7862627	0.92278	0.9902449	20	0.977467373599247	1.00575698812839	0.964879804811694	1.0483659354509	1757	ENSG00000123453
cg13811879	9	SARDH	136556337	rs756687	9	136549794	G	C	0.411531	0.00422251	0.0165347	0.7984353	-0.282759	0.0307462	3.696517e-20	-0.0149333	0.0584989	0.7985113	0.9944854	0.9970264	20	0.978310866730359	0.98517764876081	0.878454518908703	1.10486653403937	1757	ENSG00000123453
cg14001893	9	SARDH	136562840	rs756687	9	136549794	G	C	0.411531	0.00422251	0.0165347	0.7984353	0.192241	0.0347881	3.275219e-08	0.0219647	0.0861022	0.7986456	0.7986456	0.9975811	17	0.978318267584262	1.02220769990174	0.863470442378822	1.2101266360198	1757	ENSG00000123453
cg01490728	9	SARDH	136565608	rs10993770	9	136564575	A	C	0.383698	0.0114347	0.0165869	0.4905833	-0.321203	0.0347063	2.14463e-20	-0.0355996	0.051783	0.4917823	0.4917823	0.9740412	20	0.939990742598913	0.965026612792598	0.871888020654417	1.06811464469825	1757	ENSG00000123453
cg13717350	9	SARDH	136566991	rs10993770	9	136564575	A	C	0.383698	0.0114347	0.0165869	0.4905833	-1.16184	0.0249949	0	-0.00984188	0.014278	0.490631	0.8399293	0.9999571	20	0.939470365637133	0.990206392806113	0.962879735728431	1.01830858410612	1757	ENSG00000123453
cg05493344	9	SARDH	136567064	rs10993770	9	136564575	A	C	0.383698	0.0114347	0.0165869	0.4905833	-0.716963	0.0328822	2.127847e-105	-0.0159488	0.0231465	0.4907999	0.8796018	0.9999038	20	0.939470365637133	0.984177708664009	0.940526043032277	1.0298553340515	1757	ENSG00000123453
cg13458384	9	SARDH	136567339	rs10993770	9	136564575	A	C	0.383698	0.0114347	0.0165869	0.4905833	-0.699903	0.0323155	5.059913e-104	-0.0163375	0.0237108	0.4908029	0.9127796	0.9998952	20	0.939470365637133	0.983795233127588	0.939121262564924	1.03059434314283	1757	ENSG00000123453
cg13709982	9	SARDH	136567739	rs10993770	9	136564575	A	C	0.383698	0.0114347	0.0165869	0.4905833	-0.329365	0.0344855	1.28669e-21	-0.0347174	0.0504913	0.4917094	0.3519368	0.9878367	20	0.939962762998987	0.96587833490979	0.874869673753096	1.06635420775986	1757	ENSG00000123453
cg27114512	9	SARDH	136568145	rs10993770	9	136564575	A	C	0.383698	0.0114347	0.0165869	0.4905833	-0.678549	0.0328889	1.429207e-94	-0.0168517	0.0244583	0.4908252	0.9424744	0.9999764	20	0.939470365637133	0.983289495654961	0.937264298200954	1.03157480138872	1757	ENSG00000123453
cg14163119	9	SARDH	136581211	rs10993770	9	136564575	A	C	0.383698	0.0114347	0.0165869	0.4905833	-0.300472	0.0341472	1.376627e-18	-0.0380558	0.0553719	0.4919092	0.4919092	0.9613315	20	0.939990742598913	0.962659223007841	0.863652557135708	1.0730157306724	1757	ENSG00000123453
cg14360014	9	SARDH	136603716	rs2905214	9	136600773	T	C	0.295229	-0.0147615	0.0170222	0.3858373	0.414871	0.0350527	2.553727e-32	-0.0355809	0.04114	0.3871087	0.5384417	0.7021959	20	0.909238961461889	0.965044658958988	0.890283524619	1.04608382389625	1757	ENSG00000123453
cg13885120	9	COL5A1	137538776	rs28451948	9	137542038	T	A	0.260437	-0.00911245	0.0181522	0.6156658	-0.330739	0.037069	4.568469e-19	0.0275518	0.0549706	0.6162235	0.6162235	0.74116	16	0.960478457078455	1.02793486075397	0.922940439328171	1.14487352913308	1289	ENSG00000130635
cg14021321	9	COL5A1	137594239	rs10858275	9	137603181	T	C	0.285288	-0.0217395	0.0172119	0.206571	-0.680359	0.0334068	3.35508e-92	0.031953	0.0253469	0.2074427	0.286245	0.9245561	20	0.841117523982149	1.03246897812277	0.982429273587827	1.08505743817351	1289	ENSG00000130635
cg14482968	9	COL5A1	137599175	rs3109688	9	137599935	A	G	0.424453	0.0111825	0.0159929	0.4844167	-0.62769	0.0314139	8.011088e-89	-0.0178153	0.0254946	0.484684	0.7162544	0.7348296	20	0.938293776618199	0.982342454254774	0.93446162656074	1.03267664503564	1289	ENSG00000130635
cg14355794	9	COL5A1	137621048	rs3124309	9	137623193	T	C	0.464215	0.0166077	0.0158043	0.2933347	-1.05352	0.0249267	0	-0.0157641	0.0150061	0.2934839	0.3109263	0.3118318	20	0.878645853609789	0.984359503074997	0.955829187555482	1.01374141312023	1289	ENSG00000130635
cg14194478	9	COL5A1	137624093	rs148211057	9	137629370	C	G	0.0129225	-0.12446	0.0618313	0.04412553	0.702893	0.115383	1.116323e-09	-0.177068	0.0926447	0.05597096	0.05597096	0.6637099	14	0.689113130061464	0.837722817434549	0.698617698982328	1.00452582273933	1289	ENSG00000130635
cg13492737	9	COL5A1	137624816	rs148211057	9	137629370	C	G	0.0129225	-0.12446	0.0618313	0.04412553	-4.5415	0.0716769	0	0.027405	0.0136216	0.04423244	0.1046228	0.4368121	16	0.65627256631756	1.02778397099199	1.00070691374583	1.05559367734753	1289	ENSG00000130635
cg21170085	9	COL5A1	137645730	rs4500152	9	137644934	C	G	0.262425	0.00180725	0.017163	0.9161384	0.431851	0.0350742	7.756622e-35	0.00418489	0.0397443	0.9161415	0.9161415	0.2261453	20	0.992057863254266	1.00419365888016	0.928937389524278	1.08554668582296	1289	ENSG00000130635
cg13987700	9	COL5A1	137657798	rs10776901	9	137660455	C	T	0.316103	0.018158	0.0164416	0.2694224	-0.306429	0.0335434	6.521631e-20	-0.0592568	0.0540461	0.2728991	0.1861672	0.3123586	20	0.872879898094465	0.942464713140103	0.84773503054265	1.04777991177937	1289	ENSG00000130635
cg14113739	9	COL5A1	137658595	rs11103518	9	137662064	A	C	0.281312	0.00797557	0.016899	0.6369588	-0.275596	0.0349122	2.926832e-15	-0.0289393	0.0614275	0.6375594	0.7344431	0.3877637	20	0.962211127566505	0.971475431235621	0.861278642769768	1.09577141081707	1289	ENSG00000130635
cg04568819	9	COL5A1	137659754	rs4842160	9	137659005	T	A	0.27833	0.0105683	0.0169077	0.5319327	-0.461427	0.0347862	3.712441e-40	-0.0229035	0.0366829	0.5323875	0.4840504	0.1709361	20	0.949536681284212	0.977356794153364	0.909553022688809	1.05021508284796	1289	ENSG00000130635
cg03430597	9	COL5A1	137660514	rs7866781	9	137661724	A	C	0.2833	0.00396973	0.0168714	0.813981	-0.4227	0.0345951	2.476309e-34	-0.00939136	0.0399208	0.8140148	0.8074925	0.295572	20	0.98116430575793	0.990652601095532	0.916094157097082	1.07127915668317	1289	ENSG00000130635
cg14399122	9	COL5A1	137660670	rs4842160	9	137659005	T	A	0.27833	0.0105683	0.0169077	0.5319327	-0.474001	0.0345782	9.080297e-43	-0.022296	0.0357073	0.5323586	0.3862597	0.2740268	20	0.949536681284212	0.977950718792155	0.911847691307503	1.04884578587321	1289	ENSG00000130635
cg13969662	9	COL5A1	137662888	rs34496826	9	137677507	C	T	0.0516899	-0.00925256	0.03503	0.7916779	-0.772997	0.0729989	3.34589e-26	0.0119697	0.0453312	0.7917411	0.7917411	0.6289513	20	0.977973649031595	1.01204162354031	0.926001474504271	1.10607626011224	1289	ENSG00000130635
cg13596370	9	COL5A1	137662926	rs34226173	9	137672282	G	A	0.0854871	-0.0236033	0.0294165	0.4223314	-0.559158	0.061664	1.214263e-19	0.0422122	0.0528142	0.4241396	0.4241396	0.5809855	20	0.921519082979703	1.04311580444098	0.940537619098053	1.15688151051097	1289	ENSG00000130635
cg13865347	9	COL5A1	137667199	rs4842164	9	137665445	G	A	0.315109	0.0165445	0.0164296	0.3139379	-0.202142	0.0325338	5.188268e-10	-0.0818457	0.0823379	0.3202116	0.3202116	0.2961586	15	0.885845232298605	0.921414121927187	0.784092732795136	1.08278517141756	1289	ENSG00000130635
cg14227731	9	COL5A1	137673708	rs7861012	9	137672541	G	C	0.130219	-0.0287676	0.0234099	0.2191225	-1.59438	0.0355541	0	0.0180432	0.0146883	0.2192955	0.7839474	0.6636229	20	0.846341425774039	1.01820696198046	0.989311662583116	1.04794622022195	1289	ENSG00000130635
cg13775295	9	COL5A1	137673894	rs7861012	9	137672541	G	C	0.130219	-0.0287676	0.0234099	0.2191225	-1.19051	0.0435429	1.37469e-164	0.024164	0.0196835	0.2195876	0.739137	0.6323092	20	0.846400059875691	1.02445831527816	0.985687748131444	1.06475386523991	1289	ENSG00000130635
cg14548802	9	COL5A1	137675380	rs12005720	9	137678020	C	T	0.122266	-0.0199865	0.0236428	0.3979141	0.735371	0.0472056	1.026396e-54	-0.0271788	0.0321981	0.3986076	0.3062247	0.7532521	20	0.913897975740323	0.973187220092332	0.913668855218418	1.03658273995192	1289	ENSG00000130635
cg13756251	9	COL5A1	137675723	rs35084901	9	137679192	C	T	0.0974155	-0.0177016	0.025702	0.4909966	0.438837	0.0532012	1.602369e-16	-0.0403376	0.0587723	0.492501	0.777166	0.7234276	20	0.940055533811203	0.960465131383897	0.855960278105036	1.0777290631366	1289	ENSG00000130635
cg14462893	9	COL5A1	137677985	rs62571363	9	137676745	C	T	0.027833	-0.0511343	0.0552329	0.3545529	-3.52732	0.0903405	0	0.0144966	0.015663	0.3546882	0.433287	0.1171815	20	0.8963772673933	1.0146021852981	0.983927680556708	1.04623298516131	1289	ENSG00000130635
cg13787768	9	COL5A1	137679142	rs34496826	9	137677507	C	T	0.0516899	-0.00925256	0.03503	0.7916779	-1.10921	0.0717832	7.283282e-54	0.00834155	0.0315855	0.7917076	0.3225557	0.576458	20	0.977973649031595	1.00837643766647	0.94784335284089	1.07277540850319	1289	ENSG00000130635
cg13803559	9	COL5A1	137684506	rs28577990	9	137685058	T	C	0.321074	0.0296184	0.0163954	0.07083923	0.204696	0.0336614	1.194204e-09	0.144695	0.0835561	0.08332549	0.08332549	0.01723826	20	0.74124055556633	1.15568703196391	0.981105819718791	1.36133380212991	1289	ENSG00000130635
cg13889467	9	COL5A1	137691430	rs73561912	9	137691431	A	G	0.0407555	-0.0702788	0.0393458	0.07406963	-2.75549	0.0538152	0	0.025505	0.0142878	0.07424555	0.3051573	0.196246	20	0.724176022903083	1.0258330354228	0.997504032120723	1.0549665792603	1289	ENSG00000130635
cg21216570	9	COL5A1	137695819	rs74942446	9	137693352	C	T	0.0417495	-0.0175027	0.0417348	0.6749391	-0.679175	0.0960483	1.536173e-12	0.0257705	0.0615572	0.6754768	0.6754768	0.4339561	7	0.964437654980045	1.02610543025252	0.909480599684206	1.15768533639892	1289	ENSG00000130635
cg14656180	9	COL5A1	137701344	rs11103536	9	137701391	A	G	0.402584	-0.00374798	0.0158104	0.8126119	0.186244	0.0325831	1.090856e-08	-0.0201241	0.0849639	0.8127698	0.8127698	0.7611705	15	0.980764921238809	0.980077038199012	0.829731317876329	1.15766511412809	1289	ENSG00000130635
cg13605536	9	COL5A1	137718987	rs4842173	9	137718113	C	T	0.305169	0.00190302	0.0169997	0.9108675	-0.323173	0.0334531	4.437195e-22	-0.00588854	0.0526059	0.9108735	0.9108735	0.9554744	7	0.991582752657347	0.994128763470945	0.896733911166748	1.10210173391837	1289	ENSG00000130635
cg06021774	9	COL5A1	137730205	rs9410001	9	137730738	G	A	0.360835	0.00165598	0.0163999	0.9195703	-0.429819	0.0316032	3.977427e-42	-0.00385274	0.0381564	0.9195725	0.9195725	0.853177	17	0.992566235995172	0.996154672280502	0.924373300553906	1.07351016143765	1289	ENSG00000130635
cg13649103	9	COL5A1	137734338	rs3128574	9	137736913	T	C	0.223658	0.00481957	0.0178673	0.7873584	0.248877	0.034962	1.091146e-12	0.0193653	0.0718433	0.7875072	0.7875072	0.9034357	20	0.977516839805114	1.01955402368381	0.885637487876293	1.17371997170365	1289	ENSG00000130635
cg13961576	10	ADARB2	1228316	rs9664591	10	1251781	G	A	0.40159	0.00738302	0.0159769	0.6440054	-0.301213	0.032901	5.428448e-20	-0.0245109	0.0531094	0.6444267	0.6444267	0.1559793	20	0.962820744795602	0.975787052781565	0.879320943941928	1.08283599854641	105	ENSG00000185736
cg09105442	10	ADARB2	1228439	rs9664591	10	1251781	G	A	0.40159	0.00738302	0.0159769	0.6440054	-0.32133	0.0323786	3.269513e-23	-0.0229765	0.0497751	0.6443641	0.4433572	0.2968978	20	0.96282041625676	0.977285449711494	0.886445444224038	1.07743443935667	105	ENSG00000185736
cg10834803	10	ADARB2	1228893	rs10903409	10	1284672	A	G	0.33499	0.0195363	0.0163685	0.2326618	-0.318436	0.0339058	5.898931e-21	-0.0613507	0.0518161	0.23641	0.23641	0.3834792	20	0.855113500027387	0.940493350915213	0.849667437547603	1.04102817646954	105	ENSG00000185736
cg02027800	10	ADARB2	1228949	rs4880807	10	1306745	A	G	0.333996	-0.0347919	0.0166529	0.03668615	0.321831	0.0335492	8.572283e-22	-0.108106	0.0529573	0.04121252	0.06278122	0.806231	20	0.651099457507156	0.897532452947907	0.809043730806129	0.995699581395958	105	ENSG00000185736
cg10055817	10	ADARB2	1229050	rs7094153	10	1225475	T	C	0.321074	-0.00070836	0.0167987	0.9663651	0.701899	0.0321385	9.716409e-106	-0.00100921	0.0239333	0.9663652	0.7229705	0.7015082	20	0.997861441318303	0.998991299081141	0.953211491617367	1.04696976947528	105	ENSG00000185736
cg04976075	10	ADARB2	1230850	rs3793739	10	1282530	A	C	0.350895	-0.0253334	0.0166156	0.12734	0.508546	0.0339079	7.580022e-51	-0.0498153	0.0328411	0.1293026	0.3155394	0.4577942	20	0.781579596128621	0.951405132801581	0.892093923983258	1.01465967022793	105	ENSG00000185736
cg18947437	10	ADARB2	1231002	rs55760389	10	1297273	G	C	0.33499	-0.0356571	0.0166754	0.03249195	0.245107	0.0342572	8.372749e-13	-0.145476	0.0710064	0.04048482	0.04048482	0.6967725	20	0.649289854837772	0.864610640480319	0.752278600691487	0.993716369101349	105	ENSG00000185736
cg02224138	10	ADARB2	1231119	rs3793735	10	1282828	C	T	0.356859	-0.0256871	0.0163887	0.117029	0.426139	0.0342675	1.673143e-35	-0.0602787	0.0387628	0.1199309	0.06428809	0.4801452	20	0.770665088627298	0.941502100380504	0.872621143609504	1.01582022337242	105	ENSG00000185736
cg25884812	10	ADARB2	1233185	rs3793735	10	1282828	C	T	0.356859	-0.0256871	0.0163887	0.117029	0.229046	0.0333953	6.952237e-12	-0.112148	0.0733965	0.1265185	0.2935764	0.287749	20	0.779041522849688	0.893911948741337	0.774137989712755	1.03221723093454	105	ENSG00000185736
cg17349486	10	ADARB2	1233675	rs3793735	10	1282828	C	T	0.356859	-0.0256871	0.0163887	0.117029	0.337308	0.0337251	1.498004e-23	-0.0761532	0.0491797	0.1215096	0.1054789	0.4224157	20	0.773272234250794	0.926674229192281	0.8415200728345	1.02044520953215	105	ENSG00000185736
cg26361041	10	ADARB2	1234237	rs3793735	10	1282828	C	T	0.356859	-0.0256871	0.0163887	0.117029	0.352515	0.033706	1.339418e-25	-0.0728681	0.04701	0.121128	0.121128	0.5613776	20	0.772657761888213	0.929723452462045	0.84788717533153	1.01945839400149	105	ENSG00000185736
cg02069524	10	ADARB2	1234332	rs4880805	10	1303888	A	G	0.33499	-0.03511	0.0166719	0.03520967	0.272437	0.0339798	1.078236e-15	-0.128874	0.0632713	0.04166538	0.08600736	0.9169229	20	0.652322503854908	0.87908472324283	0.776556599900184	0.995149549612037	105	ENSG00000185736
cg02204442	10	ADARB2	1234378	rs10903409	10	1284672	A	G	0.33499	0.0195363	0.0163685	0.2326618	-0.34293	0.0350321	1.25494e-22	-0.0569687	0.0480847	0.2361137	0.2361137	0.523685	20	0.85471092186044	0.944623635623604	0.859663098858736	1.03798082546915	105	ENSG00000185736
cg02697989	10	ADARB2	1234979	rs3793735	10	1282828	C	T	0.356859	-0.0256871	0.0163887	0.117029	0.652675	0.0323687	2.036561e-90	-0.0393566	0.0251858	0.1181343	0.1437622	0.5680136	20	0.768670289595034	0.961407809986039	0.91510106340246	1.01005781117276	105	ENSG00000185736
cg17221993	10	ADARB2	1234983	rs3793739	10	1282530	A	C	0.350895	-0.0253334	0.0166156	0.12734	0.466636	0.0336564	1.036553e-43	-0.0542894	0.0358218	0.1296359	0.1520348	0.4298349	20	0.781579596128621	0.947157959321187	0.882938148350298	1.01604874767463	105	ENSG00000185736
cg07215869	10	ADARB2	1235975	rs3793739	10	1282530	A	C	0.350895	-0.0253334	0.0166156	0.12734	0.257343	0.0334371	1.400233e-14	-0.098442	0.0658206	0.1347553	0.1347553	0.5249442	20	0.786904226200371	0.906248253488693	0.796561949106887	1.03103832397736	105	ENSG00000185736
cg11791289	10	ADARB2	1242192	rs3793735	10	1282828	C	T	0.356859	-0.0256871	0.0163887	0.117029	0.259413	0.0329492	3.459154e-15	-0.09902	0.0644158	0.124244	0.124244	0.554838	20	0.775818632756665	0.905724593350535	0.798296682535839	1.02760922968406	105	ENSG00000185736
cg27467275	10	ADARB2	1245261	rs3793735	10	1282828	C	T	0.356859	-0.0256871	0.0163887	0.117029	0.888549	0.0299775	4.496768e-193	-0.028909	0.0184701	0.1175408	0.04420048	0.4986171	20	0.768292952281049	0.971504867387143	0.936964020587657	1.00731905027149	105	ENSG00000185736
cg14698025	10	ADARB2	1245418	rs3793735	10	1282828	C	T	0.356859	-0.0256871	0.0163887	0.117029	0.674556	0.0323358	1.211657e-96	-0.03808	0.024364	0.1180617	0.04466189	0.5398466	20	0.768460189503252	0.962635926936527	0.917747078444066	1.00972037895234	105	ENSG00000185736
cg04344021	10	ADARB2	1245481	rs3793737	10	1282718	T	C	0.326044	0.0208177	0.0164776	0.2064476	-0.468931	0.0344079	2.70756e-42	-0.044394	0.0352893	0.2083917	0.3170261	0.7113448	20	0.841122058082627	0.956576991880901	0.892649718121854	1.02508242910911	105	ENSG00000185736
cg14464133	10	ADARB2	1245586	rs10794730	10	1247022	T	C	0.261431	0.00438919	0.0179783	0.8071238	-1.10271	0.0294783	2.952444e-306	-0.00398038	0.0163041	0.8071278	0.3666094	0.372246	20	0.979867076158358	0.996027531212447	0.964701631121569	1.02837064946161	105	ENSG00000185736
cg03277925	10	ADARB2	1245951	rs3793739	10	1282530	A	C	0.350895	-0.0253334	0.0166156	0.12734	0.225901	0.0340776	3.379537e-11	-0.112144	0.0754731	0.1373108	0.1373108	0.2930758	15	0.791068373000523	0.893915524396283	0.770996630289264	1.03643120263299	105	ENSG00000185736
cg08284873	10	ADARB2	1246035	rs3793735	10	1282828	C	T	0.356859	-0.0256871	0.0163887	0.117029	0.336119	0.0337542	2.330877e-23	-0.0764226	0.0493589	0.121549	0.121549	0.3332038	20	0.773272234250794	0.926424616779239	0.840997960585201	1.02052871802132	105	ENSG00000185736
cg10916515	10	ADARB2	1246336	rs3793739	10	1282530	A	C	0.350895	-0.0253334	0.0166156	0.12734	0.268775	0.0344817	6.45455e-15	-0.094255	0.0629912	0.1345705	0.1345705	0.3452491	20	0.786882989473684	0.910050669729448	0.804352436497131	1.02963848171046	105	ENSG00000185736
cg26383468	10	ADARB2	1247560	rs12359356	10	1296968	G	T	0.366799	-0.0351715	0.0164706	0.03272746	0.222233	0.0325337	8.441291e-12	-0.158264	0.0776512	0.04153578	0.04153578	0.9641411	20	0.65182944483365	0.853624395378381	0.733109390156666	0.99395072300109	105	ENSG00000185736
cg10724130	10	ADARB2	1249843	rs3793735	10	1282828	C	T	0.356859	-0.0256871	0.0163887	0.117029	0.40366	0.0335917	2.904813e-33	-0.0636354	0.0409441	0.1201363	0.1100238	0.4668956	20	0.770673017781878	0.938347058507121	0.865986606911028	1.01675383335279	105	ENSG00000185736
cg19207066	10	ADARB2	1251074	rs9664591	10	1251781	G	A	0.40159	0.00738302	0.0159769	0.6440054	-0.476663	0.0317076	4.458366e-51	-0.015489	0.0335341	0.6441618	0.4952039	0.1330917	20	0.96282041625676	0.984630337625877	0.921994670325755	1.05152115622394	105	ENSG00000185736
cg20205188	10	ADARB2	1251771	rs12259157	10	1251772	A	G	0.371769	-0.0211033	0.0162544	0.1941798	-1.35086	0.0153837	0	0.0156221	0.0120339	0.1942285	0.1363654	0.2528694	20	0.837647611367198	1.0157447629226	0.992067287357634	1.03998734415759	105	ENSG00000185736
cg07728307	10	ADARB2	1251862	rs66463340	10	1250227	T	C	0.143141	0.0109186	0.0226059	0.6290973	0.427694	0.0471449	1.169539e-19	0.025529	0.0529301	0.6295824	0.50962	0.1884139	20	0.96140788673898	1.02585765571109	0.92476650903365	1.13799961341676	105	ENSG00000185736
cg05595753	10	ADARB2	1252146	rs3793739	10	1282530	A	C	0.350895	-0.0253334	0.0166156	0.12734	0.20184	0.0340432	3.049368e-09	-0.125513	0.0849993	0.1397744	0.1397744	0.5209778	20	0.793287544532257	0.882044297776629	0.746685180347721	1.04194132107719	105	ENSG00000185736
cg03183215	10	ADARB2	1252341	rs1876898	10	1249986	T	C	0.260437	0.000556064	0.0178081	0.9750898	-1.19594	0.0276489	0	-0.000464958	0.0148904	0.9750898	0.2229588	0.1465133	20	0.998016198428394	0.99953515007622	0.970785111080479	1.02913662852321	105	ENSG00000185736
cg07137277	10	ADARB2	1252782	rs11595033	10	1308706	A	G	0.33499	-0.0360367	0.0166765	0.03070097	0.190973	0.0331721	8.559706e-09	-0.1887	0.0932726	0.04306243	0.04306243	0.6087229	17	0.654499229911645	0.82803487990086	0.689689145962619	0.994131582824117	105	ENSG00000185736
cg07928363	10	ADARB2	1254425	rs10751794	10	1252224	T	C	0.338966	0.015711	0.0164353	0.3391075	-0.327449	0.034758	4.475876e-21	-0.04798	0.0504497	0.3415807	0.3415807	0.2773957	20	0.89282651305759	0.953152849943874	0.86341362789293	1.05221915198771	105	ENSG00000185736
cg15186969	10	ADARB2	1256369	rs3849973	10	1306220	G	T	0.33499	-0.0334661	0.0166387	0.04428945	0.366024	0.0336282	1.367226e-27	-0.0914313	0.0462275	0.04794505	0.09988269	0.8472899	20	0.668932834755687	0.912624011267983	0.83357033102265	0.999174940548877	105	ENSG00000185736
cg26939277	10	ADARB2	1256487	rs3793735	10	1282828	C	T	0.356859	-0.0256871	0.0163887	0.117029	0.649209	0.032398	2.539654e-89	-0.0395667	0.0253212	0.1181482	0.1861786	0.2749655	20	0.768684993438424	0.961205839422912	0.914666050917363	1.01011365275235	105	ENSG00000185736
cg04278975	10	ADARB2	1256574	rs3793735	10	1282828	C	T	0.356859	-0.0256871	0.0163887	0.117029	0.541555	0.0332619	1.33444e-59	-0.0474321	0.0304022	0.1187235	0.09831503	0.4114913	20	0.769622437371159	0.953675225482069	0.898507332471452	1.0122303990515	105	ENSG00000185736
cg14040899	10	ADARB2	1256651	rs3793735	10	1282828	C	T	0.356859	-0.0256871	0.0163887	0.117029	0.486471	0.0330746	5.70151e-49	-0.0528029	0.0338797	0.1191047	0.1071301	0.5067827	20	0.769986248232991	0.948566956605497	0.887623944152831	1.01369423063794	105	ENSG00000185736
cg25430878	10	ADARB2	1257999	rs3793739	10	1282530	A	C	0.350895	-0.0253334	0.0166156	0.12734	0.537846	0.0334723	4.24931e-58	-0.0471016	0.0310316	0.1290502	0.1537658	0.5398124	20	0.781299234918889	0.953990467234921	0.897696235251134	1.01381489176069	105	ENSG00000185736
cg05431532	10	ADARB2	1258462	rs3793735	10	1282828	C	T	0.356859	-0.0256871	0.0163887	0.117029	0.522009	0.0335612	1.495827e-54	-0.0492081	0.0315544	0.1188855	0.1096982	0.6042673	20	0.769894575227919	0.951983001421377	0.894889775640954	1.01271872767364	105	ENSG00000185736
cg19192934	10	ADARB2	1260004	rs2279780	10	1256160	A	G	0.136183	0.00893002	0.0229064	0.6966488	0.280845	0.0480878	5.21216e-09	0.031797	0.081744	0.697289	0.697289	0.1793235	20	0.966036115621287	1.03230792552461	0.879482827758225	1.21168898296429	105	ENSG00000185736
cg02924954	10	ADARB2	1262895	rs10794730	10	1247022	T	C	0.261431	0.00438919	0.0179783	0.8071238	0.517314	0.0361504	1.893402e-46	0.00848457	0.0347582	0.8071513	0.440005	0.5351817	20	0.979867076158358	1.00852066597811	0.942102214811415	1.0796216352262	105	ENSG00000185736
cg24515131	10	ADARB2	1263207	rs11250341	10	1263243	T	C	0.309145	-0.0259708	0.0168831	0.1239821	-0.763478	0.0319386	2.745132e-126	0.0340164	0.0221591	0.12476	0.0193811	0.2659891	20	0.776944114184997	1.0346015740548	0.990628750430624	1.08052629864757	105	ENSG00000185736
cg18387659	10	ADARB2	1276341	rs3793735	10	1282828	C	T	0.356859	-0.0256871	0.0163887	0.117029	0.623422	0.0326418	2.580027e-81	-0.0412034	0.0263767	0.1182609	0.2418043	0.4192729	20	0.768917953105621	0.959633920556236	0.911283045858687	1.01055019696365	105	ENSG00000185736
cg05570367	10	ADARB2	1279779	rs143661946	10	1318592	C	T	0.329026	-0.0386302	0.0166758	0.02052866	0.188499	0.0340842	3.195247e-08	-0.204936	0.0959138	0.03262502	0.03262502	0.5260222	15	0.621509535205324	0.814699455508098	0.67507799407962	0.98319780621809	105	ENSG00000185736
cg26059292	10	ADARB2	1282702	rs3793735	10	1282828	C	T	0.356859	-0.0256871	0.0163887	0.117029	-0.518424	0.0336528	1.513494e-53	0.0495484	0.0317757	0.1189215	0.3131154	0.318381	20	0.769894575227919	1.05079644953222	0.98734873666557	1.11832135632086	105	ENSG00000185736
cg06328674	10	ADARB2	1284161	rs3793739	10	1282530	A	C	0.350895	-0.0253334	0.0166156	0.12734	-0.358677	0.0333536	5.690246e-27	0.0706302	0.046788	0.131151	0.131151	0.5505713	20	0.783274846692572	1.07318428892919	0.979146230886134	1.17625384408838	105	ENSG00000185736
cg07356555	10	ADARB2	1284242	rs3793735	10	1282828	C	T	0.356859	-0.0256871	0.0163887	0.117029	-0.680711	0.0321468	1.622291e-99	0.0377357	0.0241417	0.1180313	0.1194832	0.4163439	20	0.768460189503252	1.03845673249047	0.990463729389622	1.08877524058287	105	ENSG00000185736
cg10826702	10	ADARB2	1285425	rs11595033	10	1308706	A	G	0.33499	-0.0360367	0.0166765	0.03070097	0.199397	0.033375	2.308884e-09	-0.180728	0.0889373	0.04214468	0.04214468	0.8800062	11	0.654499229911645	0.834662355983586	0.701141815390235	0.993609613924295	105	ENSG00000185736
cg16661473	10	ADARB2	1286479	rs7392620	10	1285054	C	G	0.349901	-0.0377799	0.0164863	0.0219291	0.237227	0.0328685	5.296939e-13	-0.159256	0.0729148	0.02895167	0.02895167	0.7993589	20	0.605563455058341	0.852778019849835	0.739213121400383	0.983789830139004	105	ENSG00000185736
cg26540630	10	ADARB2	1334238	rs3793739	10	1282530	A	C	0.350895	-0.0253334	0.0166156	0.12734	0.296833	0.034085	3.075893e-18	-0.0853455	0.0568276	0.1331404	0.1331404	0.4813523	20	0.786399065537884	0.918194993222404	0.821414359396491	1.02637850913407	105	ENSG00000185736
cg27336068	10	ADARB2	1336103	rs10903420	10	1343726	A	G	0.533797	0.0111785	0.015596	0.4735257	0.782938	0.0276518	2.308293e-176	0.0142776	0.0199262	0.4736674	0.2777464	0.0556148	20	0.935425000179008	1.01438001174842	0.975526696794759	1.05478077803052	105	ENSG00000185736
cg06422309	10	ADARB2	1352781	rs3793735	10	1282828	C	T	0.356859	-0.0256871	0.0163887	0.117029	0.875582	0.0299274	3.673319e-188	-0.0293372	0.0187443	0.1175543	0.1931965	0.3895162	20	0.768292952281049	0.971088958055471	0.936059694839738	1.00742908775568	105	ENSG00000185736
cg20151301	10	ADARB2	1366415	rs7476580	10	1376089	T	C	0.348907	-0.02691	0.0167259	0.1076421	0.540233	0.0340323	9.577789e-57	-0.0498119	0.0311192	0.1094474	0.1239032	0.3533805	20	0.762069058814271	0.951408367584532	0.895112802801063	1.01124448122885	105	ENSG00000185736
cg06385202	10	ADARB2	1367612	rs3793739	10	1282530	A	C	0.350895	-0.0253334	0.0166156	0.12734	0.501295	0.0341654	9.657348e-49	-0.0505359	0.0333238	0.1293904	0.1503319	0.5572942	20	0.781579596128621	0.950719797218951	0.890608316545823	1.01488849366425	105	ENSG00000185736
cg13885156	10	ADARB2	1370331	rs2805528	10	1385623	T	C	0.475149	-0.0132854	0.0157719	0.3995942	-0.311292	0.0327491	1.993331e-21	0.0426783	0.0508645	0.4014367	0.4014367	0.1484151	20	0.9147875023766	1.04360211404308	0.944578842632853	1.15300631697348	105	ENSG00000185736
cg15806365	10	ADARB2	1386520	rs3793739	10	1282530	A	C	0.350895	-0.0253334	0.0166156	0.12734	0.291785	0.0334363	2.624237e-18	-0.086822	0.0578072	0.1331166	0.1331166	0.3012212	18	0.786399065537884	0.916840278679035	0.818629145072273	1.02683382538749	105	ENSG00000185736
cg11704601	10	ADARB2	1390610	rs57522688	10	1388897	A	G	0.0487078	0.0262423	0.0390746	0.5018417	0.907072	0.0820443	2.053032e-28	0.0289308	0.0431571	0.5026289	0.2416221	0.5263599	17	0.942997677130694	1.02935336075791	0.945863401721073	1.12021285459997	105	ENSG00000185736
cg11270017	10	ADARB2	1401818	rs3793735	10	1282828	C	T	0.356859	-0.0256871	0.0163887	0.117029	-0.602606	0.0332553	2.191146e-73	0.0426267	0.0272979	0.1183973	0.3617724	0.473977	20	0.769209744312377	1.0435482655633	0.989181758662251	1.10090281490117	105	ENSG00000185736
cg03754605	10	ADARB2	1402253	rs11250378	10	1316520	A	G	0.33002	-0.0380024	0.0166134	0.0221693	-0.270383	0.0350075	1.131044e-14	0.14055	0.064082	0.0282868	0.08369371	0.9051362	20	0.602682723385954	1.15090662345741	1.01506157938676	1.30493172317524	105	ENSG00000185736
cg08971562	10	ADARB2	1402293	rs113351710	10	1412300	C	T	0.054672	0.027448	0.0311161	0.3777142	0.415153	0.0634315	5.953298e-11	0.0661153	0.0756285	0.3820032	0.3820032	0.06436452	11	0.907749021892767	1.06834989080731	0.921164581494908	1.23905272968237	105	ENSG00000185736
cg01033356	10	ADARB2	1402917	rs113351710	10	1412300	C	T	0.054672	0.027448	0.0311161	0.3777142	-1.43484	0.0554294	9.610289e-148	-0.0191297	0.0216988	0.377991	0.0349922	0.09041199	20	0.906171192441734	0.98105211153191	0.940203114316217	1.02367587480413	105	ENSG00000185736
cg12799314	10	ADARB2	1405193	rs2387640	10	1340908	A	G	0.460239	-0.0125797	0.0157164	0.4234683	-0.292094	0.031494	1.782929e-20	0.0430672	0.0540059	0.4251872	0.4925327	0.06025638	20	0.922007054473814	1.04400804983433	0.939145965535507	1.16057870460784	105	ENSG00000185736
cg22172057	10	ADARB2	1405937	rs10903420	10	1343726	A	G	0.533797	0.0111785	0.015596	0.4735257	0.300431	0.0311902	5.844702e-22	0.0372082	0.0520556	0.4747462	0.1840708	0.08582862	20	0.935425000179008	1.03790909101722	0.937235423407244	1.14939667698423	105	ENSG00000185736
cg17558772	10	ADARB2	1406218	rs10903420	10	1343726	A	G	0.533797	0.0111785	0.015596	0.4735257	0.300738	0.0313	7.378015e-22	0.0371702	0.0520031	0.4747522	0.1090942	0.1028115	20	0.935425000179008	1.03786965122112	0.937296251960089	1.14923473840128	105	ENSG00000185736
cg18489675	10	ADARB2	1408561	rs3793739	10	1282530	A	C	0.350895	-0.0253334	0.0166156	0.12734	0.554607	0.0330367	3.005963e-63	-0.0456781	0.0300825	0.128907	0.4668068	0.4199442	20	0.781299234918889	0.955349439684191	0.900648877892185	1.01337221897273	105	ENSG00000185736
cg16615291	10	ADARB2	1410519	rs11250487	10	1434168	A	C	0.357853	-0.00426591	0.0166659	0.7979768	0.250141	0.0342752	2.920365e-13	-0.017054	0.0666669	0.7980983	0.812343	0.07375337	20	0.978187921621571	0.983090596309337	0.862671659821194	1.12031861664746	105	ENSG00000185736
cg02059512	10	ADARB2	1410671	rs36151440	10	1411217	T	C	0.145129	-0.0272666	0.0219356	0.2138569	-0.522328	0.0447246	1.636839e-31	0.0522021	0.0422331	0.2164407	0.1757669	0.4660177	20	0.844806005425853	1.05358865126463	0.969887905017617	1.14451272186291	105	ENSG00000185736
cg20648369	10	ADARB2	1411072	rs10751798	10	1414745	T	C	0.156064	-0.0296872	0.0210739	0.1589183	1.26384	0.0358158	9.209894e-273	-0.0234897	0.0166878	0.1592503	0.3496902	0.07877746	20	0.81259839446161	0.976784035492596	0.945352138089357	1.00926100820118	105	ENSG00000185736
cg02972640	10	ADARB2	1415977	rs2387660	10	1426760	T	C	0.451292	-0.0109082	0.0157778	0.4893369	0.508352	0.0311036	4.813418e-60	-0.021458	0.0310649	0.4897251	0.6398893	0.4100715	20	0.939403117482944	0.978770584970453	0.920953986816859	1.04021685308574	105	ENSG00000185736
cg08643855	10	ADARB2	1416142	rs11250482	10	1416765	A	G	0.148111	0.0100448	0.0230457	0.6629351	-0.559931	0.0455518	9.978499e-35	-0.0179394	0.041184	0.6631338	0.2397477	0.7085757	20	0.963866941443444	0.982220553120323	0.906050676660111	1.06479387944203	105	ENSG00000185736
cg20525449	10	ADARB2	1416224	rs11250482	10	1416765	A	G	0.148111	0.0100448	0.0230457	0.6629351	-0.693625	0.0451989	3.762619e-53	-0.0144816	0.0332384	0.6630626	0.2446828	0.6483717	20	0.963805879602034	0.985622754024211	0.923459011678748	1.05197112266442	105	ENSG00000185736
cg04271617	10	ADARB2	1416546	rs10903431	10	1416776	T	C	0.146123	0.00845295	0.0230601	0.713946	-0.759335	0.0448433	2.565684e-64	-0.011132	0.0303759	0.71401	0.21445	0.6805091	20	0.967546879212012	0.988929731434884	0.931770476943271	1.04959540779206	105	ENSG00000185736
cg16296438	10	ADARB2	1416569	rs11250482	10	1416765	A	G	0.148111	0.0100448	0.0230457	0.6629351	-0.280832	0.0447712	3.550681e-10	-0.035768	0.0822602	0.6636961	0.6636961	0.7432144	20	0.963979568676522	0.964864115993618	0.821192282265105	1.13367207953326	105	ENSG00000185736
cg05483559	10	ADARB2	1416597	rs11250474	10	1414233	G	A	0.148111	0.00875962	0.0231198	0.7047773	-0.411244	0.0456816	2.208414e-19	-0.0213003	0.056269	0.7050262	0.7050262	0.7979533	20	0.966372197821811	0.978924949263007	0.876702525239443	1.09306638078618	105	ENSG00000185736
cg09867002	10	ADARB2	1416776	rs11250482	10	1416765	A	G	0.148111	0.0100448	0.0230457	0.6629351	-1.05558	0.0427839	2.119221e-134	-0.0095159	0.0218357	0.6629845	0.4408334	0.7360464	20	0.963805879602034	0.990529232902889	0.949030945849771	1.0338421160299	105	ENSG00000185736
cg06889571	10	ADARB2	1416791	rs11250482	10	1416765	A	G	0.148111	0.0100448	0.0230457	0.6629351	-0.939122	0.0436194	8.168623e-103	-0.0106959	0.0245446	0.6629999	0.4411954	0.6623949	20	0.963805879602034	0.98936109774335	0.942892202730595	1.03812013599565	105	ENSG00000185736
cg02408697	10	ADARB2	1416920	rs11250482	10	1416765	A	G	0.148111	0.0100448	0.0230457	0.6629351	-1.15481	0.0406076	6.819326e-178	-0.00869825	0.0199587	0.6629723	0.2715651	0.7427335	20	0.963805879602034	0.991339470330348	0.953307938622221	1.03088824252863	105	ENSG00000185736
cg25065716	10	ADARB2	1422865	rs3793735	10	1282828	C	T	0.356859	-0.0256871	0.0163887	0.117029	0.735151	0.0317234	8.379736e-119	-0.0349413	0.0223439	0.117866	0.09774012	0.4805279	20	0.768429419786835	0.965662098959122	0.924284509519357	1.00889204542772	105	ENSG00000185736
cg23852670	10	ADARB2	1436655	rs4880503	10	1436858	C	A	0.2833	-0.0224421	0.0170918	0.1891718	0.221772	0.0360057	7.303847e-10	-0.101194	0.0788009	0.1990797	0.1990797	0.8511545	18	0.840843723339719	0.903757686886596	0.774417795157367	1.05469936475393	105	ENSG00000185736
cg08482957	10	ADARB2	1437944	rs2820595	10	1437915	C	G	0.328032	-0.00581436	0.016873	0.7303985	-0.250814	0.0338907	1.355022e-13	0.023182	0.0673459	0.7306789	0.302366	0.702512	20	0.969169860130535	1.02345279100578	0.896895463364075	1.16786811641207	105	ENSG00000185736
cg09952232	10	ADARB2	1438024	rs3793735	10	1282828	C	T	0.356859	-0.0256871	0.0163887	0.117029	0.266667	0.0338288	3.20009e-15	-0.0963264	0.0626605	0.1242263	0.1242263	0.5278127	20	0.775818632756665	0.908167541801094	0.80320847384058	1.02684210991621	105	ENSG00000185736
cg24323552	10	ADARB2	1438548	rs4322312	10	1438549	A	G	0.277336	-0.0239373	0.0172061	0.1641617	-1.07674	0.0286862	2.454035e-308	0.0222312	0.0159907	0.1644513	0.1880139	0.9130401	20	0.817805950146166	1.02248015455674	0.990930803514211	1.05503397689804	105	ENSG00000185736
cg07815694	10	ADARB2	1438686	rs3793735	10	1282828	C	T	0.356859	-0.0256871	0.0163887	0.117029	0.31009	0.0340211	7.893477e-20	-0.0828376	0.0536272	0.1224203	0.2875438	0.3701167	20	0.773724984754522	0.92050062438365	0.828658697897936	1.02252157811183	105	ENSG00000185736
cg18302890	10	ADARB2	1440572	rs34954029	10	1452553	G	T	0.346918	0.0208338	0.0162944	0.2010427	-0.669641	0.0319397	1.345995e-97	-0.0311119	0.0243782	0.2018793	0.6980225	0.8352262	20	0.841117523982149	0.96936709482887	0.924138643054997	1.01680908119004	105	ENSG00000185736
cg13807886	10	ADARB2	1441722	rs2805526	10	1445809	C	A	0.148111	-0.0181301	0.0215242	0.3996131	-0.428995	0.0450035	1.535649e-21	0.0422618	0.050369	0.4014451	0.5311537	0.7754	20	0.9147875023766	1.04316754426802	0.945102926961395	1.15140742280086	105	ENSG00000185736
cg27117585	10	ADARB2	1443320	rs3793735	10	1282828	C	T	0.356859	-0.0256871	0.0163887	0.117029	0.235897	0.0340903	4.523868e-12	-0.108891	0.0712339	0.1263528	0.1263528	0.4673234	20	0.779041522849688	0.896828166440963	0.779962494834549	1.03120440463291	105	ENSG00000185736
cg20425058	10	ADARB2	1444456	rs112930983	10	1445848	T	C	0.028827	-0.026331	0.0457763	0.5651491	-1.26618	0.106827	2.086151e-32	0.0207956	0.0361956	0.5656064	0.5656064	0.6546607	13	0.955434355927914	1.02101333518172	0.951088866007121	1.09607868189585	105	ENSG00000185736
cg15462970	10	ADARB2	1444586	rs1806447	10	1455766	G	C	0.316103	-0.0333873	0.0170409	0.05008409	-0.426676	0.0351028	5.393828e-34	0.0782498	0.0404542	0.0530789	0.1401492	0.7104653	20	0.682554629830772	1.08139275684408	0.998960109061711	1.17062761960857	105	ENSG00000185736
cg12533206	10	ADARB2	1448073	rs4880848	10	1449849	A	G	0.0298211	-0.0297869	0.0455051	0.5127358	-0.847421	0.10657	1.838127e-15	0.0351501	0.05388	0.5141579	0.5141579	0.7773191	10	0.944226861927751	1.03577516698476	0.931969956808615	1.15114246838605	105	ENSG00000185736
cg02445968	10	ADARB2	1449028	rs2820651	10	1471765	A	C	0.0805169	-0.0122952	0.0276448	0.6564959	-1.64971	0.0495471	4.451274e-243	0.00745297	0.0167589	0.6565245	0.5545531	0.5276701	20	0.963794046523828	1.00748081250772	0.974925253499977	1.04112349529085	105	ENSG00000185736
cg24743200	10	ADARB2	1451381	rs2820669	10	1451438	C	T	0.312127	0.00149899	0.0173579	0.931182	0.321401	0.0370293	3.969848e-18	0.00466392	0.0540096	0.9311854	0.9311854	0.5139367	20	0.99382125672404	1.004674813003	0.903756877120071	1.11686174173201	105	ENSG00000185736
cg02851212	10	ADARB2	1451418	rs2820669	10	1451438	C	T	0.312127	0.00149899	0.0173579	0.931182	-0.497643	0.0357196	4.053143e-44	-0.00301218	0.0348809	0.9311833	0.6744387	0.4419553	20	0.99382125672404	0.996992352062571	0.931109173324002	1.067537275487	105	ENSG00000185736
cg09045305	10	ADARB2	1451460	rs17293817	10	1452786	A	G	0.346918	0.0196404	0.0162973	0.2281523	-0.198828	0.0323867	8.293468e-10	-0.0987806	0.083531	0.2369824	0.2369824	0.9314968	16	0.856132495968271	0.905941449774862	0.769125318357426	1.06709516749879	105	ENSG00000185736
cg05818501	10	ADARB2	1451648	rs7896241	10	1451649	A	G	0.26839	-0.0124381	0.0174923	0.4770462	-1.34918	0.0213809	0	0.00921899	0.0129659	0.4770741	0.3586707	0.175476	20	0.935706044633205	1.00926161577649	0.983936246668383	1.03523883028883	105	ENSG00000185736
cg13720710	10	ADARB2	1452970	rs17293817	10	1452786	A	G	0.346918	0.0196404	0.0162973	0.2281523	-0.435969	0.0327721	2.221279e-40	-0.04505	0.0375348	0.2300549	0.3969236	0.7289601	20	0.849244531907876	0.955949683153985	0.888146823391764	1.02892874539856	105	ENSG00000185736
cg14667192	10	ADARB2	1453030	rs17293817	10	1452786	A	G	0.346918	0.0196404	0.0162973	0.2281523	-0.575888	0.0323186	5.023919e-71	-0.0341046	0.0283641	0.2292142	0.4278677	0.8595232	20	0.848737987805562	0.966470406545644	0.914207018417584	1.02172158812048	105	ENSG00000185736
cg12152703	10	ADARB2	1453105	rs12771141	10	1442709	G	A	0.366799	0.0268816	0.0162173	0.09740068	-0.202322	0.032769	6.650925e-10	-0.132866	0.0829944	0.1093995	0.1093995	0.9540981	20	0.762051520531477	0.87558241229139	0.744133351740192	1.03025157913051	105	ENSG00000185736
cg26394196	10	ADARB2	1453818	rs9794144	10	1453822	T	C	0.292247	-0.0240649	0.0170734	0.1586884	-0.69128	0.0337972	5.561606e-93	0.0348121	0.0247568	0.1596761	0.4177527	0.8729071	20	0.813428728879975	1.0354251341372	0.986382342741848	1.0869063262253	105	ENSG00000185736
cg11861055	10	ADARB2	1453917	rs111635470	10	1080240	T	C	0.0467197	-0.0620185	0.0376415	0.09943279	-0.38949	0.0681588	1.100618e-08	0.15923	0.10058	0.113394	0.113394	0.5296888	8	0.763049579540393	1.17260761541917	0.962802669918598	1.42813129076105	105	ENSG00000185736
cg05248655	10	ADARB2	1454265	rs2820651	10	1471765	A	C	0.0805169	-0.0122952	0.0276448	0.6564959	0.536169	0.0584043	4.299123e-20	-0.0229316	0.0516204	0.6568725	0.6568725	0.4809294	20	0.963794046523828	0.97732933081331	0.883284808458025	1.08138690003677	105	ENSG00000185736
cg00363080	10	ADARB2	1454292	rs4448619	10	1468196	T	C	0.0805169	-0.0115746	0.0276351	0.6753353	0.444748	0.0580834	1.90243e-14	-0.0260251	0.0622294	0.6757923	0.6757923	0.520915	20	0.964437654980045	0.974310634104918	0.862435665140611	1.10069799997795	105	ENSG00000185736
cg17861863	10	ADARB2	1454387	rs2820651	10	1471765	A	C	0.0805169	-0.0122952	0.0276448	0.6564959	0.39542	0.0587201	1.650775e-11	-0.031094	0.0700647	0.6571948	0.6571948	0.5926026	19	0.963794046523828	0.969384446655166	0.844998174485066	1.11208075211475	105	ENSG00000185736
cg27404824	10	ADARB2	1454848	rs4448619	10	1468196	T	C	0.0805169	-0.0115746	0.0276351	0.6753353	1.22042	0.0544182	2.163271e-111	-0.00948414	0.0226479	0.6753887	0.6718165	0.5378456	20	0.964437654980045	0.990560692610903	0.947551467727014	1.03552210002853	105	ENSG00000185736
cg14288594	10	ADARB2	1460509	rs2820651	10	1471765	A	C	0.0805169	-0.0122952	0.0276448	0.6564959	-0.387261	0.0585194	3.649427e-11	0.0317491	0.0715465	0.6572195	0.8869478	0.7122745	19	0.963794046523828	1.03225847915923	0.897195008294621	1.18765436493179	105	ENSG00000185736
cg13771471	10	ADARB2	1505595	rs12572245	10	1492202	A	G	0.161034	-0.0273039	0.0220897	0.2164412	-0.578123	0.0448809	5.738545e-38	0.0472285	0.0383849	0.2185492	0.2541225	0.1645012	20	0.846046908674247	1.04836153232322	0.972382625837277	1.13027719053365	105	ENSG00000185736
cg26040809	10	ADARB2	1505626	rs12572245	10	1492202	A	G	0.161034	-0.0273039	0.0220897	0.2164412	-0.625891	0.0445861	9.149146e-45	0.0436241	0.0354298	0.2182171	0.1894028	0.1964879	20	0.845829819375477	1.04458961984042	0.974512134583191	1.11970639990548	105	ENSG00000185736
cg13911959	10	ADARB2	1505654	rs2676199	10	1515126	C	T	0.394632	-0.00379041	0.0164649	0.8179274	0.463356	0.0329565	6.726185e-45	-0.00818034	0.0355388	0.8179514	0.1873642	0.6863352	20	0.981558361304443	0.991853027932256	0.925115774204104	1.06340466398894	105	ENSG00000185736
cg16990474	10	ADARB2	1506175	rs10903458	10	1503564	G	A	0.40159	-0.00768797	0.0159438	0.6296697	0.324835	0.0326075	2.235976e-23	-0.0236673	0.0491402	0.6300703	0.8448807	0.489394	20	0.96140788673898	0.976610574051724	0.886936319830555	1.0753514001229	105	ENSG00000185736
cg26555531	10	ADARB2	1507708	rs4347306	10	1507705	C	G	0.440358	2.28632e-05	0.0157479	0.9988416	-0.249131	0.0327645	2.8785e-14	-9.17719e-05	0.0632114	0.9988416	0.9988416	0.6845985	20	0.999887413209747	0.999908232310912	0.883392105901944	1.13179240154328	105	ENSG00000185736
cg01446627	10	ADARB2	1508061	rs12776773	10	1508048	C	A	0.34493	0.0241823	0.016336	0.1387913	0.469987	0.0328326	1.772505e-46	0.0514531	0.0349438	0.1408981	0.2469095	0.5382081	20	0.794133239982935	1.05279980882321	0.983107556734605	1.12743252746393	105	ENSG00000185736
cg20731819	10	ADARB2	1509859	rs79849781	10	1473961	C	A	0.0805169	-0.013057	0.0276531	0.6368045	-0.293178	0.0467728	3.65417e-10	0.0445361	0.0945892	0.6377569	0.6377569	0.6133866	10	0.962294922117427	1.04554272012138	0.868612010112229	1.25851308394593	105	ENSG00000185736
cg17023203	10	ADARB2	1510048	rs59042412	10	1514105	C	G	0.441352	0.00356305	0.0157346	0.8208539	-0.998951	0.0263206	0	-0.00356679	0.0157514	0.8208571	0.3265878	0.4294976	20	0.981705544564155	0.996439563439413	0.96614675695015	1.02768217814197	105	ENSG00000185736
cg04245026	10	ADARB2	1510077	rs59042412	10	1514105	C	G	0.441352	0.00356305	0.0157346	0.8208539	0.567963	0.0311317	2.315541e-74	0.00627339	0.0277057	0.8208675	0.4414798	0.3479086	20	0.981705544564155	1.00629310892431	0.953105401269753	1.06244893767207	105	ENSG00000185736
cg04012681	10	ADARB2	1511277	rs2820651	10	1471765	A	C	0.0805169	-0.0122952	0.0276448	0.6564959	-0.660801	0.0587145	2.201323e-29	0.0186065	0.0418679	0.6567466	0.6567466	0.4987247	20	0.963794046523828	1.01878067953452	0.938516742009135	1.10590895882251	105	ENSG00000185736
cg23943953	10	ADARB2	1514874	rs17156375	10	1514885	T	A	0.114314	0.00112314	0.0267262	0.9664796	0.693102	0.0532371	9.521551e-39	0.00162045	0.0385605	0.9664798	0.9993783	0.5149311	20	0.997861441318303	1.00162176363857	0.928710578139145	1.08025705856031	105	ENSG00000185736
cg19758173	10	ADARB2	1516143	rs79849781	10	1473961	C	A	0.0805169	-0.013057	0.0276531	0.6368045	-0.658676	0.0582097	1.098727e-29	0.0198231	0.0420194	0.6370976	0.6370976	0.6588853	20	0.962187992035196	1.02002088237166	0.939380255324558	1.10758406361732	105	ENSG00000185736
cg18944640	10	ADARB2	1517083	rs5024862	10	1512546	A	G	0.413519	0.0116114	0.0158605	0.4641103	-0.285675	0.0325961	1.883298e-18	-0.0406455	0.0557128	0.4656625	0.4656625	0.4331922	19	0.933318860807983	0.960169449692476	0.860843472853145	1.07095587199745	105	ENSG00000185736
cg08227227	10	ADARB2	1517151	rs7906088	10	1518682	T	C	0.214712	-0.0365499	0.0194453	0.06015901	0.663383	0.0398019	2.272823e-62	-0.0550962	0.0294981	0.06179182	0.05554406	0.8596838	13	0.703233768205305	0.946394100461705	0.89322883565546	1.00272377876323	105	ENSG00000185736
cg05630272	10	ADARB2	1517218	rs7906088	10	1518682	T	C	0.214712	-0.0365499	0.0194453	0.06015901	0.560535	0.0402407	4.189e-44	-0.0652054	0.035005	0.06249825	0.1107165	0.7714109	9	0.70492021817421	0.936875009486117	0.874751703782273	1.00341020155141	105	ENSG00000185736
cg23099319	10	ADARB2	1517224	rs7906088	10	1518682	T	C	0.214712	-0.0365499	0.0194453	0.06015901	0.652819	0.0396061	4.876024e-61	-0.0559878	0.0299797	0.0618286	0.1536436	0.6370776	12	0.703233768205305	0.945550671538221	0.891590785781042	1.0027762586882	105	ENSG00000185736
cg15081722	10	ADARB2	1517340	rs7906088	10	1518682	T	C	0.214712	-0.0365499	0.0194453	0.06015901	0.660013	0.0398198	1.057046e-61	-0.0553776	0.0296508	0.06181005	0.1474821	0.4443952	13	0.703233768205305	0.946127822628884	0.892710295387089	1.00274171965758	105	ENSG00000185736
cg00972313	10	ADARB2	1531243	rs2820651	10	1471765	A	C	0.0805169	-0.0122952	0.0276448	0.6564959	0.726289	0.0585845	2.703133e-35	-0.0169288	0.0380876	0.6567025	0.6567025	0.6954449	20	0.963794046523828	0.983213686957309	0.912487861572746	1.05942138512833	105	ENSG00000185736
cg04930661	10	ADARB2	1531405	rs2820651	10	1471765	A	C	0.0805169	-0.0122952	0.0276448	0.6564959	0.390429	0.0592626	4.454289e-11	-0.0314915	0.0709673	0.657226	0.657226	0.6338234	15	0.963794046523828	0.968999192911874	0.843169386657797	1.11360712416964	105	ENSG00000185736
cg06083652	10	ADARB2	1531529	rs4448619	10	1468196	T	C	0.0805169	-0.0115746	0.0276351	0.6753353	0.366907	0.0590556	5.201237e-10	-0.0315464	0.07549	0.6760287	0.6760287	0.7375127	12	0.964437654980045	0.968945996316444	0.835682268284412	1.1234608886761	105	ENSG00000185736
cg19873199	10	ADARB2	1547478	rs11594167	10	1545605	G	T	0.224652	0.0141693	0.0180078	0.4313741	-0.241131	0.0375589	1.362181e-10	-0.0587619	0.0752395	0.4348033	0.4348033	0.7172037	12	0.924943047237374	0.942931254362739	0.81364484218771	1.09276099884496	105	ENSG00000185736
cg03462714	10	ADARB2	1547894	rs11598604	10	1555545	A	G	0.177932	0.0207258	0.0204124	0.3099374	-1.0003	0.0398287	3.405897e-139	-0.0207196	0.0204229	0.3103325	0.3559845	0.8415869	20	0.883989019034275	0.979493576065857	0.94105990163486	1.01949691394517	105	ENSG00000185736
cg17133972	10	ADARB2	1550073	rs59719764	10	1546870	T	C	0.206759	-0.01721	0.0199383	0.3880479	0.645813	0.037292	3.45867e-67	-0.0266486	0.0309115	0.3886365	0.527564	0.494943	20	0.910149249964536	0.973703340767925	0.916461573520813	1.03452040239971	105	ENSG00000185736
cg17981439	10	ADARB2	1551326	rs11250364	10	1301851	C	G	0.333002	-0.0348346	0.0167059	0.0370541	0.197597	0.0349295	1.540175e-08	-0.176291	0.0901057	0.05040741	0.05040741	0.7568263	20	0.676394496057653	0.838373981007984	0.702648739050303	1.00031622198763	105	ENSG00000185736
cg12581741	10	ADARB2	1559249	rs56368317	10	1490983	A	G	0.0725646	-0.0240965	0.0291052	0.4077212	-0.396347	0.0599743	3.87926e-11	0.0607964	0.0740076	0.4113677	0.4113677	0.8137965	20	0.917690994017296	1.06268252999692	0.919193617508784	1.22857049706383	105	ENSG00000185736
cg20423602	10	ADARB2	1560592	rs139537499	10	1668607	T	C	0.00795229	-0.0116925	0.0950336	0.902079	-0.967236	0.172359	2.002772e-08	0.0120886	0.0982764	0.9021024	0.9021024	0.9695219	3	0.989932137804513	1.01216196244335	0.834825010798243	1.22716955645303	105	ENSG00000185736
cg23384737	10	ADARB2	1565114	rs11250520	10	1481984	G	T	0.10338	-0.0384613	0.0284755	0.1767978	-0.524868	0.0610768	8.43047e-18	0.073278	0.0549187	0.1821055	0.1369356	0.5821577	20	0.829503855247934	1.0760296315762	0.966221039100562	1.19831769458034	105	ENSG00000185736
cg12508258	10	ADARB2	1567872	rs138283115	10	1319872	G	A	0.329026	-0.0373292	0.0167039	0.02543314	0.206423	0.0348404	3.126614e-09	-0.180839	0.0864858	0.03653134	0.03653134	0.8185788	12	0.635864092881178	0.834569713603819	0.70444066925724	0.988737075045874	105	ENSG00000185736
cg07308975	10	ADARB2	1568806	rs2820651	10	1471765	A	C	0.0805169	-0.0122952	0.0276448	0.6564959	1.18541	0.0555699	5.748752e-101	-0.0103721	0.023326	0.6565657	0.2078776	0.4995803	20	0.963794046523828	0.989681504737892	0.945453039016732	1.03597898615769	105	ENSG00000185736
cg16706389	10	ADARB2	1568812	rs2820651	10	1471765	A	C	0.0805169	-0.0122952	0.0276448	0.6564959	0.85992	0.0574035	9.881399e-51	-0.0142981	0.0321623	0.6566374	0.4020118	0.6333873	20	0.963794046523828	0.985803632394658	0.925578614354089	1.04994733734279	105	ENSG00000185736
cg06764387	10	ADARB2	1576684	rs11250602	10	1580032	G	A	0.351889	0.00897469	0.0164951	0.5863849	-0.507952	0.0337074	2.571113e-51	-0.0176684	0.0324949	0.5866287	0.7490943	0.2975657	20	0.95806437148226	0.982486770961106	0.921863232759214	1.04709703219687	105	ENSG00000185736
cg12344468	10	ADARB2	1577596	rs2813461	10	1578728	T	C	0.435388	-0.0179631	0.0158426	0.2568583	-0.17718	0.0320184	3.135801e-08	0.101383	0.0912731	0.2666671	0.2666671	0.6498265	13	0.870033893817787	1.10670042686689	0.925415663924216	1.3234980588438	105	ENSG00000185736
cg17672798	10	ADARB2	1580538	rs17293893	10	1575862	A	G	0.212724	0.0099405	0.0179645	0.5800297	-0.349235	0.0377075	2.011977e-20	-0.0284636	0.0515312	0.5807042	0.741962	0.6486787	20	0.9578196348847	0.971937672033517	0.87856555554918	1.07523318248851	105	ENSG00000185736
cg10544696	10	ADARB2	1585345	rs7095678	10	1552124	G	T	0.224652	0.0127249	0.0180345	0.4804453	-0.365152	0.0371186	7.767312e-23	-0.0348483	0.049516	0.4815707	0.4815707	0.7950429	20	0.936923608243538	0.96575190971046	0.876428931546518	1.06417841485861	105	ENSG00000185736
cg12098569	10	ADARB2	1594637	rs2820651	10	1471765	A	C	0.0805169	-0.0122952	0.0276448	0.6564959	-0.799561	0.0578131	1.677767e-43	0.0153774	0.0345928	0.6566619	0.2994829	0.4411806	20	0.963794046523828	1.01549624058706	0.948925973648574	1.08673662992005	105	ENSG00000185736
cg14826909	10	ADARB2	1595543	rs10794758	10	1595547	C	T	0.247515	0.00813733	0.0188557	0.6660626	0.762645	0.0371005	6.777551e-94	0.0106699	0.0247295	0.6661317	0.7468225	0.2187055	20	0.964045146304005	1.01072702637981	0.962905579767364	1.06092346261133	105	ENSG00000185736
cg01561194	10	ADARB2	1595633	rs79849781	10	1473961	C	A	0.0805169	-0.013057	0.0276531	0.6368045	-0.504552	0.0582183	4.454072e-18	0.0258784	0.0548885	0.6373037	0.6373037	0.7409912	14	0.962187992035196	1.02621615300183	0.921545561811608	1.14277539421014	105	ENSG00000185736
cg05289540	10	ADARB2	1595989	rs2820651	10	1471765	A	C	0.0805169	-0.0122952	0.0276448	0.6564959	-0.7015	0.0590345	1.452923e-32	0.017527	0.0394357	0.6567208	0.6567208	0.3545575	20	0.963794046523828	1.0176814991803	0.941984016661839	1.09946200302213	105	ENSG00000185736
cg27429195	10	ADARB2	1602108	rs4620649	10	1595302	A	G	0.0377734	-0.045591	0.0465558	0.3274434	1.91517	0.0871774	5.740001e-107	-0.0238052	0.0243331	0.3279235	0.6773296	0.5695287	16	0.889462996454743	0.976475908738949	0.930998068833423	1.02417527196628	105	ENSG00000185736
cg06837068	10	ADARB2	1602622	rs28800310	10	1606478	A	G	0.419483	-0.0218866	0.0159344	0.1695833	-0.686699	0.0305092	3.473511e-112	0.0318722	0.0232475	0.170377	0.6811554	0.9500077	20	0.820689215101744	1.03238555799955	0.986400421323097	1.08051448207658	105	ENSG00000185736
cg02887530	10	ADARB2	1609383	rs61831957	10	1608047	A	G	0.267396	-0.0213586	0.0183058	0.2433046	-0.54909	0.0360228	1.836263e-52	0.0388981	0.0334359	0.244682	0.4589186	0.8460328	20	0.860185588625845	1.03966453643598	0.973715352446425	1.11008042094325	105	ENSG00000185736
cg04887078	10	ADARB2	1610558	rs2820651	10	1471765	A	C	0.0805169	-0.0122952	0.0276448	0.6564959	-0.777503	0.0581264	8.34495e-41	0.0158137	0.0355755	0.6566734	0.7150844	0.5534075	20	0.963794046523828	1.01593939826465	0.947513323862894	1.0893069627121	105	ENSG00000185736
cg15531433	10	ADARB2	1639090	rs2820656	10	1466607	A	G	0.0805169	-0.011766	0.0276218	0.6701312	-0.345172	0.0586502	3.974128e-09	0.0340874	0.0802326	0.6709413	0.6709413	0.6669603	13	0.964437654980045	1.03467503337433	0.88411468022255	1.21087506930514	105	ENSG00000185736
cg23853507	10	ADARB2	1651391	rs2820651	10	1471765	A	C	0.0805169	-0.0122952	0.0276448	0.6564959	-0.685472	0.0583417	7.123066e-32	0.0179368	0.0403585	0.6567259	0.651909	0.4645181	17	0.963794046523828	1.01809863052304	0.940667207773552	1.10190385388921	105	ENSG00000185736
cg05506270	10	ADARB2	1654421	rs2102031	10	1654581	A	C	0.281312	0.0125759	0.0165571	0.4475253	0.575307	0.0324033	1.588813e-70	0.0218594	0.0288059	0.4479404	0.1232858	0.6710152	20	0.927248260548417	1.02210006709791	0.965991577260172	1.08146755287928	105	ENSG00000185736
cg17609948	10	ADARB2	1668625	rs1875008	10	1669412	A	G	0.277336	0.00911266	0.0183507	0.6194826	0.773645	0.0367536	2.311715e-98	0.0117789	0.0237264	0.61958	0.1673147	0.1774866	20	0.961252360976698	1.01184854441887	0.965871144938226	1.06001456012858	105	ENSG00000185736
cg08822417	10	ADARB2	1669312	rs17294019	10	1669347	T	C	0.0944334	-0.0368421	0.0283633	0.193966	-0.528549	0.0579393	7.344358e-20	0.0697042	0.0542039	0.1984553	0.1984553	0.8144178	20	0.840152017680621	1.07219098025054	0.964123920882462	1.19237109797919	105	ENSG00000185736
cg14556787	10	ADARB2	1669329	rs17294019	10	1669347	T	C	0.0944334	-0.0368421	0.0283633	0.193966	-0.889215	0.0561649	1.86555e-56	0.0414322	0.0320042	0.1954631	0.2504389	0.8258477	20	0.838052835756869	1.04230249134686	0.978929127323607	1.10977848461621	105	ENSG00000185736
cg05407757	10	ADARB2	1690932	rs11250686	10	1677579	C	T	0.258449	-0.0342317	0.0178722	0.05544659	-0.223919	0.0378443	3.281912e-09	0.152876	0.0838934	0.06841545	0.06841545	0.421445	11	0.714151589058005	1.165180487604	0.988511439355384	1.37342423632287	105	ENSG00000185736
cg05810886	10	ADARB2	1693107	rs10903516	10	1680786	T	C	0.366799	-0.0281162	0.016326	0.08503814	0.436371	0.0330424	8.058991e-40	-0.0644319	0.0377299	0.08768937	0.08768937	0.340684	20	0.744337997750643	0.937599962645444	0.870765556728611	1.00956415094714	105	ENSG00000185736
cg16736679	10	ADARB2	1704969	rs12265257	10	1704740	G	A	0.290258	0.0260506	0.0171295	0.1283092	-0.489683	0.0354017	1.629595e-43	-0.0531989	0.0351916	0.1306118	0.3974252	0.5170317	20	0.782758093892368	0.948191398456102	0.884993980227647	1.0159017441846	105	ENSG00000185736
cg12037550	10	ADARB2	1705054	rs12265257	10	1704740	G	A	0.290258	0.0260506	0.0171295	0.1283092	-0.525208	0.0350825	1.142391e-50	-0.0496006	0.0327826	0.1302755	0.2321511	0.3359452	20	0.781877959965464	0.951609421413192	0.89238779242966	1.01476118185887	105	ENSG00000185736
cg04724406	10	ADARB2	1712918	rs2291870	10	1712926	A	G	0.289264	0.0144862	0.0172512	0.4010647	-0.647928	0.0346546	5.265318e-78	-0.0223577	0.026652	0.4015391	0.1343008	0.2811782	20	0.9147875023766	0.977890381094243	0.928118723103565	1.03033111350124	105	ENSG00000185736
cg09514185	10	ADARB2	1712988	rs2291871	10	1713043	C	T	0.297217	0.0183986	0.0170725	0.281179	-0.315151	0.0350876	2.662908e-19	-0.0583802	0.0545609	0.2846192	0.2846192	0.2882671	20	0.874190122073641	0.943291239921403	0.847622791073591	1.04975747783451	105	ENSG00000185736
cg11437063	10	ADARB2	1715848	rs117505845	10	1715851	T	C	0.027833	-0.0595996	0.0508439	0.2411138	-1.38157	0.116485	1.898692e-32	0.0431391	0.0369809	0.2434026	0.05306671	0.5023031	5	0.859757164318571	1.04408311671173	0.971082875173289	1.1225710827286	105	ENSG00000185736
cg11485894	10	ADARB2	1739346	rs11250749	10	1745136	T	C	0.120278	0.0159839	0.0221662	0.4708521	-0.250849	0.0454177	3.329707e-08	-0.0637192	0.0891147	0.4745935	0.4745935	0.606094	5	0.935425000179008	0.938268428318269	0.78790006991076	1.11733413563289	105	ENSG00000185736
cg11726857	10	ADARB2	1745263	rs7097804	10	1745505	C	T	0.184891	0.0192213	0.0189848	0.3113194	-0.281724	0.0382332	1.724668e-13	-0.0682273	0.068021	0.3158448	0.3158448	0.5386637	17	0.884922696699194	0.93404814030416	0.817463962296616	1.06725919263104	105	ENSG00000185736
cg20395881	10	ADARB2	1759215	rs74706128	10	1759696	C	T	0.193837	-0.000667955	0.0204818	0.9739839	-0.294953	0.0424493	3.695626e-12	0.00226462	0.0694417	0.9739842	0.6477732	0.9731039	12	0.997861441318303	1.00226718618865	0.87472903750979	1.1484007840534	105	ENSG00000185736
cg16646662	10	ADARB2	1778529	rs10903553	10	1771854	G	A	0.395626	0.000825315	0.0159464	0.9587235	-0.201951	0.0336759	2.011122e-09	-0.00408671	0.0789646	0.958725	0.958725	0.7667921	11	0.996833147936198	0.995921629235432	0.853118068053806	1.16262909991071	105	ENSG00000185736
cg00467420	10	ADARB2	1779432	rs10903553	10	1771854	G	A	0.395626	0.000825315	0.0159464	0.9587235	-0.196548	0.0330967	2.874865e-09	-0.00419906	0.0811356	0.958725	0.958725	0.7258477	11	0.996833147936198	0.995809743725674	0.849400191202481	1.16745564219281	105	ENSG00000185736
cg06188744	10	PFKP	3108651	rs10903953	10	3114654	T	C	0.240557	-0.00808766	0.0175987	0.645832	0.255398	0.0373274	7.804081e-12	-0.0316669	0.0690623	0.6465739	0.7816	0.8016859	11	0.963359483713188	0.968829245358274	0.846175065134882	1.10926230910841	5214	ENSG00000067057
cg27069691	10	PFKP	3121320	rs11599851	10	3121077	C	T	0.0934394	-0.0300662	0.026842	0.2626636	-0.719374	0.0605991	1.67364e-32	0.0417949	0.0374787	0.26478	0.26478	0.8144632	12	0.868527584618059	1.04268060302688	0.968832682770534	1.12215747802759	5214	ENSG00000067057
cg24754223	10	PFKP	3133556	rs10903959	10	3133648	T	G	0.235586	-0.020401	0.0183284	0.2656735	1.42293	0.0214944	0	-0.0143373	0.0128826	0.2657411	0.4676465	0.7908835	18	0.869648059588702	0.985764989649671	0.96118613874992	1.0109723555552	5214	ENSG00000067057
cg17433678	10	PFKP	3135764	rs2388595	10	3138009	T	C	0.382704	0.0196638	0.0159736	0.2183159	-0.5859	0.032175	4.313741e-74	-0.0335617	0.0273256	0.2193661	0.6711213	0.1856065	20	0.846341425774039	0.966995245784078	0.916567214635815	1.02019774484357	5214	ENSG00000067057
cg20327845	10	PFKP	3138418	rs56882221	10	3138477	T	G	0.383698	0.0186084	0.0159815	0.2442736	0.459003	0.0330302	6.655224e-44	0.0405409	0.0349398	0.2459245	0.4179216	0.5687116	12	0.860796646668078	1.04137390102407	0.972445634383229	1.11518789677318	5214	ENSG00000067057
cg26644674	10	PFKP	3138505	rs7074733	10	3138265	C	T	0.251491	-0.0163219	0.0182649	0.3715247	-0.268318	0.0385846	3.550144e-12	0.0608305	0.0686316	0.3754382	0.3754382	0.8666335	10	0.904979282136078	1.06271876808905	0.928962008549201	1.21573451837121	5214	ENSG00000067057
cg04188920	10	PFKP	3138534	rs7076989	10	3137472	G	A	0.349901	0.00167124	0.0165886	0.9197519	0.207933	0.0357729	6.151983e-09	0.00803741	0.0797907	0.9197639	0.9197639	0.2756925	8	0.992566235995172	1.00806979668998	0.862127280522518	1.17871773455848	5214	ENSG00000067057
cg06902558	10	PFKP	3141803	rs2388594	10	3137445	A	G	0.382704	0.0176439	0.0160002	0.2701444	-0.666459	0.0313847	4.522417e-100	-0.0264741	0.0240401	0.2707896	0.2107624	0.1358919	20	0.87227345645814	0.973873266826507	0.929050022579049	1.02085906763824	5214	ENSG00000067057
cg20133200	10	PFKP	3141887	rs2388595	10	3138009	T	C	0.382704	0.0196638	0.0159736	0.2183159	-0.60346	0.032058	4.803426e-79	-0.0325851	0.0265266	0.2192988	0.2860975	0.1360053	20	0.846341425774039	0.96794007462594	0.918900680423003	1.01959657667854	5214	ENSG00000067057
cg10710457	10	PFKP	3143236	rs56882221	10	3138477	T	G	0.383698	0.0186084	0.0159815	0.2442736	0.190408	0.032637	5.407633e-09	0.0977291	0.0855883	0.2535155	0.2535155	0.2666323	6	0.863629532501412	1.10266403295783	0.932371472558684	1.30405960002417	5214	ENSG00000067057
cg15228268	10	PFKP	3146741	rs4881081	10	3147501	T	C	0.343936	0.0168239	0.016398	0.3049045	0.717179	0.0312921	3.016823e-116	0.0234585	0.0228875	0.3053886	0.7059648	0.7015424	20	0.883223991850133	1.02373581482874	0.978826376483839	1.07070573877242	5214	ENSG00000067057
cg14006650	10	PFKP	3147474	rs2388569	10	3148116	T	C	0.27833	-0.0238781	0.0177722	0.1790892	0.681602	0.0364387	4.469941e-78	-0.0350323	0.0261413	0.1802089	0.1678624	0.731007	20	0.827997160839355	0.965574227706319	0.917347204065859	1.0163366553889	5214	ENSG00000067057
cg24260931	10	PFKP	3148326	rs4271292	10	3147456	T	C	0.276342	-0.0243633	0.0178388	0.1720182	0.539759	0.0371471	7.785547e-48	-0.0451373	0.0331952	0.1739077	0.4744657	0.6950997	20	0.823556384700315	0.955866232389325	0.895655083115701	1.02012512567199	5214	ENSG00000067057
cg13791224	10	PFKP	3148613	rs9804219	10	3154799	G	A	0.452286	-0.00667233	0.0157417	0.6716655	-0.292733	0.0336145	3.077964e-18	0.0227932	0.0538385	0.672031	0.1968265	0.1116682	20	0.964437654980045	1.02305494990596	0.920599436223808	1.13691296056002	5214	ENSG00000067057
cg11218432	10	PFKP	3150898	rs11251721	10	3150898	T	C	0.201789	0.0179204	0.0202135	0.375318	-1.34129	0.030141	0	-0.0133606	0.0150732	0.3754127	0.4091933	0.8204535	20	0.904979282136078	0.986728256649926	0.958003284998435	1.01631452388286	5214	ENSG00000067057
cg23614816	10	PFKP	3150966	rs1132173	10	3150973	T	C	0.332008	-0.00712536	0.0168056	0.6715751	-1.05271	0.02854	7.909651e-298	0.00676858	0.0159652	0.6715955	0.6695642	0.1254642	20	0.964437654980045	1.00679153860743	0.975775038965329	1.0387939450535	5214	ENSG00000067057
cg09139549	10	PFKP	3151710	rs78296009	10	3151704	A	C	0.0159046	0.0862161	0.0690961	0.212115	-1.07202	0.153448	2.823876e-12	-0.0804236	0.0654738	0.219322	0.219322	NA	NA	0.846341425774039	0.922725397111209	0.811596285340036	1.04907103920186	5214	ENSG00000067057
cg00059240	10	PFKP	3155604	rs2388594	10	3137445	A	G	0.382704	0.0176439	0.0160002	0.2701444	0.204666	0.032529	3.138221e-10	0.0862084	0.0793689	0.2774021	0.2774021	0.1204908	7	0.873115010689606	1.09003346761104	0.932995740057487	1.27350309277826	5214	ENSG00000067057
cg05394294	10	PFKP	3160926	rs2388553	10	3195683	C	T	0.388668	0.00432267	0.0160432	0.7875916	0.200698	0.033718	2.644503e-09	0.0215381	0.0800187	0.7878037	0.7878037	0.9491495	20	0.977516839805114	1.02177171909828	0.873455100989883	1.19527316832414	5214	ENSG00000067057
cg14068301	10	PFKP	3161106	rs3829915	10	3161148	C	G	0.349901	0.0122879	0.0171052	0.4725278	0.244292	0.0353361	4.731717e-12	0.0503	0.0703964	0.4749026	0.4749026	0.9670373	12	0.935490613682735	1.05158652501687	0.916056766561037	1.2071677869358	5214	ENSG00000067057
cg05167655	10	PFKP	3162507	rs9423460	10	3160552	T	C	0.185885	0.0176438	0.0208576	0.397599	-0.441335	0.0419326	6.634365e-26	-0.0399782	0.0474126	0.3991177	0.3991177	0.1616466	20	0.914146384608448	0.960810384590401	0.875546605205246	1.0543774479262	5214	ENSG00000067057
cg23840010	10	PFKP	3164660	rs9423467	10	3163585	T	C	0.126243	0.0281187	0.0260912	0.281164	-0.324247	0.0527459	7.87923e-10	-0.08672	0.0816943	0.2884541	0.4762804	0.7362845	20	0.876691773989876	0.916933801157026	0.781265039153755	1.07616180626099	5214	ENSG00000067057
cg16397968	10	PFKP	3164740	rs7896260	10	3165149	C	T	0.293241	0.0119091	0.0180114	0.5084854	-1.4325	0.0210001	0	-0.00831353	0.012574	0.5085053	0.8039421	0.8422159	20	0.944226861927751	0.991720931824601	0.967578645541931	1.01646559806847	5214	ENSG00000067057
cg26769838	10	PFKP	3164844	rs7896260	10	3165149	C	T	0.293241	0.0119091	0.0180114	0.5084854	-0.552558	0.036756	4.454997e-51	-0.0215527	0.0326279	0.508895	0.7845399	0.9797571	20	0.944226861927751	0.978677899784769	0.918050036367579	1.04330961667064	5214	ENSG00000067057
cg26616526	10	PFKP	3165100	rs7896260	10	3165149	C	T	0.293241	0.0119091	0.0180114	0.5084854	0.290412	0.0372823	6.72453e-15	0.0410075	0.0622431	0.5100058	0.5100058	0.8537276	20	0.944226861927751	1.04185991946557	0.922203857763899	1.17704136959565	5214	ENSG00000067057
cg16324184	10	PFKP	3165537	rs113999704	10	3213015	C	T	0.00695825	-0.0349177	0.073049	0.6326475	-4.3077	0.135983	3.106009e-220	0.00810588	0.0169597	0.6326862	0.5914705	NA	NA	0.961550269376107	1.008138821592	0.975178125353799	1.04221357839847	5214	ENSG00000067057
cg19910231	10	PFKP	3167371	rs7910054	10	3169139	G	A	0.432406	-0.00330233	0.0155655	0.8319845	-0.269378	0.032195	5.906471e-17	0.0122591	0.0578016	0.8320377	0.8320377	0.3432665	20	0.983079093143798	1.01233455077069	0.903904074951073	1.13377212370633	5214	ENSG00000067057
cg23003961	10	PFKP	3168119	rs7080240	10	3169803	T	C	0.429423	-0.00446154	0.0155605	0.7743251	-0.18539	0.0323446	9.942433e-09	0.0240657	0.0840389	0.7745993	0.7745993	0.579178	20	0.975159078918177	1.02435761597522	0.868792863534493	1.2077775606231	5214	ENSG00000067057
cg25978025	10	PFKP	3168353	rs11251748	10	3211208	C	G	0.256461	-0.018236	0.016915	0.2809908	-0.204029	0.0345059	3.361953e-09	0.0893794	0.0842716	0.2888668	0.2888668	0.3649522	20	0.876888070636597	1.09349544980869	0.927008136700603	1.28988328301858	5214	ENSG00000067057
cg16963373	10	PFKP	3168776	rs7918368	10	3168106	A	G	0.424453	-0.00329454	0.015582	0.8325499	-0.381388	0.032551	1.047644e-31	0.00863829	0.0408627	0.8325767	0.8325767	0.2294607	20	0.983093172769643	1.00867570769108	0.931040406002218	1.0927846704901	5214	ENSG00000067057
cg18166150	10	PFKP	3169037	rs11251738	10	3170372	A	G	0.426441	-0.00392867	0.0155768	0.8008765	-0.330269	0.0327679	6.839141e-24	0.0118954	0.0471788	0.8009375	0.8009375	0.2640397	20	0.979034095023837	1.01196643164109	0.922585662776777	1.11000647428897	5214	ENSG00000067057
cg15087907	10	PFKP	3169259	rs11251737	10	3170371	T	C	0.426441	-0.00391805	0.0155769	0.8014048	-0.515474	0.0314021	1.486887e-60	0.00760086	0.0302221	0.8014276	0.8464034	0.2504975	20	0.979034095023837	1.00762981986316	0.949675951747728	1.06912031626044	5214	ENSG00000067057
cg22667358	10	PFKP	3171146	rs11251733	10	3166051	T	C	0.426441	0.00150253	0.0156314	0.9234232	-0.225742	0.032046	1.863905e-12	-0.00665596	0.069251	0.9234303	0.9234303	0.3321972	20	0.992705026881249	0.993366141838257	0.867284754120317	1.1377765919009	5214	ENSG00000067057
cg22778843	10	PFKP	3171829	rs7080240	10	3169803	T	C	0.429423	-0.00446154	0.0155605	0.7743251	-0.271522	0.0322049	3.424985e-17	0.0164316	0.0573416	0.7744519	0.635154	0.3984976	20	0.975159078918177	1.01656734120183	0.908502230502798	1.13748665055696	5214	ENSG00000067057
cg27520104	10	PFKP	3172590	rs2306311	10	3176389	T	C	0.293241	-0.015302	0.0165215	0.3543488	-0.666418	0.0337318	7.065554e-87	0.0229615	0.0248187	0.354877	0.2837606	0.5939144	20	0.8963772673933	1.0232271445438	0.974643854646431	1.07423217654318	5214	ENSG00000067057
cg18498565	10	PFKP	3173604	rs4880592	10	3173581	G	A	0.39662	0.0166229	0.0161023	0.3019172	-1.11142	0.0256345	0	-0.0149565	0.0144922	0.3020542	0.836661	0.9620309	20	0.88237374149363	0.985154792904488	0.957565443461796	1.01353904593092	5214	ENSG00000067057
cg06995503	10	PFKP	3178915	rs541	10	3178915	T	C	0.260437	-0.0190707	0.016819	0.2568456	-1.44505	0.0155958	0	0.0131973	0.0116399	0.2568812	0.428477	0.8653739	20	0.864880007183278	1.01328476872376	0.990429190540673	1.03666777224838	5214	ENSG00000067057
cg09001761	10	IL2RA	6053793	rs12722602	10	6053866	T	C	0.109344	0.0556464	0.0254306	0.02865744	1.20979	0.0511134	7.556445e-124	0.0459966	0.0211102	0.02934092	0.01551765	0.05619388	20	0.608347357626374	1.04707085090999	1.00463129946983	1.09130321482513	3559	ENSG00000134460
cg09115275	10	IL2RA	6093271	rs12722547	10	6072093	C	G	0.00795229	0.0883776	0.0599551	0.1404646	1.09375	0.123503	8.288876e-19	0.080802	0.05557	0.14593	0.14593	0.6091178	17	0.796588846499711	1.08415621238368	0.972276354113446	1.20891008803961	3559	ENSG00000134460
cg26316423	10	IL2RA	6104137	rs11256464	10	6082558	T	C	0.142147	0.0351273	0.0271037	0.194964	-0.351028	0.057672	1.153099e-09	-0.10007	0.0789433	0.2049354	0.2049354	0.6189225	9	0.841117523982149	0.904774081633497	0.775072374141467	1.0561802563309	3559	ENSG00000134460
cg16949914	10	IL2RA	6104515	rs12722497	10	6095928	A	C	0.144135	0.0296982	0.0279163	0.2874057	-0.505996	0.0577225	1.851233e-18	-0.0586926	0.0555758	0.2909309	0.4822252	0.1999764	20	0.877630251852359	0.942996601762928	0.845674142436142	1.05151919198425	3559	ENSG00000134460
cg11127249	10	IL2RA	6104630	rs12722497	10	6095928	A	C	0.144135	0.0296982	0.0279163	0.2874057	-0.354064	0.05777	8.851305e-10	-0.0838781	0.0800243	0.2945662	0.3504595	0.2743575	20	0.879139608156718	0.919543341596715	0.78605719030312	1.07569775775321	3559	ENSG00000134460
cg26105232	10	IL2RA	6105656	rs2182410	10	6122669	T	C	0.345924	-0.0341283	0.0159882	0.03279427	0.197331	0.0325558	1.349938e-09	-0.172949	0.0858995	0.04407358	0.04407358	0.7252059	20	0.65627256631756	0.841180513956898	0.710837078215368	0.995424519549906	3559	ENSG00000134460
cg18989491	10	PFKFB3	6185502	rs4750005	10	6169685	C	T	0.470179	-0.0244191	0.0157494	0.1210268	0.50747	0.031499	2.146937e-58	-0.0481193	0.0311785	0.1227465	0.04723265	0.08530502	20	0.774133883941675	0.95302008499917	0.896524946299551	1.0130753038838	5209	ENSG00000170525
cg22692545	10	PFKFB3	6185933	rs10905862	10	6169307	T	C	0.373757	-0.0120512	0.0160669	0.4532163	-0.296369	0.0333662	6.54908e-19	0.0406629	0.0544055	0.4548199	0.1689363	0.04210908	20	0.929126453514199	1.04150095639022	0.936157188661642	1.15869883316549	5209	ENSG00000170525
cg26870438	10	PFKFB3	6186015	rs4750005	10	6169685	C	T	0.470179	-0.0244191	0.0157494	0.1210268	0.244231	0.0324294	5.029538e-14	-0.0999837	0.0658381	0.128856	0.128856	0.03164846	20	0.781299234918889	0.904852167006077	0.795307556196344	1.02948530761031	5209	ENSG00000170525
cg18262201	10	PFKFB3	6187854	rs592866	10	6205922	A	T	0.246521	0.00516724	0.0188114	0.783557	-0.697177	0.0374112	1.656065e-77	-0.00741167	0.0269852	0.7835799	0.1904626	0.3683547	20	0.977045975213837	0.99261572869428	0.941479540377468	1.04652936425602	5209	ENSG00000170525
cg01456517	10	PFKFB3	6205229	rs3763699	10	6212428	G	C	0.144135	0.00677047	0.0230025	0.768501	0.423803	0.0469634	1.811459e-19	0.0159755	0.0543052	0.7686205	0.7686205	0.5622667	7	0.974006532017653	1.01610379055827	0.913508414437136	1.13022156870119	5209	ENSG00000170525
cg24171294	10	PFKFB3	6205688	rs7923054	10	6211087	A	T	0.143141	0.00687543	0.0229858	0.7648512	0.679178	0.0435414	7.460098e-55	0.0101232	0.0338498	0.7648932	0.7648932	0.2190814	16	0.973537513650292	1.01017461293046	0.945328863806225	1.07946851902998	5209	ENSG00000170525
cg05988988	10	PFKFB3	6205876	rs630204	10	6210655	A	G	0.241551	0.0129283	0.0188649	0.4931485	-0.346822	0.0381984	1.090732e-19	-0.0372765	0.0545483	0.4943756	0.4943756	0.4954708	13	0.940182772008178	0.963409715731839	0.865722233851198	1.07212018367318	5209	ENSG00000170525
cg07641567	10	PFKFB3	6206210	rs11598511	10	6203152	T	G	0.229622	0.00734732	0.0193314	0.7038921	0.263003	0.0387873	1.196416e-11	0.0279363	0.0736181	0.7043343	0.7043343	0.3886085	4	0.966372197821811	1.02833017770274	0.890159004029634	1.18794838853188	5209	ENSG00000170525
cg14999931	10	PFKFB3	6212377	rs2387015	10	6215257	T	C	0.150099	0.00112573	0.0224809	0.9600627	-0.437149	0.0445527	1.000069e-22	-0.00257516	0.0514268	0.9600632	0.9600632	0.363348	15	0.996997998754952	0.997428152880171	0.901791726018586	1.103206972801	5209	ENSG00000170525
cg05014727	10	PFKFB3	6214016	rs630204	10	6210655	A	G	0.241551	0.0129283	0.0188649	0.4931485	-0.571166	0.0382046	1.553058e-50	-0.0226349	0.0330635	0.4936021	0.3925534	0.4183983	19	0.940082163878875	0.977619347447602	0.916274432847853	1.04307132693135	5209	ENSG00000170525
cg08994060	10	PFKFB3	6214026	rs592866	10	6205922	A	T	0.246521	0.00516724	0.0188114	0.783557	-0.684492	0.0374959	1.884292e-74	-0.00754901	0.0274854	0.7835809	0.6533207	0.2525256	20	0.977045975213837	0.992479412211169	0.940427806455669	1.04741201493754	5209	ENSG00000170525
cg26262157	10	PFKFB3	6214079	rs592866	10	6205922	A	T	0.246521	0.00516724	0.0188114	0.783557	-0.693081	0.0374264	1.463756e-76	-0.00745546	0.0271447	0.7835802	0.7372319	0.2096883	20	0.977045975213837	0.992572263003209	0.941144047444551	1.04681074056451	5209	ENSG00000170525
cg03555710	10	PFKFB3	6220879	rs77782465	10	6220919	G	C	0.170974	0.00572972	0.0208833	0.7838014	0.330927	0.045154	2.321123e-13	0.0173141	0.0631496	0.783949	0.783949	0.3751518	9	0.977209734658437	1.01746485785141	0.89901180260843	1.15152519016871	5209	ENSG00000170525
cg12664173	10	PFKFB3	6220910	rs584797	10	6220496	A	G	0.181909	0.0133099	0.0206584	0.5193906	0.302701	0.043988	5.925593e-12	0.0439705	0.0685455	0.5212111	0.03195419	0.1044454	12	0.946870787042029	1.04495152836367	0.913585163329919	1.19520734405277	5209	ENSG00000170525
cg22224625	10	PFKFB3	6244514	rs11257229	10	6244334	C	G	0.289264	-0.01462	0.0185412	0.430396	-0.25617	0.039342	7.446633e-11	0.0570714	0.0729072	0.4337473	0.4337473	0.6115106	7	0.924490302597193	1.05873140111892	0.917753253067182	1.22136552060053	5209	ENSG00000170525
cg24283621	10	PFKFB3	6246090	rs2794981	10	6257562	T	C	0.263419	0.0290919	0.0177464	0.1011481	0.223592	0.0363125	7.393409e-10	0.130112	0.0821344	0.1131637	0.1131637	0.6208583	5	0.763049579540393	1.13895593924655	0.969600232381235	1.33789224488856	5209	ENSG00000170525
cg01467100	10	PFKFB3	6246406	rs3793715	10	6246162	T	G	0.335984	-0.0186962	0.0171202	0.2748089	-0.7497	0.0335737	1.889193e-110	0.0249382	0.0228634	0.2753823	0.2625308	0.63619	12	0.872879898094465	1.0252517580079	0.980322123380118	1.07224058524151	5209	ENSG00000170525
cg27545615	10	PFKFB3	6249748	rs56222692	10	6246424	T	C	0.234592	-0.000658345	0.0181302	0.9710335	0.234887	0.039105	1.894781e-09	-0.00280281	0.0771883	0.9710341	0.9710341	0.1884031	5	0.997861441318303	0.997201114204825	0.85719326019096	1.16007685588874	5209	ENSG00000170525
cg07102808	10	PFKFB3	6274966	rs1539232	10	6275145	T	C	0.414513	-0.00015266	0.0159585	0.9923675	0.220885	0.0321388	6.292313e-12	-0.000691127	0.0722479	0.9923675	0.9538876	0.7947969	15	0.999717466298064	0.999309111773254	0.867363601693952	1.1513265012767	5209	ENSG00000170525
cg07206497	10	USP6NL	11518114	rs4747915	10	11518095	A	T	0.322068	0.00189468	0.016478	0.9084591	-0.272579	0.0336848	5.867387e-16	-0.00695094	0.0604583	0.9084683	0.951428	0.1375975	20	0.991080429426339	0.993073161907472	0.882100566941215	1.11800665577242	9712	ENSG00000148429
cg10853431	10	USP6NL	11574300	rs12250042	10	11574424	T	G	0.487078	-0.0233666	0.0157813	0.1386996	0.347947	0.0329151	4.059617e-26	-0.0671556	0.0457982	0.1425564	0.1425564	0.3929148	20	0.794540085382733	0.935049696284035	0.854772376333903	1.02286638961216	9712	ENSG00000148429
cg06528737	10	USP6NL	11574303	rs12250042	10	11574424	T	G	0.487078	-0.0233666	0.0157813	0.1386996	0.343347	0.0326435	7.129802e-26	-0.0680553	0.0464163	0.1425952	0.1425952	0.1572218	20	0.794579294776812	0.934208810401525	0.852969704955351	1.02318534452231	9712	ENSG00000148429
cg18766900	10	USP6NL	11574616	rs12250042	10	11574424	T	G	0.487078	-0.0233666	0.0157813	0.1386996	0.503935	0.0323348	9.219723e-55	-0.0463683	0.0314571	0.1404779	0.07899695	0.2415673	20	0.794037411820594	0.954690285001369	0.897605859743749	1.01540506936552	9712	ENSG00000148429
cg14364212	10	ITGA8	15760690	rs1341099	10	15751823	T	C	0.183897	0.00703558	0.0213585	0.7418502	0.379941	0.0462135	2.010837e-16	0.0185175	0.0562604	0.7420498	0.7420498	0.07692519	20	0.970401463649863	1.0186900120888	0.912330573172971	1.1374488274797	8516	ENSG00000077943
cg16902509	10	ITGA8	15761312	rs1341099	10	15751823	T	C	0.183897	0.00703558	0.0213585	0.7418502	0.326397	0.0455983	8.18045e-13	0.0215553	0.0655064	0.7421134	0.7421134	0.08952116	20	0.970401463649863	1.02178929372299	0.898671925336139	1.16177364768173	8516	ENSG00000077943
cg00939682	10	CUBN	16933505	rs2669149	10	16934170	C	T	0.400596	0.0213001	0.0159788	0.1825244	0.615395	0.0310293	1.55423e-87	0.0346121	0.0260237	0.1835111	0.6239671	0.8332638	20	0.830288246057127	1.0352180698175	0.983739303990851	1.08939070313554	8029	ENSG00000107611
cg24571822	10	CUBN	17009592	rs1707278	10	17009642	C	G	0.38171	-0.0161692	0.0163424	0.3224666	0.457946	0.0338103	8.533323e-42	-0.0353081	0.0357814	0.3237541	0.6064255	0.8772919	20	0.887509045002076	0.965307959054453	0.899928787309552	1.03543688006655	8029	ENSG00000107611
cg12126991	10	RASSF4	45455245	rs12777031	10	45452000	A	T	0.167992	0.0201371	0.0220932	0.3620523	-0.32995	0.0447165	1.598346e-13	-0.0610307	0.0674681	0.3656847	0.3656847	0.05150156	7	0.901802809807434	0.940794356945902	0.82426089750626	1.07380323965269	83937	ENSG00000107551
cg17324128	10	RASSF4	45455500	rs12777031	10	45452000	A	T	0.167992	0.0201371	0.0220932	0.3620523	-0.297587	0.0459535	9.429962e-11	-0.067668	0.074973	0.3667566	0.3667566	0.2995686	7	0.901877866562442	0.934570699549103	0.806851953866111	1.08250638580053	83937	ENSG00000107551
cg01484915	10	RASSF4	45458834	rs10900147	10	45459102	T	C	0.475149	-0.006562	0.0156729	0.6754467	-0.576372	0.031244	5.467897e-76	0.011385	0.0271993	0.6755255	0.1981262	0.409289	20	0.964437654980045	1.01145005576472	0.958941096287719	1.06683426048465	83937	ENSG00000107551
cg11753018	10	RASSF4	45469396	rs968565	10	45470188	T	C	0.300199	0.0262495	0.0168333	0.1189066	0.748763	0.0329696	3.512152e-114	0.0350571	0.0225344	0.1197756	0.1529523	0.5118508	20	0.770665088627298	1.0356788443733	0.990931049265081	1.08244733019308	83937	ENSG00000107551
cg11770664	10	RASSF4	45470023	rs2274886	10	45467204	C	T	0.0437376	0.0195125	0.0356336	0.5839754	0.667419	0.0755261	9.839042e-19	0.0292358	0.0534926	0.5846956	0.5846956	0.115821	17	0.9578196348847	1.02966736141561	0.927178017235551	1.14348577668578	83937	ENSG00000107551
cg02737384	10	RASSF4	45470199	rs968565	10	45470188	T	C	0.300199	0.0262495	0.0168333	0.1189066	1.0352	0.0293371	9.507872e-273	0.0253569	0.0162768	0.1192667	0.1870555	0.3873525	20	0.770044719357045	1.02568112079981	0.993475747957838	1.05893049098346	83937	ENSG00000107551
cg27139956	10	RASSF4	45470290	rs968565	10	45470188	T	C	0.300199	0.0262495	0.0168333	0.1189066	0.750706	0.0331926	2.968845e-113	0.0349664	0.0224765	0.1197828	0.2322535	0.2565058	20	0.770665088627298	1.03558491256199	0.990953626895311	1.08222633433009	83937	ENSG00000107551
cg14889070	10	RASSF4	45477550	rs914702	10	45477526	C	G	0.178926	0.0398014	0.0200971	0.04765244	-0.880399	0.038949	3.969844e-113	-0.0452084	0.0229147	0.04850731	0.3530935	0.4126095	20	0.669745848077646	0.955798272716197	0.913820412558026	0.999704455681829	83937	ENSG00000107551
cg20626045	10	RASSF4	45477672	rs12413425	10	45551814	G	T	0.0129225	0.0141214	0.0681141	0.8357601	-1.06901	0.124868	1.117653e-17	-0.0132098	0.0637358	0.8358076	0.2480473	0.32796	12	0.983248125517892	0.986877066491009	0.870983742178645	1.11819118681797	83937	ENSG00000107551
cg11422156	10	RASSF4	45477807	rs11511618	10	45854778	A	G	0.157058	0.0375154	0.0197285	0.05722556	0.220727	0.0396893	2.676534e-08	0.169963	0.0944601	0.07196987	0.07196987	0.2087421	11	0.720486634182038	1.1852609958522	0.984935821273805	1.4263301201409	83937	ENSG00000107551
cg09625781	10	RASSF4	45488298	rs41306544	10	45479125	T	C	0.0447316	0.0174926	0.0333652	0.600086	-0.973288	0.0713298	2.165029e-42	-0.0179727	0.0343062	0.6003549	0.6003549	0.1068811	20	0.959939043068307	0.982187845720485	0.918316798030269	1.05050127183805	83937	ENSG00000107551
cg05241265	10	MAPK8	49614052	rs7075976	10	49614277	G	A	0.395626	0.0269461	0.0157286	0.08667736	-0.382234	0.0330661	6.594397e-31	-0.0704964	0.0415986	0.09013595	0.09013595	0.03565393	20	0.747204150035048	0.931931094471702	0.858962806962397	1.01109798678541	5599	ENSG00000107643
cg17413149	10	OGDHL	50942972	rs1258177	10	50957307	C	A	0.342942	0.0139253	0.0165165	0.3991644	-0.292195	0.0333342	1.857707e-18	-0.0476576	0.0567865	0.4013339	0.4013339	0.5489039	20	0.9147875023766	0.953460195964212	0.853031213112424	1.0657128734729	55753	ENSG00000197444
cg05497289	10	OGDHL	50944500	rs75100229	10	50942558	A	G	0.0467197	-0.0239896	0.0398656	0.5473326	0.574761	0.0848116	1.22766e-11	-0.0417384	0.0696332	0.5489038	0.5489038	0.6497186	16	0.953340570807584	0.959120653719859	0.83675875821663	1.09937591851755	55753	ENSG00000197444
cg23341612	10	HKDC1	70979777	rs10998648	10	70977395	A	C	0.341948	0.0316825	0.0169062	0.06092813	0.30459	0.0336954	1.573707e-19	0.104017	0.056685	0.06650595	0.06650595	0.1506837	20	0.710625951599806	1.10961931828365	0.99293944367894	1.24001019331688	80201	ENSG00000156510
cg11639651	10	HKDC1	70979811	rs9663238	10	70983629	A	G	0.336978	0.0304047	0.0169875	0.0734816	0.198427	0.0335707	3.406092e-09	0.153229	0.0894498	0.08671006	0.08671006	0.2303714	17	0.744337997750643	1.16559186892065	0.978149646374205	1.38895353070974	80201	ENSG00000156510
cg05532178	10	HKDC1	70979827	rs9645500	10	70986723	T	G	0.335984	0.0283602	0.0169764	0.09480739	0.258242	0.0346208	8.707023e-14	0.10982	0.0673667	0.1030629	0.1030629	0.6460321	19	0.756725700856766	1.11607715848881	0.978026286007721	1.2736142591679	80201	ENSG00000156510
cg11762346	10	HKDC1	70980112	rs9663238	10	70983629	A	G	0.336978	0.0304047	0.0169875	0.0734816	0.229365	0.0338063	1.163306e-11	0.13256	0.0765969	0.08351929	0.08351929	0.1356444	20	0.741728113708556	1.14174751888521	0.982583527092364	1.32669372214908	80201	ENSG00000156510
cg27074971	10	HK1	71072149	rs79753049	10	71079673	C	A	0.00994036	-0.0670846	0.0731784	0.3592858	2.29096	0.169037	7.601861e-42	-0.0292823	0.0320152	0.3603823	0.3603823	0.8673348	4	0.899558874430207	0.971142272302731	0.912075878736313	1.0340338288082	3098	ENSG00000156515
cg09273059	10	HK1	71077221	rs2305199	10	71124843	T	C	0.32505	0.0054562	0.0169946	0.7481688	-0.576583	0.0336173	6.140582e-66	-0.009463	0.0294799	0.7482114	0.9311008	0.8124515	20	0.971179418110498	0.990581633285287	0.934967411791299	1.04950392904302	3098	ENSG00000156515
cg23177739	10	HK1	71087364	rs7067730	10	71115488	T	C	0.319085	0.00838502	0.0170365	0.6225923	-0.471844	0.0339163	5.354843e-44	-0.0177708	0.0361288	0.6228098	0.8671387	0.5872905	17	0.961372003303744	0.982386169466644	0.915226916754177	1.05447356091971	3098	ENSG00000156515
cg24699895	10	HK1	71094286	rs2305199	10	71124843	T	C	0.32505	0.0054562	0.0169946	0.7481688	-0.436455	0.0342941	4.195099e-37	-0.0125012	0.0389502	0.7482461	0.9307608	0.8147779	17	0.971179418110498	0.987576615401232	0.914988673931652	1.06592310820255	3098	ENSG00000156515
cg22679940	10	HK1	71097650	rs79717056	10	71097591	G	C	0.0347913	-0.0405637	0.0386372	0.2937819	0.667027	0.0721757	2.425729e-20	-0.0608127	0.058297	0.2968779	0.5117537	0.3682948	19	0.880648234206036	0.940999472472497	0.839394214944509	1.05490363339239	3098	ENSG00000156515
cg15358372	10	HK1	71108752	rs149310859	10	71111092	T	C	0.130219	-0.0137559	0.0256786	0.5921693	0.421628	0.0507926	1.032658e-16	-0.0326257	0.0610302	0.5929382	0.5929382	0.5075222	18	0.958922607476613	0.967900777056656	0.858777947138636	1.09088958018579	3098	ENSG00000156515
cg00542261	10	HK1	71121415	rs141792676	10	71083734	C	T	0.0119284	-0.0260309	0.0767164	0.7343737	-1.53752	0.196708	5.442501e-15	0.0169304	0.0499432	0.7346142	0.7346142	0.2128695	3	0.969550472959795	1.01707453147436	0.92223217354585	1.12167047761575	3098	ENSG00000156515
cg00634698	10	HK1	71123842	rs7921170	10	71132249	T	C	0.0606362	0.0130958	0.0345505	0.7046629	-0.604421	0.0734346	1.860582e-16	-0.0216667	0.0572235	0.7049609	0.7049609	0.6497111	10	0.966372197821811	0.978566336863401	0.874743341195958	1.09471204928868	3098	ENSG00000156515
cg20372666	10	HK1	71149910	rs2305199	10	71124843	T	C	0.32505	0.0054562	0.0169946	0.7481688	-0.321307	0.0350573	4.945713e-20	-0.0169812	0.0529245	0.7483179	0.8537099	0.7680621	18	0.971179418110498	0.983162167909923	0.886288092850234	1.09062488394807	3098	ENSG00000156515
cg04402744	10	SLC29A3	73078816	rs3781313	10	73094529	C	T	0.451292	0.0156303	0.0156861	0.3190351	-0.193589	0.0314968	7.930248e-10	-0.0807394	0.0820856	0.3253119	0.3253119	0.6726934	19	0.888307147341217	0.922434046437494	0.785348919903465	1.08344781340202	55315	ENSG00000198246
cg23634459	10	SLC29A3	73078858	rs12412201	10	73073252	C	A	0.483101	0.0138138	0.0156454	0.3772739	-0.414612	0.0311267	1.767497e-40	-0.0333174	0.0378178	0.3783194	0.3783194	0.7055306	20	0.906338005037902	0.967231511581315	0.898130149997199	1.04164947251664	55315	ENSG00000198246
cg06702884	10	SLC29A3	73096492	rs7090745	10	73096511	A	G	0.279324	0.00963929	0.0172401	0.5760796	0.75794	0.0331282	7.514877e-116	0.0127177	0.0227528	0.5761935	0.4281353	0.6543646	20	0.957002770386763	1.01279891386599	0.968624952438598	1.05898742061691	55315	ENSG00000198246
cg11480762	10	SLC29A3	73103395	rs182791169	10	73124760	T	C	0.0149105	-0.0507706	0.0652577	0.436568	1.19034	0.115486	6.532815e-25	-0.0426521	0.0549786	0.4378701	0.6453864	0.6537176	9	0.925524670606497	0.958244705416478	0.860355024271949	1.06727210227631	55315	ENSG00000198246
cg17434453	10	SLC29A3	73111008	rs946875	10	73106127	A	G	0.22664	-0.00485927	0.0181751	0.789193	0.495669	0.0371171	1.119942e-40	-0.00980346	0.0366752	0.7892343	0.7892343	0.8428905	20	0.977738938629073	0.990244437266554	0.921560498343119	1.06404739276516	55315	ENSG00000198246
cg01839993	10	DDIT4	74034644	rs7070702	10	73907630	C	A	0.352883	-0.0033232	0.0158633	0.8340659	-0.187823	0.0324044	6.78198e-09	0.0176932	0.0845137	0.8341726	0.8341726	0.7180453	20	0.983227965228331	1.01785065190166	0.862471087825685	1.2012228168581	54541	ENSG00000168209
cg13584882	10	P4HA1	74836656	rs16930271	10	74808985	T	C	0.0516899	-0.00279691	0.0327091	0.931857	-0.332056	0.0579472	1.002392e-08	0.00842301	0.0985158	0.9318646	0.9318646	0.9633286	14	0.99401760104833	1.00845858335683	0.831380291201225	1.22325333557843	5033	ENSG00000122884
cg03410667	10	ZCCHC24	81145959	rs2093430	10	81149432	T	C	0.154076	-0.012495	0.0208845	0.549646	0.288815	0.044149	6.077597e-11	-0.0432631	0.0726129	0.5513061	0.5513061	0.9221579	14	0.953630791637985	0.957659396731481	0.830618741691664	1.10413054042133	219654	ENSG00000165424
cg25423573	10	ZCCHC24	81158982	rs10824750	10	81160600	G	C	0.258449	0.020974	0.0180037	0.244026	1.33349	0.0224352	0	0.0157286	0.0135037	0.2441165	0.09366581	0.848036	20	0.859909388728863	1.01585294550047	0.989318801481831	1.0430987517232	219654	ENSG00000165424
cg07491858	10	ZCCHC24	81165685	rs116052829	10	81164146	T	C	0.111332	0.00984479	0.0254737	0.6991495	0.412073	0.050212	2.274369e-16	0.0238909	0.0618869	0.6994663	0.8627109	0.9817169	17	0.966036115621287	1.02417857391268	0.90718632134937	1.15625834139739	219654	ENSG00000165424
cg23187802	10	ZCCHC24	81173663	rs10824755	10	81176707	A	G	0.341948	0.00698659	0.0165753	0.6733856	-1.33833	0.0148152	0	-0.00522039	0.0123852	0.6733889	0.8308812	0.9658807	20	0.964437654980045	0.994793212555368	0.97093536141034	1.0192372994931	219654	ENSG00000165424
cg24501831	10	ZCCHC24	81194777	rs10824750	10	81160600	G	C	0.258449	0.020974	0.0180037	0.244026	-0.231197	0.0367938	3.308736e-10	-0.0907192	0.0791988	0.2520177	0.2520177	0.5121823	10	0.863082106765437	0.913274122270958	0.781962222834104	1.06663672240691	219654	ENSG00000165424
cg24000860	10	ZCCHC24	81206436	rs79857895	10	81191671	A	G	0.162028	-0.00709414	0.0210925	0.7366185	-0.233936	0.0428787	4.876372e-08	0.0303252	0.0903349	0.737099	0.737099	0.6336787	11	0.969815732908321	1.03078969226175	0.863526058574119	1.23045202761749	219654	ENSG00000165424
cg08495827	10	ZCCHC24	81206525	rs76304180	10	81209792	A	G	0.134195	0.0137846	0.0242802	0.5702183	-0.331428	0.049651	2.469951e-11	-0.0415916	0.073524	0.5716061	0.3206159	0.5218398	13	0.956038531295565	0.959261462966971	0.830523843938135	1.10795440859381	219654	ENSG00000165424
cg20178924	10	ANKRD1	92680146	rs10881868	10	92716072	A	T	0.39662	-0.0136118	0.0158995	0.3919342	-0.531576	0.0325663	6.785448e-60	0.0256065	0.0299512	0.3925844	0.5549825	0.5775434	20	0.911793927726634	1.02593716276027	0.967443888637846	1.0879670379794	27063	ENSG00000148677
cg01262952	10	ANKRD1	92680914	rs9664170	10	92692047	T	A	0.410537	-0.0189152	0.0159301	0.2350748	-0.793711	0.0302212	5.029018e-152	0.0238313	0.0200909	0.2355529	0.8176481	0.8395231	20	0.854306176257689	1.02411753468867	0.984573364624379	1.0652499473789	27063	ENSG00000148677
cg01220829	10	ANKRD1	92681957	rs10881868	10	92716072	A	T	0.39662	-0.0136118	0.0158995	0.3919342	-0.580135	0.0320461	3.008986e-73	0.0234632	0.0274372	0.392463	0.7042178	0.2965759	20	0.911772419945826	1.02374062639837	0.970141140887599	1.08030143859239	27063	ENSG00000148677
cg13918042	10	LCOR	98596430	rs1172377	10	98546460	G	A	0.101392	0.0151382	0.0265376	0.568377	-0.557367	0.0532143	1.13732e-25	-0.0271602	0.047683	0.5689495	0.8061862	0.9980496	11	0.956037812969466	0.973205321542969	0.886371709213035	1.06854560906559	84458	ENSG00000196233
cg25589001	10	LCOR	98605052	rs4606419	10	98747114	A	C	0.149105	1.65915e-05	0.0215341	0.9993852	0.373578	0.043729	1.307572e-17	4.44124e-05	0.0576428	0.9993852	0.9993852	0.7537141	20	0.999887413209747	1.00004441338625	0.89320829198578	1.11965914078299	84458	ENSG00000196233
cg25603927	10	PGAM1	99185264	rs11812581	10	99173441	A	C	0.238569	0.00877589	0.0178047	0.6220851	-0.405786	0.0363352	5.858432e-29	-0.0216269	0.0439197	0.6224239	0.2671611	0.8881074	20	0.961372003303744	0.978605284578662	0.897888384351714	1.06657834057708	5223	ENSG00000171314
cg07151406	10	PGAM1	99185290	rs7090595	10	99188961	T	C	0.235586	0.00937427	0.0178471	0.5994063	-0.495562	0.0362024	1.186685e-42	-0.0189164	0.0360403	0.5996748	0.257788	0.8234577	20	0.959872913161913	0.981261392266297	0.914337620389644	1.05308356397067	5223	ENSG00000171314
cg07221526	10	PGAM1	99185307	rs11812581	10	99173441	A	C	0.238569	0.00877589	0.0178047	0.6220851	-0.488674	0.0363476	3.317196e-41	-0.0179586	0.0364592	0.6223189	0.2905701	0.8737495	20	0.961372003303744	0.982201694666744	0.914462670095712	1.05495850246709	5223	ENSG00000171314
cg17552801	10	ANKRD2	99332121	rs12221474	10	99332488	C	A	0.272366	-0.0119915	0.0175494	0.4944175	0.330701	0.0357462	2.216822e-20	-0.0362609	0.0532118	0.4955909	0.4955909	0.8515993	20	0.940483787516879	0.964388651658657	0.868874982241487	1.07040194556956	26287	ENSG00000165887
cg13994504	10	ANKRD2	99338056	rs10748700	10	99313438	C	G	0.247515	-0.00774694	0.0180186	0.6672384	0.245339	0.0370158	3.403794e-11	-0.0315764	0.073598	0.6678944	0.6678944	0.5815846	20	0.964115083190522	0.968916928372575	0.838761835429979	1.11926887279711	26287	ENSG00000165887
cg27469738	10	ANKRD2	99338074	rs10748700	10	99313438	C	G	0.247515	-0.00774694	0.0180186	0.6672384	0.285392	0.0369866	1.199455e-14	-0.0271449	0.0632342	0.6677228	0.6677228	0.550055	20	0.964115083190522	0.973220211698298	0.85977553295071	1.10163355917733	26287	ENSG00000165887
cg25604594	10	ANKRD2	99338188	rs7902642	10	99329081	A	G	0.248509	-0.00714945	0.0180645	0.6922721	0.298638	0.0367517	4.442888e-16	-0.0239402	0.0605612	0.6926179	0.6926179	0.5618684	20	0.966036115621287	0.976344093389006	0.86706602473865	1.0993946960186	26287	ENSG00000165887
cg25397029	10	ANKRD2	99338240	rs12221474	10	99332488	C	A	0.272366	-0.0119915	0.0175494	0.4944175	0.289472	0.0362057	1.293522e-15	-0.0414254	0.0608466	0.4959867	0.4959867	0.7985311	20	0.940570132036298	0.959420905471421	0.851560495160654	1.08094313802326	26287	ENSG00000165887
cg22862961	10	ANKRD2	99343450	rs2282373	10	99343081	T	C	0.266402	-0.0195095	0.017713	0.2707127	-0.237678	0.0358041	3.173446e-11	0.0820838	0.0755441	0.2772278	0.2772278	0.7669937	20	0.873022996118264	1.08554677483779	0.936147119409073	1.25878911116512	26287	ENSG00000165887
cg25079847	10	ANKRD2	99343486	rs12774288	10	99295891	A	G	0.274354	-0.00605624	0.0175618	0.7302049	-0.235481	0.0364892	1.093326e-10	0.0257186	0.0746847	0.7305743	0.7305743	0.4977039	20	0.969169860130535	1.02605217676263	0.886332238186949	1.18779733386756	26287	ENSG00000165887
cg13017345	10	MXI1	111966029	rs111777102	10	111965826	T	C	0.0725646	-0.0193488	0.032496	0.5515621	0.498532	0.0673641	1.35622e-13	-0.0388116	0.0653941	0.5528445	0.6712217	0.8136129	20	0.953630791637985	0.961931920049501	0.846213120175611	1.09347515034758	4601	ENSG00000119950
cg05140650	10	MXI1	111966033	rs7901749	10	111983278	T	C	0.0725646	-0.000957666	0.0329691	0.9768268	0.40577	0.0700136	6.808484e-09	-0.00236012	0.0812518	0.9768271	0.9768271	0.6411549	20	0.998228404773842	0.997642662893456	0.850769837680437	1.16987090837486	4601	ENSG00000119950
cg07262395	10	MXI1	111966094	rs113927900	10	111984453	T	C	0.0675944	5.71108e-05	0.0331674	0.9986261	0.388115	0.0698543	2.759341e-08	0.000147149	0.0854578	0.9986261	0.9986261	0.688621	15	0.999887413209747	1.00014715982695	0.845903375716323	1.18251607692527	4601	ENSG00000119950
cg23729997	10	LHPP	126150123	rs2807045	10	126153362	G	A	0.303181	0.0111268	0.0174351	0.523354	-0.960078	0.0315203	9.103358e-204	-0.0115895	0.0181641	0.5234451	0.3412522	0.5822729	10	0.947575857349516	0.988477399561559	0.953905054568258	1.02430274875335	64077	ENSG00000107902
cg10248981	10	LHPP	126157948	rs11245102	10	126166151	A	G	0.191849	-0.00254381	0.0200077	0.8988284	-0.479359	0.0412785	3.547898e-31	0.0053067	0.041741	0.8988344	0.4134983	0.7451647	18	0.989328779341831	1.00532080547258	0.926347671146165	1.09102656960916	64077	ENSG00000107902
cg22980293	10	LHPP	126158010	rs11245102	10	126166151	A	G	0.191849	-0.00254381	0.0200077	0.8988284	-0.78267	0.0397479	2.584773e-86	0.00325017	0.0255639	0.8988305	0.7777495	0.715247	20	0.989328779341831	1.00325545752942	0.954225679680647	1.05480447078244	64077	ENSG00000107902
cg12141457	10	LHPP	126182012	rs60015709	10	126182297	A	G	0.0626243	-0.0330375	0.034062	0.3320851	-2.36642	0.0467823	0	0.013961	0.0143965	0.332174	0.3108369	0.3352608	20	0.890416724420489	1.01405890986981	0.985844997582908	1.04308027652172	64077	ENSG00000107902
cg04159215	10	LHPP	126182324	rs2154394	10	126182680	A	C	0.105368	0.011514	0.0256023	0.6529086	0.651749	0.0510241	2.310154e-37	0.0176663	0.0393068	0.6531094	0.8906337	0.196961	20	0.963388066463401	1.01782327208739	0.942353294008558	1.09933739266291	64077	ENSG00000107902
cg05720616	10	LHPP	126185395	rs41314420	10	126185416	A	G	0.0526839	-0.04464	0.0341135	0.1906791	-1.17166	0.0660933	2.576067e-70	0.0380997	0.0291947	0.1918853	0.2263613	0.404485	20	0.835695295667656	1.03883479954513	0.981059751995507	1.1000122454834	64077	ENSG00000107902
cg00117869	10	LHPP	126198993	rs57028053	10	126198993	G	C	0.152087	-0.0400946	0.0227649	0.07819669	-1.31498	0.0420815	2.346498e-214	0.0304906	0.0173394	0.07867002	0.1168942	0.1789592	20	0.730367270636773	1.03096019897736	0.996511475091705	1.06659979181638	64077	ENSG00000107902
cg03499943	10	LHPP	126211704	rs10901746	10	126209006	C	T	0.0805169	-0.0101833	0.0323524	0.7529425	0.54258	0.0706176	1.549799e-14	-0.0187683	0.059677	0.7531428	0.2566344	0.1454113	17	0.97133986785345	0.981406727840325	0.873073774360472	1.10318187733421	64077	ENSG00000107902
cg13882377	10	LHPP	126211811	rs12773190	10	126204789	G	A	0.295229	-0.0142606	0.0175482	0.4164169	0.256689	0.0375412	8.056775e-12	-0.0555559	0.0688447	0.4196817	0.4196817	0.5188657	20	0.920278663177397	0.945959143076338	0.826552773479223	1.08261532606449	64077	ENSG00000107902
cg25260426	10	LHPP	126222996	rs74160923	10	126233600	G	A	0.0516899	-0.0318613	0.0338891	0.3471336	-1.14	0.0657692	2.632707e-67	0.0279484	0.0297709	0.3478418	0.423543	0.1724722	20	0.894799678177215	1.02834262057317	0.970054945736312	1.09013262592524	64077	ENSG00000107902
cg04726013	10	LHPP	126223236	rs74160923	10	126233600	G	A	0.0516899	-0.0318613	0.0338891	0.3471336	-0.567511	0.0682096	8.788527e-17	0.0561422	0.0600953	0.3501914	0.3501914	0.4294979	20	0.895501263113773	1.0577480848205	0.9402169918166	1.189971060595	64077	ENSG00000107902
cg09985802	10	LHPP	126234119	rs10901757	10	126234739	A	G	0.40159	-0.00884097	0.0159722	0.5799058	-0.391027	0.0324875	2.292353e-33	0.0226096	0.04089	0.5803059	0.2147594	0.07346009	20	0.9578196348847	1.02286713425916	0.944089035516315	1.10821875372736	64077	ENSG00000107902
cg00932063	10	LHPP	126234138	rs10901757	10	126234739	A	G	0.40159	-0.00884097	0.0159722	0.5799058	-0.391071	0.0325651	3.190733e-33	0.0226071	0.0408855	0.5803077	0.4877946	0.08005338	20	0.9578196348847	1.02286457709452	0.944095002177874	1.10820620876207	64077	ENSG00000107902
cg18135502	10	LHPP	126245651	rs58382991	10	126245652	A	G	0.0437376	-0.00821969	0.040304	0.8383986	-3.16771	0.0502736	0	0.00259484	0.0127235	0.8383994	0.7867585	0.6730894	20	0.983480720040446	1.00259820951113	0.977904541049479	1.02791543296869	64077	ENSG00000107902
cg23999801	10	LHPP	126254661	rs11245086	10	126163164	T	C	0.353877	-0.0242322	0.0159929	0.1297256	-0.232289	0.0338381	6.662072e-12	0.104319	0.0705062	0.1389873	0.1389873	0.7941166	9	0.792305532565364	1.10995447392373	0.966694120076324	1.27444546169996	64077	ENSG00000107902
cg24268035	10	LHPP	126262805	rs61870250	10	126283273	G	C	0.228628	0.0206333	0.0196274	0.2931439	-1.05265	0.0363972	6.461559e-184	-0.0196013	0.018658	0.2934626	0.4307135	0.6971137	20	0.878645853609789	0.980589556435176	0.945377481429175	1.01711316069863	64077	ENSG00000107902
cg20566475	10	LHPP	126278272	rs7077413	10	126268260	T	C	0.205765	-0.0102294	0.0191693	0.5935944	0.396016	0.0385673	9.804751e-25	-0.0258308	0.0484707	0.5940922	0.5940922	0.3729677	20	0.959125876029825	0.974499961053642	0.886181609960496	1.07162026769646	64077	ENSG00000107902
cg12615903	10	LHPP	126278372	rs11595762	10	126278458	G	T	0.503976	0.0250744	0.0156544	0.1092114	0.229619	0.0318167	5.316683e-13	0.1092	0.0698344	0.1178885	0.1178885	0.6769747	20	0.768429419786835	1.11538540511625	0.972704031953685	1.27899603690095	64077	ENSG00000107902
cg17778211	10	LHPP	126281832	rs2061070	10	126296411	A	C	0.0944334	-0.0300609	0.0267498	0.2611062	-0.539133	0.0556676	3.496689e-22	0.0557578	0.0499492	0.2642978	0.2642978	0.2293469	20	0.868527584618059	1.05734156459489	0.958733024811048	1.16609228563948	64077	ENSG00000107902
cg03585084	10	LHPP	126284563	rs10901785	10	126295646	G	A	0.291252	0.0114661	0.016751	0.493658	0.369801	0.0339551	1.273948e-27	0.0310061	0.0453867	0.4945093	0.1220326	0.05543304	20	0.940198388970144	1.03149179596729	0.943695402262192	1.12745629850193	64077	ENSG00000107902
cg26284388	10	LHPP	126289835	rs28404201	10	126289769	A	G	0.161034	-0.000612289	0.020264	0.9758951	-0.738827	0.0386884	2.681728e-81	0.000828731	0.0274273	0.9758951	0.1354303	0.8056027	20	0.998068804014186	1.00082907449242	0.948447561357415	1.05610354980066	64077	ENSG00000107902
cg04949429	10	LHPP	126290192	rs752116	10	126288957	T	C	0.419483	0.0140523	0.015699	0.3707294	0.450382	0.0317902	1.459784e-45	0.0312008	0.0349266	0.3716822	0.3452405	0.4292972	20	0.904447258615226	1.03169264697217	0.963430105550827	1.10479183874776	64077	ENSG00000107902
cg26140790	10	LHPP	126301281	rs11245313	10	126295781	C	T	0.197813	0.0291136	0.0186387	0.1182886	0.290829	0.0377873	1.398795e-14	0.100106	0.0653947	0.1258213	0.1258213	0.2377069	20	0.778144532812354	1.10528807240203	0.97232262390152	1.25643659106911	64077	ENSG00000107902
cg17695462	10	DPYSL4	133999320	rs11146217	10	133967994	G	T	0.470179	-0.00643051	0.0158342	0.6846579	-0.181277	0.0328879	3.548309e-08	0.0354734	0.0875848	0.6854647	0.6854647	0.7995876	20	0.965400465268874	1.03611008723319	0.872674357669321	1.23015429917461	10570	ENSG00000151640
cg23023937	10	DPYSL4	133999758	rs2035807	10	133984715	G	A	0.314115	-0.00915705	0.017293	0.5964423	-0.243741	0.0347108	2.18624e-12	0.0375688	0.0711497	0.5974824	0.5974824	0.7092263	20	0.959649427421078	1.03828342852444	0.90313375645466	1.19365760635543	10570	ENSG00000151640
cg07295678	10	DPYSL4	134000009	rs4880341	10	133992689	C	T	0.471173	-0.0113299	0.0158195	0.4738689	-0.486378	0.0325474	1.711782e-50	0.0232944	0.0325624	0.474376	0.8884532	0.3205782	20	0.935425000179008	1.02356783356476	0.960282368418347	1.09102399915359	10570	ENSG00000151640
cg01261798	10	DPYSL4	134000034	rs1109614	10	133991165	G	A	0.457256	-0.00430451	0.0159664	0.7874695	-0.350242	0.0332144	5.364892e-26	0.0122901	0.0456017	0.7875373	0.9615744	0.9252177	20	0.977516839805114	1.01236593362819	0.925807238289098	1.10701746668656	10570	ENSG00000151640
cg05652533	10	DPYSL4	134000287	rs902635	10	133991946	A	T	0.472167	-0.0107017	0.0158152	0.4986142	-0.837496	0.0295117	3.734571e-177	0.0127782	0.0188893	0.4987362	0.5900952	0.5199136	20	0.941610373370668	1.01286019005386	0.976046716937422	1.0510621538843	10570	ENSG00000151640
cg16365187	10	DPYSL4	134000377	rs4242715	10	133986135	G	A	0.358847	-0.00475967	0.0167467	0.7762453	0.433546	0.0355562	3.377105e-34	-0.0109785	0.0386378	0.7763045	0.8793963	0.8571747	20	0.975833715255915	0.989081543799961	0.916944265265273	1.0668939622003	10570	ENSG00000151640
cg25041901	10	DPYSL4	134000400	rs2637649	10	133982510	T	C	0.110338	-0.0164183	0.0259944	0.5276423	0.297886	0.0532562	2.22616e-08	-0.0551161	0.0878176	0.5302526	0.5302526	0.8307387	7	0.94875530382031	0.946375267406496	0.796730662860938	1.1241266195814	10570	ENSG00000151640
cg12109455	10	DPYSL4	134000737	rs871883	10	134013856	G	T	0.516899	0.00140263	0.015629	0.9284896	-0.293908	0.0338818	4.153734e-18	-0.00477234	0.0531793	0.9284934	0.7715703	0.816653	20	0.993606549330741	0.995239029520941	0.896727038624388	1.10457327951352	10570	ENSG00000151640
cg02881742	10	DPYSL4	134001246	rs11592988	10	134014653	T	C	0.50994	-0.00267796	0.015698	0.8645442	-0.283636	0.032971	7.794707e-18	0.00944155	0.0553566	0.8645706	0.8645706	0.9255846	20	0.986450653422506	1.0094862620394	0.905690732563852	1.12517714558202	10570	ENSG00000151640
cg19205023	10	DPYSL4	134001455	rs7094598	10	133988228	C	T	0.483101	-0.0108578	0.0157623	0.4909201	-0.302203	0.0329453	4.604882e-20	0.0359288	0.0523048	0.4921382	0.8515504	0.2567296	20	0.939990742598913	1.03658203922222	0.935580012309696	1.14848790044739	10570	ENSG00000151640
cg10144198	10	DPYSL4	134001728	rs2637629	10	134016115	G	A	0.368787	-0.00468647	0.0165969	0.7776597	-0.455212	0.0345955	1.52824e-39	0.0102951	0.0364681	0.7777095	0.8797912	0.8191374	20	0.976398206715964	1.01034827687241	0.940651671842245	1.08520897919612	10570	ENSG00000151640
cg08309041	10	DPYSL4	134002714	rs61865793	10	134000422	C	T	0.485089	-0.00804095	0.0157807	0.6103715	0.279186	0.0333805	6.075674e-17	-0.0288014	0.0566287	0.6110324	0.7086611	0.6572062	20	0.960377280504733	0.971609406935001	0.869537644241655	1.08566299101161	10570	ENSG00000151640
cg04064828	10	DPYSL4	134002751	rs902627	10	134018001	G	A	0.517893	-0.00383614	0.0156991	0.8069566	0.220886	0.03319	2.829181e-11	-0.0173671	0.0711212	0.807084	0.9252992	0.968222	20	0.979867076158358	0.982782838825581	0.854905235380842	1.12978850557606	10570	ENSG00000151640
cg18037376	10	DPYSL4	134004552	rs2814163	10	133997292	C	G	0.115308	-0.00710432	0.0250893	0.7770532	-1.17061	0.0499217	1.352452e-121	0.00606888	0.0214342	0.777069	0.6871933	0.876696	20	0.976280967330632	1.00608733296295	0.964696097608883	1.04925449999993	10570	ENSG00000151640
cg07937082	10	DPYSL4	134013516	rs2814163	10	133997292	C	G	0.115308	-0.00710432	0.0250893	0.7770532	0.443561	0.0527576	4.187221e-17	-0.0160165	0.0565954	0.7771762	0.7771762	0.9744775	20	0.976289254349522	0.984111082088468	0.880783449547981	1.09956042246974	10570	ENSG00000151640
[truncated: 1,044 more rows]
