# Supplementary material for: Integrative multi-omics analyses identify PKD1 and SLC2A4 as genetically supported glycolysis-related candidate genes for rheumatoid arthritis
Source: Front Immunol. 2026 Jan 22;16:1691663. doi: 10.3389/fimmu.2025.1691663 (PMC12895683; doi:10.3389/fimmu.2025.1691663)
Supplement: Supplementary file 7 [file DataSheet4.csv]

probeID	Located Gene	ProbeChr	Probe_bp	topSNP	topSNP_chr	topSNP_bp	A1	A2	Freq	b_GWAS	se_GWAS	p_GWAS	b_eQTL	se_eQTL	p_eQTL	b_SMR	se_SMR	p_SMR	p_SMR_multi	p_FDR	p_HEIDI	nsnp_HEIDI	OR SMR 95% CI	PP.H4.abf p12 = 5e-05	PP.H3.abf p12 = 1e-05
ENSG00000183150	GPR19	12	12831483	rs7964189	12	12841735	T	C	0.102386	0.0417045	0.0191455	0.02938426	0.656453	0.0131738	0	0.0635301	0.0291929	0.02953925	0.008729016	0.335585465	0.2713009	20	1.07(1.01 - 12.13)	0.09740093	0.201246191
ENSG00000146733	PSPH	7	56099020	rs10249231	7	55821556	C	T	0.234592	-0.0285459	0.0134371	0.03363593	0.198929	0.0110918	6.31E-72	-0.143498	0.0680196	0.03488759	0.005918129	0.357661518	0.05812038	20	0.87(0.76 - 7.99)	0.124401135	0.472679813
ENSG00000135775	COG2	1	230803981	rs56065333	1	230708840	G	C	0.407555	0.0247563	0.0117548	0.03519924	0.128304	0.008004	7.89E-58	0.19295	0.092404	0.03678754	0.03054739	0.366265799	0.6443199	20	1.21(1.01 - 1.45)	0.145989274	0.295040404
ENSG00000164904	ALDH7A1	5	125904321	rs13182402	5	125918148	G	A	0.0994036	0.0476982	0.0224464	0.0335881	0.477505	0.018617	4.36E-145	0.0998906	0.0471688	0.03419823	0.02467802	0.354428118	0.2414534	20	1.11(1.01 - 5.21)	0.160772687	0.506510864
ENSG00000100276	RASL10A	22	29710333	rs5763144	22	29730002	T	C	0.360835	0.0250881	0.0118364	0.03404217	-0.0777755	0.00834752	1.19E-20	-0.322571	0.156075	0.03875612	0.03875612	0.375675139	0.1621032	20	0.72(0.53 - 22.98)	0.167103967	0.239797588
ENSG00000023330	ALAS1	3	52240222	rs411457	3	52228150	A	T	0.473161	-0.0273364	0.0117606	0.02010379	-0.0965741	0.00921808	1.11E-25	0.283061	0.124739	0.02325464	0.02325464	0.301752977	0.06969542	20	1.33(1.04 - 3.69)	0.195690239	0.337040027
ENSG00000107551	RASSF4	10	45472513	rs76260312	10	45434467	A	G	0.112326	-0.0423913	0.0204982	0.03863533	-0.476888	0.0129181	2.52E-298	0.0888915	0.0430506	0.03894074	0.006096023	0.376020024	0.3731008	20	1.09(1.00 - 10.19)	0.204320691	0.296714269
ENSG00000118596	SLC16A7	12	60083121	rs17650311	12	60175605	T	C	0.285288	-0.0299968	0.0139411	0.03142249	0.156388	0.0102465	1.36E-52	-0.19181	0.0900259	0.03312107	0.04774762	0.351192647	0.6631487	20	0.83(0.69 - 12.98)	0.209681526	0.170389559
ENSG00000165507	DEPP1	10	45470343	rs870957	10	45478092	G	A	0.170974	-0.0349527	0.0157116	0.02610522	-0.119249	0.0101724	9.74E-32	0.293107	0.134106	0.02884228	0.01594142	0.33127479	0.9407513	20	1.34(1.03 - 10.74)	0.217118001	0.293480591
ENSG00000100994	PYGB	20	25253677	rs11699953	20	25241345	G	C	0.457256	0.0266373	0.0117089	0.02290822	0.74915	0.0067536	0	0.0355567	0.0156329	0.02293693	0.04778026	0.300196107	0.3624771	20	1.04(1.00 - 20.07)	0.217536174	0.174122148
ENSG00000047410	TPR	1	186313889	rs3736597	1	186301050	C	G	0.151093	-0.033662	0.0150211	0.0250273	-0.265596	0.0106779	1.44E-136	0.126741	0.0567852	0.02561888	0.01653006	0.318426093	0.4705902	20	1.14(1.02 - 1.27)	0.256217112	0.164094176
ENSG00000123836	PFKFB2	1	207238585	rs1564879	1	207251518	G	A	0.558648	0.0284688	0.0117241	0.01517276	0.0713972	0.00795034	2.70E-19	0.398738	0.170106	0.01907554	0.03862561	0.281225402	0.3546142	20	1.49(1.07 - 1.08)	0.257095448	0.347254558
ENSG00000169919	GUSB	7	65436486	rs3813708	7	65305632	A	C	0.106362	-0.0495572	0.0219743	0.02411861	0.434706	0.0131545	1.76E-239	-0.114002	0.0506673	0.02444888	0.004617418	0.310552706	0.07167442	19	0.89(0.81 - 7.99)	0.291606346	0.228999939
ENSG00000008710	PKD1	16	2162305	rs13333747	16	2175373	C	T	0.182903	-0.0375572	0.0152213	0.01360941	-0.136142	0.0146201	1.25E-20	0.275867	0.115663	0.01707437	0.01707437	0.273257531	0.4564392	20	1.32(1.05 - 16.65)	0.294118716	0.328789109
ENSG00000165140	FBP1	9	97383973	rs56144694	9	97353582	G	C	0.112326	0.0391497	0.0168061	0.01983294	0.327008	0.0142322	7.99E-117	0.119721	0.051657	0.02047039	0.007694093	0.286412921	0.5380493	20	1.13(1.02 - 9.25)	0.31013215	0.176326018
ENSG00000126243	LRFN3	19	36431464	rs807660	19	36354606	A	G	0.0248509	0.0641225	0.0293313	0.02880494	0.578727	0.0248199	2.98E-120	0.110799	0.0509048	0.02951042	0.00369848	0.335512748	0.2825124	20	1.12(1.01 - 19.23)	0.352870657	0.13576349
ENSG00000132170	PPARG	3	12402361	rs1699346	3	12504295	C	A	0.427435	-0.0375588	0.0118655	0.001548813	0.252822	0.00794678	4.09E-222	-0.148558	0.047164	0.001633675	0.00046327	0.066451635	0.4779117	20	0.86(0.79 - 3.95)	0.410005502	0.492926243
ENSG00000162976	SLC66A3	2	11307162	rs4669696	2	11302613	G	A	0.11332	-0.0572105	0.0210573	0.006589726	-0.480882	0.0135147	2.64E-277	0.11897	0.0439164	0.006748415	0.04176332	0.158835959	0.5410564	20	1.13(1.03 - 2.23)	0.601406372	0.087884749
ENSG00000066923	STAG3	7	99797148	rs7786505	7	99817585	T	G	0.227634	0.0508619	0.013946	0.000265258	-0.488035	0.00932571	0	-0.104218	0.0286451	0.000274512	5.34E-05	0.018658504	0.2262223	20	0.90(0.85 - 7.95)	0.621428076	0.339561401
ENSG00000141744	PNMT	17	37825481	rs876493	17	37824545	G	A	0.419483	-0.0368237	0.0121696	0.00247914	0.0653729	0.00830913	3.62E-15	-0.563287	0.19945	0.004739836	0.004739836	0.131021417	0.7739977	20	0.57(0.39 - 17.84)	0.625417429	0.152158838
ENSG00000169429	CXCL8	4	74607828	rs1951703	4	74572039	T	C	0.0715706	-0.0602107	0.0210764	0.004279584	-0.481359	0.0168779	6.60E-179	0.125085	0.0440043	0.004475307	0.02940571	0.128103944	0.3277038	20	1.13(1.04 - 4.24)	0.695847122	0.059809208
ENSG00000181856	SLC2A4	17	7188281	rs5417	17	7185062	C	A	0.432406	0.037132	0.0118859	0.001783876	0.0476748	0.00808376	3.69E-09	0.778861	0.28213	0.005768783	0.005768783	0.145386295	0.5082739	20	2.18(1.25 - 17.79)	0.73125344	0.066477434
ENSG00000183765	CHEK2	22	29111070	rs9620808	22	28993331	C	A	0.112326	-0.0470186	0.0152785	0.002087899	0.098188	0.0116279	3.06E-17	-0.478863	0.165616	0.003835255	0.003835255	0.116025701	0.7361163	20	0.62(0.45 - 22.86)	0.736796203	0.078697948
ENSG00000057294	PKP2	12	32996726	rs7954545	12	33048743	T	C	0.337972	0.0376972	0.0119822	0.001654634	0.185031	0.0084213	5.36E-107	0.203734	0.0654183	0.001843596	0.02026465	0.070700726	0.1074487	20	1.23(1.08 - 12.39)	0.740314812	0.076220689
ENSG00000100246	DNAL4	22	39182358	rs2294180	22	39190096	T	G	0.0805169	-0.0805201	0.0245335	0.001030564	-0.264812	0.0153764	1.82E-66	0.304065	0.0943124	0.001264028	0.02157732	0.055592447	0.07036376	20	1.36(1.13 - 22.63)	0.770910821	0.163464113
ENSG00000100221	JOSD1	22	39089554	rs5750669	22	39080638	A	T	0.293241	0.046515	0.0123658	0.00016884	-0.249097	0.00890719	4.24E-172	-0.186735	0.0500896	0.000192996	0.000156373	0.014226455	0.07260314	20	0.83(0.75 - 22.92)	0.908507932	0.065274032
ENSG00000102886	GDPD3	16	30120654	rs57149692	16	30142021	C	G	0.437376	-0.0487232	0.0118307	3.82E-05	0.177536	0.00811986	5.67E-106	-0.274441	0.0678102	5.18E-05	9.11E-05	0.005150922	0.2667438	20	0.76(0.67 - 16.87)	0.96096261	0.031910097
ENSG00000133961	NUMB	14	73836081	rs61985842	14	73860709	C	T	0.219682	0.0516927	0.0124541	3.32E-05	-0.170886	0.00950876	3.26E-72	-0.302499	0.0747982	5.25E-05	0.01894154	0.005184596	0.4980835	20	0.74(0.64 - 14.86)	0.975929912	0.018447462
ENSG00000000938	FGR	1	27950181	rs34806307	1	27958339	T	C	0.0894632	-0.0113727	0.0327462	0.7283672	0.194742	0.0174307	5.57E-29	-0.0583987	0.168233	0.7284932	0.7330997	0.93846186	0.1622566	20	0.94(0.68 - 1.31)
ENSG00000001084	GCLC	6	53421953	rs661603	6	53370107	C	T	0.411531	0.00229928	0.0116783	0.8439177	-0.142703	0.00798096	1.68E-71	-0.0161124	0.0818415	0.843927	0.3097007	0.974506927	0.4897062	20	0.98(0.84 - 6.16)
ENSG00000002726	AOC1	7	150540153	rs7806458	7	150476888	G	A	0.373757	-0.0178054	0.0117334	0.1291412	0.66937	0.00800538	0	-0.0266003	0.0175319	0.1292043	0.1511681	0.590800976	0.5649055	20	0.97(0.94 - 7.01)
ENSG00000002745	WNT16	7	120973289	rs6951173	7	120807362	A	C	0.0586481	-0.0134237	0.0279199	0.6306634	-0.129318	0.0174467	1.24E-13	0.103804	0.216355	0.6313803	0.3855853	0.911303893	0.3048363	20	1.11(0.73 - 7.70)
ENSG00000004478	FKBP4	12	2909347	rs12814675	12	2936630	C	T	0.0367793	0.0162835	0.031607	0.6064227	-0.165045	0.0187995	1.65E-18	-0.0986612	0.191835	0.6070411	0.6070411	0.904659104	0.09960996	13	0.91(0.62 - 12.32)
ENSG00000004864	SLC25A13	7	95850495	rs17167473	7	95967207	A	G	0.301193	0.0177316	0.0124518	0.154441	0.324993	0.00828673	0	0.0545599	0.0383393	0.1547126	0.6087671	0.62688238	0.7992904	20	1.06(0.98 - 7.14)
ENSG00000005243	COPZ2	17	46109462	rs17617053	17	46050669	C	T	0.0785288	-0.0133229	0.0190708	0.4848008	0.365651	0.0135897	1.84E-159	-0.0364361	0.0521733	0.4849479	0.479876	0.861352708	0.6910303	20	0.96(0.87 - 17.07)
ENSG00000005882	PDK2	17	48180808	rs3785920	17	48173720	G	A	0.279324	-0.0110198	0.0125898	0.3814129	-0.173592	0.00979681	2.98E-70	0.0634811	0.0726138	0.3819931	0.293591	0.813178972	0.8512896	20	1.07(0.92 - 17.23)
ENSG00000006062	MAP3K14	17	43367451	rs4792847	17	43383484	A	G	0.475149	0.016844	0.0116744	0.1490726	-0.0708162	0.00796171	5.86E-19	-0.237855	0.16701	0.1543888	0.1543888	0.626533613	0.4347142	18	0.79(0.57 - 17.09)
ENSG00000006534	ALDH3B1	11	67786396	rs2286164	11	67793448	G	A	0.215706	-0.036294	0.0169331	0.03208292	-0.211399	0.0094167	1.30E-111	0.171685	0.0804643	0.03286955	0.3666698	0.349888003	0.1832749	20	1.19(1.01 - 11.39)
ENSG00000008735	MAPK8IP2	22	51045761	rs140513	22	51028255	C	T	0.459245	0.0164615	0.0119565	0.1685795	-0.0656916	0.00946647	3.94E-12	-0.250587	0.185557	0.1768685	0.1768685	0.65353807	0.6979291	20	0.78(0.54 - 22.12)
ENSG00000008838	MED24	17	38196409	rs11078934	17	38189793	T	C	0.380716	0.0139996	0.0119413	0.2410493	-0.158778	0.00813528	7.84E-85	-0.088171	0.0753431	0.2418968	0.2388546	0.714699009	0.07440526	20	0.92(0.79 - 17.06)
ENSG00000010256	UQCRC1	3	48642422	rs9166	3	48636507	T	G	0.0427435	0.000735291	0.0318074	0.981557	0.609618	0.0390755	7.17E-55	0.00120615	0.052176	0.981557	0.9152564	0.996922599	0.6555018	20	1.00(0.90 - 3.11)
ENSG00000010310	GIPR	19	46179242	rs12972094	19	46165604	A	C	0.233598	0.0233056	0.0133799	0.08153703	-0.0707909	0.00939221	4.80E-14	-0.329217	0.193987	0.0896763	0.0896763	0.519368346	0.3318247	20	0.72(0.49 - 19.05)
ENSG00000014641	MDH1	2	63825037	rs262489	2	63836267	G	A	0.295229	0.0227579	0.0139879	0.1037434	0.175877	0.0131177	5.46E-41	0.129397	0.0801158	0.1062842	0.2399405	0.550486262	0.7434927	20	1.14(0.97 - 2.33)
ENSG00000015532	XYLT2	17	48431976	rs58692908	17	48413454	T	A	0.223658	-0.00921399	0.0183737	0.6160354	-0.133173	0.00992795	5.01E-41	0.0691879	0.138065	0.6162817	0.693459	0.909139526	0.3828511	20	1.07(0.82 - 17.40)
ENSG00000016391	CHDH	3	53865402	rs2680671	3	53780081	T	C	0.413519	-0.00126523	0.0117195	0.9140279	-0.0521338	0.00903375	7.88E-09	0.0242689	0.224836	0.9140429	0.9140429	0.987972482	0.6945489	20	1.02(0.66 - 3.59)
ENSG00000020426	MNAT1	14	61319065	rs4151257	14	61318105	T	C	0.055666	0.0139994	0.0182397	0.4427703	0.203244	0.0203888	2.10E-23	0.0688799	0.0900087	0.4441176	0.676182	0.845364947	0.941518	20	1.07(0.90 - 14.28)
ENSG00000021488	SLC7A9	19	33341043	rs11673360	19	33372274	G	A	0.184891	0.0166939	0.014838	0.2605562	-0.299582	0.00975933	6.24E-207	-0.055724	0.0495623	0.2608762	0.5011451	0.730331232	0.9067033	20	0.95(0.86 - 19.04)
ENSG00000025039	RRAGD	6	90098172	rs9451216	6	90101134	C	T	0.23161	-0.0113505	0.0138301	0.4118115	0.537486	0.00906537	0	-0.0211178	0.0257336	0.4118563	0.7331893	0.829557179	0.4771273	20	0.98(0.93 - 6.03)
ENSG00000026508	CD44	11	35207183	rs927335	11	35250518	T	A	0.346918	0.0310185	0.01226	0.0114044	-0.133577	0.00818085	6.24E-60	-0.232215	0.0928777	0.01241163	0.1074055	0.227533689	0.1353915	20	0.79(0.66 - 11.95)
ENSG00000026950	BTN3A1	6	26408954	rs4320356	6	26423560	T	C	0.450298	-0.0201919	0.0116479	0.08300279	0.351049	0.00777621	0	-0.0575188	0.0332048	0.08322975	1.70E-16	0.507972714	0.001637892	20	0.94(0.88 - 6.01)
ENSG00000027847	B4GALT7	5	177032224	rs1872624	5	177029836	C	G	0.408549	-0.000239787	0.0117018	0.9836513	-0.330607	0.00782016	0	0.000725294	0.0353949	0.9836513	0.3767099	0.99770702	0.1323096	20	1.00(0.93 - 5.07)
ENSG00000030066	NUP160	11	47834873	rs6485784	11	47832260	T	C	0.213718	0.0242307	0.0130077	0.06249088	-0.154333	0.00974457	1.71E-56	-0.157003	0.0848645	0.0643072	0.000256162	0.463159334	0.09158861	20	0.85(0.72 - 11.01)
ENSG00000033100	CHPF2	7	150932741	rs921987	7	150933283	A	G	0.449304	0.00848632	0.0117802	0.4712859	-0.184385	0.00800427	2.04E-117	-0.0460251	0.0639205	0.4715026	0.2671912	0.857395685	0.04576344	20	0.96(0.84 - 7.08)
ENSG00000033170	FUT8	14	66044074	rs8010726	14	65932597	G	A	0.375746	0.00502342	0.0119638	0.6745695	-0.321031	0.00817704	0	-0.0156478	0.037269	0.674587	0.3198963	0.92487692	0.1284743	20	0.98(0.92 - 14.06)
ENSG00000038427	VCAN	5	82822703	rs309560	5	82832139	G	C	0.524851	0.0138304	0.0117154	0.2377888	-0.0563314	0.00795326	1.41E-12	-0.245519	0.210842	0.2442346	0.1650989	0.717535994	0.1699624	20	0.78(0.52 - 5.18)
ENSG00000042832	TG	8	134013175	rs988068	8	133791111	T	C	0.360835	0.0080359	0.0125699	0.5226297	0.257952	0.00820079	3.64E-217	0.0311527	0.0487397	0.5227156	0.4247192	0.87784291	0.02653554	20	1.03(0.94 - 8.14)
ENSG00000044459	CNTLN	9	17319450	rs7848128	9	17325851	T	G	0.340954	0.0144153	0.012879	0.2630176	0.143999	0.00850625	2.77E-64	0.100107	0.0896335	0.264059	0.7190363	0.732468512	0.4575588	20	1.11(0.93 - 9.32)
ENSG00000044574	HSPA5	9	128000370	rs2416962	9	128118864	G	A	0.0208748	-0.0266008	0.0425117	0.5314928	0.456062	0.0287707	1.37E-56	-0.0583271	0.0932873	0.5318123	0.3861428	0.879269391	0.3842562	20	0.94(0.79 - 9.13)
ENSG00000050555	LAMC3	9	133927164	rs10901333	9	133927878	G	A	0.497018	0.0222267	0.0116704	0.05684038	0.350686	0.00929011	0	0.0633807	0.0333211	0.05715588	0.09490746	0.443199029	0.07472961	20	1.07(1.00 - 9.14)
ENSG00000058804	NDC1	1	54267833	rs41302750	1	54231832	C	T	0.0387674	0.0308114	0.0549342	0.5748805	-0.319468	0.0258194	3.65E-35	-0.096446	0.172132	0.5752728	0.5752728	0.895059838	0.003084325	19	0.91(0.65 - 1.27)
ENSG00000059804	SLC2A3	12	8080348	rs7304465	12	8142798	C	T	0.49006	-8.33E-05	0.011935	0.9944324	0.224165	0.00822488	1.47E-163	-0.000371523	0.0532421	0.9944324	0.8124379	0.999557279	0.5358009	20	1.00(0.90 - 12.11)
ENSG00000060642	PIGV	1	27119426	rs34889971	1	27188057	A	G	0.0715706	0.0240788	0.0221501	0.2770041	-0.523635	0.0146363	2.56E-280	-0.045984	0.0423202	0.2772257	0.5997146	0.739865952	0.1550902	20	0.96(0.88 - 1.04)
ENSG00000060762	MPC1	6	166787446	rs4367351	6	166672966	T	G	0.333002	0.000290635	0.0119804	0.9806459	0.458913	0.00915068	0	0.000633312	0.026106	0.9806459	0.3868829	0.996656765	0.3473768	20	1.00(0.95 - 6.05)
ENSG00000063660	GPC1	2	241391290	rs62187173	2	241374428	C	T	0.466203	0.023402	0.0119053	0.04933568	-0.0861302	0.00933842	2.88E-20	-0.271705	0.141329	0.05454256	0.1414549	0.436924865	0.6912848	20	0.76(0.58 - 2.01)
ENSG00000064309	CDON	11	125879460	rs646725	11	125917325	A	G	0.144135	-0.0262092	0.0205458	0.2020801	0.116645	0.0112038	2.20E-25	-0.224692	0.177457	0.2054492	0.3784614	0.682910461	0.07924333	20	0.80(0.56 - 11.13)
ENSG00000064655	EYA2	20	45670377	rs1572053	20	45526660	A	G	0.377734	0.0126346	0.0120086	0.2927402	0.052244	0.00832335	3.46E-10	0.241838	0.233063	0.2994317	0.2994317	0.756700003	0.06793192	20	1.27(0.81 - 20.01)
ENSG00000065485	PDIA5	3	122864991	rs9823527	3	122842611	G	A	0.411531	0.00495083	0.012021	0.6804505	0.193943	0.0118878	7.80E-60	0.0255273	0.0620019	0.6805467	0.9282879	0.926746282	0.3077927	20	1.03(0.91 - 3.16)
ENSG00000065833	ME1	6	84030452	rs2022265	6	84293271	G	A	0.459245	-0.0129822	0.0116377	0.2646235	-0.0842753	0.007952	3.04E-26	0.154045	0.138854	0.2672573	0.1510925	0.733344057	0.6182105	20	1.17(0.89 - 6.53)
ENSG00000067057	PFKP	10	3144808	rs34538474	10	3139540	G	A	0.382704	-0.0151106	0.0121388	0.2131986	0.457736	0.00776186	0	-0.0330116	0.0265251	0.2133005	0.5575658	0.690038588	0.463406	20	0.97(0.92 - 10.02)
ENSG00000068745	IP6K2	3	48751611	rs72929172	3	48731961	G	A	0.0646123	-0.0355614	0.0243398	0.1440047	0.40653	0.0149888	5.39E-162	-0.0874754	0.0599589	0.1445861	0.6935339	0.614981768	0.1606913	20	0.92(0.81 - 3.03)
ENSG00000068796	KIF2A	5	61717532	rs247264	5	61694379	C	T	0.477137	0.00189017	0.0116856	0.8715011	-0.12697	0.00792747	9.82E-58	-0.0148868	0.0920393	0.8715076	0.04738692	0.981420736	0.05388309	20	0.99(0.82 - 5.18)
ENSG00000069248	NUP133	1	229610574	rs34804247	1	229620685	T	C	0.202783	-0.0213147	0.0172664	0.2170311	-0.322946	0.00998938	2.75E-229	0.0660009	0.0535043	0.2173661	0.1734706	0.693035319	0.0873137	20	1.07(0.96 - 1.19)
ENSG00000072210	ALDH3A2	17	19566180	rs11204407	17	19552719	G	A	0.290258	0.0042345	0.0127564	0.7399262	-0.179729	0.0085815	2.14E-97	-0.0235604	0.0709846	0.7399577	0.5563969	0.944497286	0.7197786	20	0.98(0.85 - 17.12)
ENSG00000072682	P4HA2	5	131579269	rs11955347	5	131567924	A	G	0.419483	-0.010299	0.0127335	0.4186236	0.10359	0.00884687	1.14E-31	-0.099421	0.123215	0.4197306	0.6335709	0.832536106	0.8637132	20	0.91(0.71 - 5.15)
ENSG00000073578	SDHA	5	237585	rs35947614	5	224397	G	A	0.143141	0.0257181	0.0150057	0.08654916	0.177101	0.0125346	2.52E-45	0.145217	0.0853506	0.08886475	0.3276148	0.516956443	0.2393775	20	1.16(0.98 - 5.37)
ENSG00000074706	IPCEF1	6	154576778	rs7759388	6	154567676	A	G	0.166004	-0.00397039	0.0156457	0.7996742	-0.167356	0.0105869	2.75E-56	0.0237243	0.0934998	0.7996995	0.4029122	0.966001066	0.4319589	20	1.02(0.85 - 6.23)
ENSG00000074800	ENO1	1	8930184	rs914994	1	8917212	T	G	0.284294	-0.0104154	0.0125258	0.4056823	-0.283462	0.0128105	1.72E-108	0.0367435	0.0442198	0.4060136	0.8415482	0.825768509	0.4480761	20	1.04(0.95 - 1.13)
ENSG00000075188	NUP37	12	102490934	rs146721931	12	102484936	T	A	0.0347913	0.00359019	0.031755	0.9099837	0.252043	0.0254991	4.86E-23	0.0142443	0.125998	0.9099896	0.5567203	0.9872879	0.6402025	20	1.01(0.79 - 12.30)
ENSG00000075624	ACTB	7	5585098	rs4296949	7	5508644	C	T	0.310139	-0.00081039	0.0124007	0.9478951	-0.104922	0.0186315	1.79E-08	0.00772377	0.118198	0.9478986	0.9478986	0.991248278	0.3878854	20	1.01(0.80 - 7.27)
ENSG00000075884	ARHGAP15	2	144187426	rs16858573	2	143875725	C	T	0.119284	-0.0151534	0.021177	0.4742635	-0.504938	0.0122555	0	0.0300104	0.0419461	0.4743301	0.2011135	0.858569177	0.04976958	20	1.03(0.95 - 2.12)
ENSG00000076555	ACACB	12	109630215	rs2268405	12	109589593	G	A	0.192843	0.00354786	0.0151093	0.8143539	-0.56872	0.00916456	0	-0.00623832	0.0265674	0.8143552	0.6704858	0.96915321	0.8814661	20	0.99(0.94 - 12.05)
ENSG00000077157	PPP1R12B	1	202437762	rs11584227	1	202598775	C	T	0.204771	-0.00523781	0.014604	0.7198526	-0.0725132	0.0105064	5.13E-12	0.0722325	0.20167	0.7202142	0.7202142	0.937263419	0.9748786	20	1.07(0.72 - 1.60)
ENSG00000077585	GPR137B	1	236345498	rs7543562	1	236306825	A	G	0.375746	0.031326	0.0119146	0.008558319	0.415312	0.00807826	0	0.0754277	0.0287258	0.008645074	0.1429415	0.18493318	0.01984272	20	1.08(1.02 - 1.14)
ENSG00000077984	CST7	20	24935215	rs227653	20	24930085	A	G	0.11829	-0.0148261	0.0259196	0.5673197	-0.581674	0.0124467	0	0.0254887	0.0445637	0.5673487	0.2087875	0.891963737	0.4056969	20	1.03(0.94 - 20.12)
ENSG00000079739	PGM1	1	64092431	rs142139086	1	63864386	G	T	0.112326	-0.0207552	0.0159716	0.1937701	-0.424334	0.012318	4.76E-260	0.0489124	0.037666	0.1940871	0.6591469	0.673177863	0.3328695	20	1.05(0.98 - 1.13)
ENSG00000082212	ME2	18	48440055	rs2427777	18	48450906	G	A	0.464215	0.0127582	0.011661	0.2739149	-0.248638	0.00792098	2.79E-216	-0.0513123	0.046928	0.2742062	0.5153772	0.738044425	0.415934	20	0.95(0.87 - 18.04)
ENSG00000083444	PLOD1	1	12014928	rs56243319	1	12048595	C	T	0.399602	-0.02297	0.0129987	0.07721152	0.633457	0.00732549	0	-0.0362613	0.0205245	0.0772733	0.3289317	0.498262047	0.1026529	20	0.96(0.93 - 1.00)
ENSG00000084207	GSTP1	11	67352598	rs147391285	11	66846507	A	T	0.0347913	-0.0227725	0.0276801	0.4106769	-0.297939	0.0349816	1.64E-17	0.0764336	0.0933378	0.4128484	0.4128484	0.830403885	0.8530737	8	1.08(0.90 - 11.30)
ENSG00000084652	TXLNA	1	32654586	rs1137947	1	32697071	A	C	0.05666	-0.00370325	0.0200587	0.8535266	-0.151989	0.0150788	6.80E-24	0.0243653	0.131997	0.8535509	0.897135	0.97564279	0.3497201	20	1.02(0.79 - 1.33)
ENSG00000085117	CD82	11	44613945	rs7949696	11	44583607	T	A	0.265408	0.00505951	0.0130691	0.698656	-0.127297	0.00876874	9.43E-48	-0.0397456	0.102702	0.6987579	0.9425967	0.932760894	0.4358196	20	0.96(0.79 - 11.18)
ENSG00000085415	SEH1L	18	12967333	rs6505773	18	12974091	A	G	0.207753	-0.00761581	0.0146574	0.6033507	-0.158778	0.00925315	5.35E-66	0.047965	0.0923558	0.6035167	0.1688005	0.902888586	0.06289935	20	1.05(0.88 - 18.26)
ENSG00000085465	OVGP1	1	111963667	rs1264899	1	111992095	T	C	0.393638	-0.0112047	0.0117511	0.3403357	-0.424911	0.00775684	0	0.0263695	0.0276596	0.3404088	0.005110532	0.786572269	0.04656537	20	1.03(0.97 - 1.08)
ENSG00000086062	B4GALT1	9	33135717	rs1411609	9	33137303	T	C	0.442346	0.0115203	0.0121264	0.342103	0.252668	0.00794575	6.66E-222	0.0455947	0.0480149	0.3423184	0.407207	0.788117691	0.6330787	20	1.05(0.95 - 9.15)
ENSG00000087586	AURKA	20	54955919	rs141294667	20	54905410	A	G	0.0228628	0.0211792	0.0275103	0.4413803	-0.192558	0.0299208	1.23E-10	-0.109989	0.143886	0.4446204	0.4446204	0.845400422	0.9334805	18	0.90(0.68 - 20.19)
ENSG00000088808	PPP1R13B	14	104257008	rs140741588	14	104328354	T	C	0.0606362	0.0446554	0.0404094	0.2691273	0.284628	0.0237368	3.96E-33	0.15689	0.142574	0.2711529	0.1571369	0.736824452	0.3920116	20	1.17(0.88 - 14.55)
ENSG00000089220	PEBP1	12	118578526	rs795482	12	118590816	A	G	0.5	0.00830211	0.0116975	0.4778693	0.417017	0.0113218	5.43E-297	0.0199083	0.0280557	0.477951	0.4589174	0.859432072	0.9333567	20	1.02(0.97 - 12.08)
ENSG00000091140	DLD	7	107551795	rs17154615	7	107559732	T	G	0.126243	0.00113453	0.0156601	0.942246	0.132236	0.0119575	1.99E-28	0.00857961	0.118428	0.9422473	0.5814579	0.990950408	0.6389648	20	1.01(0.80 - 7.27)
ENSG00000091436	MAP3K20	2	174036450	rs6707813	2	173923137	A	G	0.240557	-0.00755449	0.013294	0.5698563	-0.369706	0.00918035	0	0.0204338	0.0359618	0.5698947	0.2067831	0.892735146	0.03326682	20	1.02(0.95 - 2.10)
ENSG00000092096	SLC22A17	14	23818818	rs2231811	14	23826792	A	G	0.0318091	0.00251043	0.0273667	0.9269102	0.446974	0.0188973	1.10E-123	0.0056165	0.061227	0.9269107	0.820249	0.989592063	0.8064905	20	1.01(0.89 - 14.13)
ENSG00000092621	PHGDH	1	120244629	rs11583993	1	120255370	A	G	0.112326	0.00699114	0.0209221	0.7382656	0.773856	0.012921	0	0.00903416	0.0270366	0.7382696	0.4964008	0.943631634	0.2864569	20	1.01(0.96 - 1.06)
ENSG00000093000	NUP50	22	45571807	rs7290824	22	45527815	T	C	0.279324	-0.0124241	0.0131689	0.3454546	-0.266786	0.00879858	5.97E-202	0.0465695	0.0493852	0.345688	0.1830009	0.790376635	0.6705165	20	1.05(0.95 - 22.15)
ENSG00000093009	CDC45	22	19487558	rs9618586	22	19486600	T	C	0.170974	0.00299465	0.0146529	0.8380624	-0.0720794	0.00979739	1.88E-13	-0.0415466	0.203367	0.838124	0.838124	0.972104966	0.1843469	20	0.96(0.64 - 22.43)
ENSG00000099624	ATP5F1D	19	1243286	rs12983363	19	1241087	C	G	0.256461	0.0066142	0.0139543	0.635507	-0.32457	0.0117312	1.73E-168	-0.0203783	0.0429995	0.6355566	0.5849673	0.911860012	0.2866236	20	0.98(0.90 - 19.07)
ENSG00000099785	MARCHF2	19	8491027	rs1133893	19	8486884	A	G	0.292247	-0.00525937	0.0128318	0.6819013	-0.305905	0.00921982	2.16E-241	0.0171928	0.0419502	0.6819242	0.1210002	0.927427402	0.4557402	20	1.02(0.94 - 19.10)
ENSG00000099991	CABIN1	22	24491119	rs5760216	22	24539734	A	G	0.0576541	0.0264897	0.0209949	0.2070493	0.280914	0.0149446	7.99E-79	0.0942983	0.0749061	0.2080708	0.6492564	0.685032424	0.5810575	20	1.10(0.95 - 22.27)
ENSG00000100029	PES1	22	30987842	rs4820872	22	30991608	A	G	0.389662	-0.000382516	0.0121836	0.9749538	0.150914	0.00808802	1.07E-77	-0.00253466	0.080732	0.9749538	0.9002986	0.995632828	0.7512163	20	1.00(0.85 - 22.17)
ENSG00000100116	GCAT	22	38208547	rs6000897	22	38199364	A	G	0.125249	0.0284029	0.0194798	0.1448214	0.827012	0.010972	0	0.034344	0.0235588	0.1448966	0.005009759	0.615212988	0.093858	20	1.03(0.99 - 22.08)
ENSG00000100290	BIK	22	43516236	rs4988374	22	43506753	A	C	0.267396	-0.0141666	0.0141822	0.3178431	-0.146138	0.00980211	2.89E-50	0.0969401	0.0972644	0.3189269	0.2616025	0.768252724	0.889256	20	1.10(0.91 - 22.33)
ENSG00000100448	CTSG	14	25044097	rs12878578	14	25045589	A	G	0.11332	-0.0341041	0.0176495	0.05332269	0.722807	0.0120277	0	-0.0471828	0.0244306	0.05344593	0.08842552	0.434345004	0.3016039	20	0.95(0.91 - 14.00)
ENSG00000100485	SOS2	14	50641061	rs11626250	14	50704967	G	A	0.243539	0.00945593	0.0144002	0.5114043	0.187736	0.00933834	6.84E-90	0.0503682	0.0767454	0.5116294	0.5088184	0.870774465	0.04171977	20	1.05(0.90 - 14.22)
ENSG00000100504	PYGL	14	51368031	rs55943056	14	51390173	C	T	0.222664	0.0108168	0.0135584	0.4249905	0.259629	0.0094113	1.59E-167	0.0416625	0.0522439	0.425184	0.2803484	0.834084043	0.3919833	20	1.04(0.94 - 14.15)
ENSG00000100644	HIF1A	14	62188603	rs111522409	14	62150735	G	A	0.055666	0.0152065	0.0387493	0.6947384	-0.304874	0.019251	1.73E-56	-0.0498779	0.127138	0.6948274	0.01105676	0.931144609	0.2753913	20	0.95(0.74 - 14.22)
ENSG00000100721	TCL1A	14	96178418	rs78986913	14	96162418	A	G	0.0467197	-0.02486	0.0275836	0.36745	-0.534224	0.0203343	4.01E-152	0.0465348	0.0516634	0.3677317	0.8040848	0.803413419	0.1219807	20	1.05(0.95 - 14.16)
ENSG00000100813	ACIN1	14	23546298	rs10149569	14	23563895	C	A	0.0725646	0.0157461	0.0241705	0.51475	-0.140424	0.0145159	3.90E-22	-0.112132	0.172515	0.5157005	0.5157005	0.873593714	0.2522436	15	0.89(0.64 - 14.25)
ENSG00000100889	PCK2	14	24571534	rs8017358	14	24525274	G	A	0.471173	0.0143255	0.0117014	0.220856	-0.385682	0.00814156	0	-0.0371433	0.0303496	0.2210101	0.8539072	0.69638362	0.8049927	20	0.96(0.91 - 14.02)
ENSG00000101146	RAE1	20	55940166	rs28368073	20	55907551	A	C	0.0218688	0.0176262	0.0397171	0.6571917	-0.275453	0.0276592	2.31E-23	-0.0639899	0.144331	0.6575099	0.05724705	0.919093165	0.1939414	20	0.94(0.71 - 20.24)
ENSG00000101307	SIRPB1	20	1572437	rs6033979	20	1508141	T	C	0.477137	-0.00567005	0.0117615	0.6297451	-0.705548	0.00706058	0	0.00803638	0.0166702	0.6297491	0.1780236	0.911067114	0.07929342	20	1.01(0.98 - 20.04)
ENSG00000101365	IDH3B	20	2641953	rs2235954	20	2644975	C	T	0.166004	-0.00829738	0.0153861	0.5896953	-0.169869	0.0103039	4.64E-61	0.0488459	0.0906249	0.5898942	0.8710093	0.900420991	0.4892621	20	1.05(0.88 - 20.25)
ENSG00000101452	DHX35	20	37629654	rs12625677	20	37602339	G	T	0.347913	0.00147232	0.0133186	0.9119762	-0.285066	0.00839222	6.64E-253	-0.00516484	0.0467213	0.9119767	0.1970782	0.9872879	0.3267738	20	0.99(0.91 - 20.09)
ENSG00000101695	RNF125	18	29625755	rs55786778	18	29655025	C	T	0.055666	0.0209299	0.024011	0.3833832	-0.438417	0.0270347	3.84E-59	-0.0477397	0.0548466	0.3840692	0.6118218	0.814351183	0.8388754	20	0.95(0.86 - 18.06)
ENSG00000102575	ACP5	19	11687649	rs9305023	19	11692859	C	T	0.345924	0.0245473	0.0129562	0.05814047	0.696624	0.00744536	0	0.0352375	0.0186024	0.05819197	0.1404122	0.447220813	0.5300138	20	1.04(1.00 - 19.07)
ENSG00000102678	FGF9	13	22262079	rs2798259	13	22190518	A	T	0.435388	0.00728767	0.011714	0.5338542	0.0493051	0.00804955	9.06E-10	0.147808	0.238804	0.53595	0.6850686	0.880766248	0.4143155	12	1.16(0.73 - 13.85)
ENSG00000102900	NUP93	16	56822404	rs4784726	16	56764475	G	A	0.219682	-0.0195819	0.0138907	0.1586245	0.20994	0.0148045	1.20E-45	-0.0932739	0.0664913	0.1606769	0.7958976	0.633053606	0.6583313	20	0.91(0.80 - 16.04)
ENSG00000102910	LONP2	16	48337620	rs9940038	16	48277850	C	T	0.16501	-0.0167849	0.0156635	0.2839028	-0.421495	0.0106605	0	0.0398223	0.0371754	0.2840796	0.2576219	0.74380447	0.6918299	20	1.04(0.97 - 16.12)
ENSG00000103168	TAF1C	16	84216063	rs3803643	16	84208032	G	T	0.455268	0.010723	0.0117034	0.3595466	-0.541994	0.00739952	0	-0.0197843	0.0215949	0.3595841	0.8839754	0.797969769	0.1609552	20	0.98(0.94 - 16.02)
ENSG00000104518	GSDMD	8	144640304	rs3889129	8	144613680	T	C	0.351889	-0.00922872	0.0118155	0.434762	-0.289122	0.00919998	8.82E-217	0.0319198	0.0408794	0.4349038	0.2564299	0.839731975	0.168517	20	1.03(0.95 - 8.12)
ENSG00000104522	GFUS	8	144697503	rs77951814	8	144657152	G	C	0.0685885	0.0175102	0.0234528	0.4552963	-0.167483	0.0176016	1.81E-21	-0.104549	0.140461	0.4566789	0.5981586	0.8492863	0.2204211	20	0.90(0.68 - 8.19)
ENSG00000104695	PPP2CB	8	30651901	rs10955044	8	30663061	C	G	0.0337972	-0.0175697	0.0290741	0.5456391	0.870056	0.0185766	0	-0.0201938	0.0334191	0.5456726	0.532021	0.884717626	0.5422926	20	0.98(0.92 - 8.05)
ENSG00000104812	GYS1	19	49483974	rs3810176	19	49496786	T	C	0.0924453	0.00511031	0.0168311	0.7614151	0.253353	0.0159524	8.47E-57	0.0201707	0.0664456	0.7614574	0.9744875	0.952069309	0.9372362	20	1.02(0.90 - 19.16)
ENSG00000104863	LIN7B	19	49619649	rs76266387	19	49584171	G	T	0.240557	0.0053936	0.0134343	0.6880669	0.165701	0.0147918	3.98E-29	0.0325502	0.0811276	0.6882565	0.4231808	0.93011711	0.1652608	20	1.03(0.88 - 19.21)
ENSG00000105220	GPI	19	34871723	rs75998242	19	34808415	T	C	0.0228628	0.0131594	0.0568471	0.816936	0.389452	0.0283053	4.50E-43	0.0337895	0.145988	0.8169614	0.4293066	0.969816871	0.4150685	17	1.03(0.78 - 19.38)
ENSG00000105464	GRIN2D	19	48923160	rs275847	19	48887244	T	C	0.473161	0.0043124	0.0116657	0.7116322	0.0585731	0.00796219	1.89E-13	0.0736243	0.199416	0.7119794	0.7119794	0.935943629	0.7621174	20	1.08(0.73 - 19.59)
ENSG00000105499	PLA2G4C	19	48582587	rs434371	19	48611620	C	T	0.465209	0.0181147	0.0117554	0.1233245	-0.644936	0.00746312	0	-0.0280876	0.0182301	0.1233841	0.746368	0.581577176	0.4354787	20	0.97(0.94 - 19.01)
ENSG00000105568	PPP2R1A	19	52711989	rs61063927	19	52690790	C	T	0.284294	0.00407967	0.0132585	0.7583089	0.156677	0.00883466	2.28E-70	0.0260387	0.0846357	0.7583442	0.155858	0.951560906	0.3965621	20	1.03(0.87 - 19.21)
ENSG00000105698	USF2	19	35765299	rs7247282	19	35707480	G	A	0.247515	0.00586903	0.013617	0.6664629	-0.144237	0.00921781	3.45E-55	-0.0406903	0.0944432	0.6665817	0.4178436	0.921987718	0.6501505	20	0.96(0.80 - 19.16)
ENSG00000105875	WDR91	7	134882453	rs6951100	7	134941877	C	T	0.331014	-0.0217255	0.0127449	0.08826109	-0.140609	0.00843919	2.50E-62	0.15451	0.091114	0.08992558	0.3688167	0.519626617	0.5552413	20	1.17(0.98 - 7.40)
ENSG00000105889	STEAP1B	7	22565803	rs10499563	7	22760488	C	T	0.228628	-0.0120655	0.0166315	0.4681694	-0.186673	0.0193846	5.97E-22	0.0646343	0.0893466	0.4694275	0.005965314	0.85731057	0.2801787	20	1.07(0.90 - 7.27)
ENSG00000105953	OGDH	7	44697418	rs217384	7	44604017	T	G	0.429423	-0.00744132	0.0118741	0.5308658	-0.116705	0.00807503	2.41E-47	0.0637617	0.10184	0.5312515	0.7409385	0.879155242	0.8416071	20	1.07(0.87 - 7.30)
ENSG00000106078	COBL	7	51234212	rs12719037	7	51208953	T	C	0.539761	0.00721881	0.0117191	0.5379033	-0.161	0.00802935	1.96E-89	-0.0448374	0.0728239	0.538095	0.4286904	0.881080092	0.6433141	20	0.96(0.83 - 7.10)
ENSG00000106123	EPHB6	7	142560819	rs73452883	7	142524675	T	A	0.110338	0.0323847	0.0173631	0.06216108	0.362208	0.019296	1.30E-78	0.089409	0.0481728	0.06345277	0.1367981	0.461518683	0.1000496	20	1.09(1.00 - 7.20)
ENSG00000106144	CASP2	7	142995048	rs73170672	7	142797606	A	G	0.0258449	-0.0250989	0.037318	0.501222	0.317954	0.030549	2.28E-25	-0.0789388	0.117614	0.5021133	0.2614903	0.866156195	0.06558863	10	0.92(0.73 - 7.16)
ENSG00000106299	WASL	7	123355555	rs17146312	7	123395200	G	A	0.267396	-0.0128754	0.0123489	0.2971172	-0.195434	0.00926704	9.99E-99	0.0658809	0.0632641	0.2977069	0.2109879	0.755278225	0.08731833	20	1.07(0.94 - 7.21)
ENSG00000106341	PPP1R17	7	31737199	rs12666349	7	31728180	C	T	0.168986	-0.0113005	0.0139687	0.4185225	-0.483134	0.0109778	0	0.02339	0.0289176	0.4186011	0.6876267	0.831877875	0.4981238	20	1.02(0.97 - 7.08)
ENSG00000106633	GCK	7	44210820	rs2537184	7	44172278	A	G	0.531809	0.00837466	0.0118435	0.479498	-0.102395	0.00933184	5.18E-28	-0.0817881	0.115905	0.480408	0.5233693	0.860292701	0.284481	18	0.92(0.73 - 7.16)
ENSG00000107611	CUBN	10	17018896	rs7096692	10	17180828	A	G	0.341948	-0.0163895	0.0135458	0.2263049	0.586786	0.00802677	0	-0.027931	0.0230879	0.2263685	0.03961719	0.701997199	0.2676802	20	0.97(0.93 - 10.02)
ENSG00000107643	MAPK8	10	49581050	rs3827681	10	49659637	T	C	0.411531	0.000977306	0.0117267	0.933581	-0.231227	0.00791473	1.26E-187	-0.0042266	0.0507152	0.9335813	0.3154341	0.99018091	0.6109573	20	1.00(0.90 - 10.10)
ENSG00000107902	LHPP	10	126228430	rs11245108	10	126167376	A	G	0.370775	-0.00718721	0.011998	0.5491502	-0.373235	0.00846526	0	0.0192565	0.0321489	0.5491871	0.5926027	0.886342254	0.6489587	20	1.02(0.96 - 10.09)
ENSG00000108479	GALK1	17	73754733	rs1106343	17	73818872	A	G	0.194831	0.0215823	0.0159655	0.1764366	-0.26016	0.0104064	6.11E-138	-0.0829579	0.0614577	0.1770684	0.5208959	0.65353807	0.3457256	20	0.92(0.82 - 17.04)
ENSG00000108515	ENO3	17	4855906	rs9972906	17	4915137	A	C	0.0904573	0.025131	0.0205219	0.2207281	0.177801	0.0138667	1.23E-37	0.141343	0.115946	0.2228263	0.5499401	0.697661539	0.142967	14	1.15(0.92 - 17.45)
ENSG00000108557	RAI1	17	17649777	rs141865534	17	17604933	A	G	0.00695825	-0.0169501	0.0635409	0.7896548	0.934856	0.0886792	5.53E-26	-0.0181312	0.0679904	0.7897205	0.9587352	0.962910738	0.3175071	14	0.98(0.86 - 17.12)
ENSG00000108559	NUP88	17	5293869	rs1058383	17	5288203	T	C	0.440358	0.0231817	0.0118216	0.04988354	-0.400129	0.00846713	0	-0.0579356	0.0295699	0.05008057	0.02154967	0.421390691	0.05013069	20	0.94(0.89 - 17.00)
ENSG00000109107	ALDOC	17	26902207	rs7207976	17	27004703	C	A	0.303181	-0.00465722	0.0123706	0.7065639	-0.264069	0.0086689	8.41E-204	0.0176364	0.0468497	0.7065853	0.05223519	0.935148068	0.07903106	20	1.02(0.93 - 17.12)
ENSG00000109956	B3GAT1	11	134265105	rs78760579	11	134281332	G	T	0.121272	-0.00676135	0.0179791	0.7068669	-0.397534	0.0119196	7.00E-244	0.0170082	0.0452295	0.7068847	0.5489392	0.935148068	0.8193411	20	1.02(0.93 - 11.11)
ENSG00000110324	IL10RA	11	117864629	rs61598135	11	117888352	A	T	0.055666	0.0752183	0.0224586	0.000810458	-0.390607	0.0160308	3.92E-131	-0.192568	0.0580373	0.000906644	0.007302836	0.043137004	0.007195708	20	0.82(0.74 - 11.92)
ENSG00000110713	NUP98	11	3755667	rs2672215	11	3691649	A	C	0.439364	0.001221	0.0117215	0.9170364	0.0844523	0.00801346	5.72E-26	0.0144579	0.138801	0.9170404	0.3456744	0.988429417	0.7681087	20	1.01(0.77 - 11.33)
ENSG00000110719	TCIRG1	11	67812422	rs4147778	11	67804605	C	A	0.281312	0.00714993	0.0122029	0.5579289	-0.389511	0.00886662	0	-0.0183561	0.0313315	0.5579639	0.4651875	0.890372168	0.1089243	20	0.98(0.92 - 11.04)
ENSG00000110944	IL23A	12	56733428	rs2695782	12	56722830	C	T	0.0695825	-0.00112869	0.025727	0.9650066	0.134781	0.0163031	1.37E-16	-0.00837425	0.190883	0.9650071	0.3781891	0.994304877	0.01315199	9	0.99(0.68 - 12.44)
ENSG00000111275	ALDH2	12	112226236	rs7969271	12	112156802	A	T	0.0894632	-0.00946332	0.0210242	0.6526271	0.450267	0.0131472	4.65E-257	-0.0210171	0.0466968	0.6526551	1.10E-08	0.917691722	0.009750874	20	0.98(0.89 - 12.07)
ENSG00000111537	IFNG	12	68551037	rs2870960	12	68426628	C	T	0.28827	-0.00655534	0.0123412	0.5952973	-0.0915546	0.00850848	5.29E-27	0.0716003	0.13496	0.595745	0.9388684	0.901585606	0.9430336	20	1.07(0.82 - 12.40)
ENSG00000111581	NUP107	12	69108649	rs2468418	12	69079909	C	T	0.34493	-0.0141606	0.0119693	0.2367787	-0.446549	0.00811266	0	0.0317112	0.0268102	0.236887	0.4742047	0.708952507	0.5217476	20	1.03(0.98 - 12.09)
ENSG00000111640	GAPDH	12	6645315	rs9634157	12	6648198	G	A	0.220676	-0.00144938	0.0132111	0.91264	-0.395194	0.0112926	2.60E-268	0.00366752	0.0334296	0.9126404	0.1702885	0.9872879	0.1746693	20	1.00(0.94 - 12.07)
ENSG00000111669	TPI1	12	6978197	rs2071066	12	6977275	C	T	0.312127	0.0157671	0.013404	0.2394758	-0.202956	0.00957594	1.08E-99	-0.0776872	0.0661454	0.2401986	0.2216445	0.713596635	0.2850192	20	0.93(0.81 - 12.05)
ENSG00000111674	ENO2	12	7027885	rs11064444	12	6993889	T	C	0.362823	-0.0101924	0.0118248	0.3887144	0.060924	0.00935564	7.42E-11	-0.167297	0.195784	0.392829	0.392829	0.818283991	0.3274683	15	0.85(0.58 - 12.24)
ENSG00000111716	LDHB	12	21849533	rs138560021	12	21810834	A	G	0.0248509	0.01157	0.033337	0.7285449	-0.304299	0.0463234	5.07E-11	-0.0380219	0.109706	0.728908	0.8922878	0.93846186	0.6021475	7	0.96(0.78 - 12.19)
ENSG00000111796	KLRB1	12	9753814	rs10771784	12	9626678	C	T	0.422465	0.000657767	0.0117357	0.9553033	-0.218386	0.00806649	2.04E-161	-0.00301195	0.0537385	0.9553034	0.3929917	0.993029539	0.9877513	20	1.00(0.90 - 12.11)
ENSG00000111845	PAK1IP1	6	10702471	rs62397700	6	10690540	C	T	0.0308151	0.0325887	0.0464954	0.4833644	-0.326036	0.0293885	1.34E-28	-0.0999543	0.142892	0.4842353	0.5593797	0.861179935	0.3608429	8	0.90(0.68 - 6.20)
ENSG00000112282	MED23	6	131922237	rs2245133	6	131931092	C	T	0.166998	0.0276684	0.0141338	0.05027636	-0.300435	0.0104679	3.75E-181	-0.0920943	0.0471537	0.05081162	0.2052495	0.424132507	0.2102495	20	0.91(0.83 - 6.00)
ENSG00000112394	SLC16A10	6	111476502	rs142427598	6	111479571	T	A	0.0149105	0.0521611	0.0626613	0.4051667	-0.273456	0.0364142	5.93E-14	-0.190747	0.230549	0.4080321	0.4080321	0.827159013	0.6885504	9	0.83(0.53 - 6.30)
ENSG00000112640	PPP2R5D	6	42966158	rs10080728	6	42989242	C	T	0.122266	0.000390143	0.0187723	0.9834188	-0.170881	0.0117506	6.53E-48	-0.00228312	0.109856	0.9834188	0.2663665	0.99770702	0.296213	20	1.00(0.80 - 6.24)
ENSG00000112715	VEGFA	6	43746072	rs11965885	6	43693094	G	T	0.414513	0.00622958	0.0118355	0.5986471	0.236327	0.0080003	8.88E-192	0.02636	0.0500889	0.5987052	0.08086425	0.902208599	0.7631771	20	1.03(0.93 - 6.13)
ENSG00000112782	CLIC5	6	45958088	rs3798269	6	45981962	C	T	0.45328	0.00115297	0.0116531	0.9211851	0.136368	0.00795745	7.83E-66	0.00845482	0.0854545	0.9211864	0.4588427	0.989213468	0.282245	20	1.01(0.85 - 6.19)
ENSG00000113552	GNPDA1	5	141381960	rs12189346	5	141395140	G	A	0.163022	-0.0107853	0.0149715	0.4712857	0.218347	0.0108136	1.15E-90	-0.0493951	0.0686109	0.4715677	0.2674598	0.857395685	0.8754984	20	0.95(0.83 - 5.09)
ENSG00000113569	NUP155	5	37329761	rs57574793	5	37370489	C	T	0.0487078	0.0410524	0.0240125	0.08733501	0.102241	0.0184857	3.19E-08	0.401526	0.245826	0.1023907	0.1023907	0.542753673	0.2141359	20	1.49(0.92 - 5.42)
ENSG00000113575	PPP2CA	5	133545929	rs2239543	5	133541548	A	G	0.209742	0.0160732	0.0133422	0.2283234	-0.0746998	0.0106845	2.72E-12	-0.215171	0.181243	0.2351513	0.2351513	0.708084993	0.008018444	20	0.81(0.57 - 5.15)
ENSG00000113643	RARS1	5	167929877	rs193466	5	167913603	T	C	0.335984	0.00744785	0.0121113	0.5385874	-0.150902	0.00823658	5.63E-75	-0.0493554	0.0803044	0.538816	0.4309278	0.881382889	0.3404766	20	0.95(0.81 - 5.11)
ENSG00000114023	FAM162A	3	122117102	rs6438724	3	122083688	A	G	0.408549	-0.00747277	0.0117138	0.5235089	-0.105949	0.00842293	2.77E-36	0.070532	0.110703	0.5240421	0.6624492	0.877947248	0.3940214	20	1.07(0.86 - 3.33)
ENSG00000114268	PFKFB4	3	48577282	rs28563843	3	48574829	A	G	0.0318091	0.0119187	0.0301582	0.6926909	0.496075	0.0207695	4.41E-126	0.024026	0.0608019	0.6927308	0.6890664	0.930956977	0.859532	20	1.02(0.91 - 3.15)
ENSG00000114859	CLCN2	3	184071706	rs62287507	3	184079960	T	C	0.2833	0.022083	0.0166343	0.1843241	-0.18508	0.0138983	1.85E-40	-0.119316	0.0903216	0.186498	0.3942901	0.664218032	0.3717645	20	0.89(0.74 - 3.06)
ENSG00000115159	GPD2	2	157381024	rs298232	2	157305187	G	A	0.457256	-0.00414403	0.0120201	0.730276	0.389822	0.00779097	0	-0.0106306	0.0308356	0.7302822	0.9030783	0.93907951	0.1504078	20	0.99(0.93 - 2.05)
ENSG00000115234	SNX17	2	27596692	rs7566052	2	27628635	G	A	0.375746	-0.0184609	0.0118178	0.1182582	-0.223125	0.00947146	1.05E-122	0.082738	0.0530813	0.1190666	0.1321497	0.575751366	0.7571217	20	1.09(0.98 - 2.21)
ENSG00000115274	INO80B	2	74685080	rs2268416	2	74690039	A	G	0.159046	0.0293006	0.0166987	0.07931688	-0.348682	0.0117286	3.23E-194	-0.0840324	0.0479742	0.07983999	0.1085094	0.50243351	0.5150309	20	0.92(0.84 - 2.01)
ENSG00000115677	HDLBP	2	242211577	rs3771569	2	242382606	T	A	0.192843	-0.00544096	0.0134016	0.6847475	-0.184472	0.0099731	2.18E-76	0.0294947	0.0726657	0.6848193	0.4740687	0.928687842	0.5909073	20	1.03(0.89 - 2.19)
ENSG00000115827	DCAF17	2	172316144	rs17221346	2	172340419	C	T	0.227634	0.0214673	0.0139613	0.1241393	0.102672	0.00941735	1.12E-27	0.209087	0.137326	0.1278686	0.1746649	0.588353227	0.5763737	20	1.23(0.94 - 2.61)
ENSG00000116138	DNAJC16	1	15886091	rs7515244	1	15873386	G	A	0.298211	-0.0129585	0.0122261	0.289188	0.0798716	0.00857526	1.23E-20	-0.162242	0.15406	0.2922914	0.2922914	0.751353515	0.6836535	20	0.85(0.63 - 1.15)
ENSG00000116260	QSOX1	1	180148567	rs3842829	1	180127748	C	T	0.261431	0.0166582	0.012729	0.1906424	0.498837	0.00879828	0	0.0333941	0.0255242	0.1907606	0.621347	0.669452879	0.3272134	20	1.03(0.98 - 1.09)
ENSG00000116761	CTH	1	70891217	rs663465	1	70876758	G	A	0.421471	0.00529463	0.0121403	0.6627495	-0.383344	0.0077892	0	-0.0138117	0.0316707	0.6627619	0.476331	0.921414589	0.596919	20	0.99(0.93 - 1.05)
ENSG00000116922	AIRIM	1	38152578	rs3762354	1	38157604	A	C	0.173956	0.00259019	0.0140802	0.854045	0.288826	0.00986148	1.46E-188	0.00896799	0.0487507	0.8540479	0.326889	0.975655273	0.2676818	20	1.01(0.92 - 1.11)
ENSG00000117118	SDHB	1	17362941	rs114522228	1	17380653	A	C	0.00795229	-0.0609921	0.124123	0.6231546	-1.10183	0.0636268	3.50E-67	0.0553555	0.112697	0.6232944	0.7995715	0.909486808	0.2236485	5	1.06(0.85 - 1.32)
ENSG00000117245	KIF17	1	21017508	rs669410	1	21009586	C	T	0.394632	-0.0100202	0.0119533	0.401874	-0.0774847	0.00824938	5.84E-21	0.129318	0.15488	0.40374	0.2792886	0.824076771	0.5744648	20	1.14(0.84 - 1.54)
ENSG00000117308	GALE	1	24124680	rs2501367	1	24205274	C	A	0.412525	-0.0122407	0.0118005	0.2995944	-0.0727604	0.00824518	1.10E-18	0.168233	0.1633	0.3029112	0.2399553	0.758626396	0.5147533	20	1.18(0.86 - 1.63)
ENSG00000117394	SLC2A1	1	43407791	rs841572	1	43436051	A	G	0.403579	0.00765871	0.0117843	0.5157517	-0.0826125	0.00806464	1.26E-24	-0.0927064	0.142932	0.5165944	0.7746822	0.874318063	0.4355107	20	0.91(0.69 - 1.21)
ENSG00000117448	AKR1A1	1	46025968	rs518365	1	46010652	G	A	0.480119	0.012205	0.0116975	0.2967699	-0.0970596	0.00795792	3.24E-34	-0.125748	0.120959	0.2985312	0.5060707	0.756087733	0.3766576	20	0.88(0.70 - 1.12)
ENSG00000117620	SLC35A3	1	100463940	rs611421	1	100540289	G	A	0.154076	0.00923991	0.0174048	0.5955	-0.0753331	0.0112835	2.45E-11	-0.122654	0.231767	0.5966581	0.5966581	0.901648588	0.8345082	20	0.88(0.56 - 1.39)
ENSG00000117632	STMN1	1	26222077	rs1257156	1	26297984	G	T	0.198807	-0.0155806	0.0162328	0.3371448	-0.204226	0.0110069	7.51E-77	0.0762908	0.0795906	0.3377903	0.7154407	0.78579105	0.02960579	20	1.08(0.92 - 1.26)
ENSG00000118217	ATF6	1	161834972	rs1136046	1	161928771	A	G	0.100398	-0.0097854	0.0206813	0.6361047	0.564033	0.0118447	0	-0.017349	0.0366686	0.6361213	0.1334282	0.911860012	0.6002867	20	0.98(0.91 - 1.06)
ENSG00000119121	TRPM6	9	77420210	rs11144126	9	77483813	G	A	0.390656	-0.000733369	0.0118405	0.9506127	-0.397838	0.0078685	0	0.00184338	0.0297621	0.9506128	0.8939018	0.991862424	0.629829	20	1.00(0.95 - 9.06)
ENSG00000119396	RAB14	9	123962853	rs145195614	9	123865454	A	G	0.145129	0.00446573	0.0201002	0.8241789	-0.392189	0.0123566	4.46E-221	-0.0113867	0.0512525	0.8241831	0.001210473	0.971861369	0.02735973	20	0.99(0.89 - 9.09)
ENSG00000119689	DLST	14	75359521	rs11623527	14	75365084	A	G	0.00596421	-0.0915538	0.0565997	0.105756	1.05073	0.0928815	1.14E-29	-0.0871334	0.0544148	0.1093149	0.1093149	0.555045833	0.4602463	10	0.92(0.82 - 14.02)
ENSG00000119922	IFIT2	10	91065372	rs2102698	10	91172431	G	A	0.0437376	0.0451236	0.048194	0.3491235	0.279126	0.0248302	2.55E-29	0.161661	0.173258	0.350789	0.5012024	0.793144939	0.3093912	20	1.18(0.84 - 10.65)
ENSG00000119950	MXI1	10	112007243	rs2855469	10	112041579	T	C	0.484095	0.0118134	0.0118234	0.31772	0.244253	0.007865	9.56E-212	0.0483654	0.0484314	0.3179703	0.8027056	0.76768958	0.5895813	20	1.05(0.95 - 10.15)
ENSG00000120053	GOT1	10	101173504	rs12253861	10	101190507	A	G	0.12326	0.0323438	0.0208647	0.1211011	0.165834	0.0125101	4.17E-40	0.195037	0.126674	0.1236392	0.2245494	0.581577176	0.3129061	20	1.22(0.95 - 10.56)
ENSG00000120253	NUP43	6	150058126	rs9800806	6	150061486	T	G	0.359841	0.00832816	0.0119372	0.4853871	-0.6216	0.00749942	0	-0.0133979	0.0192047	0.4854025	0.2471696	0.861352708	0.07329407	20	0.99(0.95 - 6.02)
ENSG00000120279	MYCT1	6	153032366	rs7751717	6	153005229	A	G	0.201789	-0.0174671	0.0130539	0.1808719	0.079643	0.0110171	4.87E-13	-0.219318	0.166689	0.1882661	0.1300468	0.665908096	0.1181442	20	0.80(0.58 - 6.11)
ENSG00000120662	MTRF1	13	41814123	rs7321681	13	41861460	T	G	0.277336	-0.0125077	0.0144031	0.3851736	-0.217027	0.00927876	5.45E-121	0.0576321	0.0664113	0.3855009	0.6083782	0.815545799	0.7295652	20	1.06(0.93 - 13.21)
ENSG00000120708	TGFBI	5	135382045	rs10074474	5	135334847	A	G	0.156064	0.00689179	0.0171688	0.6881156	-0.609241	0.0102528	0	-0.0113121	0.0281813	0.6881224	0.2690952	0.93011448	0.2548312	20	0.99(0.94 - 5.04)
ENSG00000121578	B4GALT4	3	118945264	rs9842789	3	118957370	A	G	0.162028	-0.0143761	0.0165284	0.3844197	0.62646	0.00913398	0	-0.0229482	0.0263859	0.3844579	0.5184275	0.814735253	0.6674934	20	0.98(0.93 - 3.03)
ENSG00000121864	ZNF639	3	179047051	rs1362650	3	179137273	G	A	0.5	-0.0116069	0.0117007	0.3212056	-0.0854897	0.00799881	1.16E-26	0.13577	0.137455	0.323281	0.6983454	0.773158513	0.8625597	20	1.15(0.87 - 3.50)
ENSG00000121966	CXCR4	2	136873827	rs11897084	2	136861225	A	G	0.477137	-0.0112681	0.0122515	0.3577127	-0.053066	0.00798995	3.10E-11	0.212341	0.233076	0.3622752	0.3622752	0.799585233	0.3447124	20	1.24(0.78 - 2.95)
ENSG00000122420	PTGFR	1	78887501	rs12077324	1	79024688	C	T	0.249503	0.0253631	0.0137592	0.06527709	-0.170823	0.00899068	1.71E-80	-0.148476	0.0809248	0.06654406	0.2256056	0.469791852	0.5686908	20	0.86(0.74 - 1.01)
ENSG00000122729	ACO1	9	32417726	rs7028085	9	32402761	G	C	0.131213	0.0268974	0.0140142	0.05494687	-0.241751	0.0106979	4.53E-113	-0.111261	0.0581783	0.0558235	0.3457352	0.440223392	0.2359579	20	0.89(0.80 - 9.00)
ENSG00000122882	ECD	10	74908883	rs6480678	10	74936522	C	T	0.0596421	-0.0114993	0.02671	0.6668144	-0.564379	0.0147498	0	0.0203751	0.0473294	0.6668342	0.8298344	0.921987718	0.7815946	8	1.02(0.93 - 10.12)
ENSG00000122884	P4HA1	10	74811853	rs6480668	10	74849326	G	A	0.0596421	-0.0114544	0.0267134	0.6680771	0.183357	0.0155219	3.35E-32	-0.0624705	0.145787	0.6682825	0.6682825	0.922294595	0.37627	5	0.94(0.71 - 10.25)
ENSG00000123453	SARDH	9	136566879	rs10993770	9	136564575	A	C	0.383698	0.0215882	0.0120291	0.07270715	0.245621	0.00915187	1.16E-158	0.0878924	0.0490837	0.07334698	0.08815619	0.488163691	0.8279568	20	1.09(0.99 - 9.20)
ENSG00000123989	CHPF	2	220406089	rs3731912	2	220406722	T	C	0.262425	0.00716379	0.0131646	0.586324	0.128061	0.0105985	1.30E-33	0.0559403	0.102903	0.5867032	0.5867032	0.900017183	0.4037887	20	1.06(0.86 - 2.29)
ENSG00000124243	BCAS4	20	49452572	rs6702	20	49493609	A	G	0.299205	0.0108768	0.0118215	0.3575277	-0.409473	0.0081169	0	-0.0265629	0.0288748	0.3576076	0.5149968	0.797519725	0.8430829	20	0.97(0.92 - 20.03)
ENSG00000124713	GNMT	6	42930057	rs2395943	6	42940673	A	G	0.411531	-0.0172722	0.0116934	0.1396516	0.434291	0.0113865	0	-0.039771	0.0269454	0.1399484	0.349678	0.606401734	0.2728894	20	0.96(0.91 - 6.01)
ENSG00000124789	NUP153	6	17660962	rs17330192	6	17589375	C	T	0.209742	0.00489651	0.0122114	0.6884359	0.0856563	0.00990384	5.20E-18	0.0571646	0.142716	0.6887527	0.9108409	0.930165675	0.9664798	20	1.06(0.80 - 6.40)
ENSG00000125166	GOT2	16	58754648	rs863944	16	58766287	A	C	0.38171	0.0189717	0.0117678	0.1069248	0.23992	0.00798426	2.24E-198	0.0790752	0.0491195	0.1074295	0.5615407	0.553214359	0.3733915	20	1.08(0.98 - 16.19)
ENSG00000125388	GRK4	4	3003904	rs2471338	4	2994107	G	T	0.349901	-0.00145758	0.012044	0.9036742	-0.354541	0.00839409	0	0.00411117	0.0339708	0.9036746	0.7262244	0.9872879	0.08129756	20	1.00(0.94 - 4.07)
ENSG00000125450	NUP85	17	73216803	rs12150616	17	73208501	C	T	0.243539	-0.0351985	0.0160226	0.0280345	0.657288	0.00973426	0	-0.0535511	0.0243897	0.02811761	0.4780579	0.328233899	0.2901014	20	0.95(0.90 - 17.99)
ENSG00000125726	CD70	19	6593654	rs2029745	19	6580892	C	T	0.399602	-0.00989894	0.0118398	0.4031137	-0.0979867	0.00814412	2.42E-33	0.101023	0.121122	0.4042461	0.01483009	0.824425065	0.1095222	20	1.11(0.87 - 19.40)
ENSG00000125826	RBCK1	20	399876	rs6139109	20	391025	C	T	0.105368	-0.00652835	0.0167085	0.696004	0.545686	0.011642	0	-0.0119636	0.0306203	0.696014	0.6265676	0.931816801	0.1552107	20	0.99(0.93 - 20.05)
ENSG00000125864	BFSP1	20	17512207	rs4814623	20	17473671	A	G	0.290258	-0.000881683	0.0134843	0.9478668	0.217849	0.00877999	6.65E-136	-0.00404722	0.0618976	0.9478669	0.6457043	0.991248278	0.9868414	20	1.00(0.88 - 20.12)
ENSG00000126217	MCF2L	13	113651372	rs12323211	13	113622157	G	A	0.0934394	0.0166771	0.0240373	0.4878071	0.407353	0.0185393	5.29E-107	0.0409402	0.0590379	0.4880239	0.936889	0.862972467	0.7730674	20	1.04(0.93 - 13.17)
ENSG00000126467	TSKS	19	50254798	rs3745477	19	50265549	T	G	0.275348	0.0135204	0.0124305	0.2767366	0.387879	0.0100101	0	0.0348572	0.03206	0.2769258	0.3163838	0.739865952	0.5983999	20	1.04(0.97 - 19.10)
ENSG00000126883	NUP214	9	134055502	rs28513357	9	134104852	G	A	0.026839	-0.0389229	0.0319869	0.2236656	0.649167	0.0336196	4.49E-83	-0.0599582	0.0493715	0.2245837	0.3224387	0.7001403	0.2869856	20	0.94(0.85 - 9.04)
ENSG00000127415	IDUA	4	989550	rs11724804	4	965779	A	G	0.441352	0.0295072	0.0117476	0.01201294	0.288681	0.0118808	2.05E-130	0.102214	0.0409109	0.01247376	0.08451382	0.227635969	0.4767835	20	1.11(1.02 - 4.20)
ENSG00000127445	PIN1	19	9953145	rs889162	19	9951916	T	C	0.228628	0.0204198	0.0132244	0.122564	0.0895971	0.00950188	4.12E-21	0.227907	0.149564	0.1275575	0.4706758	0.587813035	0.3221369	20	1.26(0.94 - 19.68)
ENSG00000127948	POR	7	75572345	rs28446604	7	75662518	T	C	0.176938	0.0117126	0.0125439	0.3504438	0.403317	0.0100179	0	0.0290407	0.0311102	0.3505734	0.1596957	0.793020163	0.1238293	20	1.03(0.97 - 7.09)
ENSG00000128039	SRD5A3	4	56225769	rs36110240	4	56217015	T	C	0.152087	0.0174992	0.0166441	0.2930861	0.657914	0.0114141	0	0.026598	0.0253025	0.2931664	0.7517326	0.752493975	0.4541996	20	1.03(0.98 - 4.08)
ENSG00000128165	ADM2	22	50922427	rs57949435	22	50911404	T	G	0.137177	0.0205834	0.0156661	0.1888861	0.142614	0.0138649	8.15E-25	0.144329	0.110742	0.192475	0.01037109	0.671147333	0.2755043	20	1.16(0.93 - 22.44)
ENSG00000128242	GAL3ST1	22	30960598	rs42939	22	30967184	G	A	0.347913	-0.018277	0.0118792	0.1239089	-0.0539778	0.00847109	1.87E-10	0.338602	0.2264	0.1347602	0.1347602	0.598142051	0.1936804	14	1.40(0.90 - 22.19)
ENSG00000128595	CALU	7	128395603	rs339060	7	128375603	A	G	0.43837	0.000637024	0.0116923	0.9565509	0.191266	0.00791159	4.04E-129	0.00333057	0.0611313	0.956551	0.8045536	0.993044648	0.6365159	20	1.00(0.89 - 7.13)
ENSG00000128973	CLN6	15	68524439	rs2169215	15	68538856	G	A	0.441352	-0.0050723	0.0116638	0.6636529	-0.593786	0.00724469	0	0.0085423	0.0196434	0.6636573	0.03071669	0.921592189	0.3353727	20	1.01(0.97 - 15.05)
ENSG00000128989	ARPP19	15	52850661	rs2049518	15	52848411	G	A	0.120278	0.0315002	0.0244039	0.1967781	-0.482536	0.0132654	1.04E-289	-0.0652805	0.0506061	0.1970598	0.440452	0.675267045	0.3772996	20	0.94(0.85 - 15.03)
ENSG00000129244	ATP1B2	17	7555515	rs1642796	17	7542871	C	T	0.129225	-0.0107581	0.0150878	0.4758253	0.301159	0.0115684	2.11E-149	-0.0357224	0.050118	0.4759907	0.3971286	0.859363073	0.3587658	20	0.96(0.87 - 17.06)
ENSG00000129521	EGLN3	14	34662708	rs12586857	14	34500601	T	C	0.259443	-0.00213153	0.0126493	0.8661823	-0.200203	0.00909997	2.85E-107	0.0106468	0.0631842	0.8661862	0.1699182	0.978758786	0.0744578	20	1.01(0.89 - 14.14)
ENSG00000130005	GAMT	19	1399330	rs3786974	19	1400866	T	C	0.027833	0.0271539	0.0502236	0.5887418	0.500615	0.022438	2.89E-110	0.0542411	0.100353	0.5888512	0.9173058	0.90033612	0.9840991	20	1.06(0.87 - 19.29)
ENSG00000130313	PGLS	19	17627267	rs73020480	19	17629172	A	G	0.217694	0.00187366	0.0145946	0.897848	0.183161	0.0119345	3.70E-53	0.0102296	0.0796846	0.8978515	0.884328	0.9872879	0.8415552	20	1.01(0.86 - 19.18)
ENSG00000130635	COL5A1	9	137635153	rs116995524	9	137543342	A	G	0.119284	-0.011141	0.0147752	0.4508289	-0.140113	0.0134615	2.27E-25	0.0795147	0.105729	0.4520133	0.4520133	0.847713906	0.9800107	20	1.08(0.88 - 9.33)
ENSG00000131069	ACSS2	20	33487859	rs6060257	20	33720157	T	G	0.112326	-0.0155609	0.0168554	0.3559032	-0.100652	0.0115042	2.15E-18	0.1546	0.168391	0.3585651	0.4561665	0.797969769	0.4377144	20	1.17(0.84 - 20.62)
ENSG00000131095	GFAP	17	42988340	rs9916491	17	42987524	C	T	0.262425	0.0106524	0.0126337	0.3991315	0.0803026	0.00935644	9.28E-18	0.132653	0.158084	0.4013943	0.5977341	0.822753512	0.7201541	20	1.14(0.84 - 17.56)
ENSG00000131389	SLC6A6	3	14487466	rs2304510	3	14520560	C	G	0.148111	-0.0100357	0.017049	0.5561037	0.450199	0.0105302	0	-0.0222917	0.0378735	0.5561411	0.1346322	0.889927783	0.5931751	20	0.98(0.91 - 3.05)
ENSG00000131473	ACLY	17	40054978	rs34200091	17	40014216	A	G	0.161034	-0.00697391	0.0138481	0.6145421	-0.195424	0.0108784	3.70E-72	0.0356861	0.0708897	0.6146812	0.7907672	0.908146401	0.8494886	20	1.04(0.90 - 17.19)
ENSG00000131650	KREMEN2	16	3016164	rs2057729	16	3002109	A	G	0.287276	-0.00339586	0.0131351	0.7959954	0.0598145	0.00873306	7.43E-12	-0.0567732	0.219754	0.7961374	0.7961374	0.964936921	0.6970775	20	0.94(0.61 - 16.45)
ENSG00000131686	CA6	1	9020536	rs12091891	1	9000220	G	A	0.0646123	0.0263687	0.0247956	0.2875812	0.619622	0.0156875	0	0.0425561	0.0400318	0.2877559	0.8925214	0.747277591	0.8865241	19	1.04(0.96 - 1.13)
ENSG00000131746	TNS4	17	38644964	rs627857	17	38638251	C	T	0.522863	0.00170206	0.011689	0.8842276	0.0651417	0.00864499	4.88E-14	0.0261286	0.179473	0.8842491	0.8842491	0.984931549	0.9866871	12	1.03(0.72 - 17.46)
ENSG00000131748	STARD3	17	37806527	rs1874224	17	37795660	G	T	0.0109344	0.0104355	0.0772651	0.8925637	-0.554114	0.0368045	3.17E-51	-0.0188328	0.139445	0.892568	0.1533623	0.986577986	0.05980961	10	0.98(0.75 - 17.29)
ENSG00000132182	NUP210	3	13409773	rs2449077	3	13351573	T	C	0.474155	-0.0241719	0.0117118	0.03902788	-0.298537	0.00840165	1.51E-276	0.0809677	0.0392967	0.03935839	0.3057814	0.376876719	0.3307094	20	1.08(1.00 - 3.17)
ENSG00000132356	PRKAA1	5	40778978	rs3805487	5	40796033	T	C	0.28827	-0.00531563	0.0129999	0.6826147	0.0918401	0.00902534	2.54E-24	-0.0578792	0.141664	0.6828567	0.2088422	0.928190897	0.03897351	20	0.94(0.71 - 5.25)
ENSG00000132780	NASP	1	46067042	rs12727696	1	46046438	A	G	0.476143	0.0203054	0.0116849	0.0822554	0.0900619	0.0120208	6.77E-14	0.22546	0.133187	0.09049168	0.09049168	0.519826092	0.8291927	14	1.25(0.97 - 1.63)
ENSG00000132881	CPLANE2	1	16560820	rs6693819	1	16556623	C	T	0.298211	0.0127055	0.0144714	0.3799583	0.270719	0.00976999	5.41E-169	0.0469325	0.0534823	0.3801974	0.2410458	0.811229071	0.07081032	20	1.05(0.94 - 1.16)
ENSG00000133962	CATSPERB	14	92147045	rs2052204	14	92330819	A	G	0.370775	-0.00588316	0.012096	0.6267032	0.239521	0.00898769	1.79E-156	-0.0245622	0.0505092	0.6267606	0.6210049	0.910454512	0.4663666	20	0.98(0.88 - 14.08)
ENSG00000134152	KATNBL1	15	34467586	rs6495619	15	34501871	A	G	0.260437	0.0274442	0.0142508	0.05412927	0.21208	0.0102972	2.98E-94	0.129405	0.0674884	0.05518245	0.1133061	0.438909197	0.01543857	20	1.14(1.00 - 15.30)
ENSG00000134186	PRPF38B	1	109239685	rs4970742	1	109209415	A	C	0.0715706	-0.0822307	0.0344648	0.01703586	-0.186704	0.0174337	9.20E-27	0.440434	0.189122	0.0198677	0.06240485	0.283876507	0.7737007	16	1.55(1.07 - 1.25)
ENSG00000134333	LDHA	11	18422953	rs6486423	11	18415057	G	T	0.418489	-0.00767856	0.0123107	0.5328045	0.178248	0.00885406	3.89E-90	-0.0430779	0.0690981	0.533001	0.6597867	0.880076633	0.4882215	20	0.96(0.84 - 11.10)
ENSG00000134460	IL2RA	10	6078470	rs61839660	10	6094697	T	C	0.0695825	-0.0755617	0.0296523	0.01082625	0.233262	0.0148251	8.82E-56	-0.323935	0.128777	0.01188702	6.84E-05	0.222453041	0.000442612	20	0.72(0.56 - 10.93)
ENSG00000134755	DSC2	18	28664159	rs1437606	18	28765530	G	A	0.387674	-0.00754949	0.0123218	0.5400788	-0.161299	0.00800382	2.54E-90	0.0468042	0.0764262	0.540266	0.5625492	0.88237335	0.260784	20	1.05(0.90 - 18.22)
ENSG00000135046	ANXA1	9	75775991	rs7867580	9	75852207	A	G	0.260437	-0.0221614	0.0125485	0.07738584	-0.410361	0.00880091	0	0.0540046	0.0306011	0.07759835	0.07710942	0.49930736	0.6436378	20	1.06(0.99 - 9.12)
ENSG00000135069	PSAT1	9	80928534	rs1161855	9	80966916	C	T	0.173956	-0.000673277	0.0156094	0.9655957	0.517246	0.00987022	0	-0.00130166	0.0301779	0.9655957	0.8492279	0.994304877	0.3602688	20	1.00(0.94 - 9.06)
ENSG00000135074	ADAM19	5	156912662	rs11466784	5	156921651	A	G	0.0805169	-0.0376457	0.0212392	0.0763177	0.63609	0.0152407	0	-0.059183	0.0334204	0.07658282	0.5663197	0.496211934	0.7564799	20	0.94(0.88 - 5.01)
ENSG00000135094	SDS	12	113847178	rs12832115	12	113841922	C	T	0.0367793	-0.0424052	0.0497131	0.3936601	-0.233003	0.022985	3.78E-24	0.181994	0.214112	0.3953281	0.3953281	0.819519673	0.180607	20	1.20(0.79 - 12.83)
ENSG00000135318	NT5E	6	86182654	rs7772233	6	86146024	G	T	0.143141	-0.00615347	0.0183788	0.7377658	-0.768384	0.010278	0	0.00800832	0.023919	0.7377683	0.2873698	0.943374874	0.1257141	20	1.01(0.96 - 6.06)
ENSG00000135378	PRRG4	11	32865579	rs10767972	11	32896419	C	T	0.393638	-0.00620212	0.0127	0.6252978	0.288109	0.0087509	1.02E-237	-0.021527	0.0440853	0.6253358	0.1208468	0.910430628	0.3039022	20	0.98(0.90 - 11.07)
ENSG00000135423	GLS2	12	56873467	rs36073309	12	56930992	A	G	0.32505	-0.00348118	0.0122975	0.7771153	0.0652007	0.00853882	2.24E-14	-0.0533917	0.188739	0.7772642	0.8419625	0.95851596	0.2374341	20	0.95(0.65 - 12.37)
ENSG00000135480	KRT7	12	52636137	rs11610828	12	52621320	G	A	0.214712	-6.84E-05	0.0148372	0.996324	0.124051	0.0099433	1.01E-35	-0.000551043	0.119606	0.996324	0.7449604	0.999732476	0.4231243	18	1.00(0.79 - 12.26)
ENSG00000135709	KIAA0513	16	85094605	rs59109628	16	85059628	C	A	0.130219	0.00634957	0.0183558	0.7294056	0.632112	0.0108863	0	0.010045	0.0290394	0.7294102	0.3464627	0.938566129	0.2425838	20	1.01(0.95 - 16.07)
ENSG00000135828	RNASEL	1	182550580	rs11072	1	182543331	G	A	0.306163	0.0126875	0.0141404	0.3695845	0.248966	0.00876368	1.57E-177	0.0509609	0.0568249	0.3698232	0.894417	0.803792091	0.9749017	20	1.05(0.94 - 1.18)
ENSG00000135966	TGFBRAP1	2	105913681	rs934711	2	105907073	T	A	0.152087	0.0104467	0.016697	0.5315358	-0.388815	0.0120947	9.57E-227	-0.0268681	0.0429515	0.5316135	0.4555406	0.879192826	0.3240766	20	0.97(0.89 - 2.06)
ENSG00000136143	SUCLA2	13	48561373	rs4942740	13	48633849	G	C	0.05666	-0.00807096	0.0220988	0.714946	-0.374952	0.0157966	1.53E-124	0.0215253	0.0589447	0.7149782	0.8190285	0.936537029	0.6891499	20	1.02(0.91 - 13.15)
ENSG00000136213	CHST12	7	2458732	rs7808353	7	2446680	T	A	0.152087	-0.00615691	0.0168653	0.7150638	-0.116434	0.0108355	6.22E-27	0.052879	0.144932	0.7152209	0.2786782	0.936537029	0.4478232	13	1.05(0.79 - 7.40)
ENSG00000136243	NUP42	7	23231038	rs1637221	7	23232659	C	T	0.370775	-0.00492645	0.0120157	0.6818052	-0.422871	0.00781012	0	0.01165	0.0284154	0.6818138	0.04591806	0.927415618	0.2324925	20	1.01(0.96 - 7.07)
ENSG00000136603	SKIL	3	170095044	rs74568838	3	170116284	T	C	0.0119284	-0.0328641	0.0589912	0.5774579	-0.255303	0.0306376	7.88E-17	0.128726	0.231579	0.578306	0.5990007	0.896788396	0.9612635	20	1.14(0.72 - 3.79)
ENSG00000136810	TXN	9	113012505	rs7035393	9	113023333	C	T	0.357853	-0.00276364	0.0118381	0.8154097	-0.278456	0.00943568	2.08E-191	0.00992486	0.0425146	0.8154153	0.5223168	0.969797127	0.596345	20	1.01(0.93 - 9.10)
ENSG00000136872	ALDOB	9	104190482	rs4577	9	104184022	A	G	0.371769	0.0279143	0.0117285	0.01731076	-0.133101	0.0083216	1.39E-57	-0.209723	0.0890877	0.01856662	0.08601729	0.278854563	0.8127272	20	0.81(0.68 - 9.97)
ENSG00000137055	PLAA	9	26925771	rs2224530	9	27176886	C	T	0.213718	0.00368113	0.0130808	0.7783923	0.0895473	0.00980502	6.68E-20	0.0411082	0.146146	0.7784947	0.6681001	0.959006957	0.9544088	20	1.04(0.78 - 9.39)
ENSG00000137124	ALDH1B1	9	38395659	rs77054814	9	38393451	G	A	0.0646123	0.0348971	0.0199491	0.08023797	0.197934	0.0180078	4.19E-28	0.176307	0.102055	0.08406616	0.1342702	0.50891753	0.09931481	6	1.19(0.98 - 9.46)
ENSG00000137198	GMPR	6	16267295	rs3818407	6	16246785	A	G	0.122266	0.0314381	0.0181385	0.0830557	-0.108098	0.0122569	1.15E-18	-0.290829	0.171006	0.08900043	0.3781947	0.516991252	0.3972229	20	0.75(0.53 - 6.05)
ENSG00000137207	YIPF3	6	43482146	rs112915055	6	43537579	C	G	0.026839	-0.0683532	0.0680598	0.3152288	0.450416	0.0263063	1.02E-65	-0.151756	0.151364	0.3160598	0.8841726	0.767005737	0.1110685	20	0.86(0.64 - 6.16)
ENSG00000137225	CAPN11	6	44139343	rs914503	6	44134581	C	T	0.286282	-0.00148019	0.0132278	0.9109027	-0.258367	0.00916091	5.34E-175	0.00572903	0.0511982	0.9109034	0.3603776	0.9872879	0.02973261	16	1.01(0.91 - 6.11)
ENSG00000137331	IER3	6	30711653	rs3094222	6	31081434	G	A	0.0864811	0.0118211	0.0206524	0.567062	0.562567	0.0186339	3.16E-200	0.0210128	0.0367176	0.5671316	3.48E-53	0.891963737	5.05E-20	20	1.02(0.95 - 6.10)
ENSG00000137700	SLC37A4	11	118898220	rs11602764	11	118888619	G	A	0.270378	-0.00675003	0.0127707	0.5971135	0.166537	0.00899384	1.51E-76	-0.0405317	0.076715	0.5972628	0.1806954	0.901878698	0.0810398	20	0.96(0.83 - 11.12)
ENSG00000137713	PPP2R1B	11	111617391	rs1788955	11	111630998	C	G	0.326044	-0.00144778	0.0126224	0.9086835	0.278679	0.00837976	1.66E-242	-0.00519516	0.045294	0.908684	0.5800807	0.9872879	0.5054002	20	0.99(0.91 - 11.09)
ENSG00000138030	KHK	2	27316627	rs2119026	2	27310393	G	A	0.382704	-0.0213938	0.012237	0.08041417	0.462817	0.00842494	0	-0.0462252	0.0264537	0.08056741	0.1342831	0.503532881	0.05271242	20	0.95(0.91 - 2.01)
ENSG00000138413	IDH1	2	209115874	rs59522113	2	209124393	G	T	0.100398	0.0304904	0.0209068	0.1447313	-0.314725	0.0187131	1.79E-63	-0.0968796	0.0666781	0.1462393	0.3900609	0.617034977	0.3084799	20	0.91(0.80 - 2.03)
ENSG00000138604	GLCE	15	69508739	rs16952867	15	69446861	C	T	0.0198807	-0.0333294	0.0310347	0.2828497	0.948848	0.0294554	1.16E-227	-0.0351262	0.032726	0.283117	0.4934992	0.742975099	0.3291549	20	0.97(0.91 - 15.03)
ENSG00000138621	PPCDC	15	75362849	rs4886417	15	75330159	G	T	0.417495	-0.0148395	0.0122192	0.2245793	-0.0727472	0.00804637	1.55E-19	0.203987	0.169477	0.2287323	0.6455091	0.704851682	0.3915245	20	1.23(0.88 - 15.71)
ENSG00000138678	GPAT3	4	84492047	rs11731267	4	84469852	T	C	0.121272	0.00340678	0.0213176	0.8730302	-0.370803	0.0116773	2.79E-221	-0.00918757	0.057491	0.8730318	0.7653696	0.981613497	0.9812846	20	0.99(0.89 - 4.11)
ENSG00000138750	NUP54	4	77052740	rs11723400	4	77038473	C	T	0.309145	-0.00565077	0.0125803	0.6533046	0.217087	0.00830262	1.07E-150	-0.02603	0.057959	0.6533524	0.3069075	0.917691722	0.3693513	20	0.97(0.87 - 4.09)
ENSG00000138794	CASP6	4	110617262	rs11736978	4	110592090	A	G	0.362823	-0.0296461	0.0120344	0.01376084	0.0944257	0.0082631	3.05E-30	-0.313962	0.130376	0.01603462	0.07559614	0.262797044	0.5611142	20	0.73(0.57 - 4.94)
ENSG00000139193	CD27	12	6557458	rs1059501	12	6560573	G	T	0.45328	0.022167	0.0118555	0.06151645	0.100483	0.00800263	3.68E-36	0.220605	0.119287	0.06440399	0.02185158	0.463643763	0.2184794	18	1.25(0.99 - 12.58)
ENSG00000139496	NUP58	13	25899800	rs12491	13	25916059	C	T	0.430417	0.0162955	0.0118235	0.1681324	-0.0931126	0.00830058	3.34E-29	-0.175009	0.127935	0.1713297	0.1655558	0.648673166	0.4160373	14	0.84(0.65 - 13.08)
ENSG00000139687	RB1	13	48967004	rs9535032	13	49012265	G	A	0.289264	-0.0217795	0.0127391	0.08732919	-0.16208	0.00868075	8.49E-78	0.134375	0.0789264	0.08865509	0.01932015	0.516509321	0.002545978	20	1.14(0.98 - 13.34)
ENSG00000140545	MFGE8	15	89449279	rs12911703	15	89456948	A	G	0.275348	-0.00676832	0.0137115	0.621572	0.506632	0.00861368	0	-0.0133594	0.027065	0.6215843	0.7333649	0.909297968	0.8575905	20	0.99(0.94 - 15.04)
ENSG00000140563	MCTP2	15	94899199	rs11856931	15	94715634	T	C	0.281312	-0.01146	0.0135816	0.3987875	0.230894	0.00889736	1.78E-148	-0.0496332	0.058853	0.3990367	0.3250277	0.821280798	0.03904453	20	0.95(0.85 - 15.07)
ENSG00000140650	PMM2	16	8912934	rs9796776	16	8934416	A	G	0.0238569	0.00383519	0.0476311	0.9358248	1.03978	0.0363494	5.81E-180	0.00368847	0.045809	0.935825	0.5862782	0.99018091	0.1753831	20	1.00(0.92 - 16.10)
ENSG00000140939	NOL3	16	67206850	rs74932341	16	67139348	T	C	0.0318091	-0.0313974	0.0204744	0.1251538	0.143528	0.0196851	3.07E-13	-0.218755	0.145772	0.1334426	0.1334426	0.596068923	0.8614689	20	0.80(0.60 - 16.07)
ENSG00000141510	TP53	17	7577976	rs35850753	17	7578671	T	C	0.0248509	-0.0706382	0.0363351	0.05188627	-0.250815	0.0265931	4.04E-21	0.281634	0.147913	0.0569039	0.2258038	0.442448589	0.4836197	20	1.33(0.99 - 17.77)
ENSG00000141526	SLC16A3	17	80202639	rs6502090	17	80187608	G	A	0.313121	0.0425322	0.0125031	0.000669602	0.373446	0.00908846	0	0.113891	0.0335948	0.000698583	0.08523673	0.036869046	0.3220377	20	1.12(1.05 - 17.20)
ENSG00000141959	PFKL	21	45733596	rs4818906	21	45746225	G	A	0.177932	-0.00511322	0.0143091	0.720837	-0.273838	0.0122436	8.48E-111	0.0186724	0.0522605	0.7208711	0.3682866	0.937600307	0.01588833	20	1.02(0.92 - 21.13)
ENSG00000142168	SOD1	21	33036589	rs16988435	21	33058571	T	C	0.0576541	-0.00288094	0.0212586	0.8922017	0.216032	0.0259243	7.87E-17	-0.0133357	0.0984178	0.8922159	0.820157	0.986577986	0.3846681	16	0.99(0.81 - 21.20)
ENSG00000142583	SLC2A5	1	9121851	rs1612895	1	9122557	G	A	0.428429	0.0128469	0.0118548	0.2785033	-0.217161	0.0079157	1.07E-165	-0.0591584	0.0546325	0.2788781	0.2315646	0.739865952	0.2269759	20	0.94(0.85 - 1.05)
ENSG00000143149	ALDH9A1	1	165649776	rs10918242	1	165656600	G	A	0.324056	0.00882348	0.0118287	0.4557047	-0.409504	0.00809114	0	-0.0215467	0.0288886	0.4557536	0.07917073	0.8492863	0.2372217	20	0.98(0.92 - 1.04)
ENSG00000143158	MPC2	1	167896122	rs203777	1	167876616	T	C	0.340954	-0.00349812	0.0122666	0.7755106	-0.0991542	0.00941492	6.18E-26	0.0352796	0.123758	0.7755906	0.5692266	0.957354403	0.3866683	20	1.04(0.81 - 1.32)
ENSG00000143167	GPA33	1	167040970	rs35607776	1	167055779	G	C	0.083499	-0.0178747	0.0279381	0.5223049	-0.267264	0.0163366	3.70E-60	0.0668804	0.104614	0.5226227	0.2941769	0.87784291	0.507808	20	1.07(0.87 - 1.31)
ENSG00000143252	SDHC	1	161308515	rs59559479	1	161308157	C	T	0.0487078	0.0385498	0.020328	0.0579086	-0.967967	0.0289967	2.50E-244	-0.0398255	0.0210346	0.05831313	0.01484626	0.447494846	0.001922672	20	0.96(0.92 - 1.00)
ENSG00000143575	HAX1	1	154246669	rs12750321	1	154251626	G	A	0.328032	-0.0102091	0.0120969	0.398701	0.253023	0.00871594	2.76E-185	-0.0403485	0.0478297	0.3989002	0.1088606	0.821280798	0.08214937	20	0.96(0.87 - 1.05)
ENSG00000143819	EPHX1	1	226015527	rs1009668	1	226040404	T	C	0.111332	-0.000400457	0.0157791	0.9797527	-0.159197	0.0128003	1.65E-35	0.00251549	0.0991172	0.9797527	0.6194245	0.996540853	0.8471775	20	1.00(0.83 - 1.22)
ENSG00000143847	PPFIA4	1	203021747	rs2270543	1	203030685	T	C	0.441352	-0.0102169	0.0122255	0.4033214	-0.656288	0.0077768	0	0.0155677	0.0186292	0.4033445	0.8714959	0.824006332	0.8726546	20	1.02(0.98 - 1.05)
ENSG00000143891	GALM	2	38930715	rs7603676	2	38955129	A	G	0.442346	0.0149295	0.0117612	0.2043035	-0.223008	0.00791242	9.03E-175	-0.0669459	0.0527923	0.2047621	0.3391836	0.682910461	0.3886221	20	0.94(0.84 - 2.04)
ENSG00000144591	GMPPA	2	220367649	rs73087238	2	220368441	T	C	0.0586481	0.0360008	0.021175	0.08910162	0.102886	0.0165193	4.72E-10	0.34991	0.213341	0.1009751	0.1009751	0.537678056	0.09799443	14	1.42(0.93 - 2.16)
ENSG00000144671	SLC22A14	3	38341925	rs2011	3	38296817	A	G	0.354871	-0.0110155	0.0119426	0.3563354	-0.0636295	0.00925871	6.31E-12	0.173119	0.189372	0.3606257	0.3606257	0.798390315	0.9530122	14	1.19(0.82 - 3.72)
ENSG00000144724	PTPRG	3	61915265	rs7638932	3	60929088	A	G	0.218688	-0.0010725	0.0151832	0.9436864	0.109448	0.0195856	2.29E-08	-0.00979914	0.138736	0.9436909	0.9964902	0.991030086	0.4939882	7	0.99(0.75 - 3.30)
ENSG00000144791	LIMD1	3	45662358	rs36047207	3	45690948	A	C	0.241551	0.00652526	0.0134694	0.6280661	0.226663	0.00925066	1.39E-132	0.0287883	0.0594363	0.6281332	0.02325181	0.910984609	0.6370032	20	1.03(0.92 - 3.16)
ENSG00000145020	AMT	3	49457198	rs3448	3	49396751	T	C	0.23161	0.00505854	0.014537	0.7278575	-0.499935	0.00863175	0	-0.0101184	0.0290783	0.7278623	0.3303004	0.93846186	0.3667896	20	0.99(0.94 - 3.05)
ENSG00000145246	ATP10D	4	47541404	rs13106855	4	47413522	A	G	0.372763	0.0248843	0.0125135	0.04674578	-0.190088	0.00831887	1.45E-115	-0.130909	0.0660789	0.04757914	0.07200838	0.410236176	0.2050507	20	0.88(0.77 - 4.00)
ENSG00000145730	PAM	5	102228247	rs2431321	5	102118794	C	T	0.331014	-0.0222864	0.0120725	0.06488541	1.0317	0.00598452	0	-0.0216017	0.0117023	0.06490078	0.1128501	0.464282786	0.6082341	20	0.98(0.96 - 5.00)
ENSG00000146021	KLHL3	5	137012484	rs17797119	5	137070445	G	A	0.37674	-0.00701411	0.0118619	0.5543099	0.224314	0.00804462	4.21E-171	-0.0312692	0.0528927	0.554399	0.444692	0.888861299	0.5365129	20	0.97(0.87 - 5.08)
ENSG00000146242	TPBG	6	83076734	rs142472800	6	83105518	A	G	0.0159046	0.0570597	0.0529912	0.2815799	1.04152	0.0348584	3.72E-196	0.0547848	0.0509115	0.2818922	0.04152529	0.742320004	0.7285332	20	1.06(0.96 - 6.17)
ENSG00000146592	CREB5	7	28602225	rs56388170	7	28724374	T	G	0.301193	-0.0050658	0.0129948	0.6966601	-0.527993	0.00828896	0	0.00959445	0.0246122	0.6966655	0.3313576	0.932181549	0.7299779	20	1.01(0.96 - 7.06)
ENSG00000146674	IGFBP3	7	45956711	rs1525828	7	46002078	A	T	0.331014	0.00306486	0.0131543	0.8157668	0.278741	0.00838064	1.46E-242	0.0109954	0.047193	0.8157713	0.6481715	0.969797127	0.1964705	20	1.01(0.92 - 7.11)
ENSG00000146701	MDH2	7	75687097	rs71562406	7	75814216	A	G	0.054672	-0.0154664	0.0223337	0.4886146	-0.203246	0.0321246	2.50E-10	0.076097	0.110541	0.4911994	0.4911994	0.86403418	0.9893275	20	1.08(0.87 - 7.34)
ENSG00000147852	VLDLR	9	2638157	rs34881325	9	2622134	T	C	0.426441	0.002118	0.0122279	0.862486	0.4652	0.0100274	0	0.00455288	0.0262854	0.862487	0.1442356	0.97824954	0.3603191	20	1.00(0.95 - 9.06)
ENSG00000147853	AK3	9	4726599	rs10123267	9	4757261	T	G	0.0497018	-0.0182138	0.0188701	0.3344346	-0.673553	0.0203005	2.15E-241	0.0270414	0.0280276	0.334639	0.04499591	0.784687363	0.06633439	20	1.03(0.97 - 9.09)
ENSG00000148429	USP6NL	10	11578131	rs12356673	10	11726152	C	A	0.219682	-0.0102388	0.012822	0.4245608	-0.179133	0.00930146	1.20E-82	0.0571575	0.0716396	0.4249586	0.4986281	0.834084043	0.5228692	20	1.06(0.92 - 10.22)
ENSG00000149131	SERPING1	11	57373593	rs28362951	11	57372526	G	A	0.260437	0.0280299	0.0128767	0.02949608	0.302385	0.00888249	5.19E-254	0.0926961	0.0426708	0.02982884	0.09172345	0.335970313	0.688683	20	1.10(1.01 - 11.19)
ENSG00000149260	CAPN5	11	76807590	rs7122016	11	76784805	C	G	0.428429	0.0108085	0.0116721	0.35444	0.16341	0.00831715	6.09E-86	0.0661433	0.0715074	0.3549738	0.4282341	0.795752415	0.2783503	20	1.07(0.93 - 11.23)
ENSG00000149541	B3GAT3	11	62386207	rs2516633	11	62371773	A	C	0.275348	0.0136683	0.0142952	0.3389984	0.0709684	0.0088188	8.46E-16	0.192597	0.202847	0.3423827	0.6300373	0.788117691	0.7973569	18	1.21(0.81 - 11.80)
ENSG00000149782	PLCB3	11	64027808	rs7943988	11	64023971	A	G	0.298211	0.0203536	0.0133401	0.1270732	-0.144525	0.0128262	1.89E-29	-0.140831	0.0931452	0.130547	0.1797169	0.591814062	0.00417081	20	0.87(0.72 - 11.04)
ENSG00000149922	TBX6	16	30100161	rs3809627	16	30103160	A	C	0.416501	-0.0335178	0.0116701	0.004077422	-0.202227	0.00793459	2.76E-143	0.165743	0.0580731	0.00431665	0.004451422	0.125510596	0.00441914	20	1.18(1.05 - 16.32)
ENSG00000150768	DLAT	11	111915326	rs10891299	11	111787962	T	G	0.314115	-0.00134861	0.0118461	0.9093613	-0.0458447	0.00827642	3.04E-08	0.0294169	0.258451	0.9093803	0.9093803	0.9872879	0.6910199	20	1.03(0.62 - 11.71)
ENSG00000151348	EXT2	11	44192039	rs2074038	11	44087989	T	G	0.120278	0.0198948	0.0210714	0.3450872	0.73269	0.0124168	0	0.0271531	0.0287626	0.345149	0.7409294	0.790039261	0.7159992	20	1.03(0.97 - 11.09)
ENSG00000151640	DPYSL4	10	134009842	rs869252	10	133969872	C	T	0.28827	-0.0323635	0.0138261	0.01924484	0.620047	0.00955719	0	-0.0521953	0.022313	0.01932343	0.210999	0.281705826	0.01789353	20	0.95(0.91 - 10.99)
ENSG00000151729	SLC25A4	4	186066414	rs3108229	4	186170358	G	A	0.481113	-0.00545852	0.0117483	0.6422021	-0.14067	0.0079553	5.71E-70	0.0388036	0.0835454	0.6423169	0.08511943	0.91428295	0.2600462	20	1.04(0.88 - 4.22)
ENSG00000152217	SETBP1	18	42454306	rs72905568	18	42245105	T	C	0.0914513	-0.0685157	0.0208704	0.001027405	0.121954	0.0144557	3.27E-17	-0.561816	0.183634	0.002217558	0.03881167	0.08059694	0.005962245	17	0.57(0.40 - 18.82)
ENSG00000152234	ATP5F1A	18	43674205	rs1800640	18	43671400	C	T	0.39165	-0.00263859	0.0120446	0.8265968	-0.272547	0.00789071	1.99E-261	0.00968122	0.0441936	0.8266003	0.8251623	0.971861369	0.2770754	20	1.01(0.93 - 18.10)
ENSG00000152556	PFKM	12	48519554	rs10875750	12	48545630	T	C	0.2167	-0.0271788	0.0169804	0.1094659	0.214003	0.0101185	2.78E-99	-0.127002	0.0795735	0.1104811	0.0984826	0.557406683	0.04283438	20	0.88(0.75 - 12.03)
ENSG00000152926	ZNF117	7	64452711	rs6460219	7	64453136	G	A	0.0347913	0.028261	0.026879	0.2930678	-0.462735	0.0210267	2.47E-107	-0.0610739	0.0581536	0.293618	0.1258149	0.752911767	0.8369065	20	0.94(0.84 - 7.05)
ENSG00000152952	PLOD2	3	145834333	rs2864794	3	145866370	G	C	0.133201	-0.0185277	0.0173708	0.2861524	0.121325	0.0112842	5.81E-27	-0.152711	0.143879	0.2885125	0.2092179	0.747653167	0.1912248	20	0.86(0.65 - 3.14)
ENSG00000153201	RANBP2	2	109369102	rs826565	2	109357772	C	T	0.237575	-0.00651693	0.0148172	0.6600661	0.135143	0.0110719	2.89E-34	-0.0482224	0.109712	0.6602727	0.2775836	0.920283147	0.5676371	20	0.95(0.77 - 2.18)
ENSG00000153208	MERTK	2	112721597	rs55812028	2	112780969	T	C	0.256461	0.00628824	0.0121192	0.6038542	-0.547897	0.00859779	0	-0.0114771	0.0221202	0.6038662	0.06314851	0.903239326	0.01700608	20	0.99(0.95 - 2.03)
ENSG00000153936	HS2ST1	1	87491332	rs61800752	1	87397684	C	T	0.206759	-0.00108795	0.0141599	0.9387563	-0.199543	0.00971561	9.77E-94	0.0054522	0.0709621	0.9387567	0.9949456	0.990275444	0.8176326	20	1.01(0.87 - 1.16)
ENSG00000154027	AK5	1	77886693	rs4949655	1	77897688	C	T	0.127237	-0.00173922	0.0158012	0.9123548	0.513102	0.0106992	0	-0.00338962	0.0307955	0.912355	0.2407585	0.9872879	0.1803491	20	1.00(0.94 - 1.06)
ENSG00000154265	ABCA5	17	67281918	rs477045	17	67289504	C	T	0.141153	-0.0218572	0.0171266	0.20188	0.279033	0.0116423	6.12E-127	-0.078332	0.0614654	0.2025188	0.3088378	0.680863058	0.6942427	20	0.92(0.82 - 17.04)
ENSG00000154930	ACSS1	20	25013242	rs3646	20	25038839	G	C	0.230616	-0.0092423	0.0143662	0.5200058	-0.290013	0.00936435	1.37E-210	0.0318686	0.0495471	0.5200958	0.0537415	0.876088848	0.9196264	20	1.03(0.94 - 20.14)
ENSG00000155380	SLC16A1	1	113477052	rs7169	1	113455099	G	A	0.437376	-0.0292776	0.0118171	0.01322834	0.125393	0.00807102	1.97E-54	-0.233487	0.0954313	0.01441918	0.01235423	0.247968834	1.56E-06	20	0.79(0.66 - 1.95)
ENSG00000155561	NUP205	7	135288086	rs12707239	7	135247183	T	C	0.202783	-0.0217639	0.0147656	0.1404924	-0.143653	0.010743	8.84E-41	0.151503	0.103409	0.1428975	0.4232338	0.613014658	0.1836169	20	1.16(0.95 - 7.43)
ENSG00000156042	CFAP70	10	75066067	rs12571885	10	74913459	C	G	0.0536779	-0.0139156	0.0272026	0.6089632	-0.504193	0.0251245	1.41E-89	0.0275998	0.0539703	0.6090795	0.9757468	0.904659104	0.5984964	8	1.03(0.92 - 10.14)
ENSG00000156510	HKDC1	10	71003687	rs10998647	10	70977308	T	G	0.341948	0.00133452	0.0134086	0.9207197	0.431992	0.00813548	0	0.00308923	0.0310391	0.9207199	0.5645413	0.989213468	0.9902333	20	1.00(0.94 - 10.07)
ENSG00000156515	HK1	10	71095689	rs2305196	10	71144324	A	G	0.253479	-0.015992	0.0141187	0.2573477	-0.177888	0.00928287	7.54E-82	0.0898994	0.0795072	0.2581777	0.8604153	0.727111761	0.08538808	20	1.09(0.94 - 10.28)
ENSG00000156675	RAB11FIP1	8	37736560	rs62490688	8	37678809	T	G	0.261431	0.0166404	0.0139436	0.2327097	-0.0584033	0.0105884	3.47E-08	-0.284922	0.244271	0.2434453	0.2434453	0.717107651	0.4845914	17	0.75(0.47 - 8.21)
ENSG00000156873	PHKG2	16	30766040	rs62622830	16	30770950	C	T	0.218688	-0.0300755	0.0145659	0.03894303	-0.092723	0.0101027	4.39E-20	0.324359	0.161017	0.04396337	0.116573	0.394664878	0.02275246	20	1.38(1.01 - 16.90)
ENSG00000156958	GALK2	15	49553959	rs10851475	15	49625930	A	G	0.358847	0.00214089	0.0122663	0.8614456	-0.198185	0.00814163	7.01E-131	-0.0108025	0.0618947	0.8614491	0.1935689	0.978061488	0.01151556	20	0.99(0.88 - 15.12)
ENSG00000157020	SEC13	3	10348838	rs696221	3	10342876	C	T	0.451292	-0.00163404	0.0119465	0.8912048	0.36157	0.00852685	0	-0.00451929	0.0330408	0.8912054	0.9488095	0.986258226	0.6937431	20	1.00(0.93 - 3.06)
ENSG00000157212	PAXIP1	7	154765095	rs1357994	7	154715109	C	T	0.184891	-0.00239913	0.0137753	0.8617384	0.066404	0.0101787	6.85E-11	-0.0361293	0.207521	0.8617871	0.8898012	0.978145857	0.4400196	16	0.96(0.64 - 7.45)
ENSG00000157601	MX1	21	42811686	rs464783	21	42796480	T	C	0.389662	0.000542669	0.0117932	0.963298	-0.467407	0.00770207	0	-0.00116102	0.0252311	0.963298	0.4796042	0.994166475	0.1867113	20	1.00(0.95 - 21.05)
ENSG00000158158	CNNM4	2	97452133	rs68026712	2	97396403	C	T	0.385686	-0.00104389	0.0116854	0.9288174	0.201623	0.00800766	6.84E-140	-0.00517743	0.057957	0.9288178	0.3186444	0.990008373	0.535886	20	0.99(0.89 - 2.11)
ENSG00000158485	CD1B	1	158299531	rs6699757	1	158415517	C	T	0.460239	-0.0044768	0.011685	0.7016281	-0.192532	0.00790763	6.15E-131	0.0232523	0.0606988	0.7016632	0.5753542	0.933063065	0.3551264	20	1.02(0.91 - 1.15)
ENSG00000158691	ZSCAN12	6	28357121	rs56001748	6	28406515	A	G	0.0477137	-0.0379865	0.0253061	0.1333347	-0.274351	0.0170263	2.05E-58	0.13846	0.0926393	0.1350164	1.12E-05	0.598332627	2.40E-09	20	1.15(0.96 - 6.38)
ENSG00000158748	HTR6	1	19998917	rs10917516	1	20012714	A	G	0.341948	-0.000174943	0.0127518	0.9890541	-0.285745	0.00847432	3.05E-249	0.000612235	0.0446265	0.9890541	0.8564279	0.998777339	0.7435793	20	1.00(0.92 - 1.09)
ENSG00000159322	ADPGK	15	73060948	rs142644370	15	73078525	T	C	0.0427435	0.00344737	0.033951	0.9191221	0.728446	0.0215137	2.61E-251	0.0047325	0.0466076	0.9191225	0.441383	0.988705287	0.4452314	20	1.00(0.92 - 15.10)
ENSG00000159399	HK2	2	75090797	rs3100578	2	75044700	A	G	0.271372	-0.0176717	0.0127331	0.1651811	0.475493	0.00922459	0	-0.037165	0.0267885	0.1653343	0.426378	0.640022444	0.1357141	20	0.96(0.91 - 2.02)
ENSG00000159921	GNE	9	36245745	rs10114702	9	36262120	C	T	0.515905	-0.0078834	0.0116926	0.5001706	0.160961	0.00792327	9.47E-92	-0.048977	0.0726823	0.5004065	0.7862633	0.865889559	0.3327257	20	0.95(0.83 - 9.10)
ENSG00000160180	TFF3	21	43733769	rs78800314	21	43747237	T	G	0.0864811	-0.00231196	0.0193783	0.9050324	0.335616	0.0133752	6.02E-139	-0.00688871	0.0577402	0.9050335	0.9423678	0.9872879	0.5860028	20	0.99(0.89 - 21.11)
ENSG00000160194	NDUFV3	21	44314768	rs4148974	21	44323720	T	C	0.0755467	0.0122042	0.0211889	0.5646345	-0.854349	0.0165453	0	-0.0142848	0.0248028	0.5646587	0.9022851	0.891674839	0.8494507	20	0.99(0.94 - 21.03)
ENSG00000160200	CBS	21	44485177	rs2839619	21	44436177	A	G	0.538767	-0.0224608	0.0117094	0.05508751	0.583705	0.00724872	0	-0.0384797	0.0200662	0.0551565	0.8153963	0.438909197	0.9686663	20	0.96(0.93 - 21.00)
ENSG00000160271	RALGDS	9	136006204	rs573663	9	136010386	T	C	0.403579	0.00317189	0.0118555	0.7890489	0.342613	0.0090173	0	0.00925793	0.034604	0.789054	0.1174225	0.962556685	0.5297792	20	1.01(0.94 - 9.08)
ENSG00000160877	NACC1	19	13240436	rs4926198	19	13231918	C	T	0.245527	-0.00111058	0.0122192	0.9275815	-0.129	0.0139393	2.15E-20	0.00860918	0.0947274	0.927585	0.927585	0.989810202	0.346665	12	1.01(0.84 - 19.21)
ENSG00000160883	HK3	5	176317101	rs7726380	5	176434982	C	A	0.280318	0.010055	0.013282	0.4490261	0.0879188	0.008856	3.16E-23	0.114367	0.15151	0.4503401	0.7037637	0.847308557	0.8701307	20	1.12(0.83 - 5.51)
ENSG00000160959	LRRC14	8	145746966	rs2306386	8	145742879	C	T	0.489066	-0.0259761	0.0117455	0.02699577	-0.518822	0.00792932	0	0.0500675	0.0226517	0.02708319	0.3495901	0.324254111	0.708037	20	1.05(1.01 - 8.10)
ENSG00000161091	MFSD12	19	3556273	rs1638539	19	3555048	C	T	0.559642	0.00634197	0.0118399	0.5922047	-0.246728	0.0119503	1.06E-94	-0.0257043	0.0480038	0.5923292	0.865328	0.901516944	0.3446694	20	0.97(0.89 - 19.07)
ENSG00000161980	POLR3K	16	100017	rs2541593	16	103423	C	A	0.198807	0.00183746	0.0142606	0.8974774	-0.570585	0.0120595	0	-0.00322031	0.024993	0.8974777	0.009087655	0.9872879	0.8849281	20	1.00(0.95 - 16.05)
ENSG00000162129	CLPB	11	72074580	rs78509017	11	72118567	C	T	0.0487078	0.0260438	0.0217481	0.2311037	-0.157573	0.0186897	3.43E-17	-0.165281	0.139405	0.2357721	0.2357721	0.70848952	0.7147088	20	0.85(0.64 - 11.11)
ENSG00000162433	AK4	1	65655530	rs12074520	1	65621833	A	C	0.05666	-0.0298645	0.0285585	0.2956854	-0.331362	0.015684	4.45E-99	0.0901264	0.0862906	0.2962763	0.608327	0.754922783	0.1252432	20	1.09(0.92 - 1.30)
ENSG00000162512	SDC3	1	31361961	rs947643	1	31461438	A	G	0.263419	-0.0186377	0.0122861	0.1292731	-0.127197	0.008999	2.32E-45	0.146526	0.0971456	0.1314745	0.133977	0.592333178	0.3103121	20	1.16(0.96 - 1.40)
ENSG00000162688	AGL	1	100352609	rs11166355	1	100301128	G	T	0.32505	-0.00856705	0.0125332	0.4942603	-0.122616	0.00867044	2.10E-45	0.0698692	0.102335	0.4947639	0.5032164	0.864482985	0.08704727	20	1.07(0.88 - 1.31)
ENSG00000162735	PEX19	1	160251370	rs17370037	1	160300258	G	A	0.0308151	0.0490968	0.042188	0.2445204	-0.482271	0.0235213	2.00E-93	-0.101803	0.0876186	0.2452793	0.878219	0.718334651	0.1096814	17	0.90(0.76 - 1.07)
ENSG00000162813	BPNT1	1	220247314	rs60531981	1	220275174	G	C	0.149105	-0.00614925	0.0147257	0.6762496	0.0955869	0.0102293	9.24E-21	-0.0643315	0.154209	0.6765541	0.6765541	0.925385443	0.06781442	20	0.94(0.69 - 1.27)
ENSG00000163002	NUP35	2	184004324	rs1316842	2	184068007	G	A	0.199801	-0.00127675	0.0148982	0.9317063	0.205884	0.00987491	1.55E-96	-0.00620131	0.0723627	0.9317069	0.651278	0.99018091	0.7704736	20	0.99(0.86 - 2.15)
ENSG00000163214	DHX57	2	39063973	rs1010858	2	39102671	C	T	0.298211	0.0059089	0.0125259	0.6371163	-0.254496	0.00847997	6.97E-198	-0.0232181	0.0492246	0.6371579	0.3843876	0.911860012	0.8439934	20	0.98(0.89 - 2.08)
ENSG00000163235	TGFA	2	70727868	rs113971512	2	70774454	T	C	0.109344	0.0172762	0.018892	0.360469	0.265023	0.0125394	3.78E-99	0.0651875	0.071351	0.3609182	0.4791257	0.79881261	0.1453051	20	1.07(0.93 - 2.23)
ENSG00000163281	GNPDA2	4	44716248	rs11724396	4	44725334	C	G	0.244533	0.0150366	0.0152992	0.3256883	0.169072	0.0094606	1.98E-71	0.0889359	0.0906258	0.3264188	0.928762	0.777237121	0.4308018	20	1.09(0.92 - 4.31)
ENSG00000163389	POGLUT1	3	119200670	rs6799315	3	119196437	A	G	0.0725646	-0.0280015	0.0234328	0.2320986	1.01357	0.0171485	0	-0.0276266	0.0231238	0.232194	0.6035062	0.705166774	0.9963267	20	0.97(0.93 - 3.02)
ENSG00000163435	ELF3	1	201981694	rs11586632	1	201955614	G	A	0.390656	0.0123531	0.0119929	0.3029938	-0.167429	0.0080429	3.04E-96	-0.0737811	0.0717174	0.303585	0.6092672	0.758626396	0.8330501	20	0.93(0.81 - 1.07)
ENSG00000163516	ANKZF1	2	220097935	rs114325960	2	220154746	T	C	0.0437376	0.017889	0.0334288	0.5925549	0.304916	0.0219668	8.28E-44	0.0586685	0.109714	0.5928296	0.3132753	0.901516944	0.2219212	20	1.06(0.86 - 2.31)
ENSG00000163541	SUCLG1	2	84668908	rs10210248	2	84673252	C	T	0.172962	0.00329488	0.0146061	0.8215262	0.133359	0.00978262	2.58E-42	0.0247069	0.10954	0.8215502	0.3656844	0.970740911	0.2409944	20	1.03(0.83 - 2.27)
ENSG00000164002	EXO5	1	40978320	rs6699445	1	40989620	T	C	0.191849	-0.0211281	0.014832	0.1543034	0.223068	0.0110086	2.73E-91	-0.094716	0.066655	0.1553204	0.6889531	0.627689027	0.0167915	20	0.91(0.80 - 1.04)
ENSG00000164105	SAP30	4	174294901	rs13128793	4	174332612	G	T	0.474155	0.00234231	0.0118284	0.8430261	-0.114154	0.00793207	5.86E-47	-0.0205189	0.103628	0.8430408	0.9160951	0.974325751	0.3365082	20	0.98(0.80 - 4.20)
ENSG00000164442	CITED2	6	139694575	rs1936211	6	139960652	C	T	0.432406	-0.0161902	0.0116525	0.1647055	-0.129313	0.00807801	1.12E-57	0.125202	0.0904497	0.1662928	0.4062478	0.6410418	0.4332807	20	1.13(0.95 - 6.35)
ENSG00000164934	DCAF13	8	104441311	rs750606	8	104428530	C	T	0.167992	0.0178466	0.0143451	0.2134663	-0.288029	0.0199615	3.39E-47	-0.0619611	0.0499891	0.2151635	0.1594303	0.691665026	0.2013048	20	0.94(0.85 - 8.04)
ENSG00000165424	ZCCHC24	10	81173732	rs7903937	10	81187974	A	G	0.124254	-0.0203863	0.0178669	0.253866	-0.177861	0.0141735	4.04E-36	0.114619	0.100869	0.2558219	0.4145863	0.725028818	0.9080797	16	1.12(0.92 - 10.37)
ENSG00000165434	PGM2L1	11	74075440	rs10793071	11	74039452	G	T	0.477137	-0.00601297	0.0117404	0.6085386	0.22262	0.00787294	6.71E-176	-0.02701	0.0527461	0.6085974	0.2422183	0.904659104	0.4852901	20	0.97(0.88 - 11.08)
ENSG00000165669	FAM204A	10	120083620	rs111983215	10	120041586	A	G	0.027833	-0.0166961	0.0328876	0.6116837	0.335717	0.0360033	1.11E-20	-0.0497327	0.0981074	0.6122104	0.6028231	0.906811618	0.5540663	8	0.95(0.79 - 10.15)
ENSG00000166347	CYB5A	18	71939890	rs12458414	18	71916055	C	T	0.261431	-0.0302189	0.0129252	0.01938812	0.2074	0.00883156	5.94E-122	-0.145703	0.0626281	0.01999284	0.552875	0.283943641	0.01411375	20	0.86(0.76 - 18.98)
ENSG00000166411	IDH3A	15	78444065	rs11855127	15	78237027	G	A	0.300199	0.0266169	0.0129885	0.04043605	-0.099732	0.0149425	2.48E-11	-0.266884	0.136234	0.05011182	0.02635034	0.421403919	0.7595898	20	0.77(0.59 - 15.00)
ENSG00000166796	LDHC	11	18453729	rs78454952	11	18438770	A	G	0.115308	0.0259753	0.0199078	0.1919678	0.844938	0.0111231	0	0.0307422	0.0235647	0.1920333	0.3234167	0.671147333	0.4408814	20	1.03(0.98 - 11.08)
ENSG00000166800	LDHAL6A	11	18489259	rs112446256	11	18463228	G	T	0.126243	0.00639554	0.0210736	0.7615196	0.0850932	0.012524	1.09E-11	0.0751593	0.2479	0.76175	0.76175	0.952116914	0.5994986	13	1.08(0.66 - 11.75)
ENSG00000166887	VPS39	15	42475706	rs7181742	15	42643529	C	T	0.133201	0.0094874	0.017405	0.5856873	0.0723673	0.0124287	5.79E-09	0.131101	0.241561	0.5873204	0.5873204	0.900242396	0.5685631	20	1.14(0.71 - 15.83)
ENSG00000167232	ZNF91	19	23533077	rs71333885	19	23570297	T	C	0.248509	-0.0213282	0.013539	0.1151836	0.441699	0.0103072	0	-0.0482868	0.0306728	0.1154291	0.5265067	0.567183396	0.05969645	20	0.95(0.90 - 19.01)
ENSG00000167720	SRR	17	2217615	rs12450028	17	2207425	T	C	0.34493	-0.00450102	0.0123454	0.7154168	-0.574418	0.00868981	0	0.00783579	0.0214923	0.715421	0.1538137	0.936537029	0.09693071	20	1.01(0.97 - 17.05)
ENSG00000167768	KRT1	12	53071355	rs2741159	12	53071382	C	A	0.382704	-0.006717	0.0118248	0.5700055	0.771931	0.00742929	0	-0.00870156	0.0153187	0.5700112	0.02333749	0.892742728	0.00463255	20	0.99(0.96 - 12.02)
ENSG00000167995	BEST1	11	61725140	rs195446	11	61742966	T	C	0.34493	-0.0162877	0.0127289	0.2006914	-0.358468	0.00839252	0	0.0454369	0.0355251	0.2008934	0.001340052	0.679193501	0.1197548	20	1.05(0.98 - 11.12)
ENSG00000168209	DDIT4	10	74034736	rs12778560	10	74309485	G	T	0.360835	0.0223215	0.0118302	0.05918406	-0.0769881	0.00868372	7.60E-19	-0.289934	0.157104	0.06496588	0.1428164	0.464282786	0.8673818	20	0.75(0.55 - 10.02)
ENSG00000168237	GLYCTK	3	52325188	rs2276834	3	52325759	G	A	0.518887	0.0155651	0.0117352	0.1847205	-0.385943	0.00764408	0	-0.0403301	0.0304171	0.184872	0.06566732	0.663380519	0.000688073	20	0.96(0.90 - 3.02)
ENSG00000168291	PDHB	3	58416470	rs6787467	3	58377888	A	G	0.345924	-0.0179381	0.0119159	0.1322233	0.288415	0.00813326	1.95E-275	-0.0621954	0.0413523	0.1325718	0.4581996	0.594038194	0.9212419	20	0.94(0.87 - 3.02)
ENSG00000168612	ZSWIM1	20	44511885	rs4810474	20	44504480	T	A	0.441352	-0.00569847	0.0121372	0.6387091	-0.0804479	0.00813591	4.69E-23	0.0708343	0.15104	0.6390867	0.7306212	0.9128404	0.8637395	20	1.07(0.80 - 20.44)
ENSG00000169299	PGM2	4	37846406	rs11733779	4	37833060	G	T	0.409543	-0.0060982	0.0118931	0.6081254	0.289658	0.00794249	3.39E-291	-0.0210531	0.0410632	0.6081609	0.5475651	0.904659104	0.02660133	20	0.98(0.90 - 4.06)
ENSG00000169439	SDC2	8	97564789	rs13271894	8	97873601	T	C	0.440358	-0.00127666	0.0118677	0.9143334	0.093045	0.00798258	2.14E-31	-0.0137209	0.127553	0.914337	0.4384983	0.987996498	0.1384814	20	0.99(0.77 - 8.27)
ENSG00000169738	DCXR	17	79994310	rs60208666	17	79996070	G	C	0.0984095	-0.004057	0.016601	0.8069343	0.950059	0.0128296	0	-0.00427026	0.0174737	0.8069353	0.2198552	0.967505853	0.2857999	20	1.00(0.96 - 17.03)
ENSG00000169740	ZNF32	10	44141805	rs2999241	10	44021769	G	A	0.323062	0.00704121	0.0127611	0.581105	-0.205717	0.00838572	6.77E-133	-0.0342277	0.0620481	0.5812006	0.5473022	0.897553912	0.05858294	20	0.97(0.86 - 10.09)
ENSG00000169764	UGP2	2	64093385	rs72889399	2	64022346	C	A	0.0626243	0.0124771	0.0276861	0.6522325	-0.291698	0.01855	1.02E-55	-0.042774	0.0949525	0.6523658	0.4429709	0.917675905	0.9313829	20	0.96(0.80 - 2.15)
ENSG00000169877	AHSP	16	31539654	rs13338939	16	31537804	T	C	0.154076	0.00656975	0.0159949	0.681263	-0.205771	0.0103717	1.36E-87	-0.0319275	0.0777482	0.6813275	0.9743695	0.927301359	0.6346649	20	0.97(0.83 - 16.13)
ENSG00000169902	TPST1	7	65777858	rs12537823	7	65720884	A	G	0.372763	0.020274	0.0120801	0.09328906	-0.420236	0.00779723	0	-0.0482444	0.02876	0.09344783	0.08402215	0.52391089	0.01481226	15	0.95(0.90 - 7.01)
ENSG00000170191	NANP	20	25599191	rs6076369	20	25576783	A	G	0.407555	-0.0139394	0.0119536	0.2435636	-0.340131	0.0079255	0	0.0409824	0.035157	0.2437376	0.175636	0.717107651	0.03368801	20	1.04(0.97 - 20.12)
ENSG00000170425	ADORA2B	17	15863645	rs1045599	17	15879910	C	T	0.429423	0.0130739	0.011934	0.2732902	0.404959	0.00842151	0	0.0322845	0.0294773	0.2734147	0.7030006	0.737790233	0.2555143	20	1.03(0.97 - 17.09)
ENSG00000170525	PFKFB3	10	6232188	rs12413588	10	6443404	G	A	0.538767	-0.011131	0.0120836	0.3569638	-0.112569	0.007957	1.94E-45	0.0988813	0.107571	0.3579809	0.04602853	0.797519725	0.943103	20	1.10(0.89 - 10.36)
ENSG00000170571	EMB	5	49715554	rs1752748	5	49577846	C	T	0.332008	0.00465402	0.0128623	0.7174759	-0.334379	0.00976065	3.33E-257	-0.0139184	0.0384683	0.717491	0.2465881	0.93721752	0.6465652	11	0.99(0.91 - 5.06)
ENSG00000170604	IRF2BP1	19	46388121	rs7259871	19	46390280	C	T	0.17992	0.0212283	0.0161963	0.1899631	-0.0597555	0.0102662	5.86E-09	-0.355253	0.27783	0.2010131	0.2010131	0.679193501	0.1379777	20	0.70(0.41 - 19.21)
ENSG00000171314	PGAM1	10	99189557	rs60890987	10	99190490	T	C	0.05666	0.0229366	0.0259639	0.3770183	-0.99563	0.0339455	4.27E-189	-0.0230373	0.0260897	0.3772346	0.02344286	0.808264254	0.6870398	20	0.98(0.93 - 10.03)
ENSG00000171517	LPAR3	1	85318090	rs12041151	1	85357615	G	A	0.276342	0.0173937	0.0121242	0.1513935	0.302948	0.00878929	2.44E-260	0.0574149	0.0400554	0.1517477	0.7434171	0.623551593	0.7537281	20	1.06(0.98 - 1.15)
ENSG00000171766	GATM	15	45673869	rs7164602	15	45671325	G	A	0.275348	-0.0026175	0.0125946	0.8353639	-0.576781	0.00822595	0	0.00453812	0.0218361	0.8353646	0.5544432	0.971861369	0.1145	20	1.00(0.96 - 15.05)
ENSG00000172183	ISG20	15	89189549	rs11853186	15	89196741	G	A	0.418489	0.00720285	0.0117592	0.5401879	0.417974	0.00779451	0	0.0172328	0.0281356	0.5402143	0.8701262	0.88237335	0.005561173	20	1.02(0.96 - 15.08)
ENSG00000172243	CLEC7A	12	10276116	rs17734799	12	10222786	C	T	0.146123	-0.0449884	0.0155282	0.00376502	0.508788	0.0108473	0	-0.0884228	0.0305782	0.003831693	0.4606211	0.116025701	0.07480596	20	0.92(0.86 - 12.97)
ENSG00000172331	BPGM	7	134348062	rs17167980	7	134340413	A	C	0.0168986	-0.0503909	0.0485965	0.2997711	-0.212241	0.029665	8.39E-13	0.237423	0.23136	0.304796	0.304796	0.758626396	0.04301517	4	1.27(0.81 - 7.00)
ENSG00000172340	SUCLG2	3	67557961	rs4577484	3	67458381	C	T	0.33002	0.00805872	0.0136257	0.5542288	0.375651	0.00820608	0	0.0214527	0.0362753	0.5542619	0.7402359	0.888861299	0.06993582	20	1.02(0.95 - 3.10)
ENSG00000172375	C2CD2L	11	118981080	rs617948	11	118981025	A	G	0.529821	-0.012782	0.0116943	0.2743889	0.361169	0.00768156	0	-0.0353907	0.0323878	0.2745186	0.1202964	0.738556638	0.0084599	20	0.97(0.91 - 11.03)
ENSG00000173065	FAM222B	17	27132623	rs11650788	17	27174523	A	T	0.187873	-0.000776872	0.0151036	0.9589779	-0.141404	0.0109463	3.56E-38	0.00549398	0.106812	0.9589783	0.7883763	0.993439083	0.4186443	20	1.01(0.82 - 17.24)
ENSG00000173221	GLRX	5	95122866	rs6556887	5	95176274	G	A	0.256461	-0.0181045	0.0127414	0.1553402	0.46096	0.0153973	6.36E-197	-0.0392757	0.0276721	0.1558053	0.8102824	0.628384027	0.6959307	20	0.96(0.91 - 5.02)
ENSG00000173846	PLK3	1	45268779	rs114017043	1	45262534	A	G	0.16998	0.0209169	0.0163161	0.19985	0.0666362	0.0107717	6.16E-10	0.313897	0.250056	0.209367	0.209367	0.686134683	0.4503327	12	1.37(0.84 - 1.23)
ENSG00000175040	CHST2	3	142839986	rs4683757	3	142880882	C	T	0.432406	0.013423	0.011718	0.252001	-0.110765	0.00807712	8.44E-43	-0.121185	0.10616	0.2536507	0.4989038	0.723434084	0.1935197	20	0.89(0.72 - 3.09)
ENSG00000175471	MCTP1	5	94329862	rs1549179	5	94014800	T	A	0.491054	0.00719283	0.011714	0.5391908	-0.488092	0.00796568	0	-0.0147366	0.0240008	0.5392112	0.03847567	0.881852773	0.9233179	20	0.99(0.94 - 5.03)
ENSG00000176022	B3GALT6	1	1169025	rs78107697	1	1161866	T	C	0.100398	0.0391911	0.0174152	0.02442381	-0.810022	0.0139845	0	-0.0483827	0.0215159	0.02453161	0.002201858	0.31062162	0.04730978	20	0.95(0.91 - 1.99)
ENSG00000176438	SYNE3	14	95913002	rs8007302	14	95911137	T	C	0.259443	-0.00725804	0.013182	0.5819063	0.132079	0.00998407	5.97E-40	-0.0549521	0.0998901	0.5822329	0.2657436	0.898171386	0.03174455	19	0.95(0.78 - 14.15)
ENSG00000176473	WDR25	14	100919697	rs12897338	14	100844368	T	C	0.475149	-0.0187392	0.0118618	0.1141541	0.552157	0.00749189	0	-0.0339382	0.0214876	0.1142372	0.1601591	0.56469929	0.6013358	20	0.97(0.93 - 14.01)
ENSG00000176974	SHMT1	17	18249021	rs651234	17	18268941	T	C	0.383698	0.00691975	0.0122765	0.5729868	-0.48831	0.00882297	0	-0.0141708	0.0251421	0.5730067	0.8870464	0.894039431	0.503666	20	0.99(0.94 - 17.04)
ENSG00000177156	TALDO1	11	756176	rs113226928	11	785145	A	G	0.0775348	0.00428763	0.0228142	0.8509261	0.205989	0.0163902	3.17E-36	0.0208148	0.110767	0.8509426	0.1635664	0.97512948	0.6403941	20	1.02(0.82 - 11.27)
ENSG00000177352	CCDC71	3	49201861	rs61583136	3	49189195	C	T	0.323062	0.0131877	0.0127057	0.2993	0.129336	0.00915331	2.48E-45	0.101964	0.0985024	0.3006004	0.4722419	0.756973036	0.3726729	20	1.11(0.91 - 3.34)
ENSG00000177519	RPRM	2	154334587	rs58796788	2	154264571	A	G	0.237575	-0.00183145	0.014508	0.8995441	0.359597	0.00959154	1.29E-307	-0.00509307	0.0403454	0.8995447	0.5659576	0.9872879	0.8231291	20	0.99(0.92 - 2.08)
ENSG00000178445	GLDC	9	6589057	rs1755604	9	6640977	A	G	0.250497	-0.0158667	0.0137442	0.2483244	0.277654	0.00915773	6.42E-202	-0.0571455	0.049537	0.2486671	0.9564337	0.720886658	0.8633369	20	0.94(0.86 - 9.04)
ENSG00000178802	MPI	15	75187072	rs1130741	15	75189930	A	G	0.489066	0.0133779	0.0117551	0.2550993	-0.279715	0.00783569	4.31E-279	-0.0478268	0.0420466	0.2553407	0.0611145	0.724304204	0.579209	20	0.95(0.88 - 15.04)
ENSG00000178999	AURKB	17	8110987	rs12603646	17	8138643	C	A	0.299205	-0.00227215	0.0134832	0.8661765	-0.238986	0.012861	4.48E-77	0.00950746	0.0564207	0.8661819	0.598208	0.978758786	0.4141045	20	1.01(0.90 - 17.13)
ENSG00000179913	B3GNT3	19	17914764	rs34262244	19	17905907	A	G	0.299205	0.0323398	0.0125805	0.0101514	-0.266932	0.00955579	1.03E-171	-0.121154	0.0473292	0.01047285	0.1174723	0.207095992	0.9588844	20	0.89(0.81 - 19.97)
ENSG00000180999	C1orf105	1	172413899	rs2285170	1	172425529	C	G	0.485089	0.00742859	0.0116954	0.5253163	0.17467	0.00799368	7.60E-106	0.0425293	0.0669855	0.5254912	0.8547966	0.878377873	0.009131634	20	1.04(0.92 - 1.19)
ENSG00000181788	SIAH2	3	150470089	rs524772	3	150447679	G	A	0.0228628	0.0593187	0.0382402	0.1208506	-0.460799	0.0254703	3.71E-73	-0.12873	0.0832913	0.1222151	0.5681602	0.581103023	0.5779768	20	0.88(0.75 - 3.04)
ENSG00000182054	IDH2	15	90636006	rs137902082	15	90599642	A	G	0.00695825	0.0987834	0.0356849	0.005636462	-1.31114	0.0818493	9.42E-58	-0.0753414	0.02762	0.006376152	0.007313887	0.15490842	0.0145226	17	0.93(0.88 - 15.98)
ENSG00000182197	EXT1	8	118965410	rs12541615	8	118870151	C	T	0.209742	0.0200174	0.0129809	0.1230576	0.320572	0.00993722	2.57E-228	0.0624428	0.0405392	0.1234856	0.06600242	0.581577176	0.7543713	20	1.06(0.98 - 8.15)
ENSG00000182199	SHMT2	12	57625914	rs7311958	12	57613425	C	T	0.340954	-0.000339504	0.0118994	0.9772385	0.0823941	0.00840876	1.14E-22	-0.00412049	0.144421	0.9772386	0.3953045	0.996274479	0.1708177	20	1.00(0.75 - 12.32)
ENSG00000182809	CRIP2	14	105942899	rs7143148	14	105927433	C	T	0.2833	0.024102	0.0139251	0.08348184	-0.372748	0.0116698	7.18E-224	-0.0646604	0.0374128	0.08393521	0.001706975	0.508828854	0.1909407	20	0.94(0.87 - 14.01)
ENSG00000183426	NPIPA1	16	15031287	rs3198697	16	15129940	T	C	0.397614	-0.0195312	0.0118496	0.0992997	-0.637381	0.016308	0	0.0306429	0.0186076	0.09960031	0.6122765	0.536681994	0.7788303	20	1.03(0.99 - 16.07)
ENSG00000183718	TRIM52	5	180684768	rs943957	5	180686958	T	C	0.225646	0.00968481	0.0145181	0.5047177	0.108101	0.00991645	1.14E-27	0.0895902	0.134552	0.5055136	0.3817664	0.867060196	0.4807442	20	1.09(0.84 - 5.42)
ENSG00000184009	ACTG1	17	79483935	rs9897709	17	79454362	T	C	0.204771	0.00169569	0.014734	0.9083763	-0.141196	0.0106178	2.38E-40	-0.0120095	0.104355	0.9083797	0.7537302	0.9872879	0.9033156	20	0.99(0.81 - 17.21)
ENSG00000184207	PGP	16	2263403	rs11403	16	2262066	A	G	0.477137	0.0015199	0.0121378	0.9003491	0.215802	0.0104176	2.53E-95	0.00704302	0.056246	0.9003509	0.6543733	0.9872879	0.07957202	20	1.01(0.90 - 16.12)
ENSG00000184432	COPB2	3	139091508	rs7375091	3	139090389	T	A	0.366799	-0.0158871	0.0125612	0.2059518	0.12603	0.00801832	1.14E-55	-0.126058	0.0999902	0.2074167	0.3621794	0.684224841	0.3470057	20	0.88(0.72 - 3.07)
ENSG00000185324	CDK10	16	89754958	rs77651727	16	89708267	T	C	0.0506958	0.0110764	0.0233916	0.6358419	-0.944769	0.0170061	0	-0.0117239	0.02476	0.6358542	0.04214775	0.911860012	0.9817996	20	0.99(0.94 - 16.04)
ENSG00000185404	SP140L	2	231230173	rs56052963	2	231268342	T	C	0.322068	0.00203109	0.0121998	0.8677749	-0.66935	0.00766625	0	-0.00303442	0.0182264	0.8677751	0.430191	0.979647458	0.02232426	20	1.00(0.96 - 2.03)
ENSG00000185736	ADARB2	10	1503871	rs3793735	10	1282828	C	T	0.356859	0.00301824	0.0127395	0.812719	0.604643	0.00758075	0	0.00499178	0.0210696	0.8127198	0.9557616	0.968907637	0.5476282	20	1.01(0.96 - 10.05)
ENSG00000185917	SETD4	21	37429263	rs2835220	21	37367098	C	T	0.338966	-0.0138756	0.0121747	0.2544081	0.397255	0.00811265	0	-0.0349287	0.0306553	0.2545367	0.09410912	0.723434084	0.2211572	20	0.97(0.91 - 21.03)
ENSG00000185950	IRS2	13	110422549	rs4771629	13	110039995	T	C	0.173956	-0.0231966	0.0163849	0.1568545	0.1199	0.010469	2.28E-30	-0.193467	0.137695	0.1600105	0.06455845	0.633053606	0.1934462	20	0.82(0.63 - 13.08)
ENSG00000186081	KRT5	12	52911415	rs611403	12	52929049	G	T	0.370775	0.0255693	0.0118866	0.03146808	-0.201061	0.00930751	1.72E-103	-0.127172	0.0594118	0.03231305	0.04384546	0.345369093	0.03035974	18	0.88(0.78 - 12.99)
ENSG00000186106	ANKRD46	8	101546996	rs2507768	8	101556737	T	C	0.424453	0.0042412	0.0123454	0.7311885	0.0776763	0.00804102	4.46E-22	0.054601	0.159034	0.7313518	0.6979844	0.939766978	0.9945104	20	1.06(0.77 - 8.44)
ENSG00000187118	CMC1	3	28324854	rs17021298	3	28296690	G	A	0.177932	-0.0191073	0.0161784	0.2375878	0.298859	0.0112067	1.11E-156	-0.0639341	0.0541869	0.2380475	0.2454857	0.710432199	0.4289169	20	0.94(0.84 - 3.04)
ENSG00000187607	ZNF286A	17	15621882	rs12453558	17	15613384	G	C	0.370775	-0.0136697	0.0121979	0.2624326	-0.702496	0.016155	0	0.0194588	0.0173694	0.262591	0.3801429	0.73153678	0.1884122	20	1.02(0.99 - 17.05)
ENSG00000187626	ZKSCAN4	6	28219706	rs13200462	6	28218199	C	A	0.114314	-0.0304734	0.021007	0.1468827	0.289458	0.011552	1.46E-138	-0.105278	0.0726952	0.1475595	3.94E-15	0.617958547	0.073534	20	0.90(0.78 - 6.04)
ENSG00000188157	AGRN	1	973499	rs2710869	1	938116	T	G	0.0427435	-0.0168257	0.0353698	0.6342824	-0.236801	0.0385267	7.93E-10	0.0710543	0.149812	0.6352934	0.6352934	0.911860012	0.5512572	12	1.07(0.80 - 1.44)
ENSG00000188316	ENO4	10	118640160	rs2101264	10	118737037	C	T	0.270378	0.023913	0.013243	0.07096386	0.195581	0.0111253	3.52E-69	0.122267	0.0680674	0.0724535	0.2505118	0.487989971	0.00269006	20	1.13(0.99 - 10.29)
ENSG00000188994	ZNF292	6	87918232	rs3857486	6	87963573	G	A	0.370775	-0.0115066	0.0120421	0.3393092	-0.100901	0.00892689	1.27E-29	0.114039	0.119772	0.3410286	0.3342744	0.786958577	0.1938656	20	1.12(0.89 - 6.42)
ENSG00000196116	TDRD7	9	100216319	rs6478231	9	100252293	C	G	0.516899	-0.00936754	0.0117236	0.4242714	-0.148387	0.00803915	4.50E-76	0.0631292	0.0790811	0.4247051	0.4894933	0.834084043	0.03301525	20	1.07(0.91 - 9.24)
ENSG00000196262	PPIA	7	44850221	rs6463247	7	44839616	C	T	0.181909	-0.00608479	0.0173197	0.7253469	-0.284267	0.010209	1.24E-170	0.0214052	0.0609324	0.7253678	0.8652487	0.938062735	0.4836448	20	1.02(0.91 - 7.15)
ENSG00000196313	POM121	7	72385957	rs10263660	7	72368345	C	T	0.473161	-0.0127022	0.0117808	0.2809392	0.312234	0.0209866	4.59E-50	-0.0406817	0.0378296	0.2821994	0.5065673	0.742472644	0.2444783	20	0.96(0.89 - 7.03)
ENSG00000196557	CACNA1H	16	1237506	rs117177120	16	1238875	G	T	0.0656064	-0.00396342	0.0203174	0.8453341	0.371975	0.0240223	4.41E-54	-0.0106551	0.0546246	0.8453462	0.4567481	0.974649779	0.646003	20	0.99(0.89 - 16.10)
ENSG00000197249	SERPINA1	14	94850057	rs8008743	14	94857010	C	G	0.501988	0.00100599	0.011712	0.9315507	-0.452091	0.00756954	0	-0.00222519	0.0259063	0.9315508	0.6847599	0.99018091	0.2995395	20	1.00(0.95 - 14.05)
ENSG00000197409	H3C4	6	26198294	rs75921373	6	26191843	T	C	0.161034	0.0354513	0.015867	0.02546474	-0.177807	0.0164426	2.96E-27	-0.19938	0.0911219	0.02866498	0.000727563	0.330664098	0.000451423	20	0.82(0.69 - 6.98)
ENSG00000197713	RPE	2	210876794	rs56390581	2	210860915	T	G	0.0417495	0.00367668	0.0268195	0.8909598	-0.144651	0.0203189	1.09E-12	-0.0254177	0.185443	0.8909799	0.6427312	0.986258226	0.2553591	19	0.97(0.68 - 2.40)
ENSG00000197894	ADH5	4	100001042	rs7683704	4	100004226	T	C	0.0964215	-0.0286122	0.0261861	0.2745482	0.296376	0.0138404	9.94E-102	-0.0965401	0.0884691	0.2751722	0.5192725	0.738833806	0.2910388	20	0.91(0.76 - 4.08)
ENSG00000197930	ERO1A	14	53134626	rs12590590	14	53161736	G	T	0.388668	0.00665518	0.0119545	0.5777261	-0.565914	0.00773032	0	-0.0117601	0.0211249	0.5777371	0.5578891	0.896472188	0.5279674	20	0.99(0.95 - 14.03)
ENSG00000198000	NOL8	9	95073779	rs58391046	9	95036323	C	T	0.2167	-0.0370289	0.0159738	0.02044377	-0.24418	0.00987775	6.49E-135	0.151646	0.0657051	0.02100043	0.07385025	0.290317704	0.8956156	20	1.16(1.02 - 9.32)
ENSG00000198001	IRAK4	12	44168046	rs4251473	12	44166318	A	C	0.0775348	0.0140761	0.023072	0.5417992	-0.303594	0.0142064	2.53E-101	-0.0463648	0.0760271	0.5419638	0.1305054	0.882471587	0.6171694	20	0.95(0.82 - 12.11)
ENSG00000198040	ZNF84	12	133626881	rs148231236	12	133785433	G	A	0.264414	-0.0175839	0.0134401	0.1907661	0.487509	0.0193001	8.93E-141	-0.0360689	0.0276059	0.1913606	0.6923057	0.670415184	0.006231275	20	0.96(0.91 - 12.02)
ENSG00000198105	ZNF248	10	38119392	rs7089949	10	38181234	T	C	0.102386	0.000174651	0.0224526	0.9937936	0.400045	0.0148969	7.51E-159	0.000436579	0.0561252	0.9937936	0.9892381	0.999557279	NA	NA	1.00(0.90 - 10.12)
ENSG00000198246	SLC29A3	10	73101078	rs10999781	10	73116605	G	A	0.115308	-0.0411549	0.0171895	0.01665719	0.36485	0.0121292	8.77E-199	-0.1128	0.0472629	0.01700311	0.08406746	0.272414112	0.1437862	20	0.89(0.81 - 10.98)
ENSG00000198380	GFPT1	2	69580643	rs6720415	2	69614161	A	G	0.402584	0.00974634	0.0117892	0.4083971	0.47932	0.00768203	0	0.0203337	0.0245978	0.4084382	0.520595	0.827159013	0.06920479	20	1.02(0.97 - 2.07)
ENSG00000198740	ZNF652	17	47403201	rs72835484	17	47380911	C	G	0.0198807	-0.00487842	0.0512792	0.924208	0.396322	0.030145	1.77E-39	-0.0123092	0.129391	0.92421	0.2741448	0.989276861	0.8562647	20	0.99(0.77 - 17.27)
ENSG00000198754	OXCT2	1	40236107	rs3820618	1	40223128	C	T	0.131213	0.00386003	0.0169583	0.8199425	0.26791	0.0316357	2.48E-17	0.0144079	0.0633214	0.8200064	0.4520699	0.97028027	0.9798356	15	1.01(0.90 - 1.15)
ENSG00000204410	MSH5	6	31720173	rs2299851	6	31718602	A	G	0.100398	-0.0117101	0.0153593	0.4458147	-0.279638	0.030369	3.32E-20	0.0418759	0.0551136	0.4473676	1.53E-09	0.846111839	3.98E-07	20	1.04(0.94 - 6.16)
ENSG00000204472	AIF1	6	31583879	rs142831262	6	31576714	A	G	0.157058	0.0393711	0.0126793	0.00190184	-0.317785	0.0170794	2.85E-77	-0.123892	0.0404507	0.00219284	2.07E-28	0.079883482	6.67E-07	20	0.88(0.82 - 6.96)
ENSG00000204625	HCG9	6	29944536	rs1632958	6	29688643	A	G	0.176938	-0.0515652	0.0130272	7.55E-05	-0.301093	0.0197804	2.53E-52	0.17126	0.0447053	0.000127692	7.38E-21	0.010229057	7.82E-15	20	1.19(1.09 - 6.30)
ENSG00000206561	COLQ	3	15527449	rs9883674	3	15542773	T	C	0.2167	0.012099	0.0152608	0.4278853	0.343928	0.00958213	3.98E-282	0.0351789	0.044383	0.4279979	0.169954	0.835557648	0.2558556	20	1.04(0.95 - 3.13)
ENSG00000211666	IGLV2-14	22	23101448	rs34051623	22	23098193	T	C	0.333996	0.00235929	0.0137798	0.8640558	-0.215231	0.0302435	1.11E-12	-0.0109617	0.0640418	0.8640947	0.8640947	0.978743801	0.2750303	20	0.99(0.87 - 22.12)
ENSG00000213024	NUP62	19	50421551	rs4802640	19	50431946	T	C	0.084493	0.0274048	0.019395	0.1576608	0.320912	0.0136361	1.83E-122	0.0853966	0.060546	0.158409	0.2410033	0.630463805	0.6239676	20	1.09(0.97 - 19.23)
ENSG00000213231	TCL1B	14	96155867	rs1743519	14	96151754	A	C	0.427435	-0.0220831	0.0123182	0.07301749	0.280407	0.00873975	7.35E-226	-0.0787537	0.0439982	0.07346527	0.139578	0.488163691	0.01413479	20	0.92(0.85 - 14.01)
ENSG00000213699	SLC35F6	2	26995625	rs11692689	2	27013618	C	T	0.333996	0.00569757	0.0125692	0.6503355	-0.167577	0.00940801	5.68E-71	-0.0339996	0.0750296	0.6504411	0.100437	0.916961799	0.005863555	20	0.97(0.83 - 2.12)
ENSG00000213937	CLDN9	16	3063481	rs62032326	16	3014990	A	C	0.0308151	0.0424836	0.031353	0.1754147	0.19629	0.0343728	1.13E-08	0.216433	0.164163	0.1873687	0.1873687	0.664512151	0.6205538	12	1.24(0.90 - 16.71)
ENSG00000214021	TTLL3	3	9873296	rs6781287	3	9866014	A	G	0.12326	0.012158	0.0137712	0.3773136	0.489385	0.0101007	0	0.0248434	0.0281445	0.3773927	0.5607851	0.808492671	0.844153	20	1.03(0.97 - 3.08)
ENSG00000214274	ANG	14	21159733	rs1010461	14	21153788	C	A	0.454274	0.00730017	0.0120442	0.5444384	-0.508151	0.00752861	0	-0.0143661	0.023703	0.5444546	0.4774315	0.883746684	0.1885518	20	0.99(0.94 - 14.03)
ENSG00000223501	VPS52	6	33228936	rs1800837	6	33272626	T	C	0.197813	0.0407273	0.0158032	0.009961719	-0.150755	0.015491	2.21E-22	-0.270156	0.10844	0.01272836	0.003692162	0.229710322	6.30E-06	20	0.76(0.62 - 6.94)
ENSG00000224041	IGKV3D-15	2	90153977	rs13003799	2	90240473	A	G	0.0914513	-0.00682105	0.0258817	0.7921288	-0.291039	0.0377081	1.18E-14	0.0234369	0.0889805	0.7922471	0.7922471	0.964091601	0.7093318	5	1.02(0.86 - 2.22)
ENSG00000236901	MIR600HG	9	125874764	rs147468287	9	126101720	A	G	0.0387674	0.0205456	0.0251167	0.413354	-0.328005	0.0272416	2.17E-33	-0.0626381	0.0767507	0.414429	0.414429	0.83149048	0.2710236	20	0.94(0.81 - 9.09)
ENSG00000238083	LRRC37A2	17	44610946	rs112560196	17	44200078	T	A	0.240557	0.00207499	0.0216054	0.9234885	0.994392	0.0184858	0	0.00208669	0.0217273	0.9234887	0.151981	0.989276861	0.04003689	20	1.00(0.96 - 17.05)
ENSG00000240972	MIF	22	24236802	rs5751776	22	24266954	A	C	0.39165	-0.01348	0.012088	0.2647838	-0.200573	0.0119386	2.42E-63	0.0672074	0.0603999	0.2658343	0.713875	0.733157271	0.1638596	20	1.07(0.95 - 22.20)
ENSG00000248099	INSL3	19	17929852	rs12462622	19	17927285	G	T	0.0656064	-0.00393476	0.0214757	0.8546261	0.467018	0.0193021	2.50E-129	-0.00842528	0.045986	0.8546302	0.1062707	0.975965435	0.5377148	15	0.99(0.91 - 19.09)
ENSG00000251287	ALG1L2	3	129816372	rs10934906	3	129813062	T	C	0.28827	0.00842372	0.0133674	0.5285841	0.802974	0.0177876	0	0.0104907	0.016649	0.5286242	0.97728	0.878377873	0.9682058	20	1.01(0.98 - 3.04)
ENSG00000267496	FAM215A	17	41994951	rs58692840	17	41995032	C	T	0.0447316	-0.0161318	0.0323913	0.6184637	-0.15294	0.0231236	3.74E-11	0.105478	0.212391	0.619455	0.840621	0.909297968	0.9470026	20	1.11(0.73 - 17.68)
