# Supplementary material for: Integrative multi-omics analyses identify PKD1 and SLC2A4 as genetically supported glycolysis-related candidate genes for rheumatoid arthritis
Source: Front Immunol. 2026 Jan 22;16:1691663. doi: 10.3389/fimmu.2025.1691663 (PMC12895683; doi:10.3389/fimmu.2025.1691663)
Supplement: Supplementary file 8 [file DataSheet5.csv]

probeID	ProbeChr	Gene	Probe_bp	topSNP	topSNP_chr	topSNP_bp	A1	A2	Freq	b_GWAS	se_GWAS	p_GWAS	b_eQTL	se_eQTL	p_eQTL	b_SMR	se_SMR	p_SMR	p_SMR_multi	p_HEIDI	nsnp_HEIDI	FDR	OR_SMR	CI_SMR_lower	CI_SMR_upper	SYMBOL	ENTREZID
ENSG00000188157	1	ENSG00000188157	973499	rs2710869	1	938116	T	G	0.0427435	0.013	0.06	0.8284681	-0.236801	0.0385267	7.926093e-10	-0.0548985	0.253535	0.8285729	0.8285729	0.9778902	12	0.99154305479619	0.946581221071629	0.575896627809864	1.55586257119269	AGRN	375790
ENSG00000176022	1	ENSG00000176022	1169025	rs78107697	1	1161866	T	C	0.100398	-0.0041	0.034	0.9040172	-0.810022	0.0139845	0	0.00506159	0.0419743	0.9040174	0.0874091	0.1049644	20	0.995922879652831	1.00507442148677	0.92569725336791	1.09125806417996	B3GALT6	126792
ENSG00000074800	1	ENSG00000074800	8930184	rs914994	1	8917212	T	G	0.284294	0.017	0.023	0.4598278	-0.283462	0.0128105	1.722292e-108	-0.0599727	0.0811848	0.460078	0.3091084	0.05684203	20	0.929671402080201	0.941790244106963	0.803245480113857	1.10423137864321	ENO1	2023
ENSG00000131686	1	ENSG00000131686	9020536	rs12091891	1	9000220	G	A	0.0646123	0.056	0.045	0.213336	0.619622	0.0156875	0	0.0903777	0.072661	0.2135632	0.5191879	0.7708011	20	0.869871270539419	1.09458763138796	0.949292925932357	1.26212052155636	CA6	765
ENSG00000142583	1	ENSG00000142583	9121851	rs1612895	1	9122557	G	A	0.428429	-0.026	0.022	0.2372779	-0.217161	0.0079157	1.072474e-165	0.119727	0.101401	0.2377127	0.1367468	0.3904515	20	0.875704893168571	1.12718908695068	0.924022404814206	1.37502643996622	SLC2A5	6518
ENSG00000083444	1	ENSG00000083444	12014928	rs56243319	1	12048595	C	T	0.399602	0.0032	0.022	0.884352	0.633457	0.00732549	0	0.00505164	0.0347301	0.8843522	0.03085845	0.1549019	20	0.995922879652831	1.00506442104603	0.938925299675145	1.07586246829443	PLOD1	5351
ENSG00000116138	1	ENSG00000116138	15886091	rs7515244	1	15873386	G	A	0.298211	0.0014	0.023	0.9514631	0.0798716	0.00857526	1.228795e-20	0.0175281	0.287968	0.9514641	0.9514641	0.7196766	19	0.996675977792465	1.01768261863056	0.578747391916282	1.78951633601932	DNAJC16	23341
ENSG00000132881	1	ENSG00000132881	16560820	rs6693819	1	16556623	C	T	0.298211	0.012	0.024	0.6170751	0.270719	0.00976999	5.409581e-169	0.0443265	0.0886674	0.6171324	0.9342036	0.5241098	20	0.953957422684867	1.04532359733211	0.878568321277903	1.24372959583836	CPLANE2	79363
ENSG00000117118	1	ENSG00000117118	17362941	rs114522228	1	17380653	A	C	0.00795229	-0.23	0.12	0.05528029	-1.10183	0.0636268	3.50145e-67	0.208744	0.109575	0.05677571	0.1207915	0.788597	5	0.724028560176707	1.23212953299194	0.993995101903678	1.52731455433073	SDHB	6390
ENSG00000158748	1	ENSG00000158748	19998917	rs10917516	1	20012714	A	G	0.341948	-0.019	0.023	0.4087548	-0.285745	0.00847432	3.054874e-249	0.0664929	0.0805155	0.4088953	0.9052383	0.8514344	20	0.921327077878104	1.06875337589927	0.912727892044689	1.25145050178893	HTR6	3362
ENSG00000117245	1	ENSG00000117245	21017508	rs669410	1	21009586	C	T	0.394632	0.029	0.023	0.2073558	-0.0774847	0.00824938	5.842638e-21	-0.374267	0.299495	0.2114236	0.3725965	0.9050711	20	0.868966452821317	0.687793246513932	0.382404167343298	1.2370669316621	KIF17	57576
ENSG00000117308	1	ENSG00000117308	24124680	rs2501367	1	24205274	C	A	0.412525	-0.0091	0.022	0.6791404	-0.0727604	0.00824518	1.098502e-18	0.125068	0.302694	0.6794728	0.8899643	0.4422994	20	0.969700475467587	1.13322550978153	0.626120621713748	2.05104258106792	GALE	2582
ENSG00000117632	1	ENSG00000117632	26222077	rs1257156	1	26297984	G	T	0.198807	-0.019	0.027	0.4816173	-0.204226	0.0110069	7.51433e-77	0.093034	0.132301	0.4819323	0.7459924	0.07373634	20	0.93292647963294	1.09749904960142	0.846812515560592	1.42239768749596	STMN1	3925
ENSG00000060642	1	ENSG00000060642	27119426	rs34889971	1	27188057	A	G	0.0715706	-0.054	0.04	0.177016	-0.523635	0.0146363	2.562466e-280	0.103125	0.0764435	0.1773241	0.2594155	0.8794439	20	0.847132538133813	1.10862997916259	0.954369601124714	1.28782437040075	PIGV	55650
ENSG00000000938	1	ENSG00000000938	27950181	rs34806307	1	27958339	T	C	0.0894632	-0.042	0.04	0.2937181	0.194742	0.0174307	5.565558e-29	-0.21567	0.206305	0.2958412	0.5613626	0.8078794	20	0.887732210626754	0.806001238400211	0.53792948294718	1.20766386096459	FGR	2268
ENSG00000162512	1	ENSG00000162512	31361961	rs947643	1	31461438	A	G	0.263419	-0.037	0.025	0.1388732	-0.127197	0.008999	2.324502e-45	0.290887	0.19762	0.1410336	0.4651559	0.8080223	20	0.828492674719521	1.33761342509269	0.908056933730671	1.97037168984259	SDC3	9672
ENSG00000084652	1	ENSG00000084652	32654586	rs1137947	1	32697071	A	C	0.05666	0.049	0.044	0.2654352	-0.151989	0.0150788	6.800155e-24	-0.322392	0.291257	0.2683367	0.1517909	0.9465527	20	0.882074109619598	0.72441416431203	0.409320946661484	1.28206456507073	TXLNA	200081
ENSG00000116922	1	ENSG00000116922	38152578	rs3762354	1	38157604	A	C	0.173956	0.0054	0.029	0.8522825	0.288826	0.00986148	1.461713e-188	0.0186964	0.100408	0.8522855	0.8064146	0.8422939	20	0.994749786534889	1.01887227203463	0.836855988538848	1.24047712024327	AIRIM	54955
ENSG00000198754	1	ENSG00000198754	40236107	rs3820618	1	40223128	C	T	0.131213	0.0079	0.033	0.8108001	0.26791	0.0316357	2.483596e-17	0.0294875	0.123225	0.8108742	0.4553937	0.7439647	15	0.988202205570128	1.02992656130941	0.808937597703057	1.31128621627006	OXCT2	64064
ENSG00000164002	1	ENSG00000164002	40978320	rs6699445	1	40989620	T	C	0.191849	0.012	0.029	0.6790256	0.223068	0.0110086	2.728213e-91	0.0537953	0.130032	0.6790888	0.8679678	0.5076571	20	0.969700475467587	1.05526856656902	0.817857289756575	1.36159665205169	EXO5	64789
ENSG00000117394	1	ENSG00000117394	43407791	rs841572	1	43436051	A	G	0.403579	0.035	0.022	0.11163	-0.0826125	0.00806464	1.2618e-24	-0.423665	0.269496	0.1159359	0.2767674	0.02614832	20	0.807501280441501	0.654643150634759	0.386015729634166	1.11020775002914	SLC2A1	6513
ENSG00000173846	1	ENSG00000173846	45268779	rs114017043	1	45262534	A	G	0.16998	0.0072	0.029	0.803921	0.0666362	0.0107717	6.16321e-10	0.108049	0.435549	0.8040755	0.8040755	0.2190087	12	0.987872108371694	1.11410233506343	0.474436715852791	2.6162056424379	PLK3	1263
ENSG00000117448	1	ENSG00000117448	46025968	rs518365	1	46010652	G	A	0.480119	0.026	0.022	0.2372779	-0.0970596	0.00795792	3.240764e-34	-0.267877	0.227727	0.2394715	0.1533666	0.08545992	20	0.875808722785978	0.765001870546322	0.48957289051362	1.1953845347225	AKR1A1	10327
ENSG00000132780	1	ENSG00000132780	46067042	rs12727696	1	46046438	A	G	0.476143	0.041	0.022	0.06237279	0.0900619	0.0120208	6.772901e-14	0.455242	0.25172	0.07052464	0.07052464	0.1923132	15	0.751297305374747	1.57655486314992	0.962588566414001	2.58212628244813	NASP	4678
ENSG00000058804	1	ENSG00000058804	54267833	rs41302750	1	54231832	C	T	0.0387674	-0.0044	0.051	0.9312482	-0.319468	0.0258194	3.649932e-35	0.0137729	0.159644	0.9312499	0.9312499	0.4309696	18	0.996675977792465	1.01386818332725	0.741463502343439	1.38635103402187	NDC1	55706
ENSG00000079739	1	ENSG00000079739	64092431	rs142139086	1	63864386	G	T	0.112326	0.074	0.035	0.03449087	-0.424334	0.012318	4.75823e-260	-0.174391	0.0826373	0.03483126	0.4668022	0.3422641	20	0.670416384264706	0.839968405795791	0.714365810648473	0.987654941233338	PGM1	5236
ENSG00000162433	1	ENSG00000162433	65655530	rs12074520	1	65621833	A	C	0.05666	0.038	0.044	0.3877877	-0.331362	0.015684	4.454105e-99	-0.114678	0.132896	0.3881838	0.3138014	0.2663551	20	0.913148245458613	0.891653210020333	0.687183334442154	1.15696264314234	AK4	205
ENSG00000116761	1	ENSG00000116761	70891217	rs663465	1	70876758	G	A	0.421471	-0.014	0.022	0.5245394	-0.383344	0.0077892	0	0.0365207	0.0573945	0.5245741	0.5617266	0.1411649	20	0.940693686251281	1.03719577374805	0.926841675818684	1.16068914588955	CTH	1491
ENSG00000154027	1	ENSG00000154027	77886693	rs4949655	1	77897688	C	T	0.127237	0.019	0.029	0.5123568	0.513102	0.0106992	0	0.0370297	0.0565242	0.5123961	0.9262087	0.8712027	20	0.940693686251281	1.03772384077855	0.92889670853104	1.15930087794492	AK5	26289
ENSG00000122420	1	ENSG00000122420	78887501	rs12077324	1	79024688	C	T	0.249503	0.065	0.024	0.006762207	-0.170823	0.00899068	1.705421e-80	-0.380511	0.141917	0.007335193	0.02941625	0.2556042	20	0.520133489085202	0.68351204530233	0.517540073565057	0.902710224650161	PTGFR	5737
ENSG00000171517	1	ENSG00000171517	85318090	rs12041151	1	85357615	G	A	0.276342	0.032	0.025	0.2005451	0.302948	0.00878929	2.437142e-260	0.105629	0.0825794	0.2008554	0.7440324	0.6363952	20	0.865668659134615	1.11140946709702	0.945324878308136	1.3066735382693	LPAR3	23566
ENSG00000153936	1	ENSG00000153936	87491332	rs61800752	1	87397684	C	T	0.206759	0.0043	0.026	0.8686413	-0.199543	0.00971561	9.772794e-94	-0.0215492	0.130302	0.8686455	0.984562	0.07086367	20	0.995099527717154	0.978681325163413	0.758099132673356	1.26344576183061	HS2ST1	9653
ENSG00000162688	1	ENSG00000162688	100352609	rs11166355	1	100301128	G	T	0.32505	-0.0037	0.024	0.8774783	-0.122616	0.00867044	2.098496e-45	0.0301756	0.195745	0.8774855	0.9998661	0.950352	20	0.995922879652831	1.03063549765783	0.702236806951623	1.5126087361376	AGL	178
ENSG00000117620	1	ENSG00000117620	100463940	rs611421	1	100540289	G	A	0.154076	-0.0016	0.03	0.9574663	-0.0753331	0.0112835	2.448798e-11	0.021239	0.398244	0.9574677	0.9574677	0.9994859	20	0.996675977792465	1.02146615287681	0.467984903997658	2.22954435615334	SLC35A3	23443
ENSG00000134186	1	ENSG00000134186	109239685	rs4970742	1	109209415	A	C	0.0715706	-0.013	0.044	0.7676467	-0.186704	0.0174337	9.195583e-27	0.0696289	0.235757	0.7677325	0.8407984	0.7218825	19	0.984698353568512	1.07211024730936	0.675396860093413	1.70184442703327	PRPF38B	55119
ENSG00000085465	1	ENSG00000085465	111963667	rs1264899	1	111992095	T	C	0.393638	0.0092	0.022	0.6758142	-0.424911	0.00775684	0	-0.0216516	0.0517771	0.6758231	0.3738606	0.790846	20	0.969700475467587	0.978581113326649	0.884144546120881	1.08310456651134	OVGP1	5016
ENSG00000155380	1	ENSG00000155380	113477052	rs7169	1	113455099	G	A	0.437376	0.011	0.022	0.6170751	0.125393	0.00807102	1.973416e-54	0.0877242	0.175539	0.6172573	0.6745753	0.6665542	20	0.953957422684867	1.09168699323171	0.773884810586024	1.5399972643071	SLC16A1	6566
ENSG00000092621	1	ENSG00000092621	120244629	rs11583993	1	120255370	A	G	0.112326	0.011	0.036	0.7599431	0.773856	0.012921	0	0.0142145	0.0465209	0.7599461	0.6101273	0.9036152	20	0.983339250863629	1.01431600638906	0.925920904769289	1.11114994328097	PHGDH	26227
ENSG00000143575	1	ENSG00000143575	154246669	rs12750321	1	154251626	G	A	0.328032	-0.046	0.024	0.05528029	0.253023	0.00871594	2.760333e-185	-0.181802	0.0950596	0.05581174	0.440137	0.0672062	20	0.724028560176707	0.83376640982247	0.69203495197887	1.00452502313709	HAX1	10456
ENSG00000158485	1	ENSG00000158485	158299531	rs6699757	1	158415517	C	T	0.460239	0.0092	0.022	0.6758142	-0.192532	0.00790763	6.146525e-131	-0.0477843	0.114284	0.6758593	0.2813444	0.4705746	20	0.969700475467587	0.953339400209956	0.762021171165265	1.19269128783243	CD1B	910
ENSG00000162735	1	ENSG00000162735	160251370	rs17370037	1	160300258	G	A	0.0308151	-0.027	0.058	0.6415611	-0.482271	0.0235213	1.999374e-93	0.0559852	0.120295	0.641647	0.6535604	0.7973073	16	0.96557969575494	1.05758203140672	0.835443130241516	1.33878622334356	PEX19	5824
ENSG00000143252	1	ENSG00000143252	161308515	rs59559479	1	161308157	C	T	0.0487078	0.02	0.046	0.6637202	-0.967967	0.0289967	2.502021e-244	-0.0206619	0.0475263	0.663747	0.888694	0.05241323	20	0.967771346081969	0.979550094475737	0.892424423915584	1.07518167575184	SDHC	6391
ENSG00000118217	1	ENSG00000118217	161834972	rs1136046	1	161928771	A	G	0.100398	-0.043	0.036	0.2323042	0.564033	0.0118447	0	-0.0762366	0.0638461	0.232451	0.1983672	0.4215924	20	0.875704893168571	0.926596947784246	0.817605807868961	1.05011717796003	ATF6	22926
ENSG00000143149	1	ENSG00000143149	165649776	rs10918242	1	165656600	G	A	0.324056	0.012	0.022	0.5854409	-0.409504	0.00809114	0	-0.0293037	0.0537266	0.5854627	0.9499149	0.5690916	20	0.951781821657231	0.971121490080474	0.874058618809131	1.07896304458507	ALDH9A1	223
ENSG00000143167	1	ENSG00000143167	167040970	rs35607776	1	167055779	G	C	0.083499	0.024	0.043	0.5767491	-0.267264	0.0163366	3.703317e-60	-0.0897989	0.160983	0.5769707	0.1471585	0.2938579	20	0.951781821657231	0.914114995314067	0.666759691895109	1.25323446335369	GPA33	10223
ENSG00000143158	1	ENSG00000143158	167896122	rs203777	1	167876616	T	C	0.340954	-0.0054	0.023	0.8143775	-0.0991542	0.00941492	6.177476e-26	0.0544606	0.23202	0.8144227	0.9654213	0.6944188	20	0.988202205570128	1.0559708703418	0.670119918350443	1.6639924414652	MPC2	25874
ENSG00000180999	1	ENSG00000180999	172413899	rs2285170	1	172425529	C	G	0.485089	-0.0028	0.022	0.8987245	0.17467	0.00799368	7.604888e-106	-0.0160302	0.125954	0.8987263	0.4308476	0.9887888	20	0.995922879652831	0.984097599858997	0.768818744591979	1.25965722461958	C1orf105	92346
ENSG00000116260	1	ENSG00000116260	180148567	rs3842829	1	180127748	C	T	0.261431	-0.051	0.025	0.04135033	0.498837	0.00879828	0	-0.102238	0.050149	0.0414819	0.2432793	0.4712682	20	0.695055479085239	0.902814656209154	0.818296908017396	0.996061815070094	QSOX1	5768
ENSG00000135828	1	ENSG00000135828	182550580	rs11072	1	182543331	G	A	0.306163	-0.0085	0.024	0.723214	0.248966	0.00876368	1.574413e-177	-0.0341413	0.0964064	0.7232346	0.9253309	0.6860872	20	0.977262102386266	0.96643493773258	0.800036566687044	1.16744224921851	RNASEL	6041
ENSG00000047410	1	ENSG00000047410	186313889	rs3736597	1	186301050	C	G	0.151093	-0.06	0.029	0.03854932	-0.265596	0.0106779	1.443984e-136	0.225907	0.109565	0.0392225	0.2026759	0.4568415	20	0.688655046287625	1.25345908816224	1.01122210061366	1.55372364265284	TPR	7175
ENSG00000163435	1	ENSG00000163435	201981694	rs11586632	1	201955614	G	A	0.390656	0.022	0.022	0.3173105	-0.167429	0.0080429	3.036066e-96	-0.131399	0.13155	0.3178682	0.6941099	0.6675362	20	0.888533092505731	0.876867834316749	0.677573666024302	1.13478022747089	ELF3	1999
ENSG00000077157	1	ENSG00000077157	202437762	rs11584227	1	202598775	C	T	0.204771	0.0094	0.026	0.717697	-0.0725132	0.0105064	5.134814e-12	-0.129632	0.359047	0.718067	0.718067	0.713531	20	0.977262102386266	0.878418629504032	0.434584828882857	1.77553204202564	PPP1R12B	4660
ENSG00000143847	1	ENSG00000143847	203021747	rs2270543	1	203030685	T	C	0.441352	-0.016	0.022	0.4670589	-0.656288	0.0077768	0	0.0243796	0.0335231	0.4670754	0.7253776	0.716926	20	0.929671402080201	1.02467921230278	0.959516587532618	1.09426715678301	PPFIA4	8497
ENSG00000123836	1	ENSG00000123836	207238585	rs1564879	1	207251518	G	A	0.558648	0.013	0.022	0.5545813	0.0713972	0.00795034	2.697791e-19	0.18208	0.308801	0.555436	0.8835288	0.9828883	20	0.947637992025138	1.19971016685425	0.654967305408219	2.19752111680807	PFKFB2	5208
ENSG00000162813	1	ENSG00000162813	220247314	rs60531981	1	220275174	G	C	0.149105	-0.019	0.028	0.4974095	0.0955869	0.0102293	9.241239e-21	-0.198772	0.293699	0.4985397	0.4985397	0.6832765	20	0.933039147783603	0.819736772011965	0.460970126317288	1.45772651420382	BPNT1	10380
ENSG00000143819	1	ENSG00000143819	226015527	rs1009668	1	226040404	T	C	0.111332	-0.02	0.034	0.5563744	-0.159197	0.0128003	1.645696e-35	0.125631	0.213811	0.5568153	0.03598696	0.2250615	20	0.947637992025138	1.13386369537593	0.745695036959748	1.72409204295261	EPHX1	2052
ENSG00000069248	1	ENSG00000069248	229610574	rs34804247	1	229620685	T	C	0.202783	-0.0076	0.027	0.7783411	-0.322946	0.00998938	2.746504e-229	0.0235334	0.0836085	0.7783493	0.7341788	0.2261662	20	0.98646168412127	1.02381249551292	0.869063346948621	1.20611694147351	NUP133	55746
ENSG00000135775	1	ENSG00000135775	230803981	rs56065333	1	230708840	G	C	0.407555	-0.012	0.022	0.5854409	0.128304	0.008004	7.888319e-58	-0.0935278	0.171567	0.5856579	0.1368383	0.1202963	20	0.951781821657231	0.910712699261239	0.650639782116067	1.27474163645244	COG2	22796
ENSG00000077585	1	ENSG00000077585	236345498	rs7543562	1	236306825	A	G	0.375746	0.05	0.022	0.02304262	0.415312	0.00807826	0	0.120392	0.053024	0.02317667	0.3140291	0.08078999	20	0.629536731557789	1.12793891698435	1.016601254454	1.25147022480426	GPR137B	7107
ENSG00000162976	2	ENSG00000162976	11307162	rs4669696	2	11302613	G	A	0.11332	-0.11	0.034	0.001215175	-0.480882	0.0135147	2.641023e-277	0.228746	0.0709951	0.001272978	0.03299793	0.9017043	20	0.220872976744681	1.25702271468784	1.09373189345803	1.44469235531332	SLC66A3	130814
ENSG00000213699	2	ENSG00000213699	26995625	rs11692689	2	27013618	C	T	0.333996	0.037	0.023	0.1076829	-0.167577	0.00940801	5.683192e-71	-0.220794	0.137809	0.109117	0.4460124	0.4475757	20	0.798460166976744	0.801881850938328	0.612075498816062	1.05054769241386	SLC35F6	54978
ENSG00000138030	2	ENSG00000138030	27316627	rs2119026	2	27310393	G	A	0.382704	0.0073	0.022	0.7400266	0.462817	0.00842494	0	0.015773	0.0475359	0.7400311	0.2571351	0.4072558	20	0.97872390519404	1.01589805037257	0.925522011399172	1.11509919379506	KHK	3795
ENSG00000115234	2	ENSG00000115234	27596692	rs1083865	2	27620827	G	A	0.374751	-0.0089	0.022	0.6858117	-0.196424	0.00877143	4.543752e-111	0.0453102	0.112021	0.6858602	0.1514874	0.8981751	20	0.97053464370217	1.04635238808258	0.840086043208118	1.30326331320193	SNX17	9784
ENSG00000143891	2	ENSG00000143891	38930715	rs6756847	2	38955977	A	G	0.412525	-0.024	0.022	0.2753129	-0.257699	0.00882924	2.835669e-187	0.0931319	0.0854305	0.275648	0.4415996	0.03400414	20	0.882074109619598	1.09760650001799	0.928382104874263	1.29767691832546	GALM	130589
ENSG00000163214	2	ENSG00000163214	39063973	rs1010858	2	39102671	C	T	0.298211	0.011	0.023	0.6324645	-0.254496	0.00847997	6.967681e-198	-0.0432227	0.0903863	0.6325078	0.3348744	0.6910253	20	0.962187627780467	0.957698086952646	0.802214020690293	1.1433178704151	DHX57	90957
ENSG00000014641	2	ENSG00000014641	63825037	rs262489	2	63836267	G	A	0.295229	0.028	0.024	0.243345	0.175877	0.0131177	5.457722e-41	0.159202	0.136975	0.2451239	0.1897391	0.5729431	20	0.877879227997291	1.1725747828656	0.896489229457174	1.53368448413466	MDH1	4190
ENSG00000169764	2	ENSG00000169764	64093385	rs72889399	2	64022346	C	A	0.0626243	-0.022	0.053	0.6780728	-0.291698	0.01855	1.019504e-55	0.0754204	0.181758	0.6781787	0.9895192	0.09241111	20	0.969700475467587	1.07833738864557	0.755160265556059	1.53982085232557	UGP2	7360
ENSG00000198380	2	ENSG00000198380	69580643	rs6720415	2	69614161	A	G	0.402584	-0.037	0.022	0.0926041	0.47932	0.00768203	0	-0.0771927	0.045915	0.09272261	0.1579016	0.8958557	20	0.78916005477748	0.925711451821269	0.846042148241914	1.01288297966452	GFPT1	2673
ENSG00000163235	2	ENSG00000163235	70727868	rs113971512	2	70774454	T	C	0.109344	0.02	0.034	0.5563744	0.265023	0.0125394	3.77587e-99	0.0754651	0.12834	0.5565272	0.4563322	0.09854512	20	0.947637992025138	1.07838559140416	0.838549806466456	1.38681742548899	TGFA	7039
ENSG00000115274	2	ENSG00000115274	74685080	rs2268416	2	74690039	A	G	0.159046	-0.022	0.031	0.4779042	-0.348682	0.0117286	3.230784e-194	0.0630947	0.0889315	0.4780296	0.9167287	0.1854877	20	0.93292647963294	1.06512770204876	0.894749900983393	1.26794875352853	INO80B	83444
ENSG00000159399	2	ENSG00000159399	75090797	rs3100578	2	75044700	A	G	0.271372	0.017	0.024	0.4787383	0.475493	0.00922459	0	0.0357524	0.0504787	0.4787798	0.6230159	0.3129729	19	0.93292647963294	1.0363992022772	0.938768985381664	1.1441827789444	HK2	3099
ENSG00000163541	2	ENSG00000163541	84668908	rs10210248	2	84673252	C	T	0.172962	0.037	0.027	0.1705713	0.133359	0.00978262	2.576897e-42	0.277447	0.203482	0.1727255	0.5590507	0.3917375	20	0.846195125030826	1.31975617021311	0.885699350043996	1.96653226484704	SUCLG1	8802
ENSG00000224041	2	ENSG00000224041	90153977	rs13003799	2	90240473	A	G	0.0914513	0.074	0.036	0.03982538	-0.291039	0.0377081	1.1798e-14	-0.254261	0.128006	0.04699801	0.04699801	0.9619199	8	0.704671120896947	0.775489372904294	0.603413390956567	0.996636429519977	IGKV3D-15	28875
ENSG00000158158	2	ENSG00000158158	97452133	rs68026712	2	97396403	C	T	0.385686	-0.0042	0.022	0.8485968	0.201623	0.00800766	6.838328e-140	-0.0208309	0.109118	0.8486011	0.7074762	0.5904715	20	0.993407016799583	0.979384564497448	0.790806332503186	1.21293177071516	CNNM4	26504
ENSG00000135966	2	ENSG00000135966	105913681	rs17030723	2	105885309	A	C	0.132207	0.016	0.034	0.6379348	-0.347413	0.0116105	1.012258e-196	-0.0460547	0.0978784	0.6379764	0.1684938	0.1129463	20	0.96557969575494	0.954989722824143	0.788284381500825	1.15694968986111	TGFBRAP1	9392
ENSG00000153201	2	ENSG00000153201	109369102	rs826546	2	109378008	T	G	0.235586	0.019	0.026	0.4649201	0.121278	0.010123	4.501495e-33	0.156665	0.214783	0.4657487	0.9240008	0.7901875	20	0.929671402080201	1.16960373101431	0.767735750432129	1.78182777971796	RANBP2	5903
ENSG00000153208	2	ENSG00000153208	112721597	rs55812028	2	112780969	T	C	0.256461	0.0072	0.025	0.7733467	-0.547897	0.00859779	0	-0.0131412	0.0456295	0.773349	0.3976084	0.5718976	20	0.985905206088576	0.986944768579925	0.902510440879923	1.07927834638412	MERTK	10461
ENSG00000121966	2	ENSG00000121966	136873827	rs11897084	2	136861225	A	G	0.477137	-0.035	0.022	0.11163	-0.053066	0.00798995	3.102997e-11	0.659556	0.426306	0.121829	0.121829	0.8398055	20	0.816892868927973	1.93393347728595	0.838614830139385	4.45985279552673	CXCR4	7852
ENSG00000075884	2	ENSG00000075884	144187426	rs16858573	2	143875725	C	T	0.119284	-0.017	0.033	0.6064471	-0.504938	0.0122555	0	0.0336675	0.0653597	0.6064753	0.4763804	0.1790242	20	0.953957422684867	1.03424066452994	0.909884589717873	1.17559277764996	ARHGAP15	55843
ENSG00000177519	2	ENSG00000177519	154334587	rs58796788	2	154264571	A	G	0.237575	-0.0013	0.027	0.9615982	0.359597	0.00959154	1.291018e-307	-0.00361516	0.0750842	0.9615982	0.4085214	0.5220294	20	0.997418002073154	0.996391366823374	0.860036720835685	1.15436437983191	RPRM	56475
ENSG00000115159	2	ENSG00000115159	157381024	rs298232	2	157305187	G	A	0.457256	-0.015	0.022	0.4953539	0.389822	0.00779097	0	-0.0384791	0.0564413	0.495394	0.9417299	0.7021072	20	0.93292647963294	0.962251815592604	0.861479475019197	1.07481209182683	GPD2	2820
ENSG00000115827	2	ENSG00000115827	172316144	rs17221346	2	172340419	C	T	0.227634	-0.03	0.026	0.2485632	0.102672	0.00941735	1.122606e-27	-0.292193	0.254649	0.2512007	0.219298	0.7696072	20	0.879174281962979	0.74662442355321	0.453252895980859	1.22988299642261	DCAF17	80067
ENSG00000091436	2	ENSG00000091436	174036450	rs6707813	2	173923137	A	G	0.240557	-0.024	0.026	0.3559671	-0.369706	0.00918035	0	0.0649164	0.0703445	0.3560934	0.2639468	0.7433892	20	0.905474982864369	1.06706981361882	0.929639111776189	1.2248172142424	MAP3K20	51776
ENSG00000163002	2	ENSG00000163002	184004324	rs1316842	2	184068007	G	A	0.199801	0.023	0.027	0.3942963	0.205884	0.00987491	1.549919e-96	0.111713	0.131251	0.3946906	0.873094	0.8830901	20	0.91673558205204	1.11819189351503	0.864556206308	1.44623692664497	NUP35	129401
ENSG00000138413	2	ENSG00000138413	209115874	rs59522113	2	209124393	G	T	0.100398	0.035	0.034	0.3032862	-0.314725	0.0187131	1.789255e-63	-0.111208	0.108233	0.3041903	0.829952	0.6230576	20	0.888533092505731	0.894752621027227	0.723724358060456	1.10619774492683	IDH1	3417
ENSG00000197713	2	ENSG00000197713	210876794	rs56390581	2	210860915	T	G	0.0417495	-0.044	0.052	0.3974669	-0.144651	0.0203189	1.087097e-12	0.304181	0.362017	0.4007741	0.4385843	0.8909085	19	0.921327077878104	1.35551438199015	0.666728528275409	2.75587313555472	RPE	6120
ENSG00000163516	2	ENSG00000163516	220097935	rs114325960	2	220154746	T	C	0.0437376	-0.12	0.049	0.01432616	0.304916	0.0219668	8.281325e-44	-0.39355	0.163182	0.01587695	0.07767336	0.0772806	20	0.594582715620768	0.674657583854343	0.489981952592322	0.928938000765282	ANKZF1	55139
ENSG00000144591	2	ENSG00000144591	220367649	rs73087238	2	220368441	T	C	0.0586481	-0.066	0.04	0.09894294	0.102886	0.0165193	4.718198e-10	-0.641488	0.402192	0.1107173	0.1107173	0.9688803	15	0.801136352007217	0.526508396377318	0.239360541958574	1.15813195102053	GMPPA	29926
ENSG00000123989	2	ENSG00000123989	220406089	rs3731912	2	220406722	T	C	0.262425	0.0081	0.024	0.73574	0.128061	0.0105985	1.298904e-33	0.063251	0.187483	0.7358392	0.7358392	0.4829046	20	0.97872390519404	1.06529419451964	0.737701741779537	1.53836117851596	CHPF	79586
ENSG00000185404	2	ENSG00000185404	231230173	rs56052963	2	231268342	T	C	0.322068	-0.0068	0.024	0.7769213	-0.66935	0.00766625	0	0.0101591	0.0358559	0.7769225	0.0887642	0.002329968	20	0.98646168412127	1.01021087885003	0.941652974998511	1.08376020343224	SP140L	93349
ENSG00000063660	2	ENSG00000063660	241391290	rs62187173	2	241374428	C	T	0.466203	5.6e-05	0.022	0.997969	-0.0861302	0.00933842	2.883608e-20	-0.000650179	0.255427	0.997969	0.5557513	0.8684281	20	0.9999386	0.999350032320565	0.605750496888147	1.64869941044972	GPC1	2817
ENSG00000115677	2	ENSG00000115677	242211577	rs3771569	2	242382606	T	A	0.192843	0.054	0.028	0.05378409	-0.184472	0.0099731	2.182899e-76	-0.292727	0.152607	0.05508903	0.08438474	0.04736353	20	0.724028560176707	0.746225832544304	0.553310075174627	1.00640313296427	HDLBP	3069
ENSG00000214021	3	ENSG00000214021	9873296	rs6781287	3	9866014	A	G	0.12326	-0.0065	0.029	0.82265	0.489385	0.0101007	0	-0.013282	0.0592587	0.8226518	0.4434717	0.4702617	20	0.991018410032164	0.986805816538962	0.878596920899382	1.10834183047023	TTLL3	26140
ENSG00000157020	3	ENSG00000157020	10348838	rs696221	3	10342876	C	T	0.451292	-0.015	0.022	0.4953539	0.36157	0.00852685	0	-0.0414858	0.0608536	0.4954097	0.5897474	0.6837244	20	0.93292647963294	0.959362958198756	0.851497379835835	1.08089268077526	SEC13	6396
ENSG00000132170	3	ENSG00000132170	12402361	rs1699346	3	12504295	C	A	0.427435	-0.029	0.022	0.1874428	0.252822	0.00794678	4.092484e-222	-0.114705	0.0870924	0.1878213	0.2047978	0.2814064	20	0.852196444706559	0.891629135708667	0.751708920325521	1.05759356334406	PPARG	5468
ENSG00000132182	3	ENSG00000132182	13409773	rs6804464	3	13398963	T	C	0.476143	-0.017	0.022	0.4396838	0.255538	0.00784365	8.16292e-233	-0.0665264	0.0861172	0.4398124	0.5496919	0.5475348	20	0.929671402080201	0.935638214681409	0.790320980191762	1.10767509747724	NUP210	23225
ENSG00000131389	3	ENSG00000131389	14487466	rs2304510	3	14520560	C	G	0.148111	0.031	0.03	0.3014479	0.450199	0.0105302	0	0.0688584	0.0666566	0.3015891	0.4190491	0.7191395	20	0.887732210626754	1.07128450452207	0.940081659201725	1.2207987235956	SLC6A6	6533
ENSG00000206561	3	ENSG00000206561	15527449	rs9883674	3	15542773	T	C	0.2167	0.06	0.025	0.01639507	0.343928	0.00958213	3.984952e-282	0.174455	0.0728521	0.01663612	0.3841759	0.6470064	20	0.594582715620768	1.19059716430712	1.0321715501396	1.37333915807352	COLQ	8292
ENSG00000187118	3	ENSG00000187118	28324854	rs17021298	3	28296690	G	A	0.177932	0.0035	0.029	0.9039369	0.298859	0.0112067	1.109805e-156	0.0117112	0.0970367	0.9039378	0.7754047	0.7094069	20	0.995922879652831	1.01178004459116	0.836540175178204	1.22372946214426	CMC1	152100
ENSG00000144671	3	ENSG00000144671	38341925	rs2011	3	38296817	A	G	0.354871	0.0057	0.023	0.804269	-0.0636295	0.00925871	6.313092e-12	-0.089581	0.361702	0.8043935	0.8043935	0.2805335	14	0.987872108371694	0.914314202674399	0.44999584931714	1.85772927123815	SLC22A14	9389
ENSG00000144791	3	ENSG00000144791	45662358	rs36047207	3	45690948	A	C	0.241551	-0.015	0.024	0.5319711	0.226663	0.00925066	1.392654e-132	-0.0661774	0.105918	0.5321044	0.1832165	0.1490365	20	0.943451836326715	0.935964809405797	0.760501891580914	1.1519105134965	LIMD1	8994
ENSG00000114268	3	ENSG00000114268	48577282	rs28563843	3	48574829	A	G	0.0318091	0.077	0.065	0.2361696	0.496075	0.0207695	4.406566e-126	0.155218	0.13119	0.2367453	0.09642454	0.7982772	20	0.875704893168571	1.16791253828855	0.903106854307005	1.51036357501492	PFKFB4	5210
ENSG00000010256	3	ENSG00000010256	48642422	rs9166	3	48636507	T	G	0.0427435	-0.033	0.056	0.5556696	0.609618	0.0390755	7.16628e-55	-0.0541323	0.0919264	0.5559513	0.6760049	0.5277727	20	0.947637992025138	0.947306769525332	0.791118079179112	1.13433144710797	UQCRC1	7384
ENSG00000068745	3	ENSG00000068745	48751611	rs72929172	3	48731961	G	A	0.0646123	0.083	0.047	0.07740299	0.40653	0.0149888	5.38929e-162	0.204167	0.115857	0.07803113	0.2351735	0.01756894	20	0.765717335402873	1.2265029623489	0.977347782965263	1.53917524843263	IP6K2	51447
ENSG00000177352	3	ENSG00000177352	49201861	rs61583136	3	49189195	C	T	0.323062	0.0094	0.023	0.682763	0.129336	0.00915331	2.481407e-45	0.0726788	0.177905	0.6828884	0.06661123	0.03605236	20	0.97053464370217	1.07538506775156	0.758801548652646	1.52405203441727	CCDC71	64925
ENSG00000145020	3	ENSG00000145020	49457198	rs3448	3	49396751	T	C	0.23161	0.047	0.025	0.06010808	-0.499935	0.00863175	0	-0.0940123	0.0500329	0.06024308	0.5075538	0.7138037	20	0.738326519550388	0.910271565831649	0.825243500561945	1.00406040519844	AMT	275
ENSG00000023330	3	ENSG00000023330	52240222	rs411457	3	52228150	A	T	0.473161	0.0078	0.022	0.7229301	-0.0965741	0.00921808	1.106507e-25	-0.080767	0.227935	0.7230821	0.7230821	0.0428888	20	0.977262102386266	0.922408587609146	0.590066757605075	1.44193447864852	ALAS1	211
ENSG00000168237	3	ENSG00000168237	52325188	rs2276834	3	52325759	G	A	0.518887	0.022	0.022	0.3173105	-0.385943	0.00764408	0	-0.0570033	0.0570144	0.3174054	0.5832563	0.1802661	20	0.888533092505731	0.944590952211238	0.844718769652598	1.05627115089	GLYCTK	132158
ENSG00000016391	3	ENSG00000016391	53865402	rs2680671	3	53780081	T	C	0.413519	0.015	0.022	0.4953539	-0.0521338	0.00903375	7.880218e-09	-0.287721	0.424926	0.4983369	0.4983369	0.825131	20	0.93292647963294	0.749970804907086	0.326091924620525	1.72483942639032	CHDH	55349
ENSG00000168291	3	ENSG00000168291	58416470	rs6787467	3	58377888	A	G	0.345924	0.0074	0.023	0.7476503	0.288415	0.00813326	1.949419e-275	0.0256575	0.0797495	0.7476604	0.283146	0.1290047	20	0.981026801018109	1.02598948688982	0.877523520511173	1.19957403146898	PDHB	5162
ENSG00000144724	3	ENSG00000144724	61915265	rs7638932	3	60929088	A	G	0.218688	-0.0035	0.027	0.8968595	0.109448	0.0195856	2.294399e-08	-0.0319785	0.246758	0.896887	0.4225369	0.2670753	7	0.995922879652831	0.96852740519456	0.597127763066192	1.57092902496467	PTPRG	5793
ENSG00000172340	3	ENSG00000172340	67557961	rs4577484	3	67458381	C	T	0.33002	-0.0018	0.023	0.9376205	0.375651	0.00820608	0	-0.00479169	0.0612272	0.9376206	0.8431085	0.9282264	20	0.996675977792465	0.995219771832038	0.882676065875106	1.12211312001923	SUCLG2	8801
ENSG00000121578	3	ENSG00000121578	118945264	rs9842789	3	118957370	A	G	0.162028	0.0017	0.027	0.949796	0.62646	0.00913398	0	0.00271366	0.0430994	0.949796	0.9827712	0.07241775	20	0.996675977792465	1.0027173453081	0.921492017883858	1.09110231566699	B4GALT4	8702
ENSG00000163389	3	ENSG00000163389	119200670	rs6799315	3	119196437	A	G	0.0725646	-0.031	0.044	0.4810932	1.01357	0.0171485	0	-0.0305849	0.043414	0.4811243	0.758363	0.7454769	20	0.93292647963294	0.969878085922171	0.890763481154498	1.0560193827579	POGLUT1	56983
ENSG00000114023	3	ENSG00000114023	122117102	rs6438724	3	122083688	A	G	0.408549	0.025	0.022	0.2558044	-0.105949	0.00842293	2.768928e-36	-0.235963	0.208493	0.2577376	0.09623931	0.04601115	20	0.879174281962979	0.78980989635835	0.524867578308309	1.18848962703344	FAM162A	26355
ENSG00000065485	3	ENSG00000065485	122864991	rs9823527	3	122842611	G	A	0.411531	0.021	0.022	0.3398076	0.193943	0.0118878	7.79695e-60	0.108279	0.11363	0.3406328	0.678168	0.2162622	20	0.895152109160688	1.11435860807076	0.891869194582475	1.39235115970424	PDIA5	10954
ENSG00000251287	3	ENSG00000251287	129816372	rs10934906	3	129813062	T	C	0.28827	0.033	0.024	0.1691314	0.802974	0.0177876	0	0.0410972	0.0299028	0.1693291	0.9081484	0.745578	20	0.846195125030826	1.04195337849192	0.982640160908589	1.10484680571867	ALG1L2	644974
ENSG00000184432	3	ENSG00000184432	139091508	rs7375091	3	139090389	T	A	0.366799	0.02	0.022	0.3633021	0.12603	0.00801832	1.142185e-55	0.158692	0.174853	0.3641033	0.5754299	0.4646412	20	0.905474982864369	1.17197692219377	0.831919265107287	1.65103750299332	COPB2	9276
ENSG00000175040	3	ENSG00000175040	142839986	rs4683757	3	142880882	C	T	0.432406	0.018	0.022	0.4132534	-0.110765	0.00807712	8.440891e-43	-0.162507	0.198972	0.414083	0.9450206	0.8986197	20	0.921327077878104	0.850010140133592	0.575513772351816	1.25542997064586	CHST2	9435
ENSG00000152952	3	ENSG00000152952	145834333	rs2864794	3	145866370	G	C	0.133201	0.0057	0.032	0.8586248	0.121325	0.0112842	5.811599e-27	0.0469812	0.263791	0.858644	0.899825	0.7168565	18	0.995099527717154	1.04810230457111	0.624971543926403	1.75770953337458	PLOD2	5352
ENSG00000181788	3	ENSG00000181788	150470089	rs524772	3	150447679	G	A	0.0228628	-0.13	0.07	0.06329083	-0.460799	0.0254703	3.71154e-73	0.282119	0.152708	0.06468416	0.1336375	0.7545816	20	0.740407764571429	1.32593649704202	0.98295820258342	1.78858835458861	SIAH2	6478
ENSG00000136603	3	ENSG00000136603	170095044	rs74568838	3	170116284	T	C	0.0119284	0.1	0.074	0.1765829	-0.255303	0.0306376	7.881887e-17	-0.391691	0.293638	0.1822285	0.4463837	0.9729427	20	0.851832875589623	0.675912938793615	0.380137792556027	1.20182289100152	SKIL	6498
ENSG00000121864	3	ENSG00000121864	179047051	rs1362650	3	179137273	G	A	0.5	0.014	0.022	0.5245394	-0.0854897	0.00799881	1.160905e-26	-0.163762	0.257797	0.5252728	0.7479088	0.607145	20	0.940693686251281	0.848944046521393	0.512197943632128	1.40708490356952	ZNF639	51193
ENSG00000114859	3	ENSG00000114859	184071706	rs62287507	3	184079960	T	C	0.2833	-0.029	0.024	0.2269191	-0.18508	0.0138983	1.848594e-40	0.156689	0.130206	0.2288256	0.2990413	0.4187642	20	0.873377996404276	1.1696318018407	0.906182317264558	1.50967253036535	CLCN2	1181
ENSG00000127415	4	ENSG00000127415	989550	rs11724804	4	965779	A	G	0.441352	0.061	0.022	0.005558869	0.288681	0.0118808	2.048068e-130	0.211306	0.0767032	0.005871924	0.04862242	0.7829083	20	0.468144357076142	1.23529029606407	1.06286461286693	1.43568813664239	IDUA	3425
ENSG00000125388	4	ENSG00000125388	3003904	rs2471338	4	2994107	G	T	0.349901	-0.043	0.023	0.06154422	-0.354541	0.00839409	0	0.121284	0.0649361	0.06179882	0.08240417	0.03698812	20	0.738969765067265	1.12894548736195	0.994027152798465	1.28217615569835	GRK4	2868
ENSG00000169299	4	ENSG00000169299	37846406	rs11733779	4	37833060	G	T	0.409543	0.0058	0.022	0.7920601	0.289658	0.00794249	3.389523e-291	0.0200236	0.0759536	0.7920654	0.7514999	0.6185133	20	0.986725028406027	1.02022541706249	0.879109816195295	1.18399303755368	PGM2	55276
ENSG00000163281	4	ENSG00000163281	44716248	rs11724396	4	44725334	C	G	0.244533	0.045	0.026	0.08349293	0.169072	0.0094606	1.976985e-71	0.266158	0.1545	0.08494113	0.1897782	0.07587859	20	0.783335230064516	1.30494122311276	0.964001912936112	1.76646080565598	GNPDA2	132789
ENSG00000145246	4	ENSG00000145246	47541404	rs13106855	4	47413522	A	G	0.372763	0.011	0.022	0.6170751	-0.190088	0.00831887	1.454688e-115	-0.057868	0.115764	0.6171593	0.9769166	0.6120607	20	0.953957422684867	0.9437745174513	0.752190667471801	1.18415499993401	ATP10D	57205
ENSG00000128039	4	ENSG00000128039	56225769	rs36110240	4	56217015	T	C	0.152087	0.0071	0.029	0.8065899	0.657914	0.0114141	0	0.0107917	0.0440791	0.8065916	0.9040074	0.4132938	20	0.988061740664483	1.01085014042911	0.927183914106493	1.10206614983205	SRD5A3	79644
ENSG00000169429	4	ENSG00000169429	74607828	rs1951703	4	74572039	T	C	0.0715706	-0.064	0.045	0.1549617	-0.481359	0.0168779	6.599784e-179	0.132957	0.0936014	0.1554746	0.7964783	0.5402275	20	0.837320942612273	1.14220088263696	0.950752270558921	1.37220062122986	CXCL8	3576
ENSG00000138750	4	ENSG00000138750	77052740	rs11723400	4	77038473	C	T	0.309145	-0.028	0.023	0.2234554	0.217087	0.00830262	1.071726e-150	-0.128981	0.106063	0.2239568	0.2203154	0.6757878	20	0.871669988206628	0.878990666209584	0.714005595384707	1.08209879065062	NUP54	53371
ENSG00000138678	4	ENSG00000138678	84492047	rs11731267	4	84469852	T	C	0.121272	0.016	0.032	0.6170751	-0.370803	0.0116773	2.787266e-221	-0.0431496	0.0863098	0.6171187	0.3077752	0.4282664	20	0.953957422684867	0.957768097241647	0.808708451671111	1.13430214089928	GPAT3	84803
ENSG00000197894	4	ENSG00000197894	100001042	rs7683704	4	100004226	T	C	0.0964215	0.03	0.035	0.3913659	0.296376	0.0138404	9.937204e-102	0.101223	0.118188	0.391745	0.05247588	0.5726541	20	0.914136292355648	1.1065233689636	0.877721898347568	1.39496800566061	ADH5	128
ENSG00000138794	4	ENSG00000138794	110617262	rs11736978	4	110592090	A	G	0.362823	0.019	0.022	0.3877877	0.0944257	0.0082631	3.051092e-30	0.201216	0.233652	0.3891387	0.2473285	0.8481264	20	0.913148245458613	1.22288888729749	0.773567830391479	1.93319470112773	CASP6	839
ENSG00000164105	4	ENSG00000164105	174294901	rs13128793	4	174332612	G	T	0.474155	0.01	0.022	0.6494363	-0.114154	0.00793207	5.859795e-47	-0.0876012	0.192819	0.6495993	0.9484661	0.9594204	20	0.96557969575494	0.916126154992609	0.627804516769984	1.33686061416	SAP30	8819
ENSG00000151729	4	ENSG00000151729	186066414	rs3108229	4	186170358	G	A	0.481113	0.0039	0.022	0.8592942	-0.14067	0.0079553	5.710123e-70	-0.0277244	0.156402	0.8593012	0.1833829	0.5578057	20	0.995099527717154	0.972656393967584	0.715858813009446	1.32157409189225	SLC25A4	291
ENSG00000073578	5	ENSG00000073578	237585	rs35947614	5	224397	G	A	0.143141	-0.018	0.034	0.5965198	0.177101	0.0125346	2.516903e-45	-0.101637	0.192115	0.5967773	0.5771404	0.6308646	20	0.953957422684867	0.903357410898983	0.619909115246632	1.31641008618085	SDHA	6389
ENSG00000132356	5	ENSG00000132356	40778978	rs3805487	5	40796033	T	C	0.28827	0.026	0.025	0.2983399	0.0918401	0.00902534	2.543005e-24	0.283101	0.27363	0.3008508	0.04154383	0.6104763	20	0.887732210626754	1.32723920620763	0.776301890735684	2.26917379890092	PRKAA1	5562
ENSG00000170571	5	ENSG00000170571	49715554	rs555704	5	49572900	T	G	0.332008	0.036	0.023	0.1175319	-0.310503	0.00912409	7.727146e-254	-0.115941	0.0741517	0.1179199	0.2522655	0.1468257	10	0.810182261417323	0.89052776288555	0.770066555619724	1.02983266924471	EMB	133418
ENSG00000068796	5	ENSG00000068796	61717532	rs247264	5	61694379	C	T	0.477137	-0.021	0.022	0.3398076	-0.12697	0.00792747	9.817153e-58	0.165394	0.173577	0.3406637	0.04269194	0.1523147	20	0.895152109160688	1.17985789115432	0.839610722630009	1.6579881673719	KIF2A	3796
ENSG00000038427	5	ENSG00000038427	82822703	rs309560	5	82832139	G	C	0.524851	0.075	0.022	0.0006517976	-0.0563314	0.00795326	1.412695e-12	-1.33141	0.43343	0.002127787	0.03717168	0.05465706	20	0.301072275873874	0.264104611141492	0.112936134664994	0.61761672500218	VCAN	1462
ENSG00000175471	5	ENSG00000175471	94329862	rs306578	5	94053166	T	C	0.475149	-0.041	0.022	0.06237279	-0.455794	0.00755558	0	0.0899529	0.0482905	0.06249777	0.5382292	0.6742208	20	0.738969765067265	1.09412274931009	0.995314531217463	1.20273999124034	MCTP1	79772
ENSG00000173221	5	ENSG00000173221	95122866	rs6556887	5	95176274	G	A	0.256461	0.046	0.024	0.05528029	0.46096	0.0153973	6.361903e-197	0.0997918	0.0521719	0.05577998	0.04468571	0.4288308	20	0.724028560176707	1.1049408454419	0.997537911923013	1.22390764033445	GLRX	2745
ENSG00000145730	5	ENSG00000145730	102228247	rs2431321	5	102118794	C	T	0.331014	-0.019	0.022	0.3877877	1.0317	0.00598452	0	-0.0184163	0.0213244	0.3877936	0.398355	0.7609952	20	0.913148245458613	0.981752243815769	0.941564783910926	1.02365496746157	PAM	5066
ENSG00000164904	5	ENSG00000164904	125904321	rs900641	5	125931022	G	T	0.0974155	0.0088	0.036	0.8068866	0.476745	0.0185201	3.961965e-146	0.0184585	0.0755154	0.8068952	0.4597773	0.8188552	20	0.98811961345704	1.01862991115108	0.878489183407945	1.18112654713226	ALDH7A1	501
ENSG00000072682	5	ENSG00000072682	131579269	rs11955347	5	131567924	A	G	0.419483	-0.058	0.022	0.008379987	0.10359	0.00884687	1.143498e-31	-0.559901	0.217693	0.01011194	7.893762e-05	0.2503848	20	0.566184591489362	0.571265616345438	0.372849927291399	0.875270130235217	P4HA2	8974
ENSG00000113575	5	ENSG00000113575	133545929	rs4642415	5	133540726	G	A	0.117296	-0.032	0.034	0.3466144	-0.083506	0.0120263	3.822294e-12	0.383206	0.41088	0.3510018	0.3510018	0.8224227	20	0.905474982864369	1.4669801968647	0.65565614281671	3.2822553735988	PPP2CA	5515
ENSG00000120708	5	ENSG00000120708	135382045	rs10074474	5	135334847	A	G	0.156064	0.00085	0.031	0.9781253	-0.609241	0.0102528	0	-0.00139518	0.050883	0.9781253	0.4194682	0.4375012	20	0.999151146016492	0.998605792811148	0.903819271033529	1.10333289120474	TGFBI	7045
ENSG00000146021	5	ENSG00000146021	137012484	rs17797119	5	137070445	G	A	0.37674	0.0043	0.022	0.8450371	0.224314	0.00804462	4.206176e-171	0.0191696	0.0980793	0.8450409	0.7606845	0.8142335	20	0.992337297435897	1.01935451648379	0.841082246260135	1.23541263044867	KLHL3	26249
ENSG00000113552	5	ENSG00000113552	141381960	rs12189346	5	141395140	G	A	0.163022	-0.015	0.031	0.6284774	0.218347	0.0108136	1.151082e-90	-0.0686978	0.142016	0.628576	0.8060665	0.494641	20	0.962187627780467	0.93360877402317	0.706770582561869	1.23325073855454	GNPDA1	10007
ENSG00000135074	5	ENSG00000135074	156912662	rs11466784	5	156921651	A	G	0.0805169	-0.0086	0.043	0.8414806	0.63609	0.0152407	0	-0.0135201	0.0676013	0.8414824	0.2563389	0.0489333	20	0.99218911827053	0.98657088604363	0.864141588522047	1.12634564302547	ADAM19	8728
ENSG00000113643	5	ENSG00000113643	167929877	rs193466	5	167913603	T	C	0.335984	0.019	0.023	0.4087548	-0.150902	0.00823658	5.626843e-75	-0.125909	0.152571	0.4092305	0.8476463	0.769698	20	0.921327077878104	0.88169507738491	0.653803677433989	1.18902085796737	RARS1	5917
ENSG00000160883	5	ENSG00000160883	176317101	rs7726380	5	176434982	C	A	0.280318	0.0046	0.025	0.8540135	0.0879188	0.008856	3.157595e-23	0.052321	0.284402	0.8540382	0.4324134	0.4555589	20	0.99502951522061	1.05371393040296	0.603441052060397	1.83996936127265	HK3	3101
ENSG00000027847	5	ENSG00000027847	177032224	rs1872624	5	177029836	C	G	0.408549	0.016	0.022	0.4670589	-0.330607	0.00782016	0	-0.0483959	0.0665542	0.4671248	0.2327352	0.8668274	20	0.929671402080201	0.952756516096919	0.836237904182553	1.08551044436629	B4GALT7	11285
ENSG00000183718	5	ENSG00000183718	180684768	rs943957	5	180686958	T	C	0.225646	0.0018	0.026	0.9448059	0.108101	0.00991645	1.137505e-27	0.0166511	0.24052	0.944807	0.2979951	0.4514123	18	0.996675977792465	1.01679050222425	0.634595113492862	1.62916937655409	TRIM52	84851
ENSG00000111845	6	ENSG00000111845	10702471	rs62397700	6	10690540	C	T	0.0308151	0.048	0.067	0.4737333	-0.326036	0.0293885	1.341499e-28	-0.147223	0.205927	0.4746531	0.6431552	0.4620307	8	0.932445476998124	0.863101484323133	0.576465422147911	1.29226167541001	PAK1IP1	55003
ENSG00000137198	6	ENSG00000137198	16267295	rs3818407	6	16246785	A	G	0.122266	-0.03	0.034	0.377586	-0.108098	0.0122569	1.150701e-18	0.277525	0.316099	0.37996	0.2338684	0.4107369	20	0.913148245458613	1.31985911520919	0.710327576496836	2.45242919132049	GMPR	2766
ENSG00000124789	6	ENSG00000124789	17660962	rs17330192	6	17589375	C	T	0.209742	-0.0067	0.024	0.7801169	0.0856563	0.00990384	5.204408e-18	-0.0782196	0.280335	0.7802284	0.8212795	0.4467727	20	0.98646168412127	0.924761326656654	0.533830876958837	1.60197461067003	NUP153	9972
ENSG00000197409	6	ENSG00000197409	26198294	rs75921373	6	26191843	T	C	0.161034	0.059	0.032	0.06521958	-0.177807	0.0164426	2.961401e-27	-0.33182	0.182567	0.06913731	0.108219	0.008519758	20	0.750594037127223	0.717616482196549	0.501750989103605	1.02635256671874	H3C4	8351
ENSG00000026950	6	ENSG00000026950	26408954	rs4320356	6	26423560	T	C	0.450298	0.013	0.022	0.5545813	0.351049	0.00777621	0	0.0370319	0.0626748	0.5546153	0.0003682885	0.3524424	20	0.947637992025138	1.03772612377351	0.917767940907775	1.17336361400557	BTN3A1	11119
ENSG00000187626	6	ENSG00000187626	28219706	rs13200462	6	28218199	C	A	0.114314	0.044	0.029	0.1292058	0.289458	0.011552	1.464574e-138	0.152008	0.100371	0.1299073	0.04147474	0.3320294	20	0.819242916647354	1.16416954975126	0.956266001869717	1.41727378984314	ZKSCAN4	387032
ENSG00000158691	6	ENSG00000158691	28357121	rs56001748	6	28406515	A	G	0.0477137	0.027	0.051	0.5965198	-0.274351	0.0170263	2.054129e-58	-0.0984141	0.185994	0.5967179	0.9880599	0.8914036	20	0.953957422684867	0.906273538167685	0.629416335881035	1.30491008758663	ZSCAN12	9753
ENSG00000204625	6	ENSG00000204625	29944536	rs1632958	6	29688643	A	G	0.176938	-0.047	0.029	0.1050842	-0.301093	0.0197804	2.534587e-52	0.156098	0.0968602	0.1070532	2.411129e-06	0.06577624	20	0.795964916611453	1.16894075367066	0.966815119084353	1.41332345618078	HCG9	10255
ENSG00000137331	6	ENSG00000137331	30711653	rs3094222	6	31081434	G	A	0.0864811	0.078	0.03	0.009322376	0.562567	0.0186339	3.156711e-200	0.13865	0.0535244	0.009586121	5.983434e-15	1.356108e-05	20	0.555979812102941	1.14872197694424	1.0343179003696	1.27578008641556	IER3	8870
ENSG00000204472	6	ENSG00000204472	31583879	rs142831262	6	31576714	A	G	0.157058	0.23	0.033	3.176244e-12	-0.317785	0.0170794	2.851375e-77	-0.723759	0.11089	6.718132e-11	4.344664e-18	1.202649e-07	20	7.53678437085714e-08	0.484925988849294	0.390197054310597	0.602652459990853	AIF1	199
ENSG00000204410	6	ENSG00000204410	31720173	rs2299851	6	31718602	A	G	0.100398	0.11	0.038	0.003794765	-0.279638	0.030369	3.322604e-20	-0.393366	0.142447	0.005753782	2.345229e-07	4.038555e-06	20	0.464564230082051	0.674781732271077	0.510399197116706	0.892106391975066	MSH5	4439
ENSG00000223501	6	ENSG00000223501	33228936	rs1800837	6	33272626	T	C	0.197813	0.13	0.027	1.473365e-06	-0.150755	0.015491	2.206487e-22	-0.862326	0.19982	1.592242e-05	0.0007984821	0.0001415625	20	0.00641224432102564	0.422178951139089	0.285368714437193	0.624578160701388	VPS52	6293
ENSG00000124713	6	ENSG00000124713	42930057	rs2395943	6	42940673	A	G	0.411531	-0.022	0.022	0.3173105	0.434291	0.0113865	0	-0.0506572	0.0506746	0.3174768	0.6489988	0.9324936	20	0.888533092505731	0.950604481901564	0.860725693420387	1.04986860264434	GNMT	27232
ENSG00000112640	6	ENSG00000112640	42966158	rs10080728	6	42989242	C	T	0.122266	0.0045	0.032	0.8881662	-0.170881	0.0117506	6.526323e-48	-0.026334	0.187273	0.8881714	0.5275737	0.6828774	20	0.995922879652831	0.974009716029233	0.674766158488418	1.40596103551573	PPP2R5D	5528
ENSG00000137207	6	ENSG00000137207	43482146	rs112915055	6	43537579	C	G	0.026839	-0.034	0.065	0.6009207	0.450416	0.0263063	1.017194e-65	-0.0754857	0.144378	0.6010905	0.6285486	0.5775723	20	0.953957422684867	0.927292990728956	0.698746977572375	1.23059178537339	YIPF3	25844
ENSG00000112715	6	ENSG00000112715	43746072	rs11965885	6	43693094	G	T	0.414513	0.0013	0.022	0.9528797	0.236327	0.0080003	8.879896e-192	0.00550085	0.0930914	0.9528798	0.9592575	0.5043851	20	0.996675977792465	1.00551600745558	0.83781472569531	1.20678523573373	VEGFA	7422
ENSG00000137225	6	ENSG00000137225	44139343	rs914503	6	44134581	C	T	0.286282	0.0033	0.025	0.8949843	-0.258367	0.00916091	5.342629e-175	-0.0127725	0.0967627	0.8949854	0.3516091	0.3333942	17	0.995922879652831	0.987308722206829	0.816745782723045	1.19349072081615	CAPN11	11131
ENSG00000112782	6	ENSG00000112782	45958088	rs3798269	6	45981962	C	T	0.45328	-0.0044	0.022	0.8414806	0.136368	0.00795745	7.833433e-66	-0.0322655	0.161339	0.8414912	0.9881721	0.9709397	20	0.99218911827053	0.96824947771377	0.705753014863545	1.32837838641646	CLIC5	53405
ENSG00000001084	6	ENSG00000001084	53421953	rs661603	6	53370107	C	T	0.411531	0.01	0.022	0.6494363	-0.142703	0.00798096	1.676318e-71	-0.0700757	0.154216	0.6495419	0.604534	0.3265499	20	0.96557969575494	0.932323240365251	0.689120549694936	1.261356412764	GCLC	2729
ENSG00000146242	6	ENSG00000146242	83076734	rs142472800	6	83105518	A	G	0.0159046	0.051	0.07	0.4662639	1.04152	0.0348584	3.721963e-196	0.0489667	0.0672291	0.4663963	0.2448172	0.8296882	20	0.929671402080201	1.05018537898463	0.92053308549002	1.19809852314651	TPBG	7162
ENSG00000065833	6	ENSG00000065833	84030452	rs2022265	6	84293271	G	A	0.459245	0.022	0.022	0.3173105	-0.0842753	0.007952	3.044201e-26	-0.261049	0.262209	0.3194553	0.4337224	0.2340752	20	0.888533092505731	0.770243176774725	0.460713621736827	1.28772956426046	ME1	4199
ENSG00000135318	6	ENSG00000135318	86182654	rs7772233	6	86146024	G	T	0.143141	0.004	0.031	0.8973321	-0.768384	0.010278	0	-0.00520573	0.0403445	0.8973323	0.03439266	0.2326551	20	0.995922879652831	0.994807796330763	0.919172978167016	1.07666628061019	NT5E	4907
ENSG00000188994	6	ENSG00000188994	87918232	rs3857486	6	87963573	G	A	0.370775	-0.033	0.022	0.1336144	-0.100901	0.00892689	1.268099e-29	0.327055	0.219948	0.1370245	0.2882132	0.2950038	20	0.823652321576129	1.38687775335912	0.901186473471666	2.13433064008691	ZNF292	23036
ENSG00000025039	6	ENSG00000025039	90098172	rs9451216	6	90101134	C	T	0.23161	0.00069	0.026	0.9788279	0.537486	0.00906537	0	0.00128376	0.0483734	0.9788279	0.9884108	0.4671715	20	0.999151146016492	1.0012845843726	0.91071242240462	1.10086432801152	RRAGD	58528
ENSG00000112394	6	ENSG00000112394	111476502	rs142427598	6	111479571	T	A	0.0149105	0.016	0.095	0.866252	-0.273456	0.0364142	5.93081e-14	-0.0585103	0.347492	0.8662854	0.8662854	0.7258958	9	0.995099527717154	0.943168525713821	0.477307367168173	1.86371912332909	SLC16A10	117247
ENSG00000112282	6	ENSG00000112282	131922237	rs2245133	6	131931092	C	T	0.166998	0.082	0.029	0.004690039	-0.300435	0.0104679	3.750099e-181	-0.272937	0.0969939	0.00489349	0.004235862	0.1059652	20	0.441779992758621	0.761140737984975	0.629364282784922	0.920508581225437	MED23	9439
ENSG00000164442	6	ENSG00000164442	139694575	rs1936211	6	139960652	C	T	0.432406	0.011	0.022	0.6170751	-0.129313	0.00807801	1.123568e-57	-0.085065	0.170213	0.6172467	0.6372074	0.7848077	20	0.953957422684867	0.918452583043286	0.657913062661931	1.28216810878605	CITED2	10370
ENSG00000120253	6	ENSG00000120253	150058126	rs9800806	6	150061486	T	G	0.359841	0.0091	0.023	0.6923616	-0.6216	0.00749942	0	-0.0146396	0.0370017	0.692365	0.387606	0.6785858	20	0.972592827661656	0.985467037930971	0.916527751767384	1.05959179192963	NUP43	348995
ENSG00000120279	6	ENSG00000120279	153032366	rs7751717	6	153005229	A	G	0.201789	0.016	0.027	0.5534538	0.079643	0.0110171	4.865612e-13	0.200897	0.34015	0.5547807	0.8318166	0.9735369	19	0.947637992025138	1.22249884795702	0.627634680956351	2.38116770567714	MYCT1	80177
ENSG00000074706	6	ENSG00000074706	154576778	rs7759388	6	154567676	A	G	0.166004	-0.03	0.029	0.3009105	-0.167356	0.0105869	2.748988e-56	0.179259	0.173654	0.3019434	0.04473568	0.5105905	20	0.887732210626754	1.19633055365922	0.851204528732065	1.68139001298603	IPCEF1	26034
ENSG00000060762	6	ENSG00000060762	166787446	rs4367351	6	166672966	T	G	0.333002	0.019	0.023	0.4087548	0.458913	0.00915068	0	0.0414022	0.0501252	0.4088183	0.656459	0.0006211085	20	0.921327077878104	1.04227122274115	0.944742200887153	1.14986850458699	MPC1	51660
ENSG00000136213	7	ENSG00000136213	2458732	rs7808353	7	2446680	T	A	0.152087	0.0081	0.029	0.7800067	-0.116434	0.0108355	6.21562e-27	-0.0695673	0.249152	0.780079	0.85637	0.8260419	12	0.98646168412127	0.932797354010129	0.57240687530932	1.52009163617768	CHST12	55501
ENSG00000075624	7	ENSG00000075624	5585098	rs4296949	7	5508644	C	T	0.310139	-0.0064	0.023	0.7808121	-0.104922	0.0186315	1.787499e-08	0.0609979	0.219479	0.7810724	0.7810724	0.1629085	20	0.98646168412127	1.06289668210182	0.691300315254245	1.63423816233551	ACTB	60
ENSG00000105889	7	ENSG00000105889	22565803	rs10499563	7	22760488	C	T	0.228628	-0.028	0.026	0.2815146	-0.186673	0.0193846	5.972924e-22	0.149995	0.140149	0.2845061	0.2702108	0.6891973	20	0.884842139920792	1.16182843357159	0.882764304350177	1.5291117939449	STEAP1B	256227
ENSG00000136243	7	ENSG00000136243	23231038	rs1637221	7	23232659	C	T	0.370775	0.018	0.022	0.4132534	-0.422871	0.00781012	0	-0.0425662	0.0520313	0.4133067	0.5882586	0.161341	20	0.921327077878104	0.958327022172128	0.865413762731232	1.06121571088363	NUP42	11097
ENSG00000146592	7	ENSG00000146592	28602225	rs56388170	7	28724374	T	G	0.301193	0.0056	0.024	0.8155026	-0.527993	0.00828896	0	-0.0106062	0.0454555	0.8155038	0.5937189	0.1310776	20	0.988202205570128	0.989449847414181	0.905109833194685	1.08164883933745	CREB5	9586
ENSG00000106341	7	ENSG00000106341	31737199	rs12666349	7	31728180	C	T	0.168986	0.022	0.028	0.4320349	-0.483134	0.0109778	0	-0.045536	0.0579641	0.4321083	0.6947593	0.7197584	20	0.929671402080201	0.955485204485431	0.852872141036918	1.0704441288006	PPP1R17	10842
ENSG00000106633	7	ENSG00000106633	44210820	rs2537184	7	44172278	A	G	0.531809	0.01	0.022	0.6494363	-0.102395	0.00933184	5.176196e-28	-0.0976614	0.215039	0.6497166	0.2027911	0.3576231	18	0.96557969575494	0.906955947052229	0.595033340828814	1.38239159632242	GCK	2645
ENSG00000105953	7	ENSG00000105953	44697418	rs217384	7	44604017	T	G	0.429423	-0.018	0.022	0.4132534	-0.116705	0.00807503	2.413962e-47	0.154235	0.188811	0.4140005	0.8670086	0.6819198	20	0.921327077878104	1.16676504434909	0.805868613749076	1.68928364436688	OGDH	4967
ENSG00000196262	7	ENSG00000196262	44850221	rs6463247	7	44839616	C	T	0.181909	0.037	0.029	0.2020043	-0.284267	0.010209	1.241749e-170	-0.130159	0.102124	0.2024775	0.4324183	0.009200094	20	0.865668659134615	0.877955824846022	0.718692248508515	1.07251251419602	PPIA	5478
ENSG00000146674	7	ENSG00000146674	45956711	rs1525828	7	46002078	A	T	0.331014	-0.056	0.023	0.01490074	0.278741	0.00838064	1.458614e-242	-0.200903	0.0827347	0.01517042	0.09770125	0.5419829	20	0.594543775760598	0.817991772907714	0.695542604587636	0.96199792238665	IGFBP3	3486
ENSG00000106078	7	ENSG00000106078	51234212	rs12719037	7	51208953	T	C	0.539761	-0.0072	0.022	0.7434616	-0.161	0.00802935	1.962435e-89	0.0447206	0.136664	0.7434946	0.05220009	0.2350413	20	0.981026801018109	1.0457356405496	0.800002169054308	1.36695008115841	COBL	23242
ENSG00000146733	7	ENSG00000146733	56099020	rs10249231	7	55821556	C	T	0.234592	-0.033	0.029	0.2551493	0.198929	0.0110918	6.309009e-72	-0.165889	0.146074	0.2561041	0.8624733	0.5900896	20	0.879174281962979	0.847140261539816	0.63623070354107	1.12796603296185	PSPH	5723
ENSG00000152926	7	ENSG00000152926	64452711	rs6460219	7	64453136	G	A	0.0347913	0.061	0.049	0.2131693	-0.462735	0.0210267	2.467918e-107	-0.131825	0.106062	0.2139007	0.2520551	0.4208791	20	0.870503727946128	0.876494368173267	0.711979243772504	1.07902355884539	ZNF117	51351
ENSG00000169919	7	ENSG00000169919	65436486	rs3813708	7	65305632	A	C	0.106362	0.058	0.037	0.1169821	0.434706	0.0131545	1.758114e-239	0.133423	0.0852106	0.1173938	0.4379782	0.2106594	20	0.80916154207986	1.14273327228542	0.966968096806676	1.35044717183593	GUSB	2990
ENSG00000169902	7	ENSG00000169902	65777858	rs12537823	7	65720884	A	G	0.372763	0.032	0.022	0.1457951	-0.420236	0.00779723	0	-0.0761478	0.0523707	0.1459419	0.02552186	0.1770388	16	0.829263409449378	0.92667923324663	0.836277843858609	1.02685298628544	TPST1	8460
ENSG00000196313	7	ENSG00000196313	72385957	rs10263660	7	72368345	C	T	0.473161	-0.038	0.022	0.08411869	0.312234	0.0209866	4.593594e-50	-0.121704	0.0709332	0.08620808	0.005187285	0.4508545	20	0.786483227798378	0.88541041120011	0.770486556604304	1.01747602153707	POM121	9883
ENSG00000127948	7	ENSG00000127948	75572345	rs28446604	7	75662518	T	C	0.176938	0.057	0.029	0.0493544	0.403317	0.0100179	0	0.141328	0.0719895	0.04962538	0.4119961	0.1409328	20	0.717835769865712	1.15180237721349	1.0002286061264	1.32634550544638	POR	5447
ENSG00000146701	7	ENSG00000146701	75687097	rs71562406	7	75814216	A	G	0.054672	0.046	0.055	0.4029504	-0.203246	0.0321246	2.503e-10	-0.226327	0.272962	0.4070194	0.4070194	0.4207981	20	0.921327077878104	0.797457290491381	0.467043667154719	1.36162456506917	MDH2	4191
ENSG00000004864	7	ENSG00000004864	95850495	rs17167473	7	95967207	A	G	0.301193	-0.00017	0.023	0.9941026	0.324993	0.00828673	0	-0.000523088	0.0707707	0.9941026	0.955619	0.8943424	20	0.9999386	0.999477048786676	0.87002471473119	1.14819079749932	SLC25A13	10165
ENSG00000066923	7	ENSG00000066923	99797148	rs7786505	7	99817585	T	G	0.227634	0.0029	0.026	0.9111894	-0.488035	0.00932571	0	-0.0059422	0.053275	0.9111896	0.5013957	0.4235613	20	0.996675977792465	0.994075419952717	0.895510618437521	1.10348880315719	STAG3	10734
ENSG00000091140	7	ENSG00000091140	107551795	rs17154615	7	107559732	T	G	0.126243	-0.079	0.034	0.02015073	0.132236	0.0119575	1.987394e-28	-0.597419	0.262731	0.02297312	0.06160379	0.3932967	20	0.629536731557789	0.55022994847156	0.32877825250632	0.920842524975694	DLD	1738
ENSG00000002745	7	ENSG00000002745	120973289	rs6951173	7	120807362	A	C	0.0586481	-0.013	0.043	0.7624039	-0.129318	0.0174467	1.242205e-13	0.100527	0.33279	0.7625953	0.9514543	0.8827623	20	0.983358204504874	1.10575349664544	0.575945984265761	2.12292615756729	WNT16	51384
ENSG00000106299	7	ENSG00000106299	123355555	rs17146312	7	123395200	G	A	0.267396	0.027	0.026	0.2990552	-0.195434	0.00926704	9.993843e-99	-0.138154	0.133198	0.2996404	0.4538133	0.4155969	20	0.887732210626754	0.870964552876228	0.670841704283736	1.13078725953216	WASL	8976
ENSG00000128595	7	ENSG00000128595	128395603	rs339060	7	128375603	A	G	0.43837	-0.017	0.022	0.4396838	0.191266	0.00791159	4.037656e-129	-0.0888815	0.115082	0.4399173	0.4466552	0.00506448	20	0.929671402080201	0.914953989198419	0.730196049453877	1.14646032798481	CALU	813
ENSG00000172331	7	ENSG00000172331	134348062	rs17167980	7	134340413	A	C	0.0168986	-0.048	0.079	0.5434562	-0.212241	0.029665	8.391693e-13	0.226158	0.373558	0.5449028	0.5449028	0.6600951	4	0.947637992025138	1.25377374588126	0.602892918068772	2.60734296049868	BPGM	669
ENSG00000105875	7	ENSG00000105875	134882453	rs6951100	7	134941877	C	T	0.331014	-2e-04	0.023	0.993062	-0.140609	0.00843919	2.50104e-62	0.00142239	0.163574	0.993062	0.8955404	0.8003706	20	0.9999386	1.00142340207645	0.726742797611175	1.37992262671577	WDR91	29062
ENSG00000155561	7	ENSG00000155561	135288086	rs12707239	7	135247183	T	C	0.202783	-0.11	0.027	4.619778e-05	-0.143653	0.010743	8.837688e-41	0.765734	0.196483	9.730997e-05	0.01327092	0.046985	20	0.0305670077764	2.15057231555969	1.46320219758975	3.16084905563304	NUP205	23165
ENSG00000106123	7	ENSG00000106123	142560819	rs73452883	7	142524675	T	A	0.110338	-0.044	0.037	0.2343652	0.362208	0.019296	1.299213e-78	-0.121477	0.102356	0.2353026	0.6289422	0.5701754	20	0.875704893168571	0.885611422177335	0.724629521182983	1.08235666387225	EPHB6	2051
ENSG00000106144	7	ENSG00000106144	142995048	rs73170672	7	142797606	A	G	0.0258449	-0.019	0.073	0.7946524	0.317954	0.030549	2.279609e-25	-0.0597571	0.229665	0.7947152	0.2141731	0.2698541	9	0.986792576610865	0.941993315973953	0.600555331094984	1.47755146178073	CASP2	835
ENSG00000002726	7	ENSG00000002726	150540153	rs7806458	7	150476888	G	A	0.373757	0.0051	0.022	0.8166792	0.66937	0.00800538	0	0.00761911	0.0328669	0.8166799	0.4479812	0.4915039	20	0.988384582601325	1.00764820927518	0.944782993846576	1.07469643322174	AOC1	26
ENSG00000033100	7	ENSG00000033100	150932741	rs921987	7	150933283	A	G	0.449304	0.037	0.022	0.0926041	-0.184385	0.00800427	2.041565e-117	-0.200667	0.119633	0.09347333	0.1031232	0.9305645	20	0.78916005477748	0.818184841747347	0.647169086089874	1.03439186088095	CHPF2	54480
ENSG00000157212	7	ENSG00000157212	154765095	rs1357994	7	154715109	C	T	0.184891	-0.04	0.027	0.1384783	0.066404	0.0101787	6.854783e-11	-0.602373	0.416954	0.1485425	0.1183561	0.7165154	16	0.829263409449378	0.547510850074595	0.24181003510202	1.23968441104164	PAXIP1	22976
ENSG00000104695	8	ENSG00000104695	30651901	rs10955044	8	30663061	C	G	0.0337972	0.069	0.048	0.150576	0.870056	0.0185766	0	0.0793052	0.0551948	0.1507682	0.6599774	0.7199458	20	0.832325254551845	1.0825346612366	0.971536336882485	1.20621457817938	PPP2CB	5516
ENSG00000156675	8	ENSG00000156675	37736560	rs62490688	8	37678809	T	G	0.261431	0.015	0.025	0.5485062	-0.0584033	0.0105884	3.472005e-08	-0.256835	0.430583	0.5508537	0.5508537	0.8424051	17	0.947637992025138	0.773495830048774	0.332612317145537	1.79877824200074	RAB11FIP1	80223
ENSG00000169439	8	ENSG00000169439	97564789	rs13271894	8	97873601	T	C	0.440358	-0.0014	0.022	0.9492598	0.093045	0.00798258	2.138493e-31	-0.0150465	0.236448	0.9492605	0.1958102	0.7393333	20	0.996675977792465	0.985066132962884	0.61972181941014	1.56579170834109	SDC2	6383
ENSG00000186106	8	ENSG00000186106	101546996	rs2507768	8	101556737	T	C	0.424453	-0.0096	0.022	0.6625729	0.0776763	0.00804102	4.458561e-22	-0.12359	0.283516	0.6628954	0.4186006	0.03011847	20	0.967771346081969	0.883742100875737	0.50698119845184	1.54049125144125	ANKRD46	157567
ENSG00000164934	8	ENSG00000164934	104441311	rs750606	8	104428530	C	T	0.167992	0.081	0.031	0.008977672	-0.288029	0.0199615	3.389924e-47	-0.281222	0.109378	0.01013795	0.005257744	0.5446179	20	0.566184591489362	0.754860737793763	0.60920351994409	0.935343796954488	DCAF13	25879
ENSG00000182197	8	ENSG00000182197	118965410	rs12541615	8	118870151	C	T	0.209742	0.058	0.028	0.03831876	0.320572	0.00993722	2.57227e-228	0.180927	0.0875238	0.038718	0.01566718	0.8278548	20	0.683800459753086	1.19832769817821	1.00942448538946	1.42258216736941	EXT1	2131
ENSG00000042832	8	ENSG00000042832	134013175	rs988068	8	133791111	T	C	0.360835	-0.011	0.023	0.6324645	0.257952	0.00820079	3.643195e-217	-0.0426436	0.0891743	0.6325039	0.8475533	0.6870891	20	0.962187627780467	0.958252850531091	0.804587763306956	1.14126583503687	TG	7038
ENSG00000104518	8	ENSG00000104518	144640304	rs3889129	8	144613680	T	C	0.351889	-0.0038	0.023	0.8687729	-0.289122	0.00919998	8.821249e-217	0.0131432	0.0795522	0.8687747	0.7199949	0.4939396	20	0.995099527717154	1.01322995150059	0.866945545614935	1.18419771554358	GSDMD	79792
ENSG00000104522	8	ENSG00000104522	144697503	rs77951814	8	144657152	G	C	0.0685885	0.043	0.042	0.3059253	-0.167483	0.0176016	1.813596e-21	-0.256742	0.252219	0.3087093	0.162959	0.6095988	20	0.888533092505731	0.773567768506055	0.471851368609891	1.26821099244533	GFUS	7264
ENSG00000160959	8	ENSG00000160959	145746966	rs2306386	8	145742879	C	T	0.489066	0.062	0.022	0.004829645	-0.518822	0.00792932	0	-0.119501	0.0424431	0.004869058	0.1489389	0.02700685	20	0.441779992758621	0.887363120455486	0.816531754769202	0.964338867343947	LRRC14	9684
ENSG00000147852	9	ENSG00000147852	2638157	rs34881325	9	2622134	T	C	0.426441	-0.012	0.023	0.601852	0.4652	0.0100274	0	-0.0257953	0.0494442	0.6018749	0.8380986	0.18143	20	0.953957422684867	0.974534556416323	0.884523734445078	1.07370505127868	VLDLR	7436
ENSG00000147853	9	ENSG00000147853	4726599	rs10123267	9	4757261	T	G	0.0497018	0.056	0.051	0.2721874	-0.673553	0.0203005	2.148472e-241	-0.0831412	0.0757593	0.2724498	0.2528091	0.9513461	20	0.882074109619598	0.920221202812428	0.793240021389327	1.06752942271168	AK3	50808
ENSG00000178445	9	ENSG00000178445	6589057	rs1755604	9	6640977	A	G	0.250497	-0.057	0.025	0.02260769	0.277654	0.00915773	6.421113e-202	-0.205291	0.0902943	0.02299122	0.2177426	0.1246637	20	0.629536731557789	0.814410288531568	0.682312286396407	0.97208291758758	GLDC	2731
ENSG00000044459	9	ENSG00000044459	17319450	rs7848128	9	17325851	T	G	0.340954	-0.001	0.024	0.9667644	0.143999	0.00850625	2.768917e-64	-0.0069445	0.166668	0.9667645	0.1005453	0.9711392	20	0.998154294229633	0.993079557319228	0.716330389931256	1.37674880338387	CNTLN	54875
ENSG00000137055	9	ENSG00000137055	26925771	rs2224530	9	27176886	C	T	0.213718	0.013	0.026	0.6170751	0.0895473	0.00980502	6.675024e-20	0.145175	0.290784	0.6176016	0.6678746	0.9488549	20	0.953957422684867	1.15624189489571	0.653925636269432	2.04441490799909	PLAA	9373
ENSG00000122729	9	ENSG00000122729	32417726	rs7028085	9	32402761	G	C	0.131213	0.014	0.031	0.6515479	-0.241751	0.0106979	4.534456e-113	-0.0579109	0.128257	0.6516128	0.91538	0.3089755	20	0.966679006026259	0.943734030392955	0.733964497548461	1.2134564043582	ACO1	48
ENSG00000086062	9	ENSG00000086062	33135717	rs1411609	9	33137303	T	C	0.442346	0.016	0.022	0.4670589	0.252668	0.00794575	6.661172e-222	0.0633243	0.0870936	0.4671754	0.9069833	0.8699852	20	0.929671402080201	1.06537228344602	0.898185056167774	1.26367956641106	B4GALT1	2683
ENSG00000159921	9	ENSG00000159921	36245745	rs10114702	9	36262120	C	T	0.515905	0.016	0.022	0.4670589	0.160961	0.00792327	9.474763e-92	0.0994028	0.136766	0.4673441	0.7180749	0.1543706	20	0.929671402080201	1.10451110704256	0.844797301738571	1.44406804220345	GNE	10020
ENSG00000137124	9	ENSG00000137124	38395659	rs77054814	9	38393451	G	A	0.0646123	-0.033	0.041	0.4208901	0.197934	0.0180078	4.194192e-28	-0.166722	0.207694	0.4221315	0.3813666	0.3725968	6	0.926926720617267	0.846434887531016	0.563379257988186	1.27170464420021	ALDH1B1	219
ENSG00000135046	9	ENSG00000135046	75775991	rs7867580	9	75852207	A	G	0.260437	-0.0012	0.025	0.9617162	-0.410361	0.00880091	0	0.00292425	0.060922	0.9617163	0.993289	0.3828554	20	0.997418002073154	1.00292852978974	0.890045343322823	1.13012853043081	ANXA1	301
ENSG00000119121	9	ENSG00000119121	77420210	rs11144126	9	77483813	G	A	0.390656	0.01	0.022	0.6494363	-0.397838	0.0078685	0	-0.0251358	0.0553011	0.6494495	0.3622148	0.6055817	20	0.96557969575494	0.975177473935029	0.875004757059388	1.08681821212746	TRPM6	140803
ENSG00000135069	9	ENSG00000135069	80928534	rs1161855	9	80966916	C	T	0.173956	-0.057	0.027	0.03476276	0.517246	0.00987022	0	-0.110199	0.0522419	0.03491005	0.05114441	0.5366925	20	0.671075293276492	0.895655882040391	0.808485023456396	0.992225502958641	PSAT1	29968
ENSG00000198000	9	ENSG00000198000	95073779	rs58391046	9	95036323	C	T	0.2167	-0.0017	0.026	0.9478678	-0.24418	0.00987775	6.486934e-135	0.00696208	0.106479	0.947868	0.6431241	0.6335304	20	0.996675977792465	1.00698637161964	0.817310048323971	1.24068161734596	NOL8	55035
ENSG00000165140	9	ENSG00000165140	97383973	rs117792256	9	97361071	A	G	0.106362	-0.034	0.039	0.3833203	0.284348	0.0134115	9.191263e-100	-0.119572	0.137272	0.383722	0.801988	0.4357173	20	0.913148245458613	0.88730011991048	0.677988386665763	1.16123154655343	FBP1	2203
ENSG00000196116	9	ENSG00000196116	100216319	rs6478231	9	100252293	C	G	0.516899	-0.0059	0.022	0.7885594	-0.148387	0.00803915	4.496765e-76	0.039761	0.148277	0.7885812	0.03949572	0.3707181	20	0.986725028406027	1.04056205014106	0.778129808305284	1.39150225147135	TDRD7	23424
ENSG00000136872	9	ENSG00000136872	104190482	rs4577	9	104184022	A	G	0.371769	-0.011	0.022	0.6170751	-0.133101	0.0083216	1.393519e-57	0.0826442	0.165369	0.617247	0.1646888	0.5252395	20	0.953957422684867	1.08615528573924	0.785465266968446	1.50195477044141	ALDOB	229
ENSG00000136810	9	ENSG00000136810	113012505	rs7035393	9	113023333	C	T	0.357853	-0.014	0.023	0.5427262	-0.278456	0.00943568	2.08012e-191	0.0502772	0.0826158	0.542812	0.06338321	0.410421	20	0.947637992025138	1.05156254911742	0.894357435247983	1.23640029268581	TXN	7295
ENSG00000119396	9	ENSG00000119396	123962853	rs56335605	9	123940652	A	G	0.143141	-0.047	0.031	0.1294867	-0.359335	0.0118416	2.906984e-202	0.130797	0.086378	0.1299649	0.7729956	0.7664937	20	0.819242916647354	1.13973639133926	0.962227971288046	1.34999093822246	RAB14	51552
ENSG00000236901	9	ENSG00000236901	125874764	rs147468287	9	126101720	A	G	0.0387674	0.095	0.071	0.1808873	-0.328005	0.0272416	2.173695e-33	-0.28963	0.217793	0.1835703	0.1835703	0.3144279	20	0.851832875589623	0.748540476323528	0.48845678309519	1.14710832992048	MIR600HG	81571
ENSG00000044574	9	ENSG00000044574	128000370	rs2416962	9	128118864	G	A	0.0208748	0.021	0.075	0.7794775	0.456062	0.0287707	1.370483e-56	0.0460463	0.164477	0.779511	0.5631972	0.5146658	20	0.98646168412127	1.04712289162448	0.75856361062397	1.44545076353201	HSPA5	3309
ENSG00000050555	9	ENSG00000050555	133927164	rs10901333	9	133927878	G	A	0.497018	-0.07	0.022	0.001463537	0.350686	0.00929011	0	-0.199609	0.0629567	0.001521376	0.009129033	0.8923591	20	0.251523489010526	0.819050939394781	0.723970862914129	0.926618011425472	LAMC3	10319
ENSG00000126883	9	ENSG00000126883	134055502	rs28513357	9	134104852	G	A	0.026839	-0.029	0.065	0.6554861	0.649167	0.0336196	4.494765e-83	-0.0446726	0.100155	0.6555721	0.9040709	0.8366403	20	0.967460753440239	0.956310526651292	0.785860172469571	1.1637309732979	NUP214	8021
ENSG00000160271	9	ENSG00000160271	136006204	rs573663	9	136010386	T	C	0.403579	-0.011	0.022	0.6170751	0.342613	0.0090173	0	-0.0321062	0.0642179	0.6171056	0.8648484	0.4025852	20	0.953957422684867	0.968403732141609	0.853872593723975	1.09829709410835	RALGDS	5900
ENSG00000123453	9	ENSG00000123453	136566879	rs10993770	9	136564575	A	C	0.383698	0.022	0.023	0.3388087	0.245621	0.00915187	1.155226e-158	0.089569	0.0936998	0.3391153	0.6840282	0.6737094	20	0.895152109160688	1.09370279620179	0.91020756870818	1.31419013370468	SARDH	1757
ENSG00000130635	9	ENSG00000130635	137635153	rs116995524	9	137543342	A	G	0.119284	0.036	0.033	0.2753129	-0.140113	0.0134615	2.269998e-25	-0.256936	0.236815	0.2779367	0.2779367	0.3725041	20	0.882074109619598	0.773417710915022	0.486220331899183	1.23025492006999	COL5A1	1289
ENSG00000185736	10	ENSG00000185736	1503871	rs3793735	10	1282828	C	T	0.356859	-0.043	0.023	0.06154422	0.604643	0.00758075	0	-0.0711164	0.0380495	0.0616156	0.02214063	0.01858167	20	0.738969765067265	0.931353476273274	0.864422677269087	1.00346661485871	ADARB2	105
ENSG00000067057	10	ENSG00000067057	3144808	rs34538474	10	3139540	G	A	0.382704	0.025	0.022	0.2558044	0.457736	0.00776186	0	0.0546166	0.0480715	0.2558927	0.3662408	0.01258903	20	0.879174281962979	1.05613561464729	0.961170429252047	1.16048351320421	PFKP	5214
ENSG00000134460	10	ENSG00000134460	6078470	rs61839660	10	6094697	T	C	0.0695825	-0.073	0.036	0.04258293	0.233262	0.0148251	8.816415e-56	-0.312953	0.15561	0.04431017	0.01107548	0.09362802	20	0.702753966756238	0.731284282122451	0.539049109488524	0.992074176296795	IL2RA	3559
ENSG00000170525	10	ENSG00000170525	6232188	rs12413588	10	6443404	G	A	0.538767	0.018	0.022	0.4132534	-0.112569	0.007957	1.943401e-45	-0.159901	0.195762	0.414033	0.7232302	0.7400249	20	0.921327077878104	0.852228155377387	0.580657312340097	1.25081147413941	PFKFB3	5209
ENSG00000148429	10	ENSG00000148429	11578131	rs12356673	10	11726152	C	A	0.219682	-0.025	0.025	0.3173105	-0.179133	0.00930146	1.195727e-82	0.139561	0.139749	0.317962	0.6209938	0.8930707	20	0.888533092505731	1.14976893948427	0.87428659952762	1.51205407347779	USP6NL	9712
ENSG00000107611	10	ENSG00000107611	17018896	rs7096692	10	17180828	A	G	0.341948	0.032	0.024	0.1824224	0.586786	0.00802677	0	0.0545344	0.0409076	0.1824952	0.2928623	0.4486107	20	0.851832875589623	1.05604880386774	0.974681531207484	1.14420868811259	CUBN	8029
ENSG00000198105	10	ENSG00000198105	38119392	rs7089949	10	38181234	T	C	0.102386	0.018	0.039	0.6444123	0.400045	0.0148969	7.513446e-159	0.044995	0.0975035	0.6444612	0.50728	NA	NA	0.96557969575494	1.04602262978249	0.864061043910219	1.26630328925091	ZNF248	57209
ENSG00000169740	10	ENSG00000169740	44141805	rs2999241	10	44021769	G	A	0.323062	0.00065	0.023	0.9774541	-0.205717	0.00838572	6.765098e-133	-0.00315968	0.111804	0.9774541	0.7085756	0.09107987	20	0.999036903168716	0.996845306535516	0.800678712795545	1.24107279147264	ZNF32	7580
ENSG00000165507	10	ENSG00000165507	45470343	rs870957	10	45478092	G	A	0.170974	-0.054	0.029	0.06259337	-0.119249	0.0101724	9.739941e-32	0.452834	0.246237	0.06591317	0.07121928	0.0893572	20	0.740407764571429	1.57276308617114	0.970648843772845	2.54838167385841	DEPP1	11067
ENSG00000107551	10	ENSG00000107551	45472513	rs76260312	10	45434467	A	G	0.112326	-0.05	0.035	0.1531275	-0.476888	0.0129181	2.521572e-298	0.104846	0.0734474	0.153435	0.3071825	0.5311963	20	0.835110690134995	1.11053957409184	0.961644053060122	1.28248923465966	RASSF4	83937
ENSG00000107643	10	ENSG00000107643	49581050	rs3827681	10	49659637	T	C	0.411531	0.025	0.022	0.2558044	-0.231227	0.00791473	1.258003e-187	-0.108119	0.0952164	0.2561638	0.04559545	0.9362414	20	0.879174281962979	0.89752078510186	0.74472284943368	1.08166891925289	MAPK8	5599
ENSG00000156510	10	ENSG00000156510	71003687	rs10823318	10	70979924	A	T	0.341948	0.035	0.024	0.1447487	0.434472	0.00815831	0	0.0805576	0.0552602	0.1448993	0.9468476	0.9685288	20	0.829263409449378	1.08389127698179	0.972629167750864	1.20788100878561	HKDC1	80201
ENSG00000156515	10	ENSG00000156515	71095689	rs2305196	10	71144324	A	G	0.253479	0.035	0.025	0.1615133	-0.177888	0.00928287	7.539897e-82	-0.196753	0.140913	0.1626306	0.902273	0.5011548	20	0.841052421336845	0.821393492451158	0.6231659146502	1.08267678571578	HK1	3098
ENSG00000198246	10	ENSG00000198246	73101078	rs10999781	10	73116605	G	A	0.115308	-0.018	0.034	0.5965198	0.36485	0.0121292	8.771003e-199	-0.0493354	0.0932035	0.5965767	0.8721165	0.2852729	20	0.953957422684867	0.951861821698549	0.792934815975587	1.14264238289566	SLC29A3	55315
ENSG00000168209	10	ENSG00000168209	74034736	rs12778560	10	74309485	G	T	0.360835	-0.035	0.024	0.1447487	-0.0769881	0.00868372	7.595718e-19	0.454616	0.315926	0.1501517	0.1599199	0.1179421	20	0.831509521113853	1.57556824864814	0.848233811572798	2.92656962299732	DDIT4	54541
ENSG00000122884	10	ENSG00000122884	74811853	rs6480668	10	74849326	G	A	0.0596421	0.0031	0.044	0.9438319	0.183357	0.0155219	3.352122e-32	0.0169069	0.239973	0.9438329	0.9438329	0.8701664	5	0.996675977792465	1.01705063050371	0.635438364797194	1.62783999568254	P4HA1	5033
ENSG00000122882	10	ENSG00000122882	74908883	rs6480678	10	74936522	C	T	0.0596421	0.004	0.044	0.9275648	-0.564379	0.0147498	0	-0.00708744	0.077962	0.927565	0.4797503	0.8172552	6	0.996675977792465	0.992937616672044	0.852235007319301	1.15686999728347	ECD	11319
ENSG00000156042	10	ENSG00000156042	75066067	rs12571885	10	74913459	C	G	0.0536779	0.016	0.045	0.7221734	-0.504193	0.0251245	1.411113e-89	-0.0317339	0.0892656	0.7222152	0.9061463	0.8840266	8	0.977262102386266	0.968764335973324	0.813268084952603	1.15399135416525	CFAP70	118491
ENSG00000165424	10	ENSG00000165424	81173732	rs3997798	10	81188135	T	C	0.392644	0.0019	0.026	0.9417449	-0.199601	0.0108967	5.989801e-75	-0.00951897	0.130261	0.9417454	0.9811712	0.06632124	5	0.996675977792465	0.990526191982812	0.767335979385929	1.27863434448772	ZCCHC24	219654
ENSG00000119922	10	ENSG00000119922	91065372	rs2102698	10	91172431	G	A	0.0437376	0.022	0.072	0.7599431	0.279126	0.0248302	2.553004e-29	0.0788175	0.258044	0.760029	0.5394867	0.6160703	20	0.983339250863629	1.08200683780252	0.652496998366805	1.79424395818183	IFIT2	3433
ENSG00000171314	10	ENSG00000171314	99189557	rs60890987	10	99190490	T	C	0.05666	-0.024	0.043	0.5767491	-0.99563	0.0339455	4.274493e-189	0.0241053	0.0431966	0.5768181	0.9361148	0.9748894	20	0.951781821657231	1.02439818134001	0.941237259202018	1.11490660157503	PGAM1	5223
ENSG00000120053	10	ENSG00000120053	101173504	rs12253861	10	101190507	A	G	0.12326	0.019	0.035	0.5872282	0.165834	0.0125101	4.16528e-40	0.114572	0.211231	0.5875412	0.1714873	0.627765	20	0.951781821657231	1.12139337848063	0.741232631730269	1.69652961225513	GOT1	2805
ENSG00000119950	10	ENSG00000119950	112007243	rs2855469	10	112041579	T	C	0.484095	0.035	0.022	0.11163	0.244253	0.007865	9.55648e-212	0.143294	0.0901886	0.1120997	0.2033129	0.6949078	20	0.801136352007217	1.15406904809448	0.967078453502717	1.3772154295711	MXI1	4601
ENSG00000188316	10	ENSG00000188316	118640160	rs2101264	10	118737037	C	T	0.270378	-0.039	0.025	0.1187599	0.195581	0.0111253	3.518137e-69	-0.199406	0.128327	0.1202097	0.5187234	0.8785338	20	0.814852631937851	0.819217223612755	0.637037395169755	1.05349680340972	ENO4	387712
ENSG00000165669	10	ENSG00000165669	120083620	rs111983215	10	120041586	A	G	0.027833	0.084	0.085	0.3230374	0.335717	0.0360033	1.113994e-20	0.250211	0.254607	0.3257395	0.2465949	0.6741442	8	0.895152109160688	1.28429637463572	0.779721308452499	2.11539323091738	FAM204A	63877
ENSG00000107902	10	ENSG00000107902	126228430	rs11245108	10	126167376	A	G	0.370775	-0.014	0.022	0.5245394	-0.373235	0.00846526	0	0.0375099	0.0589502	0.5245826	0.7758975	0.9783824	20	0.940693686251281	1.03822227543147	0.924934373087643	1.16538591770983	LHPP	64077
ENSG00000151640	10	ENSG00000151640	134009842	rs869252	10	133969872	C	T	0.28827	-4e-04	0.025	0.9872344	0.620047	0.00955719	0	-0.000645113	0.0403195	0.9872344	0.1628567	0.1369422	20	0.9999386	0.999355095040652	0.923419794130752	1.08153476060564	DPYSL4	10570
ENSG00000177156	11	ENSG00000177156	756176	rs113226928	11	785145	A	G	0.0775348	0.0081	0.036	0.8219793	0.205989	0.0163902	3.174308e-36	0.0393224	0.174794	0.8220073	0.3190035	0.7424632	20	0.990596689465204	1.04010575969768	0.738396866084567	1.46509288032703	TALDO1	6888
ENSG00000110713	11	ENSG00000110713	3755667	rs2672215	11	3691649	A	C	0.439364	0.0074	0.022	0.7365967	0.0844523	0.00801346	5.722395e-26	0.0876235	0.260635	0.7367258	0.4793903	0.1599847	20	0.97872390519404	1.09157706588643	0.654933811236673	1.81932963350801	NUP98	4928
ENSG00000134333	11	ENSG00000134333	18422953	rs6486423	11	18415057	G	T	0.418489	-0.021	0.022	0.3398076	0.178248	0.00885406	3.886081e-90	-0.117813	0.123562	0.3403498	0.3580088	0.2042477	20	0.895152109160688	0.888862254315831	0.697680149347774	1.13243311836523	LDHA	3939
ENSG00000166796	11	ENSG00000166796	18453729	rs78454952	11	18438770	A	G	0.115308	-0.0073	0.034	0.8299966	0.844938	0.0111231	0	-0.00863968	0.0402398	0.8299973	0.3517551	0.5227489	20	0.991870528243695	0.991397534783526	0.916209995365446	1.07275523836958	LDHC	3948
ENSG00000166800	11	ENSG00000166800	18489259	rs112446256	11	18463228	G	T	0.126243	0.038	0.033	0.2495204	0.0850932	0.012524	1.087599e-11	0.446569	0.39334	0.256239	0.256239	0.1313268	12	0.879174281962979	1.56294052673184	0.72297733923843	3.37878237328155	LDHAL6A	160287
ENSG00000135378	11	ENSG00000135378	32865579	rs10767972	11	32896419	C	T	0.393638	0.015	0.022	0.4953539	0.288109	0.0087509	1.016818e-237	0.0520636	0.0763762	0.4954464	0.5927929	0.1890335	20	0.93292647963294	1.05344273934107	0.9069810229169	1.22355548465768	PRRG4	79056
ENSG00000026508	11	ENSG00000026508	35207183	rs927335	11	35250518	T	A	0.346918	-0.011	0.023	0.6324645	-0.133577	0.00818085	6.239726e-60	0.0823496	0.172259	0.6326105	0.606358	0.4740987	20	0.962187627780467	1.08583535152069	0.774701070128153	1.52192691616783	CD44	960
ENSG00000151348	11	ENSG00000151348	44192039	rs2074038	11	44087989	T	G	0.120278	-0.026	0.036	0.4701579	0.73269	0.0124168	0	-0.0354857	0.0491377	0.4701911	0.8507291	0.7401781	20	0.929671402080201	0.965136535583779	0.876520144498659	1.06271206448021	EXT2	2132
ENSG00000085117	11	ENSG00000085117	44613945	rs7949696	11	44583607	T	A	0.265408	0.019	0.024	0.4285551	-0.127297	0.00876874	9.428279e-48	-0.149257	0.188815	0.4292404	0.320196	0.619729	20	0.929671402080201	0.861347720086881	0.594916392569392	1.24709943139166	CD82	3732
ENSG00000030066	11	ENSG00000030066	47834873	rs6485784	11	47832260	T	C	0.213718	0.036	0.027	0.1824224	-0.154333	0.00974457	1.706879e-56	-0.233262	0.175566	0.183969	0.9037154	0.2091597	20	0.851832875589623	0.791946056473971	0.561372073882112	1.11722436071229	NUP160	23279
ENSG00000149131	11	ENSG00000149131	57373593	rs28362951	11	57372526	G	A	0.260437	0.044	0.025	0.07840781	0.302385	0.00888249	5.187576e-254	0.14551	0.0827865	0.07880664	0.021891	0.861563	20	0.768303592700186	1.15662930081737	0.983387986863203	1.36039015869671	SERPING1	710
ENSG00000167995	11	ENSG00000167995	61725140	rs195446	11	61742966	T	C	0.34493	-0.033	0.023	0.1513491	-0.358468	0.00839252	0	0.0920584	0.0641981	0.1515797	0.7527493	0.7067976	20	0.832458972173913	1.09642885165607	0.966793961533793	1.24344614734319	BEST1	7439
ENSG00000149541	11	ENSG00000149541	62386207	rs2516633	11	62371773	A	C	0.275348	-0.02	0.024	0.4046568	0.0709684	0.0088188	8.457113e-16	-0.281816	0.339987	0.4071605	0.5969401	0.4728287	17	0.921327077878104	0.754412483660171	0.387441457120863	1.46896565930673	B3GAT3	26229
ENSG00000149782	11	ENSG00000149782	64027808	rs7943988	11	64023971	A	G	0.298211	0.019	0.024	0.4285551	-0.144525	0.0128262	1.888109e-29	-0.131465	0.16647	0.4296913	0.8629242	0.9065877	20	0.929671402080201	0.87680996294946	0.632708037131144	1.21508763285724	PLCB3	5331
ENSG00000006534	11	ENSG00000006534	67786396	rs2286164	11	67793448	G	A	0.215706	-0.035	0.025	0.1615133	-0.211399	0.0094167	1.29708e-111	0.165563	0.118489	0.1623277	0.6553999	0.7155919	20	0.840593094691724	1.18005730398784	0.935498777553006	1.48854843438439	ALDH3B1	221
ENSG00000110719	11	ENSG00000110719	67812422	rs4147778	11	67804605	C	A	0.281312	-0.018	0.025	0.471525	-0.389511	0.00886662	0	0.0462117	0.0641916	0.4715845	0.6682778	0.4986197	20	0.929671402080201	1.0472961000747	0.923482124300122	1.18771018124788	TCIRG1	10312
ENSG00000162129	11	ENSG00000162129	72074580	rs78509017	11	72118567	C	T	0.0487078	-0.0028	0.054	0.9586467	-0.157573	0.0186897	3.427203e-17	0.0177696	0.342706	0.9586475	0.9586475	0.1309041	20	0.996675977792465	1.01792841866212	0.519995999866851	1.99266583932432	CLPB	81570
ENSG00000165434	11	ENSG00000165434	74075440	rs10793071	11	74039452	G	T	0.477137	0.008	0.022	0.7161296	0.22262	0.00787294	6.705041e-176	0.0359357	0.0988313	0.716152	0.0768465	0.6118991	20	0.976982483153873	1.03658919166297	0.854043074449574	1.25815334661546	PGM2L1	283209
ENSG00000149260	11	ENSG00000149260	76807590	rs7122016	11	76784805	C	G	0.428429	0.026	0.022	0.2372779	0.16341	0.00831715	6.085213e-86	0.159109	0.134874	0.2381251	0.243187	0.1453963	20	0.875704893168571	1.17246573848143	0.900104834197241	1.52723977884067	CAPN5	726
ENSG00000137713	11	ENSG00000137713	111617391	rs1788955	11	111630998	C	G	0.326044	-0.023	0.023	0.3173105	0.278679	0.00837976	1.660645e-242	-0.0825323	0.0825696	0.3175292	0.7431074	0.2402677	20	0.888533092505731	0.920781696127693	0.783198803087918	1.08253348776967	PPP2R1B	5519
ENSG00000150768	11	ENSG00000150768	111915326	rs10891299	11	111787962	T	G	0.314115	-0.015	0.023	0.514289	-0.0458447	0.00827642	3.038604e-08	0.327191	0.505159	0.517179	0.517179	0.4461731	20	0.940693686251281	1.38706638156001	0.51534400007221	3.7333376280395	DLAT	1737
ENSG00000110324	11	ENSG00000110324	117864629	rs61598135	11	117888352	A	T	0.055666	0.014	0.048	0.7705415	-0.390607	0.0160308	3.92365e-131	-0.0358417	0.122894	0.7705575	0.2327885	0.8169114	20	0.98537440501139	0.964793008128627	0.758271377198832	1.22756255415112	IL10RA	3587
ENSG00000137700	11	ENSG00000137700	118898220	rs11602764	11	118888619	G	A	0.270378	0.0062	0.024	0.7961497	0.166537	0.00899384	1.511574e-76	0.0372289	0.144126	0.7961691	0.2007246	0.3617398	20	0.986959611316288	1.03793057595777	0.782502579568578	1.37673652283931	SLC37A4	2542
ENSG00000172375	11	ENSG00000172375	118981080	rs617948	11	118981025	A	G	0.529821	-0.016	0.022	0.4670589	0.361169	0.00768156	0	-0.0443006	0.0609206	0.4671122	0.5055935	0.2894548	20	0.929671402080201	0.95666634034445	0.848992458086999	1.07799601519459	C2CD2L	9854
ENSG00000064309	11	ENSG00000064309	125879460	rs646725	11	125917325	A	G	0.144135	-0.033	0.029	0.2551493	0.116645	0.0112038	2.204292e-25	-0.28291	0.250098	0.2579733	0.2869548	0.5079639	20	0.879174281962979	0.753587607692471	0.461578990194802	1.23032957420352	CDON	50937
ENSG00000109956	11	ENSG00000109956	134265105	rs78760579	11	134281332	G	T	0.121272	-0.0027	0.031	0.9305946	-0.397534	0.0119196	6.998555e-244	0.00679187	0.077981	0.9305948	0.4357609	0.4133009	20	0.996675977792465	1.00681498705543	0.864113727318103	1.17308218364439	B3GAT1	27087
ENSG00000004478	12	ENSG00000004478	2909347	rs12814675	12	2936630	C	T	0.0367793	-0.027	0.057	0.6357251	-0.165045	0.0187995	1.646402e-18	0.163592	0.345864	0.6362159	0.6362159	0.9847678	13	0.96557969575494	1.17773370170396	0.597918130453551	2.31981035777785	FKBP4	2288
ENSG00000139193	12	ENSG00000139193	6557458	rs1059501	12	6560573	G	T	0.45328	-0.0092	0.022	0.6758142	0.100483	0.00800263	3.675695e-36	-0.0915582	0.219065	0.6759836	0.6307553	0.8893217	18	0.969700475467587	0.912508206628913	0.593970514345824	1.40187300051786	CD27	939
ENSG00000111640	12	ENSG00000111640	6645315	rs9634157	12	6648198	G	A	0.220676	0.015	0.026	0.5639914	-0.395194	0.0112926	2.5972e-268	-0.037956	0.0657994	0.5640444	0.4728095	0.2038797	20	0.951423410865364	0.962755301192519	0.846264920158497	1.09528086051434	GAPDH	2597
ENSG00000111669	12	ENSG00000111669	6978197	rs2071066	12	6977275	C	T	0.312127	0.016	0.024	0.5049851	-0.202956	0.00957594	1.075604e-99	-0.0788347	0.118311	0.5051957	0.369829	0.8242164	20	0.938931345660913	0.924192680869568	0.732915942251076	1.16538891042471	TPI1	7167
ENSG00000111674	12	ENSG00000111674	7027885	rs11064444	12	6993889	T	C	0.362823	-0.01	0.022	0.6494363	0.060924	0.00935564	7.415702e-11	-0.164139	0.361985	0.6502304	0.6502304	0.9576545	15	0.96557969575494	0.848624054938058	0.41743367900178	1.72521486129643	ENO2	2026
ENSG00000059804	12	ENSG00000059804	8080348	rs7304465	12	8142798	C	T	0.49006	-0.0022	0.022	0.9203443	0.224165	0.00822488	1.469864e-163	-0.0098142	0.0981427	0.9203449	0.2809391	0.7994389	20	0.996675977792465	0.990233802098409	0.816952854024144	1.20026875233769	SLC2A3	6515
ENSG00000111796	12	ENSG00000111796	9753814	rs10771784	12	9626678	C	T	0.422465	0.0095	0.022	0.6658736	-0.218386	0.00806649	2.037014e-161	-0.043501	0.100752	0.6659135	0.7913745	0.7074214	20	0.967771346081969	0.957431596658892	0.785861335543487	1.16645929863293	KLRB1	3820
ENSG00000172243	12	ENSG00000172243	10276116	rs17734799	12	10222786	C	T	0.146123	-0.0072	0.03	0.8103303	0.508788	0.0108473	0	-0.0141513	0.0589645	0.8103327	0.8657771	0.3049793	20	0.988202205570128	0.985948358990565	0.878339821319981	1.10674040160824	CLEC7A	64581
ENSG00000183150	12	ENSG00000183150	12831483	rs7964189	12	12841735	T	C	0.102386	0.026	0.037	0.482241	0.656453	0.0131738	0	0.0396068	0.0563691	0.4822846	0.744653	0.7292547	20	0.93292647963294	1.04040160784335	0.931576808080553	1.16193908673329	GPR19	2842
ENSG00000111716	12	ENSG00000111716	21849533	rs138560021	12	21810834	A	G	0.0248509	0.19	0.082	0.02049975	-0.304299	0.0463234	5.065393e-11	-0.624387	0.285744	0.02887979	0.0911984	0.2032925	7	0.640189334213333	0.535589644362551	0.305915842305969	0.937696671692791	LDHB	3945
ENSG00000057294	12	ENSG00000057294	32996726	rs7954545	12	33048743	T	C	0.337972	-0.019	0.024	0.4285551	0.185031	0.0084213	5.360236e-107	-0.102685	0.129792	0.4288546	0.7493877	0.9441296	20	0.929671402080201	0.902411188239638	0.699718393416786	1.16381955987115	PKP2	5318
ENSG00000198001	12	ENSG00000198001	44168046	rs4251473	12	44166318	A	C	0.0775348	0.03	0.039	0.4417563	-0.303594	0.0142064	2.530497e-101	-0.0988161	0.128544	0.4420519	0.5252401	0.135983	20	0.929671402080201	0.905909289424244	0.70415108251744	1.16547664420414	IRAK4	51135
ENSG00000152556	12	ENSG00000152556	48519554	rs10875750	12	48545630	T	C	0.2167	-0.0061	0.026	0.8145073	0.214003	0.0101185	2.782871e-99	-0.0285043	0.121501	0.8145185	0.6534451	0.7583081	20	0.988202205570128	0.971898114975257	0.76594396856842	1.23323113002368	PFKM	5213
ENSG00000135480	12	ENSG00000135480	52636137	rs11610828	12	52621320	G	A	0.214712	-0.007	0.027	0.7954352	0.124051	0.0099433	1.011794e-35	-0.0564285	0.2177	0.7954784	0.4692895	0.753927	19	0.986792576610865	0.945134059164554	0.616855487808639	1.44811614299844	KRT7	3855
ENSG00000186081	12	ENSG00000186081	52911415	rs611403	12	52929049	G	T	0.370775	-0.0016	0.023	0.9445397	-0.201061	0.00930751	1.720088e-103	0.00795779	0.114394	0.94454	0.7284248	0.5290707	20	0.996675977792465	1.00798953736793	0.805530308607292	1.26133417524647	KRT5	3852
ENSG00000167768	12	ENSG00000167768	53071355	rs2741159	12	53071382	C	A	0.382704	-0.043	0.022	0.05063674	0.771931	0.00742929	0	-0.0557045	0.028505	0.0506776	0.4403197	0.9692962	20	0.717835769865712	0.945818583991475	0.894424933161841	1.0001653136628	KRT1	3848
ENSG00000110944	12	ENSG00000110944	56733428	rs2695782	12	56722830	C	T	0.0695825	-0.089	0.043	0.03847413	0.134781	0.0163031	1.371405e-16	-0.660331	0.328883	0.04466458	0.1208893	0.0345432	10	0.702753966756238	0.516680285010233	0.271188350289012	0.98440259927741	IL23A	51561
ENSG00000135423	12	ENSG00000135423	56873467	rs36073309	12	56930992	A	G	0.32505	0.0078	0.023	0.7345115	0.0652007	0.00853882	2.24419e-14	0.119631	0.353105	0.7347631	0.3899568	0.3614112	20	0.97872390519404	1.12708088199225	0.564138889399512	2.2517705097491	GLS2	27165
ENSG00000182199	12	ENSG00000182199	57625914	rs7311958	12	57613425	C	T	0.340954	0.023	0.023	0.3173105	0.0823941	0.00840876	1.141596e-22	0.279146	0.280596	0.3198177	0.6250628	0.5756692	20	0.888533092505731	1.32200034183025	0.762752132183162	2.29128812632362	SHMT2	6472
ENSG00000118596	12	ENSG00000118596	60083121	rs17650311	12	60175605	T	C	0.285288	-0.0029	0.025	0.9076525	0.156388	0.0102465	1.357312e-52	-0.0185436	0.159864	0.9076552	0.3876847	0.1422184	20	0.996558403221308	0.981627274709583	0.717575550519787	1.34284411690974	SLC16A7	9194
ENSG00000111537	12	ENSG00000111537	68551037	rs2870960	12	68426628	C	T	0.28827	-0.058	0.024	0.01566335	-0.0915546	0.00850848	5.29399e-27	0.633502	0.268668	0.01837711	0.2459206	0.09714183	20	0.60898291978903	1.88419749847664	1.11283712181653	3.19022446651536	IFNG	3458
ENSG00000111581	12	ENSG00000111581	69108649	rs2468418	12	69079909	C	T	0.34493	0.027	0.023	0.2404299	-0.446549	0.00811266	0	-0.0604637	0.0515178	0.2405368	0.8191031	0.8029869	20	0.875808722785978	0.941327938602395	0.85091878648533	1.04134296018238	NUP107	57122
ENSG00000075188	12	ENSG00000075188	102490934	rs146721931	12	102484936	T	A	0.0347913	0.053	0.068	0.4357372	0.252043	0.0254991	4.864884e-23	0.210281	0.270632	0.4371588	0.8061577	0.9998287	20	0.929671402080201	1.23402477220238	0.726034517878785	2.09744454417714	NUP37	79023
ENSG00000076555	12	ENSG00000076555	109630215	rs2268405	12	109589593	G	A	0.192843	-0.048	0.026	0.06486987	-0.56872	0.00916456	0	0.0844	0.0457369	0.06498847	0.007075908	0.3141055	20	0.740407764571429	1.08806403238826	0.994769403459543	1.19010831501228	ACACB	32
ENSG00000111275	12	ENSG00000111275	112226236	rs7969271	12	112156802	A	T	0.0894632	-0.04	0.035	0.2530979	0.450267	0.0131472	4.654687e-257	-0.0888362	0.077775	0.253362	0.01843443	0.08706383	20	0.879174281962979	0.914995437552928	0.785625392527907	1.06566903094713	ALDH2	217
ENSG00000135094	12	ENSG00000135094	113847178	rs12832115	12	113841922	C	T	0.0367793	0.037	0.058	0.5235186	-0.233003	0.022985	3.777673e-24	-0.158796	0.249416	0.5243388	0.5243388	0.8573687	20	0.940693686251281	0.853170387976717	0.523273315312951	1.39105069878255	SDS	10993
ENSG00000089220	12	ENSG00000089220	118578526	rs795482	12	118590816	A	G	0.5	0.0047	0.022	0.8308306	0.417017	0.0113218	5.433218e-297	0.0112705	0.0527566	0.8308334	0.8730723	0.1383148	20	0.991870528243695	1.01133425136326	0.911984361985992	1.12150713390872	PEBP1	5037
ENSG00000198040	12	ENSG00000198040	133626881	rs148231236	12	133785433	G	A	0.264414	-0.018	0.024	0.4532547	0.487509	0.0193001	8.92886e-141	-0.0369224	0.0492515	0.4534537	0.7984801	0.7413931	20	0.929671402080201	0.963750919518745	0.875066548577022	1.06142308420269	ZNF84	7637
ENSG00000102678	13	ENSG00000102678	22262079	rs2798259	13	22190518	A	T	0.435388	-0.038	0.022	0.08411869	0.0493051	0.00804955	9.057007e-10	-0.770712	0.463603	0.09642504	0.3096119	0.154116	12	0.791873312382934	0.46268352033959	0.186490705052659	1.14791801518144	FGF9	2254
ENSG00000139496	13	ENSG00000139496	25899800	rs12491	13	25916059	C	T	0.430417	-0.008	0.022	0.7161296	-0.0931126	0.00830058	3.342167e-29	0.0859175	0.236397	0.7162722	0.5871118	0.9133668	14	0.976982483153873	1.08971642299169	0.685627624545054	1.73196329906595	NUP58	9818
ENSG00000120662	13	ENSG00000120662	41814123	rs7321681	13	41861460	T	G	0.277336	-0.0099	0.025	0.692105	-0.217027	0.00927876	5.453139e-121	0.0456165	0.11521	0.6921469	0.9940672	0.3276767	20	0.972592827661656	1.04667293490829	0.835107266088859	1.3118365474178	MTRF1	9617
ENSG00000136143	13	ENSG00000136143	48561373	rs7334801	13	48544074	C	T	0.055666	0.097	0.042	0.02091453	-0.324537	0.0146577	1.273778e-108	-0.298888	0.130117	0.02161529	0.4252978	0.1937681	20	0.628547503919414	0.741642468740102	0.574694134336247	0.957089203762595	SUCLA2	8803
ENSG00000139687	13	ENSG00000139687	48967004	rs9535032	13	49012265	G	A	0.289264	-0.022	0.024	0.3593173	-0.16208	0.00868075	8.492512e-78	0.135735	0.148253	0.3598957	0.4916423	0.9197499	20	0.905474982864369	1.14537832811726	0.856551461109092	1.53159684395612	RB1	5925
ENSG00000185950	13	ENSG00000185950	110422549	rs4771629	13	110039995	T	C	0.173956	-0.037	0.03	0.2174514	0.1199	0.010469	2.276698e-30	-0.308591	0.251656	0.220107	0.8224792	0.5345287	20	0.871669988206628	0.734481111376823	0.448504412132956	1.20280311269137	IRS2	8660
ENSG00000126217	13	ENSG00000126217	113651372	rs12323211	13	113622157	G	A	0.0934394	0.012	0.036	0.7388827	0.407353	0.0185393	5.289863e-107	0.0294585	0.0883856	0.7389116	0.708865	0.5120996	20	0.97872390519404	1.02989669387221	0.866080623520204	1.22469799143841	MCF2L	23263
ENSG00000214274	14	ENSG00000214274	21159733	rs1010461	14	21153788	C	A	0.454274	-0.012	0.022	0.5854409	-0.508151	0.00752861	0	0.023615	0.0432956	0.5854532	0.9621529	0.4845329	20	0.951781821657231	1.02389604202121	0.940593353246486	1.11457634826808	ANG	283
ENSG00000100813	14	ENSG00000100813	23546298	rs10149569	14	23563895	C	A	0.0725646	-0.054	0.038	0.1553015	-0.140424	0.0145159	3.896406e-22	0.384549	0.273513	0.1597348	0.1597348	0.6468547	14	0.838382509303101	1.46895167482022	0.859386531280427	2.51088298968582	ACIN1	22985
ENSG00000092096	14	ENSG00000092096	23818818	rs2231811	14	23826792	A	G	0.0318091	0.032	0.058	0.5811374	0.446974	0.0188973	1.104633e-123	0.0715925	0.129797	0.5812402	0.5162566	0.5724582	20	0.951781821657231	1.07421751122561	0.832926713231189	1.38540791535815	SLC22A17	51310
ENSG00000100889	14	ENSG00000100889	24571534	rs8017358	14	24525274	G	A	0.471173	0.0098	0.022	0.6559913	-0.385682	0.00814156	0	-0.0254095	0.0570443	0.6560055	0.147806	0.1462019	20	0.967460753440239	0.974910604383177	0.871781614958705	1.09023942490895	PCK2	5106
ENSG00000100448	14	ENSG00000100448	25044097	rs12878578	14	25045589	A	G	0.11332	0.042	0.035	0.2301393	0.722807	0.0120277	0	0.0581068	0.048432	0.2302322	0.1878879	0.1741324	20	0.87444671023166	1.05982817931573	0.963849689773879	1.16536404129071	CTSG	1511
ENSG00000129521	14	ENSG00000129521	34662708	rs12586857	14	34500601	T	C	0.259443	0.026	0.025	0.2983399	-0.200203	0.00909997	2.854543e-107	-0.129868	0.125013	0.2988792	0.6200349	0.607417	20	0.887732210626754	0.878211347167747	0.687362492744255	1.12205012411282	EGLN3	112399
ENSG00000100485	14	ENSG00000100485	50641061	rs11626250	14	50704967	G	A	0.243539	-0.039	0.025	0.1187599	0.187736	0.00933834	6.835363e-90	-0.207738	0.133566	0.1198688	0.06025424	0.146449	20	0.814607694386874	0.812419862834562	0.625297739174963	1.05553881323638	SOS2	6655
ENSG00000100504	14	ENSG00000100504	51368031	rs55943056	14	51390173	C	T	0.222664	-0.013	0.026	0.6170751	0.259629	0.0094113	1.593514e-167	-0.0500714	0.100159	0.6171329	0.5276114	0.2865002	20	0.953957422684867	0.951161509144412	0.781622774790793	1.15747422625963	PYGL	5836
ENSG00000197930	14	ENSG00000197930	53134626	rs12590590	14	53161736	G	T	0.388668	0.0098	0.022	0.6559913	-0.565914	0.00773032	0	-0.0173171	0.0388759	0.6559973	0.358799	0.3478588	20	0.967460753440239	0.982831979196021	0.910725391041852	1.06064759897089	ERO1A	30001
ENSG00000020426	14	ENSG00000020426	61319065	rs4151257	14	61318105	T	C	0.055666	0.056	0.046	0.2234554	0.203244	0.0203888	2.095804e-23	0.275532	0.228011	0.2268884	0.3864259	0.5488208	20	0.871669988206628	1.31723125552458	0.842510157877845	2.0594388854626	MNAT1	4331
ENSG00000100644	14	ENSG00000100644	62188603	rs111522409	14	62150735	G	A	0.055666	-0.013	0.056	0.8164271	-0.304874	0.019251	1.734199e-56	0.0426405	0.183702	0.8164464	0.6356922	0.6856178	20	0.988384582601325	1.04356266662873	0.7280282548001	1.49585271176087	HIF1A	3091
ENSG00000033170	14	ENSG00000033170	66044074	rs8010726	14	65932597	G	A	0.375746	0.025	0.023	0.277056	-0.321031	0.00817704	0	-0.0778742	0.0716717	0.2772401	0.7017367	0.6692158	20	0.882074109619598	0.925080794387782	0.803843458595287	1.06460339633863	FUT8	2530
ENSG00000133961	14	ENSG00000133961	73836081	rs61985842	14	73860709	C	T	0.219682	0.0064	0.025	0.7979508	-0.170886	0.00950876	3.263731e-72	-0.0374519	0.146311	0.7979709	0.7209979	0.05175362	20	0.987590883269095	0.96324074848656	0.72309008911559	1.28314957363028	NUMB	8650
ENSG00000119689	14	ENSG00000119689	75359521	rs11623527	14	75365084	A	G	0.00596421	0.12	0.15	0.4237108	1.05073	0.0928815	1.136701e-29	0.114206	0.143114	0.4248664	0.4248664	0.533536	10	0.927571820739505	1.12098302360363	0.846794326223112	1.48395295090398	DLST	1743
ENSG00000133962	14	ENSG00000133962	92147045	rs2052204	14	92330819	A	G	0.370775	-0.03	0.023	0.192115	0.239521	0.00898769	1.794506e-156	-0.12525	0.0961399	0.192647	0.7389052	0.4035759	20	0.85622286391636	0.882276305934679	0.730749759576553	1.06522303950508	CATSPERB	79820
ENSG00000197249	14	ENSG00000197249	94850057	rs8008743	14	94857010	C	G	0.501988	0.011	0.022	0.6170751	-0.452091	0.00756954	0	-0.0243314	0.0486645	0.6170874	0.6258838	0.6586877	20	0.953957422684867	0.975962222278531	0.887174291930147	1.07363600137981	SERPINA1	5265
ENSG00000176438	14	ENSG00000176438	95913002	rs8007302	14	95911137	T	C	0.259443	-0.0011	0.024	0.9634431	0.132079	0.00998407	5.967638e-40	-0.00832833	0.18171	0.9634433	0.9853362	0.3167107	19	0.99784194673956	0.991706254463423	0.694557775627135	1.41598198113016	SYNE3	161176
ENSG00000213231	14	ENSG00000213231	96155867	rs1743519	14	96151754	A	C	0.427435	-0.021	0.022	0.3398076	0.280407	0.00873975	7.347555e-226	-0.0748911	0.0784921	0.3400212	0.5759666	0.4096291	20	0.895152109160688	0.927844523095566	0.795538833442841	1.08215390983839	TCL1B	9623
ENSG00000100721	14	ENSG00000100721	96178418	rs78986913	14	96162418	A	G	0.0467197	0.02	0.054	0.7111065	-0.534224	0.0203343	4.007821e-152	-0.0374375	0.101091	0.711134	0.4956919	0.1425081	20	0.97597750880657	0.963254619253208	0.790115722556583	1.17433362610525	TCL1A	8115
ENSG00000176473	14	ENSG00000176473	100919697	rs12897338	14	100844368	T	C	0.475149	-0.032	0.022	0.1457951	0.552157	0.00749189	0	-0.0579546	0.0398515	0.1458736	0.2858807	0.8314348	20	0.829263409449378	0.943692790116934	0.872787173829791	1.02035881005322	WDR25	79446
ENSG00000088808	14	ENSG00000088808	104257008	rs140741588	14	104328354	T	C	0.0606362	-0.08	0.049	0.102542	0.284628	0.0237368	3.960925e-33	-0.281068	0.173743	0.1057215	0.4937921	0.7078732	20	0.795964916611453	0.754976995298981	0.537082115979938	1.06127209689471	PPP1R13B	23368
ENSG00000182809	14	ENSG00000182809	105942899	rs7143148	14	105927433	C	T	0.2833	-0.047	0.024	0.05019091	-0.372748	0.0116698	7.181318e-224	0.126091	0.0645076	0.05062286	0.5486202	0.06666468	20	0.717835769865712	1.13438539265698	0.999656163125452	1.2872728309404	CRIP2	1397
ENSG00000134152	15	ENSG00000134152	34467586	rs6495619	15	34501871	A	G	0.260437	-0.026	0.025	0.2983399	0.21208	0.0102972	2.980706e-94	-0.122595	0.11803	0.2989551	0.5077554	0.8521768	20	0.887732210626754	0.884621861874623	0.701921433016229	1.11487668234292	KATNBL1	79768
ENSG00000166887	15	ENSG00000166887	42475706	rs7181742	15	42643529	C	T	0.133201	0.00057	0.032	0.9857884	0.0723673	0.0124287	5.793909e-09	0.00787648	0.442191	0.9857885	0.9857885	0.8690686	20	0.9999386	1.00790758107062	0.423662606460011	2.39784601352473	VPS39	23339
ENSG00000171766	15	ENSG00000171766	45673869	rs7164602	15	45671325	G	A	0.275348	-2.1e-05	0.025	0.9993298	-0.576781	0.00822595	0	3.6409e-05	0.043344	0.9993298	0.6764027	0.4871779	20	0.9999386	1.00003640966282	0.918587760738219	1.08870688615271	GATM	2628
ENSG00000156958	15	ENSG00000156958	49553959	rs10851475	15	49625930	A	G	0.358847	-0.018	0.022	0.4132534	-0.198185	0.00814163	7.011824e-131	0.0908242	0.11107	0.4135171	0.01860498	0.03780748	20	0.921327077878104	1.09507647389134	0.880845532876554	1.36141064342363	GALK2	2585
ENSG00000128989	15	ENSG00000128989	52850661	rs2049518	15	52848411	G	A	0.120278	0.017	0.033	0.6064471	-0.482536	0.0132654	1.035095e-289	-0.0352305	0.0683956	0.6064832	0.8316995	0.6229852	20	0.953957422684867	0.965382869858577	0.844267513064264	1.10387296798123	ARPP19	10776
ENSG00000128973	15	ENSG00000128973	68524439	rs2169215	15	68538856	G	A	0.441352	-0.0017	0.022	0.9384066	-0.593786	0.00724469	0	0.00286298	0.0370504	0.9384066	0.8699702	0.9764626	20	0.996675977792465	1.00286708224118	0.932621534549565	1.07840356177139	CLN6	54982
ENSG00000138604	15	ENSG00000138604	69508739	rs16952867	15	69446861	C	T	0.0198807	0.052	0.089	0.5590389	0.948848	0.0294554	1.160709e-227	0.0548033	0.0938134	0.5591035	0.53419	0.4280348	20	0.949207917711819	1.0563328135745	0.878911592250248	1.26956911579396	GLCE	26035
ENSG00000159322	15	ENSG00000159322	73060948	rs142644370	15	73078525	T	C	0.0427435	0.0062	0.057	0.9133834	0.728446	0.0215137	2.612559e-251	0.00851127	0.0782491	0.9133838	0.6310328	0.728529	20	0.996675977792465	1.00854759383937	0.865146029558463	1.17571856575278	ADPGK	83440
ENSG00000178802	15	ENSG00000178802	75187072	rs1130741	15	75189930	A	G	0.489066	0.0073	0.022	0.7400266	-0.279715	0.00783569	4.307329e-279	-0.0260979	0.0786547	0.7400374	0.2116541	0.1684432	20	0.97872390519404	0.974239706872538	0.835052140807495	1.1366272356709	MPI	4351
ENSG00000138621	15	ENSG00000138621	75362849	rs4886417	15	75330159	G	T	0.417495	0.018	0.022	0.4132534	-0.0727472	0.00804637	1.552493e-19	-0.247432	0.303653	0.4151571	0.4625582	0.2515012	20	0.921327077878104	0.780803313631076	0.430593030387142	1.41584691705097	PPCDC	60490
ENSG00000166411	15	ENSG00000166411	78444065	rs11855127	15	78237027	G	A	0.300199	0.0022	0.024	0.9269629	-0.099732	0.0149425	2.482497e-11	-0.0220591	0.240668	0.9269698	0.8766646	0.5726554	20	0.996675977792465	0.978182422761689	0.610322129532359	1.5677636544706	IDH3A	3419
ENSG00000172183	15	ENSG00000172183	89189549	rs11853186	15	89196741	G	A	0.418489	0.011	0.022	0.6170751	0.417974	0.00779451	0	0.0263174	0.0526371	0.6170904	0.5479731	0.9143416	20	0.953957422684867	1.02666676079417	0.926027528848288	1.13824330798299	ISG20	3669
ENSG00000140545	15	ENSG00000140545	89449279	rs12911703	15	89456948	A	G	0.275348	0.0035	0.024	0.884053	0.506632	0.00861368	0	0.00690836	0.0473718	0.8840533	0.6691512	0.8045419	20	0.995922879652831	1.00693227776473	0.917648950830851	1.10490249140095	MFGE8	4240
ENSG00000182054	15	ENSG00000182054	90636006	rs137902082	15	90599642	A	G	0.00695825	0.028	0.73	0.9694037	-1.31114	0.0818493	9.415101e-58	-0.0213554	0.556767	0.9694038	0.8058609	0.5876525	17	0.998521516448059	0.978871011984288	0.328697067454224	2.91511106419161	IDH2	3418
ENSG00000140563	15	ENSG00000140563	94899199	rs11856931	15	94715634	T	C	0.281312	0.081	0.024	0.0007381569	0.230894	0.00889736	1.78093e-148	0.350811	0.104819	0.0008174584	0.1391285	0.1524671	20	0.167906237241558	1.42021887917661	1.15646248063838	1.74413065580499	MCTP2	55784
ENSG00000161980	16	ENSG00000161980	100017	rs2541593	16	103423	C	A	0.198807	0.027	0.028	0.3349027	-0.570585	0.0120595	0	-0.0473198	0.0490826	0.3350031	0.8480209	0.9230639	20	0.895152109160688	0.953782329223654	0.866302004695058	1.05009653285925	POLR3K	51728
ENSG00000196557	16	ENSG00000196557	1237506	rs117177120	16	1238875	G	T	0.0656064	-0.023	0.048	0.6318201	0.371975	0.0240223	4.407961e-54	-0.0618321	0.129103	0.6319832	0.7875272	0.5079503	20	0.962187627780467	0.940040706376365	0.729880848058139	1.21071340890176	CACNA1H	8912
ENSG00000008710	16	ENSG00000008710	2162305	rs13333747	16	2175373	C	T	0.182903	-0.035	0.028	0.2112995	-0.136142	0.0146201	1.254497e-20	0.257084	0.207512	0.215387	0.07716578	0.3291238	20	0.871669988206628	1.29315374711199	0.861018300365826	1.94217313727163	PKD1	5310
ENSG00000184207	16	ENSG00000184207	2263403	rs11403	16	2262066	A	G	0.477137	0.0044	0.022	0.8414806	0.215802	0.0104176	2.526461e-95	0.020389	0.10195	0.8414879	0.7346537	0.6729637	20	0.99218911827053	1.02059827554698	0.835743943911614	1.24633968051778	PGP	283871
ENSG00000131650	16	ENSG00000131650	3016164	rs2057729	16	3002109	A	G	0.287276	-0.015	0.023	0.514289	0.0598145	0.00873306	7.426392e-12	-0.250775	0.386262	0.516185	0.516185	0.4506237	20	0.940693686251281	0.778197446287726	0.365003432987015	1.65913854687028	KREMEN2	79412
ENSG00000213937	16	ENSG00000213937	3063481	rs62032326	16	3014990	A	C	0.0308151	0.042	0.076	0.5805157	0.19629	0.0343728	1.1258e-08	0.21397	0.388992	0.5822769	0.5822769	0.9880971	12	0.951781821657231	1.23858549667118	0.577842279721716	2.65486636475096	CLDN9	9080
ENSG00000140650	16	ENSG00000140650	8912934	rs9796776	16	8934416	A	G	0.0238569	0.039	0.068	0.5662863	1.03978	0.0363494	5.805784e-180	0.037508	0.0654116	0.5663643	0.2846647	0.7812483	19	0.951781821657231	1.03822030281102	0.913292811703826	1.18023637474831	PMM2	5373
ENSG00000183426	16	ENSG00000183426	15031287	rs3198697	16	15129940	T	C	0.397614	0.029	0.022	0.1874428	-0.637381	0.016308	0	-0.0454987	0.0345359	0.1876936	0.8909968	0.2011924	20	0.852196444706559	0.955520844748245	0.892981813441528	1.02243973058045	NPIPA1	9284
ENSG00000149922	16	ENSG00000149922	30100161	rs3809627	16	30103160	A	C	0.416501	-0.027	0.022	0.2197201	-0.202227	0.00793459	2.761216e-143	0.133513	0.108914	0.2202542	0.1595574	0.001051412	20	0.871669988206628	1.14283612290814	0.923154711899221	1.41479471099345	TBX6	6911
ENSG00000102886	16	ENSG00000102886	30120654	rs57149692	16	30142021	C	G	0.437376	-0.078	0.022	0.0003919366	0.177536	0.00811986	5.670692e-106	-0.439348	0.125537	0.0004657109	0.0726433	0.1652044	20	0.107565520520588	0.644456469750673	0.503888371782816	0.824238392193958	GDPD3	79153
ENSG00000156873	16	ENSG00000156873	30766040	rs62622830	16	30770950	C	T	0.218688	0.033	0.026	0.2043588	-0.092723	0.0101027	4.39169e-20	-0.355899	0.283074	0.2086575	0.1911779	0.3584209	20	0.86619087287599	0.700543371542777	0.402232885877433	1.22009172457884	PHKG2	5261
ENSG00000169877	16	ENSG00000169877	31539654	rs13338939	16	31537804	T	C	0.154076	0.0092	0.029	0.7510605	-0.205771	0.0103717	1.35529e-87	-0.0447099	0.140951	0.7510912	0.565913	0.7253105	20	0.981556588638622	0.956274856933893	0.725442213801765	1.26055747047252	AHSP	51327
ENSG00000102910	16	ENSG00000102910	48337620	rs9940038	16	48277850	C	T	0.16501	0.0044	0.03	0.8833951	-0.421495	0.0106605	0	-0.010439	0.0711757	0.8833959	0.8609388	0.1016737	20	0.995922879652831	0.98961529725989	0.860756717976402	1.13776449967554	LONP2	83752
ENSG00000102900	16	ENSG00000102900	56822404	rs4784726	16	56764475	G	A	0.219682	0.043	0.028	0.1246085	0.20994	0.0148045	1.204692e-45	0.204821	0.134151	0.1268139	0.2161211	0.5355723	20	0.819242916647354	1.22730535764094	0.943541471674147	1.59640936420265	NUP93	9688
ENSG00000125166	16	ENSG00000125166	58754648	rs863944	16	58766287	A	C	0.38171	-0.002	0.022	0.9275648	0.23992	0.00798426	2.243333e-198	-0.00833612	0.0916978	0.9275652	0.3226498	0.18932	20	0.996675977792465	0.991698529101791	0.828561836672242	1.18695543180284	GOT2	2806
ENSG00000140939	16	ENSG00000140939	67206850	rs74932341	16	67139348	T	C	0.0318091	0.039	0.062	0.5293279	0.143528	0.0196851	3.072108e-13	0.271724	0.433576	0.5308531	0.5308531	0.2114516	20	0.943451836326715	1.31222477728796	0.560971621668533	3.06955610518547	NOL3	8996
ENSG00000103168	16	ENSG00000103168	84216063	rs3803643	16	84208032	G	T	0.455268	0.0017	0.022	0.9384066	-0.541994	0.00739952	0	-0.00313656	0.0405908	0.9384066	0.7381721	0.6141517	20	0.996675977792465	0.99686835386543	0.92063233167057	1.07941735343482	TAF1C	9013
ENSG00000135709	16	ENSG00000135709	85094605	rs59109628	16	85059628	C	A	0.130219	0.035	0.032	0.2740646	0.632112	0.0108863	0	0.05537	0.050633	0.2741498	0.8835065	0.5824945	20	0.882074109619598	1.05693160703205	0.95707771876106	1.16720345698722	KIAA0513	9764
ENSG00000185324	16	ENSG00000185324	89754958	rs77651727	16	89708267	T	C	0.0506958	0.0067	0.04	0.8669766	-0.944769	0.0170061	0	-0.00709168	0.0423386	0.8669772	0.4351781	0.3190706	20	0.995099527717154	0.992933406625475	0.913862335944904	1.07884602659925	CDK10	8558
ENSG00000167720	17	ENSG00000167720	2217615	rs12450028	17	2207425	T	C	0.34493	-0.015	0.023	0.514289	-0.574418	0.00868981	0	0.0261134	0.0400425	0.5143095	0.5151253	0.02585237	20	0.940693686251281	1.02645734213639	0.948977775033478	1.11026275108344	SRR	63826
ENSG00000108515	17	ENSG00000108515	4855906	rs9972906	17	4915137	A	C	0.0904573	0.014	0.034	0.6805119	0.177801	0.0138667	1.231606e-37	0.0787397	0.191324	0.6806674	0.6724785	0.902982	14	0.970369627339566	1.08192266094507	0.743597533583163	1.57418037500193	ENO3	2027
ENSG00000108559	17	ENSG00000108559	5293869	rs1058383	17	5288203	T	C	0.440358	0.041	0.022	0.06237279	-0.400129	0.00846713	0	-0.102467	0.055025	0.06257647	0.1230998	0.2864906	20	0.738969765067265	0.902607935323327	0.810328141815048	1.00539650897943	NUP88	4927
ENSG00000181856	17	ENSG00000181856	7188281	rs5417	17	7185062	C	A	0.432406	0.0077	0.022	0.7263387	0.0476748	0.00808376	3.688302e-09	0.161511	0.462272	0.7268001	0.7268001	0.9590823	20	0.978075775049267	1.17528538622652	0.47495172105376	2.90828662756076	SLC2A4	6517
ENSG00000129244	17	ENSG00000129244	7555515	rs1642796	17	7542871	C	T	0.129225	-0.025	0.033	0.448705	0.301159	0.0115684	2.106827e-149	-0.0830128	0.109623	0.448897	0.5119716	0.4336594	20	0.929671402080201	0.920339366800835	0.742394964696609	1.14093520344593	ATP1B2	482
ENSG00000141510	17	ENSG00000141510	7577976	rs35850753	17	7578671	T	C	0.0248509	0.03	0.079	0.7041334	-0.250815	0.0265931	4.038778e-21	-0.11961	0.315228	0.7043616	0.844824	0.6620819	20	0.97458855709757	0.887266403146546	0.47832881762802	1.64581693834892	TP53	7157
ENSG00000178999	17	ENSG00000178999	8110987	rs12603646	17	8138643	C	A	0.299205	-0.012	0.024	0.6170751	-0.238986	0.012861	4.477701e-77	0.0502122	0.100461	0.6172025	0.4427299	0.695711	20	0.953957422684867	1.05149419977311	0.863560465591849	1.28032731489014	AURKB	9212
ENSG00000187607	17	ENSG00000187607	15621882	rs3760299	17	15611495	C	T	0.370775	0.0019	0.022	0.9311774	-0.429982	0.0135727	2.930289e-220	-0.00441879	0.0511652	0.9311776	0.8796879	0.5417209	20	0.996675977792465	0.995590958488405	0.900592335129285	1.10061047375178	ZNF286A	57335
ENSG00000170425	17	ENSG00000170425	15863645	rs1045599	17	15879910	C	T	0.429423	-0.036	0.022	0.1017635	0.404959	0.00842151	0	-0.0888978	0.0543579	0.1019617	0.8576761	0.5219876	20	0.793925121224087	0.914939075569942	0.822473279335845	1.01780025325656	ADORA2B	136
ENSG00000108557	17	ENSG00000108557	17649777	rs141865534	17	17604933	A	G	0.00695825	0.058	0.13	0.6554861	0.934856	0.0886792	5.530985e-26	0.0620416	0.139183	0.6557744	0.7573907	0.6706651	15	0.967460753440239	1.06400660648221	0.809970801091973	1.39771712401425	RAI1	10743
ENSG00000176974	17	ENSG00000176974	18249021	rs651234	17	18268941	T	C	0.383698	0.042	0.022	0.05625037	-0.48831	0.00882297	0	-0.0860109	0.0450801	0.05639688	0.5951815	0.4500642	20	0.724028560176707	0.91758422949754	0.839987812650026	1.0023488502367	SHMT1	6470
ENSG00000072210	17	ENSG00000072210	19566180	rs11204407	17	19552719	G	A	0.290258	-0.036	0.024	0.1336144	-0.179729	0.0085815	2.137164e-97	0.200301	0.133876	0.13461	0.4779985	0.5805119	20	0.819242916647354	1.22177045572608	0.939792699956506	1.58835352365921	ALDH3A2	224
ENSG00000109107	17	ENSG00000109107	26902207	rs7207976	17	27004703	C	A	0.303181	-0.028	0.024	0.243345	-0.264069	0.0086689	8.410664e-204	0.106033	0.0909521	0.2436905	0.4591559	0.06680653	20	0.876762280128205	1.11185856723385	0.930313999452886	1.32883034573094	ALDOC	230
ENSG00000173065	17	ENSG00000173065	27132623	rs11650788	17	27174523	A	T	0.187873	-0.014	0.027	0.6040965	-0.141404	0.0109463	3.562781e-38	0.099007	0.191096	0.6043876	0.1646066	0.950049	20	0.953957422684867	1.10407402805003	0.759161184376626	1.6056925518598	FAM222B	55731
ENSG00000131748	17	ENSG00000131748	37806527	rs1874224	17	37795660	G	T	0.0109344	-0.015	0.085	0.8599243	-0.554114	0.0368045	3.17208e-51	0.0270703	0.153409	0.8599338	0.2885841	0.8092776	10	0.995099527717154	1.02744002925876	0.760627643359281	1.38784466083966	STARD3	10948
ENSG00000141744	17	ENSG00000141744	37825481	rs876493	17	37824545	G	A	0.419483	-0.017	0.022	0.4396838	0.0653729	0.00830913	3.615099e-15	-0.260047	0.33815	0.4418773	0.4418773	0.4984039	20	0.929671402080201	0.771015347230647	0.397396403094999	1.49589845563621	PNMT	5409
ENSG00000008838	17	ENSG00000008838	38196409	rs11078934	17	38189793	T	C	0.380716	0.024	0.022	0.2753129	-0.158778	0.00813528	7.842066e-85	-0.151155	0.138775	0.2760618	0.5469077	0.6561212	20	0.882074109619598	0.8597144325943	0.654977758769831	1.12844886061341	MED24	9862
ENSG00000131746	17	ENSG00000131746	38644964	rs627857	17	38638251	C	T	0.522863	0.051	0.022	0.02043944	0.0651417	0.00864499	4.875895e-14	0.782909	0.353346	0.02671221	0.02671221	0.2509783	12	0.632690579493294	2.18782740739084	1.09455823115903	4.37307822303979	TNS4	84951
ENSG00000131473	17	ENSG00000131473	40054978	rs34200091	17	40014216	A	G	0.161034	-0.0091	0.029	0.7536782	-0.195424	0.0108784	3.702649e-72	0.0465654	0.148418	0.7537145	0.837396	0.7459985	20	0.981556588638622	1.04766659422333	0.783226087076652	1.40139011041914	ACLY	47
ENSG00000267496	17	ENSG00000267496	41994951	rs58692840	17	41995032	C	T	0.0447316	-0.039	0.045	0.3861247	-0.15294	0.0231236	3.740692e-11	0.255003	0.296749	0.3901636	0.655595	0.4956467	20	0.91325078227056	1.29046549226356	0.721354171283613	2.30857635959838	FAM215A	23591
ENSG00000131095	17	ENSG00000131095	42988340	rs9916491	17	42987524	C	T	0.262425	0.054	0.024	0.02444895	0.0803026	0.00935644	9.275194e-18	0.672456	0.308969	0.02952146	0.005405153	0.5276657	20	0.640189334213333	1.95904282624076	1.06916370631982	3.58958012917938	GFAP	2670
ENSG00000006062	17	ENSG00000006062	43367451	rs4792847	17	43383484	A	G	0.475149	0.0084	0.022	0.7025962	-0.0708162	0.00796171	5.863005e-19	-0.118617	0.310949	0.7028568	0.7028568	0.4227645	18	0.974408059034337	0.888147896273775	0.482836573368724	1.63369290804148	MAP3K14	9020
ENSG00000238083	17	ENSG00000238083	44610946	rs112560196	17	44200078	T	A	0.240557	0.00066	0.026	0.9797482	0.994392	0.0184858	0	0.000663722	0.0261466	0.9797482	0.8646263	0.5652056	20	0.999151146016492	1.00066394231219	0.950674435656746	1.05328205733441	LRRC37A2	474170
ENSG00000005243	17	ENSG00000005243	46109462	rs17617053	17	46050669	C	T	0.0785288	0.013	0.036	0.7180164	0.365651	0.0135897	1.843501e-159	0.035553	0.0984633	0.7180407	0.1170349	0.03280313	20	0.977262102386266	1.0361925648787	0.854332285311466	1.25676513690274	COPZ2	51226
ENSG00000198740	17	ENSG00000198740	47403201	rs72835484	17	47380911	C	G	0.0198807	-0.072	0.067	0.2825418	0.396322	0.030145	1.765899e-39	-0.18167	0.169618	0.2841447	0.467902	0.2593765	20	0.884715929686881	0.833876474252659	0.598025861088018	1.16274231526871	ZNF652	22834
ENSG00000005882	17	ENSG00000005882	48180808	rs3785920	17	48173720	G	A	0.279324	0.018	0.024	0.4532547	-0.173592	0.00979681	2.981145e-70	-0.103692	0.138379	0.4536589	0.2040185	0.2343348	20	0.929671402080201	0.901502917564118	0.687347810838213	1.18238175427594	PDK2	5164
ENSG00000015532	17	ENSG00000015532	48431976	rs58692908	17	48413454	T	A	0.223658	-0.006	0.026	0.8174941	-0.133173	0.00992795	5.006399e-41	0.045054	0.195263	0.8175206	0.95044	0.3764332	20	0.988697718857319	1.04608434693829	0.713436759636342	1.53383246115198	XYLT2	64132
ENSG00000154265	17	ENSG00000154265	67281918	rs477045	17	67289504	C	T	0.141153	-0.02	0.03	0.5049851	0.279033	0.0116423	6.115144e-127	-0.0716761	0.107556	0.5051498	0.7722956	0.9438112	20	0.938931345660913	0.930832343585191	0.753907302133205	1.14927770219582	ABCA5	23461
ENSG00000125450	17	ENSG00000125450	73216803	rs12150616	17	73208501	C	T	0.243539	-0.0097	0.026	0.7090912	0.657288	0.00973426	0	-0.0147576	0.0395571	0.7090954	0.3816947	0.1863249	20	0.97597750880657	0.985350759681047	0.911841118733031	1.06478650683473	NUP85	79902
ENSG00000108479	17	ENSG00000108479	73754733	rs1106343	17	73818872	A	G	0.194831	0.046	0.028	0.1004125	-0.26016	0.0104064	6.113613e-138	-0.176814	0.107858	0.1011463	0.4181383	0.01399737	20	0.793925121224087	0.837935626055728	0.678266039067921	1.0351927901009	GALK1	2584
ENSG00000184009	17	ENSG00000184009	79483935	rs9897709	17	79454362	T	C	0.204771	0.018	0.026	0.4887441	-0.141196	0.0106178	2.377409e-40	-0.127482	0.184391	0.4893322	0.3036304	0.7485036	20	0.93292647963294	0.880309261258315	0.613307792854086	1.26354891375321	ACTG1	71
ENSG00000169738	17	ENSG00000169738	79994310	rs60208666	17	79996070	G	C	0.0984095	-0.0095	0.033	0.7734395	0.950059	0.0128296	0	-0.00999938	0.0347349	0.7734412	0.632162	0.7083436	20	0.985905206088576	0.990050447580255	0.924890632125578	1.05980086153665	DCXR	51181
ENSG00000141526	17	ENSG00000141526	80202639	rs6502090	17	80187608	G	A	0.313121	0.0051	0.023	0.824517	0.373446	0.00908846	0	0.0136566	0.0615894	0.8245195	0.9052451	0.9540473	20	0.991171449624981	1.0137502773139	0.898472999365237	1.14381803958501	SLC16A3	9123
ENSG00000085415	18	ENSG00000085415	12967333	rs6505773	18	12974091	A	G	0.207753	0.032	0.027	0.2359442	-0.158778	0.00925315	5.34626e-66	-0.201539	0.170453	0.2370596	0.8960207	0.2814444	20	0.875704893168571	0.817471695542277	0.585302260833875	1.14173482272339	SEH1L	81929
ENSG00000134755	18	ENSG00000134755	28664159	rs1437606	18	28765530	G	A	0.387674	0.027	0.022	0.2197201	-0.161299	0.00800382	2.543056e-90	-0.167391	0.136645	0.220574	0.2359032	0.7714977	20	0.871669988206628	0.845868811964647	0.647125390708354	1.10564978183176	DSC2	1824
ENSG00000101695	18	ENSG00000101695	29625755	rs55786778	18	29655025	C	T	0.055666	-0.086	0.054	0.1112516	-0.438417	0.0270347	3.836689e-59	0.19616	0.123763	0.1129736	0.4136011	0.5276919	20	0.801136352007217	1.21672156521154	0.954645243776254	1.55074503005412	RNF125	54941
ENSG00000152217	18	ENSG00000152217	42454306	rs72905568	18	42245105	T	C	0.0914513	0.015	0.04	0.7076605	0.121954	0.0144557	3.272597e-17	0.122997	0.328316	0.7079356	0.1070427	0.2962093	18	0.975860343865192	1.13088102829932	0.594221959633414	2.15221245097756	SETBP1	26040
ENSG00000152234	18	ENSG00000152234	43674205	rs1800640	18	43671400	C	T	0.39165	-0.019	0.022	0.3877877	-0.272547	0.00789071	1.993184e-261	0.0697127	0.0807451	0.387936	0.4483337	0.3140469	20	0.913148245458613	1.07220009391261	0.915259455479927	1.25605153216734	ATP5F1A	498
ENSG00000082212	18	ENSG00000082212	48440055	rs2427777	18	48450906	G	A	0.464215	-0.014	0.022	0.5245394	-0.248638	0.00792098	2.787861e-216	0.0563068	0.0885002	0.5246246	0.6063513	0.4446644	20	0.940693686251281	1.05792220448492	0.889448570486767	1.25830703188351	ME2	4200
ENSG00000166347	18	ENSG00000166347	71939890	rs12458414	18	71916055	C	T	0.261431	0.0029	0.024	0.903823	0.2074	0.00883156	5.943777e-122	0.0139826	0.11572	0.9038243	0.7364787	0.9111325	20	0.995922879652831	1.01408081377882	0.808294667050075	1.27225866852169	CYB5A	1528
ENSG00000099624	19	ENSG00000099624	1243286	rs12983363	19	1241087	C	G	0.256461	-0.0072	0.025	0.7733467	-0.32457	0.0117312	1.728454e-168	0.0221832	0.0770292	0.7733587	0.5507538	0.2756811	20	0.985905206088576	1.0224310766872	0.879155024700875	1.18905685255159	ATP5F1D	513
ENSG00000130005	19	ENSG00000130005	1399330	rs3786974	19	1400866	T	C	0.027833	0.032	0.068	0.6379348	0.500615	0.022438	2.889595e-110	0.0639214	0.135863	0.6380096	0.5440413	0.9965128	20	0.96557969575494	1.06600860719201	0.816792593398738	1.39126426927908	GAMT	2593
ENSG00000161091	19	ENSG00000161091	3556273	rs1638539	19	3555048	C	T	0.559642	-0.016	0.022	0.4670589	-0.246728	0.0119503	1.056109e-94	0.0648487	0.0892223	0.467335	0.3245195	0.2310745	20	0.929671402080201	1.06699757543772	0.895809940934924	1.27089885249743	MFSD12	126321
ENSG00000125726	19	ENSG00000125726	6593654	rs2029745	19	6580892	C	T	0.399602	0.028	0.022	0.2031148	-0.0979867	0.00814412	2.424181e-33	-0.285753	0.225773	0.2056328	0.3023444	0.8682688	20	0.865668659134615	0.751448200731802	0.482744341080056	1.16971728165617	CD70	970
ENSG00000099785	19	ENSG00000099785	8491027	rs1133893	19	8486884	A	G	0.292247	-0.019	0.023	0.4087548	-0.305905	0.00921982	2.15558e-241	0.0621107	0.07521	0.4088999	0.4123748	0.8895078	20	0.921327077878104	1.06408013187899	0.918235945632334	1.23308887268609	MARCHF2	51257
ENSG00000127445	19	ENSG00000127445	9953145	rs889162	19	9951916	T	C	0.228628	0.0062	0.026	0.8115231	0.0895971	0.00950188	4.12439e-21	0.0691987	0.290281	0.8115823	0.7393718	0.1111662	20	0.988202205570128	1.07164912467556	0.60668106156895	1.8929746108242	PIN1	5300
ENSG00000102575	19	ENSG00000102575	11687649	rs9305023	19	11692859	C	T	0.345924	-0.0071	0.023	0.7575531	0.696624	0.00744536	0	-0.010192	0.0330165	0.7575543	0.9996468	0.2892639	20	0.982749470207318	0.989859762428519	0.927832238515405	1.05603395592594	ACP5	54
ENSG00000160877	19	ENSG00000160877	13240436	rs4926198	19	13231918	C	T	0.245527	-0.02	0.025	0.4237108	-0.129	0.0139393	2.154394e-20	0.155039	0.194522	0.425435	0.425435	0.02539612	14	0.928181620669537	1.16770350065362	0.797539337117832	1.70967299289122	NACC1	112939
ENSG00000130313	19	ENSG00000130313	17627267	rs73020480	19	17629172	A	G	0.217694	0.032	0.026	0.2184092	0.183161	0.0119345	3.698057e-53	0.17471	0.142407	0.2198863	0.7564465	0.8028201	20	0.871669988206628	1.1909008052966	0.900857924740624	1.57432674909802	PGLS	25796
ENSG00000179913	19	ENSG00000179913	17914764	rs34262244	19	17905907	A	G	0.299205	-0.017	0.024	0.4787383	-0.266932	0.00955579	1.031449e-171	0.0636868	0.0899396	0.4788796	0.1495844	0.917114	20	0.93292647963294	1.06575855090552	0.893512623799078	1.2712089998223	B3GNT3	10331
ENSG00000248099	19	ENSG00000248099	17929852	rs12462622	19	17927285	G	T	0.0656064	0.011	0.048	0.8187394	0.467018	0.0193021	2.499115e-129	0.0235537	0.102784	0.8187474	0.7537926	0.5694471	15	0.989359341037083	1.02383327911754	0.837023661062788	1.2523356652757	INSL3	3640
ENSG00000167232	19	ENSG00000167232	23533077	rs2434383	19	23503445	T	G	0.249503	0.007	0.025	0.7794775	0.400061	0.0094726	0	0.0174973	0.0624919	0.7794822	0.844568	0.9295218	20	0.98646168412127	1.01765127448861	0.900336385340327	1.1502524315696	ZNF91	7644
ENSG00000021488	19	ENSG00000021488	33341043	rs11673360	19	33372274	G	A	0.184891	-0.0073	0.026	0.7788874	-0.299582	0.00975933	6.240979e-207	0.0243673	0.0867912	0.7788964	0.06147667	0.2490328	20	0.98646168412127	1.02466660882598	0.864379429555592	1.21467682286557	SLC7A9	11136
ENSG00000105220	19	ENSG00000105220	34871723	rs75998242	19	34808415	T	C	0.0228628	0.18	0.07	0.01012799	0.389452	0.0283053	4.497004e-43	0.462188	0.182852	0.01148241	0.01929815	0.137384	16	0.56910691	1.58754373339416	1.10937642701034	2.27181238403542	GPI	2821
ENSG00000105698	19	ENSG00000105698	35765299	rs7247282	19	35707480	G	A	0.247515	0.027	0.025	0.2801422	-0.144237	0.00921781	3.449919e-55	-0.187193	0.173739	0.2812852	0.77364	0.101382	20	0.882074109619598	0.829283669191263	0.58994767054939	1.16571594112219	USF2	7392
ENSG00000126243	19	ENSG00000126243	36431464	rs807660	19	36354606	A	G	0.0248509	-0.057	0.061	0.3500841	0.578727	0.0248199	2.980763e-120	-0.0984921	0.105488	0.3504706	0.8659465	0.9620019	20	0.905474982864369	0.90620285158852	0.736940163035504	1.114342316267	LRFN3	79414
ENSG00000010310	19	ENSG00000010310	46179242	rs12972094	19	46165604	A	C	0.233598	-0.031	0.026	0.2331406	-0.0707909	0.00939221	4.801699e-14	0.437909	0.371846	0.2389307	0.2389307	0.1410196	20	0.875704893168571	1.54946389978888	0.74758358542659	3.2114648094888	GIPR	2696
ENSG00000170604	19	ENSG00000170604	46388121	rs7259871	19	46390280	C	T	0.17992	-0.013	0.028	0.6424431	-0.0597555	0.0102662	5.863702e-09	0.217553	0.470064	0.6434965	0.6434965	0.8397437	20	0.96557969575494	1.24303130842127	0.49471549461692	3.12326347269951	IRF2BP1	26145
ENSG00000105499	19	ENSG00000105499	48582587	rs434371	19	48611620	C	T	0.465209	-0.0097	0.022	0.6592788	-0.644936	0.00746312	0	0.0150402	0.0341123	0.659283	0.4032712	0.7821978	20	0.967460753440239	1.01515387298116	0.949499848772954	1.08534760396267	PLA2G4C	8605
ENSG00000105464	19	ENSG00000105464	48923160	rs275847	19	48887244	T	C	0.473161	-0.0032	0.022	0.884352	0.0585731	0.00796219	1.889398e-13	-0.0546326	0.375673	0.8843744	0.8843744	0.5425398	20	0.995922879652831	0.946832950484255	0.45341308572484	1.97720944619311	GRIN2D	2906
ENSG00000104812	19	ENSG00000104812	49483974	rs3810176	19	49496786	T	C	0.0924453	0.077	0.042	0.06675302	0.253353	0.0159524	8.47113e-57	0.303924	0.166878	0.06857053	0.3091495	0.1337045	20	0.750594037127223	1.35516605955533	0.977109182860061	1.87949830089124	GYS1	2997
ENSG00000104863	19	ENSG00000104863	49619649	rs76266387	19	49584171	G	T	0.240557	0.064	0.025	0.01046722	0.165701	0.0147918	3.977303e-29	0.386238	0.154764	0.01257223	0.05669458	0.04015775	20	0.575054617352113	1.47143483063376	1.08643376820265	1.99286926103566	LIN7B	64130
ENSG00000126467	19	ENSG00000126467	50254798	rs3745477	19	50265549	T	G	0.275348	-0.01	0.026	0.7005224	0.387879	0.0100101	0	-0.0257812	0.0670345	0.7005364	0.2815212	0.7319134	20	0.974396746080508	0.974548297450443	0.854559779857405	1.11138437175458	TSKS	60385
ENSG00000213024	19	ENSG00000213024	50421551	rs4802640	19	50431946	T	C	0.084493	0.064	0.038	0.09214099	0.320912	0.0136361	1.830778e-122	0.199432	0.118715	0.09297402	0.3277856	0.5736494	20	0.78916005477748	1.22070919838316	0.967297285560393	1.54050979906758	NUP62	23636
ENSG00000105568	19	ENSG00000105568	52711989	rs61063927	19	52690790	C	T	0.284294	-0.046	0.025	0.06576824	0.156677	0.00883466	2.275105e-70	-0.293597	0.16042	0.06722367	0.6902495	0.5453242	20	0.744285661295775	0.745576898397276	0.544427660689396	1.0210445786678	PPP2R1A	5518
ENSG00000125826	20	ENSG00000125826	399876	rs6139109	20	391025	C	T	0.105368	0.017	0.033	0.6064471	0.545686	0.011642	0	0.0311534	0.060478	0.6064689	0.6317392	0.5119638	20	0.953957422684867	1.03164374589967	0.916325635693755	1.16147445514621	RBCK1	10616
ENSG00000101307	20	ENSG00000101307	1572437	rs6033979	20	1508141	T	C	0.477137	0.027	0.022	0.2197201	-0.705548	0.00706058	0	-0.0382681	0.0311838	0.2197549	0.5823502	0.2078108	20	0.871669988206628	0.962454872147407	0.905391032944949	1.02311525872667	SIRPB1	10326
ENSG00000101365	20	ENSG00000101365	2641953	rs2235954	20	2644975	C	T	0.166004	0.012	0.029	0.6790256	-0.169869	0.0103039	4.641072e-61	-0.0706428	0.170774	0.6791211	0.8821015	0.2630461	20	0.969700475467587	0.931794669746004	0.666736849099364	1.30222486988667	IDH3B	3420
ENSG00000125864	20	ENSG00000125864	17512207	rs4814623	20	17473671	A	G	0.290258	0.018	0.024	0.4532547	0.217849	0.00877999	6.653734e-136	0.082626	0.110218	0.4534609	0.3937147	0.5340624	20	0.929671402080201	1.08613551789293	0.875113855953345	1.34804214926227	BFSP1	631
ENSG00000077984	20	ENSG00000077984	24935215	rs227653	20	24930085	A	G	0.11829	-0.054	0.033	0.1017635	-0.581674	0.0124467	0	0.0928355	0.0567676	0.1019733	0.879502	0.9735376	20	0.793925121224087	1.09728121766061	0.981739779568405	1.22642078449757	CST7	8530
ENSG00000154930	20	ENSG00000154930	25013242	rs3646	20	25038839	G	C	0.230616	0.02	0.025	0.4237108	-0.290013	0.00936435	1.371251e-210	-0.0689624	0.0862318	0.4238654	0.6236606	0.5478881	20	0.926926720617267	0.933361773821131	0.788221034360239	1.10522830888116	ACSS1	84532
ENSG00000100994	20	ENSG00000100994	25253677	rs11699953	20	25241345	G	C	0.457256	0.023	0.022	0.2958129	0.74915	0.0067536	0	0.0307014	0.0293679	0.2958344	0.611643	0.1062374	20	0.887732210626754	1.03117754829512	0.973497829262801	1.09227478905953	PYGB	5834
ENSG00000170191	20	ENSG00000170191	25599191	rs6076369	20	25576783	A	G	0.407555	-0.015	0.022	0.4953539	-0.340131	0.0079255	0	0.0441006	0.064689	0.4954083	0.6914517	0.884014	20	0.93292647963294	1.04508748540132	0.920636647605057	1.18636147603262	NANP	140838
ENSG00000131069	20	ENSG00000131069	33487859	rs6060257	20	33720157	T	G	0.112326	-0.038	0.036	0.2911713	-0.100652	0.0115042	2.148705e-18	0.377537	0.36026	0.2946587	0.06599655	0.2696927	20	0.887732210626754	1.45868741423019	0.719950657910667	2.95543722205694	ACSS2	55902
ENSG00000101452	20	ENSG00000101452	37629654	rs12625677	20	37602339	G	T	0.347913	0.0015	0.024	0.9501647	-0.285066	0.00839222	6.638312e-253	-0.00526194	0.0841911	0.9501647	0.5585526	0.5305981	20	0.996675977792465	0.994751879756081	0.843431578895386	1.17322059908429	DHX35	60625
ENSG00000168612	20	ENSG00000168612	44511885	rs4810474	20	44504480	T	A	0.441352	-0.0088	0.022	0.6891565	-0.0804479	0.00813591	4.693116e-23	0.109388	0.273693	0.6893973	0.8199587	0.4008018	20	0.970960800573682	1.11559511728474	0.65243074718522	1.90756255905921	ZSWIM1	90204
ENSG00000064655	20	ENSG00000064655	45670377	rs1572053	20	45526660	A	G	0.377734	-0.0033	0.022	0.8807646	0.052244	0.00832335	3.456097e-10	-0.0631652	0.421221	0.8807984	0.8807984	0.2197861	20	0.995922879652831	0.938788373038946	0.411165956040051	2.14347417729123	EYA2	2139
ENSG00000124243	20	ENSG00000124243	49452572	rs6702	20	49493609	A	G	0.299205	-0.018	0.023	0.4338569	-0.409473	0.0081169	0	0.0439589	0.0561765	0.4339122	0.826009	0.3236862	20	0.929671402080201	1.04493940699624	0.935993225728769	1.16656652449969	BCAS4	55653
ENSG00000087586	20	ENSG00000087586	54955919	rs141294667	20	54905410	A	G	0.0228628	0.0016	0.072	0.9822707	-0.192558	0.0299208	1.229899e-10	-0.00830918	0.373915	0.9822708	0.9822708	0.8177352	18	0.999634553449504	0.991725245820038	0.476550023636167	2.06383152746983	AURKA	6790
ENSG00000101146	20	ENSG00000101146	55940166	rs28368073	20	55907551	A	C	0.0218688	0.1	0.069	0.1472607	-0.275453	0.0276592	2.308306e-23	-0.363038	0.253135	0.1515242	0.2866555	0.7372696	20	0.832458972173913	0.695560001716829	0.423508116408702	1.14237176867096	RAE1	8480
ENSG00000142168	21	ENSG00000142168	33036589	rs16988435	21	33058571	T	C	0.0576541	0.028	0.052	0.5902585	0.216032	0.0259243	7.868607e-17	0.12961	0.241207	0.5910321	0.7791865	0.563542	16	0.953012540889026	1.13838432685177	0.709527715301366	1.82645279060215	SOD1	6647
ENSG00000185917	21	ENSG00000185917	37429263	rs2835220	21	37367098	C	T	0.338966	0.02	0.023	0.3845381	0.397255	0.00811265	0	0.0503455	0.0579064	0.384613	0.05037372	0.07443979	20	0.913148245458613	1.0516343732923	0.938801662621218	1.17802822376987	SETD4	54093
ENSG00000157601	21	ENSG00000157601	42811686	rs464783	21	42796480	T	C	0.389662	0.015	0.022	0.4953539	-0.467407	0.00770207	0	-0.032092	0.0470712	0.4953811	0.894404	0.1898268	20	0.93292647963294	0.96841748357224	0.883069341514464	1.06201447428806	MX1	4599
ENSG00000160180	21	ENSG00000160180	43733769	rs78800314	21	43747237	T	G	0.0864811	-0.0037	0.038	0.9224338	0.335616	0.0133752	6.020122e-139	-0.0110245	0.113226	0.9224344	0.0936997	0.2247221	20	0.996675977792465	0.989036047095378	0.792195194366437	1.23478696842685	TFF3	7033
ENSG00000160194	21	ENSG00000160194	44314768	rs4148974	21	44323720	T	C	0.0755467	-0.018	0.046	0.6955723	-0.854349	0.0165453	0	0.0210687	0.0538437	0.6955806	0.8445086	0.8919261	20	0.972592827661656	1.02129221200246	0.919003864059831	1.1349656112316	NDUFV3	4731
ENSG00000160200	21	ENSG00000160200	44485177	rs11700748	21	44473062	T	C	0.454274	0.017	0.022	0.4396838	0.745282	0.00678394	0	0.0228101	0.0295197	0.4396951	0.635317	0.2520913	20	0.929671402080201	1.02307223968071	0.965558573943829	1.0840117170004	CBS	875
ENSG00000141959	21	ENSG00000141959	45733596	rs4818906	21	45746225	G	A	0.177932	0.016	0.028	0.5677092	-0.273838	0.0122436	8.475004e-111	-0.0584286	0.102283	0.5678355	0.3611716	0.4719573	20	0.951781821657231	0.943245585730231	0.771897677376718	1.15262976049266	PFKL	5211
ENSG00000093009	22	ENSG00000093009	19487558	rs9618586	22	19486600	T	C	0.170974	0.048	0.027	0.07544036	-0.0720794	0.00979739	1.880902e-13	-0.665932	0.385368	0.08398077	0.08398077	0.594103	20	0.783335230064516	0.513794448064601	0.241411271306064	1.0935062535971	CDC45	8318
ENSG00000211666	22	ENSG00000211666	23101448	rs34051623	22	23098193	T	C	0.333996	-0.036	0.023	0.1175319	-0.215231	0.0302435	1.1062e-12	0.167262	0.109416	0.1263437	0.1263437	0.233157	20	0.819127210730499	1.18206392548958	0.953902933085776	1.46479801610821	IGLV2-14	28815
ENSG00000240972	22	ENSG00000240972	24236802	rs5751776	22	24266954	A	C	0.39165	-0.016	0.022	0.4670589	-0.200573	0.0119386	2.423973e-63	0.0797714	0.109788	0.4674758	0.359002	0.0385151	20	0.929671402080201	1.08303945655432	0.873355071652266	1.34306710125856	MIF	4282
ENSG00000099991	22	ENSG00000099991	24491119	rs2330722	22	24491488	C	G	0.0586481	-0.0061	0.047	0.8967348	0.282232	0.0150032	6.090846e-79	-0.0216134	0.166534	0.8967372	0.1144372	0.1864915	20	0.995922879652831	0.97861849583918	0.706084726134689	1.35634453621626	CABIN1	23523
ENSG00000183765	22	ENSG00000183765	29111070	rs9620808	22	28993331	C	A	0.112326	0.0044	0.034	0.8970318	0.098188	0.0116279	3.0613e-17	0.044812	0.346315	0.8970439	0.8970439	0.4126074	20	0.995922879652831	1.0458312251553	0.530484043292339	2.06182064350442	CHEK2	11200
ENSG00000100276	22	ENSG00000100276	29710333	rs5763144	22	29730002	T	C	0.360835	-0.031	0.023	0.1777143	-0.0777755	0.00834752	1.194505e-20	0.398583	0.298801	0.1822232	0.1822232	0.9338384	20	0.851832875589623	1.48971227904675	0.829388198692238	2.67575868313765	RASL10A	10633
ENSG00000128242	22	ENSG00000128242	30960598	rs42939	22	30967184	G	A	0.347913	-0.00046	0.022	0.9833182	-0.0539778	0.00847109	1.865802e-10	0.00852203	0.407577	0.9833183	0.9833183	0.6246023	14	0.999764520111334	1.00855844586987	0.45369555481083	2.24201037005875	GAL3ST1	9514
ENSG00000100029	22	ENSG00000100029	30987842	rs4820872	22	30991608	A	G	0.389662	0.016	0.022	0.4670589	0.150914	0.00808802	1.067096e-77	0.10602	0.145889	0.4673969	0.5741008	0.5363555	20	0.929671402080201	1.11184411316643	0.83533499748124	1.47988212598575	PES1	23481
ENSG00000100116	22	ENSG00000100116	38208547	rs6000897	22	38199364	A	G	0.125249	-0.021	0.031	0.4981399	0.827012	0.010972	0	-0.0253926	0.0374858	0.4981573	0.4491396	0.1891547	20	0.93292647963294	0.974927080511614	0.905865201703786	1.04925413905645	GCAT	23464
ENSG00000100221	22	ENSG00000100221	39089554	rs5750669	22	39080638	A	T	0.293241	0.018	0.024	0.4532547	-0.249097	0.00890719	4.236108e-172	-0.0722611	0.0963828	0.4534171	0.1002433	0.2475364	20	0.929671402080201	0.930287965910188	0.770148914021239	1.12372514426924	JOSD1	9929
ENSG00000100246	22	ENSG00000100246	39182358	rs2294180	22	39190096	T	G	0.0805169	0.0011	0.037	0.9762826	-0.264812	0.0153764	1.815963e-66	-0.00415389	0.139722	0.9762826	0.9022881	0.37392	20	0.999008447015168	0.995854725467703	0.757289998300712	1.30957313111449	DNAL4	10126
ENSG00000100290	22	ENSG00000100290	43516236	rs4988374	22	43506753	A	C	0.267396	0.043	0.025	0.08543244	-0.146138	0.00980211	2.888995e-50	-0.294243	0.172206	0.08751273	0.8581853	0.1523399	20	0.788252209236902	0.745095411258001	0.531651669854155	1.04423103200264	BIK	638
ENSG00000093000	22	ENSG00000093000	45571807	rs7290824	22	45527815	T	C	0.279324	0.0098	0.025	0.6950582	-0.266786	0.00879858	5.970442e-202	-0.0367336	0.0937159	0.6950824	0.3203093	0.7702092	20	0.972592827661656	0.963932892870094	0.802184406704124	1.15829554176266	NUP50	10762
ENSG00000128165	22	ENSG00000128165	50922427	rs57949435	22	50911404	T	G	0.137177	0.0042	0.034	0.9016879	0.142614	0.0138649	8.149182e-25	0.0294501	0.238423	0.9016949	0.6402003	0.2990863	20	0.995922879652831	1.02988804277632	0.645416793116176	1.64338671067506	ADM2	79924
ENSG00000008735	22	ENSG00000008735	51045761	rs140513	22	51028255	C	T	0.459245	-0.0026	0.022	0.9059236	-0.0656916	0.00946647	3.937688e-12	0.0395789	0.334947	0.9059372	0.9059372	0.07175541	20	0.995922879652831	1.04037258104342	0.539605360762979	2.00586425949607	MAPK8IP2	23542
