# Supplementary material for: Integrative multi-omics analyses identify PKD1 and SLC2A4 as genetically supported glycolysis-related candidate genes for rheumatoid arthritis
Source: Front Immunol. 2026 Jan 22;16:1691663. doi: 10.3389/fimmu.2025.1691663 (PMC12895683; doi:10.3389/fimmu.2025.1691663)
Supplement: Supplementary file 9 [file DataSheet6.csv]

probeID	ProbeChr	Gene	Probe_bp	topSNP	topSNP_chr	topSNP_bp	A1	A2	Freq	b_GWAS	se_GWAS	p_GWAS	b_eQTL	se_eQTL	p_eQTL	b_SMR	se_SMR	p_SMR	p_SMR_multi	p_HEIDI	nsnp_HEIDI	FDR	OR_SMR	CI_SMR_lower	CI_SMR_upper	SYMBOL	ENTREZID
ENSG00000188157	1	ENSG00000188157	973499	rs2710869	1	938116	T	G	0.0427435	-0.00523705	0.0430723	0.9032258	-0.236801	0.0385267	7.926093e-10	0.0221159	0.181928	0.9032446	0.9032446	0.9849695	11	0.993334528179201	1.02236226939113	0.715722340378507	1.46037723137413	AGRN	375790
ENSG00000176022	1	ENSG00000176022	1169025	rs78107697	1	1161866	T	C	0.100398	0.010584	0.0244964	0.6656953	-0.810022	0.0139845	0	-0.0130663	0.0302425	0.665704	0.3291507	0.1800699	20	0.965801477445627	0.987018693511546	0.930213080743101	1.04729327237905	B3GALT6	126792
ENSG00000074800	1	ENSG00000074800	8930184	rs914994	1	8917212	T	G	0.284294	0.00471704	0.0166856	0.7774059	-0.283462	0.0128105	1.722292e-108	-0.0166408	0.0588684	0.7774235	0.1375136	0.1383469	20	0.980717427595651	0.983496893278905	0.876320958647919	1.10378067481309	ENO1	2023
ENSG00000131686	1	ENSG00000131686	9020536	rs12091891	1	9000220	G	A	0.0646123	0.00873053	0.0329086	0.7907812	0.619622	0.0156875	0	0.0140901	0.053112	0.7907858	0.5119597	0.5677346	20	0.983076848921149	1.014189833326	0.913922576080012	1.12545750038651	CA6	765
ENSG00000142583	1	ENSG00000142583	9121851	rs1612895	1	9122557	G	A	0.428429	-0.00877978	0.015786	0.5780912	-0.217161	0.0079157	1.072474e-165	0.0404298	0.0727076	0.5781693	0.4709598	0.194907	20	0.955138123132911	1.04125821081038	0.902959934386203	1.20073839413156	SLC2A5	6518
ENSG00000083444	1	ENSG00000083444	12014928	rs56243319	1	12048595	C	T	0.399602	0.00441373	0.0158543	0.7807105	0.633457	0.00732549	0	0.00696768	0.0250283	0.7807116	0.6480333	0.07837149	20	0.9819806704947	1.00699201075911	0.958785607006956	1.05762216529114	PLOD1	5351
ENSG00000116138	1	ENSG00000116138	15886091	rs7515244	1	15873386	G	A	0.298211	-0.0145593	0.0167389	0.3844161	0.0798716	0.00857526	1.228795e-20	-0.182284	0.210484	0.3864789	0.3864789	0.6900287	19	0.91681518195201	0.83336463124935	0.551654883103744	1.2589331299126	DNAJC16	23341
ENSG00000132881	1	ENSG00000132881	16560820	rs6693819	1	16556623	C	T	0.298211	0.000109097	0.0172502	0.9949539	0.270719	0.00976999	5.409581e-169	0.00040299	0.06372	0.9949539	0.7738211	0.1274135	20	0.999394368465527	1.00040307121138	0.882948671269856	1.13348186305077	CPLANE2	79363
ENSG00000117118	1	ENSG00000117118	17362941	rs116216662	1	16747503	T	C	0.0168986	-0.175982	0.0750656	0.01905894	-0.537458	0.0582673	2.862187e-20	0.327434	0.144108	0.02307822	0.01786473	0.8931898	3	0.614755198054145	1.38740347964648	1.04600936629964	1.84022101269003	SDHB	6390
ENSG00000158748	1	ENSG00000158748	19998917	rs10917516	1	20012714	A	G	0.341948	0.00164435	0.0164587	0.9204176	-0.285745	0.00847432	3.054874e-249	-0.00575461	0.0575995	0.920418	0.6353438	0.6779321	20	0.995079369812362	0.994261916052601	0.888118916480727	1.11309053254924	HTR6	3362
ENSG00000117245	1	ENSG00000117245	21017508	rs10916848	1	21002613	C	T	0.398608	-0.023706	0.0161224	0.1414598	-0.0695036	0.00821905	2.757608e-17	0.341076	0.235446	0.1474379	0.3014379	0.5691099	20	0.826850924203822	1.40646012777013	0.886567370769108	2.23122365680017	KIF17	57576
ENSG00000117308	1	ENSG00000117308	24124680	rs2501367	1	24205274	C	A	0.412525	-0.0033975	0.015849	0.830261	-0.0727604	0.00824518	1.098502e-18	0.0466943	0.217889	0.8303103	0.7397828	0.3845399	20	0.988588342445879	1.0478016471513	0.683609698808345	1.60601625998985	GALE	2582
ENSG00000117632	1	ENSG00000117632	26222077	rs1257156	1	26297984	G	T	0.198807	-0.0280585	0.0192207	0.1443433	-0.204226	0.0110069	7.51433e-77	0.137389	0.0944055	0.1455837	0.6227978	0.7568375	20	0.825461772664984	1.14727435145102	0.953471465930334	1.38046966745151	STMN1	3925
ENSG00000060642	1	ENSG00000060642	27119426	rs34889971	1	27188057	A	G	0.0715706	0.00226069	0.0285085	0.936795	-0.523635	0.0146363	2.562466e-280	-0.0043173	0.0544436	0.9367951	0.8563539	0.7933268	20	0.995676524913495	0.995692006142359	0.894914804268198	1.10781782396202	PIGV	55650
ENSG00000000938	1	ENSG00000000938	27950181	rs34806307	1	27958339	T	C	0.0894632	-0.00387185	0.0288478	0.8932314	0.194742	0.0174307	5.565558e-29	-0.0198819	0.148144	0.8932391	0.8729703	0.3871574	20	0.991940785361877	0.980314441606056	0.733267914340929	1.31059383020348	FGR	2268
ENSG00000162512	1	ENSG00000162512	31361961	rs947643	1	31461438	A	G	0.263419	-0.0237302	0.0180959	0.1897369	-0.127197	0.008999	2.324502e-45	0.186562	0.142877	0.1916375	0.4946849	0.7434424	20	0.849314752714487	1.20509933592837	0.910759037502212	1.59456491745378	SDC3	9672
ENSG00000084652	1	ENSG00000084652	32654586	rs1137947	1	32697071	A	C	0.05666	0.00867957	0.0320311	0.7864116	-0.151989	0.0150788	6.800155e-24	-0.0571067	0.210823	0.7864869	0.2204928	0.4877175	20	0.983060852834089	0.94449328655618	0.624802437010074	1.42775942523302	TXLNA	200081
ENSG00000116922	1	ENSG00000116922	38152578	rs3762354	1	38157604	A	C	0.173956	-0.00444552	0.0206128	0.8292466	0.288826	0.00986148	1.461713e-188	-0.0153917	0.0713695	0.8292512	0.2864206	0.7628876	20	0.988588342445879	0.98472614681877	0.856178908005078	1.13257354877842	AIRIM	54955
ENSG00000198754	1	ENSG00000198754	40236107	rs3820618	1	40223128	C	T	0.131213	-0.00602482	0.0239358	0.8012672	0.26791	0.0316357	2.483596e-17	-0.0224882	0.0893822	0.8013531	0.5142618	0.3820952	14	0.984848194637839	0.977762774726007	0.820634619361144	1.16497649634152	OXCT2	64064
ENSG00000164002	1	ENSG00000164002	40978320	rs6699445	1	40989620	T	C	0.191849	-0.0063903	0.0207797	0.758443	0.223068	0.0110086	2.728213e-91	-0.0286473	0.0931648	0.7584699	0.05464507	0.07264597	20	0.977170677049585	0.971759143481514	0.809571399319858	1.16643922170827	EXO5	64789
ENSG00000117394	1	ENSG00000117394	43407791	rs841572	1	43436051	A	G	0.403579	0.0171743	0.015942	0.2813467	-0.0826125	0.00806464	1.2618e-24	-0.20789	0.194037	0.2839939	0.4813527	0.689469	20	0.897521767518101	0.81229638440001	0.555324572976592	1.18817975688092	SLC2A1	6513
ENSG00000173846	1	ENSG00000173846	45268779	rs114017043	1	45262534	A	G	0.16998	0.00794267	0.0209051	0.7039904	0.0666362	0.0107717	6.16321e-10	0.119195	0.314311	0.7045209	0.7045209	0.6433237	11	0.969753457111501	1.12658958183892	0.608441469103636	2.08599208035211	PLK3	1263
ENSG00000117448	1	ENSG00000117448	46025968	rs518365	1	46010652	G	A	0.480119	0.0118491	0.0158017	0.4533376	-0.0970596	0.00795792	3.240764e-34	-0.122081	0.163112	0.4541893	0.5602537	0.2002995	20	0.926426067452461	0.885076674388429	0.642890721627751	1.21849747273233	AKR1A1	10327
ENSG00000132780	1	ENSG00000132780	46067042	rs12727696	1	46046438	A	G	0.476143	0.02294	0.0156586	0.1429183	0.0900619	0.0120208	6.772901e-14	0.254714	0.177158	0.1504963	0.1504963	0.4350836	14	0.828443780070299	1.29009260162159	0.911634916416903	1.82566386037548	NASP	4678
ENSG00000058804	1	ENSG00000058804	54267833	rs41302750	1	54231832	C	T	0.0387674	-0.0262026	0.0368	0.4764479	-0.319468	0.0258194	3.649932e-35	0.0820195	0.115382	0.4771765	0.4771765	0.5823358	19	0.934311229376484	1.08547697642421	0.865775865273303	1.36092990531113	NDC1	55706
ENSG00000079739	1	ENSG00000079739	64092431	rs142139086	1	63864386	G	T	0.112326	0.0471036	0.0249275	0.05880828	-0.424334	0.012318	4.75823e-260	-0.111006	0.0588333	0.05918892	0.6422546	0.9467726	17	0.749517891570513	0.894933379312646	0.797463456454988	1.00431655761164	PGM1	5236
ENSG00000162433	1	ENSG00000162433	65655530	rs12074520	1	65621833	A	C	0.05666	0.0101265	0.0317349	0.7496532	-0.331362	0.015684	4.454105e-99	-0.0305602	0.0957819	0.7496808	0.04408029	0.03838528	20	0.975041826072525	0.969902042206752	0.803890089299097	1.17019724959792	AK4	205
ENSG00000116761	1	ENSG00000116761	70891217	rs663465	1	70876758	G	A	0.421471	-0.00601096	0.0160893	0.708702	-0.383344	0.0077892	0	0.0156803	0.0419722	0.7087101	0.6704152	0.3130525	20	0.970030953167876	1.01580388098812	0.935583189544812	1.10290301938042	CTH	1491
ENSG00000154027	1	ENSG00000154027	77886693	rs12733666	1	77927820	G	C	0.152087	-0.00270093	0.0194066	0.8893112	0.302853	0.0107271	2.341309e-175	-0.0089183	0.0640801	0.8893125	0.1998474	0.6619125	20	0.991801243061283	0.991121350079462	0.874139507936398	1.12375830364003	AK5	26289
ENSG00000122420	1	ENSG00000122420	78887501	rs12077324	1	79024688	C	T	0.249503	0.0362262	0.017267	0.03590497	-0.170823	0.00899068	1.705421e-80	-0.212069	0.101696	0.03703959	0.1452628	0.4522874	20	0.69855253569378	0.808908880928064	0.662726322892516	0.987336031543771	PTGFR	5737
ENSG00000171517	1	ENSG00000171517	85318090	rs12041151	1	85357615	G	A	0.276342	0.0285711	0.0177336	0.1071518	0.302948	0.00878929	2.437142e-260	0.0943104	0.0586008	0.1075353	0.9120253	0.883524	20	0.794745909476662	1.09890079178989	0.979662486664543	1.23265202723838	LPAR3	23566
ENSG00000153936	1	ENSG00000153936	87491332	rs61800752	1	87397684	C	T	0.206759	0.00587821	0.0189675	0.7566297	-0.199543	0.00971561	9.772794e-94	-0.0294583	0.0950655	0.7566565	0.9872581	0.803696	20	0.976864685715463	0.970971366302975	0.805907199662042	1.16984361794463	HS2ST1	9653
ENSG00000162688	1	ENSG00000162688	100352609	rs11166355	1	100301128	G	T	0.32505	-0.0141629	0.0170347	0.4057394	-0.122616	0.00867044	2.098496e-45	0.115507	0.139168	0.4065492	0.7152327	0.8534273	20	0.917368267410393	1.12244237161738	0.854479916432456	1.47443708549894	AGL	178
ENSG00000117620	1	ENSG00000117620	100463940	rs611421	1	100540289	G	A	0.154076	-0.00803711	0.0212422	0.7051663	-0.0753331	0.0112835	2.448798e-11	0.106688	0.28243	0.7056165	0.7056165	0.9646057	20	0.969977705556043	1.11258707315503	0.639623984184764	1.93527764117443	SLC35A3	23443
ENSG00000134186	1	ENSG00000134186	109239685	rs4970742	1	109209415	A	C	0.0715706	-0.0139163	0.0315776	0.659429	-0.186704	0.0174337	9.195583e-27	0.0745367	0.169275	0.6596989	0.6571797	0.5811126	19	0.965077037558075	1.0773848828219	0.77318084934737	1.50127643062156	PRPF38B	55119
ENSG00000085465	1	ENSG00000085465	111963667	rs1264899	1	111992095	T	C	0.393638	-0.0106716	0.0159033	0.5022011	-0.424911	0.00775684	0	0.0251149	0.0374302	0.5022331	0.9746086	0.722611	20	0.938936681282082	1.02543293600015	0.952897160960645	1.10349022886564	OVGP1	5016
ENSG00000155380	1	ENSG00000155380	113477052	rs7169	1	113455099	G	A	0.437376	-0.00211261	0.0156912	0.8928992	0.125393	0.00807102	1.973416e-54	-0.0168479	0.125141	0.8929032	0.4379645	0.5150441	20	0.991940785361877	0.983293232162144	0.76941541020836	1.25662362306215	SLC16A1	6566
ENSG00000092621	1	ENSG00000092621	120244629	rs11583993	1	120255370	A	G	0.112326	0.00743172	0.0259672	0.7747277	0.773856	0.012921	0	0.00960349	0.033556	0.7747302	0.1958196	0.2822342	20	0.979961344227353	1.00964975148206	0.945381934167599	1.07828654623631	PHGDH	26227
ENSG00000143575	1	ENSG00000143575	154246669	rs12750321	1	154251626	G	A	0.328032	-0.0374962	0.0171085	0.02840329	0.253023	0.00871594	2.760333e-185	-0.148193	0.0678089	0.02885577	0.0924925	0.01349623	20	0.660687447324561	0.862264681798177	0.754954011129203	0.984828705478946	HAX1	10456
ENSG00000158485	1	ENSG00000158485	158299531	rs6699757	1	158415517	C	T	0.460239	0.00104369	0.0156323	0.9467688	-0.192532	0.00790763	6.146525e-131	-0.00542087	0.0811937	0.946769	0.4034591	0.506262	20	0.996322915626674	0.994593796402258	0.848266416610679	1.16616289466505	CD1B	910
ENSG00000162735	1	ENSG00000162735	160251370	rs17370037	1	160300258	G	A	0.0308151	0.0036962	0.0418115	0.9295576	-0.482271	0.0235213	1.999374e-93	-0.00766416	0.086698	0.9295582	0.8153685	0.8679754	16	0.995676524913495	0.992365134786501	0.83728376471929	1.17617061531104	PEX19	5824
ENSG00000143252	1	ENSG00000143252	161308515	rs59559479	1	161308157	C	T	0.0487078	0.0212871	0.0333935	0.5238237	-0.967967	0.0289967	2.502021e-244	-0.0219916	0.0345049	0.5238994	0.7512932	0.7350247	20	0.943042028118249	0.978248452303697	0.914277444325116	1.04669544280508	SDHC	6391
ENSG00000118217	1	ENSG00000118217	161834972	rs1136046	1	161928771	A	G	0.100398	-0.035534	0.0256735	0.1663361	0.564033	0.0118447	0	-0.0629998	0.0455369	0.166515	0.7219421	0.3545616	20	0.840680662475822	0.938943661477847	0.85877173647898	1.02660015692191	ATF6	22926
ENSG00000143149	1	ENSG00000143149	165649776	rs10918242	1	165656600	G	A	0.324056	-0.000416938	0.0162131	0.9794838	-0.409504	0.00809114	0	0.00101815	0.039592	0.9794838	0.816683	0.8690583	20	0.998225058152455	1.00101866849066	0.926276798997095	1.08179150741091	ALDH9A1	223
ENSG00000143167	1	ENSG00000143167	167040970	rs35607776	1	167055779	G	C	0.083499	0.0117592	0.0309241	0.7037524	-0.267264	0.0163366	3.703317e-60	-0.0439985	0.115738	0.7038286	0.4083108	0.9043761	20	0.969753457111501	0.956955392905059	0.762734726378107	1.20063187414927	GPA33	10223
ENSG00000143158	1	ENSG00000143158	167896122	rs203777	1	167876616	T	C	0.340954	0.00655181	0.0164866	0.6910709	-0.0991542	0.00941492	6.177476e-26	-0.066077	0.166391	0.6912793	0.8085031	0.3477002	20	0.969753457111501	0.936058784990157	0.675566716743034	1.2969941047148	MPC2	25874
ENSG00000180999	1	ENSG00000180999	172413899	rs2285170	1	172425529	C	G	0.485089	0.0234477	0.0156674	0.1344995	0.17467	0.00799368	7.604888e-106	0.13424	0.0899074	0.1354127	0.2723006	0.3200332	20	0.820327625393172	1.14366726685371	0.958890392658826	1.36405039333626	C1orf105	92346
ENSG00000116260	1	ENSG00000116260	180148567	rs3842829	1	180127748	C	T	0.261431	-0.0301761	0.0183268	0.09964937	0.498837	0.00879828	0	-0.0604929	0.0367546	0.09979218	0.1945045	0.02399396	20	0.789163903903904	0.941300452227891	0.875874979234264	1.0116130296804	QSOX1	5768
ENSG00000135828	1	ENSG00000135828	182550580	rs11072	1	182543331	G	A	0.306163	-0.01868	0.0169925	0.2716335	0.248966	0.00876368	1.574413e-177	-0.0750305	0.0683035	0.2719922	0.799988	0.4237848	20	0.890703642265251	0.927715190583732	0.811472029722351	1.06061015452903	RNASEL	6041
ENSG00000047410	1	ENSG00000047410	186313889	rs3736597	1	186301050	C	G	0.151093	-0.0395153	0.0206523	0.05570189	-0.265596	0.0106779	1.443984e-136	0.14878	0.077988	0.0564268	0.01705771	0.5470683	20	0.74624269520202	1.16041766923769	0.995931817565812	1.35206963300983	TPR	7175
ENSG00000163435	1	ENSG00000163435	201981694	rs11586632	1	201955614	G	A	0.390656	0.0156453	0.0159681	0.3271924	-0.167429	0.0080429	3.036066e-96	-0.0934444	0.0954779	0.3277276	0.5058285	0.5953359	20	0.902170673450395	0.910788655867704	0.75534469518984	1.0982217535119	ELF3	1999
ENSG00000077157	1	ENSG00000077157	202437762	rs11584227	1	202598775	C	T	0.204771	0.0205022	0.0185194	0.2682653	-0.0725132	0.0105064	5.134814e-12	-0.282738	0.258658	0.2743528	0.2743528	0.3647311	20	0.891879659581087	0.753717235908701	0.453977482585544	1.25136090114074	PPP1R12B	4660
ENSG00000143847	1	ENSG00000143847	203021747	rs2270543	1	203030685	T	C	0.441352	-0.0129738	0.0156929	0.4083898	-0.656288	0.0077768	0	0.0197685	0.0239128	0.4084123	0.4167474	0.3550258	20	0.917398670540192	1.01996519075187	0.973263337987817	1.06890802287523	PPFIA4	8497
ENSG00000123836	1	ENSG00000123836	207238585	rs1564879	1	207251518	G	A	0.558648	-0.000289661	0.0156393	0.9852229	0.0713972	0.00795034	2.697791e-19	-0.00405703	0.219047	0.985223	0.9916964	0.6984178	20	0.998225058152455	0.995951188628047	0.648308153591483	1.53001125257273	PFKFB2	5208
ENSG00000162813	1	ENSG00000162813	220247314	rs60531981	1	220275174	G	C	0.149105	0.0147548	0.0201557	0.4641435	0.0955869	0.0102293	9.241239e-21	0.15436	0.211509	0.4655094	0.4655094	0.7851247	20	0.930805763694025	1.16691089909536	0.770899210226399	1.76635418529958	BPNT1	10380
ENSG00000143819	1	ENSG00000143819	226015527	rs1009668	1	226040404	T	C	0.111332	-0.017296	0.024639	0.4826938	-0.159197	0.0128003	1.645696e-35	0.108645	0.155017	0.4833897	0.03435221	0.1586722	20	0.936129884701583	1.11476653796793	0.822679716422975	1.5105567930814	EPHX1	2052
ENSG00000069248	1	ENSG00000069248	229610574	rs34804247	1	229620685	T	C	0.202783	0.0126664	0.0193246	0.512175	-0.322946	0.00998938	2.746504e-229	-0.0392214	0.0598508	0.5122617	0.7986134	0.5348032	20	0.94075320425507	0.961537801109151	0.855106746611891	1.08121582086108	NUP133	55746
ENSG00000135775	1	ENSG00000135775	230803981	rs56065333	1	230708840	G	C	0.407555	-0.0107396	0.0158674	0.4985111	0.128304	0.008004	7.888319e-58	-0.0837042	0.12378	0.4988935	0.5997846	0.7182641	20	0.937378108133397	0.919703264088677	0.721579297761627	1.17222611097525	COG2	22796
ENSG00000077585	1	ENSG00000077585	236345498	rs7543562	1	236306825	A	G	0.375746	0.0377897	0.0160941	0.01887215	0.415312	0.00807826	0	0.0909912	0.0387923	0.0189964	0.3268368	0.7607169	20	0.57595189090566	1.09525936693363	1.01507072716293	1.18178275538361	GPR137B	7107
ENSG00000162976	2	ENSG00000162976	11307162	rs4669696	2	11302613	G	A	0.11332	-0.0884731	0.0251617	0.0004378019	-0.480882	0.0135147	2.641023e-277	0.183981	0.0525789	0.0004667647	0.005753815	0.2708383	20	0.0845729949113636	1.20199298501263	1.08429104209689	1.33247170725077	SLC66A3	130814
ENSG00000213699	2	ENSG00000213699	26995625	rs11692689	2	27013618	C	T	0.333996	0.0255292	0.0163409	0.11822	-0.167577	0.00940801	5.683192e-71	-0.152343	0.0978869	0.1196335	0.3716641	0.5351385	20	0.805992226261762	0.858693698284609	0.70878621800796	1.04030644041871	SLC35F6	54978
ENSG00000138030	2	ENSG00000138030	27316627	rs2119026	2	27310393	G	A	0.382704	0.0129694	0.0161318	0.4214173	0.462817	0.00842494	0	0.0280228	0.0348594	0.421467	0.4776961	0.2745892	20	0.918623900477294	1.02841913211033	0.960499685699023	1.10114134032313	KHK	3795
ENSG00000115234	2	ENSG00000115234	27596692	rs12473776	2	27636474	G	A	0.374751	-0.0128838	0.0159924	0.4204619	-0.2287	0.00957804	5.234987e-126	0.0563348	0.0699671	0.4207262	0.07070475	0.7901093	20	0.918623900477294	1.05795182672135	0.922377488205482	1.21345336586717	SNX17	9784
ENSG00000143891	2	ENSG00000143891	38930715	rs7603676	2	38955129	A	G	0.442346	0.00490563	0.0157684	0.7557207	-0.223008	0.00791242	9.031574e-175	-0.0219975	0.0707119	0.7557351	0.5972907	0.4360558	20	0.976864685715463	0.978242680654855	0.851638767385908	1.12366742673324	GALM	130589
ENSG00000163214	2	ENSG00000163214	39063973	rs1010858	2	39102671	C	T	0.298211	0.0217758	0.0168775	0.196972	-0.254496	0.00847997	6.967681e-198	-0.0855645	0.0663787	0.1973856	0.8685432	0.6746925	20	0.852696174531938	0.917993930536056	0.806003856296485	1.04554444735938	DHX57	90957
ENSG00000014641	2	ENSG00000014641	63825037	rs262489	2	63836267	G	A	0.295229	0.0196913	0.0170924	0.2493005	0.175877	0.0131177	5.457722e-41	0.111961	0.097542	0.2510426	0.1800398	0.501393	20	0.882733669573991	1.1184692394941	0.923835438558252	1.35410852136912	MDH1	4190
ENSG00000169764	2	ENSG00000169764	64093385	rs72889399	2	64022346	C	A	0.0626243	0.00276128	0.0383131	0.9425451	-0.291698	0.01855	1.019504e-55	-0.00946623	0.131346	0.9425457	0.9842662	0.9906962	20	0.995832993282628	0.990578433711779	0.765746280967461	1.28142396211857	UGP2	7360
ENSG00000198380	2	ENSG00000198380	69580643	rs6720415	2	69614161	A	G	0.402584	-0.0119922	0.0157988	0.4478181	0.47932	0.00768203	0	-0.0250192	0.0329633	0.4478517	0.3833179	0.9900636	20	0.924073055571654	0.97529118625779	0.914271900163504	1.04038295152899	GFPT1	2673
ENSG00000163235	2	ENSG00000163235	70727868	rs113971512	2	70774454	T	C	0.109344	-0.000747512	0.0241492	0.9753063	0.265023	0.0125394	3.77587e-99	-0.00282055	0.0911211	0.9753063	0.5698486	0.3350583	20	0.998225058152455	0.997183424013972	0.834086716007788	1.19217194332938	TGFA	7039
ENSG00000115274	2	ENSG00000115274	74685080	rs2268416	2	74690039	A	G	0.159046	-0.0229045	0.0224232	0.3070345	-0.348682	0.0117286	3.230784e-194	0.0656888	0.0643464	0.3073198	0.7398934	0.4594272	20	0.899806906453382	1.06789433673269	0.941359526332679	1.21143758842966	INO80B	83444
ENSG00000159399	2	ENSG00000159399	75090797	rs3100578	2	75044700	A	G	0.271372	0.00242808	0.0174883	0.8895764	0.475493	0.00922459	0	0.00510645	0.0367795	0.8895768	0.3933487	0.7817613	20	0.991801243061283	1.00511951013665	0.935212624185671	1.08025191654894	HK2	3099
ENSG00000163541	2	ENSG00000163541	84668908	rs10210248	2	84673252	C	T	0.172962	0.0147789	0.0192565	0.4427986	0.133359	0.00978262	2.576897e-42	0.110821	0.144625	0.4435201	0.5615941	0.90842	19	0.923174944989367	1.11719491106629	0.841437113143042	1.48332471888512	SUCLG1	8802
ENSG00000158158	2	ENSG00000158158	97452133	rs68026712	2	97396403	C	T	0.385686	-7.31696e-05	0.0159604	0.9963422	0.201623	0.00800766	6.838328e-140	-0.000362903	0.0791596	0.9963422	0.4557137	0.3679773	20	0.999394368465527	0.999637162841329	0.855973621773818	1.16741267711344	CNNM4	26504
ENSG00000135966	2	ENSG00000135966	105913681	rs934711	2	105907073	T	A	0.152087	0.00340852	0.0229358	0.8818603	-0.388815	0.0120947	9.572119e-227	-0.00876644	0.0589896	0.8818616	0.6773527	0.2497163	20	0.991801243061283	0.991271873196616	0.883038872615557	1.11277086101568	TGFBRAP1	9392
ENSG00000153201	2	ENSG00000153201	109369102	rs826565	2	109357772	C	T	0.237575	0.0196327	0.0183533	0.2847501	0.135143	0.0110719	2.887433e-34	0.145273	0.136327	0.2865931	0.4289995	0.2607956	20	0.898282806222751	1.15635521215386	0.88521217229649	1.51055014664613	RANBP2	5903
ENSG00000153208	2	ENSG00000153208	112721597	rs55812028	2	112780969	T	C	0.256461	0.0139336	0.0180953	0.4412927	-0.547897	0.00859779	0	-0.0254311	0.0330293	0.4413261	0.4952344	0.9406836	20	0.922784137795799	0.974889546541548	0.913777175254301	1.04008904325225	MERTK	10461
ENSG00000121966	2	ENSG00000121966	136873827	rs11897084	2	136861225	A	G	0.477137	-0.00878351	0.0158032	0.5783436	-0.053066	0.00798995	3.102997e-11	0.16552	0.298843	0.579668	0.579668	0.7948251	20	0.955296279911607	1.18000656261471	0.656907356719283	2.11965275403182	CXCR4	7852
ENSG00000075884	2	ENSG00000075884	144187426	rs16858573	2	143875725	C	T	0.119284	-0.0262489	0.0235099	0.2642064	-0.504938	0.0122555	0	0.0519844	0.0465771	0.2643817	0.2062365	0.01939345	20	0.885655144242683	1.05335930997996	0.961455770049442	1.15404771647934	ARHGAP15	55843
ENSG00000177519	2	ENSG00000177519	154334587	rs58796788	2	154264571	A	G	0.237575	0.0170418	0.0192967	0.3771575	0.359597	0.00959154	1.291018e-307	0.0473914	0.053677	0.3772898	0.9763338	0.6664668	20	0.915065963664452	1.04853232432747	0.943824048037647	1.16485698520335	RPRM	56475
ENSG00000115159	2	ENSG00000115159	157381024	rs298232	2	157305187	G	A	0.457256	-0.00927801	0.0157835	0.5566466	0.389822	0.00779097	0	-0.0238006	0.0404918	0.5566738	0.6850505	0.4922003	20	0.950716290272628	0.976480400538461	0.9019785605442	1.05713596125883	GPD2	2820
ENSG00000115827	2	ENSG00000115827	172316144	rs17221346	2	172340419	C	T	0.227634	-0.0216293	0.0187861	0.2495899	0.102672	0.00941735	1.122606e-27	-0.210665	0.18399	0.2522178	0.311712	0.1834513	20	0.883665093020134	0.810045386637203	0.564798979296116	1.16178242607658	DCAF17	80067
ENSG00000091436	2	ENSG00000091436	174036450	rs6707813	2	173923137	A	G	0.240557	-0.00537591	0.0190138	0.7773782	-0.369706	0.00918035	0	0.014541	0.0514307	0.7773836	0.6572159	0.4733142	20	0.980717427595651	1.01464723463522	0.917352777884405	1.1222607437099	MAP3K20	51776
ENSG00000163002	2	ENSG00000163002	184004324	rs1316842	2	184068007	G	A	0.199801	0.00901922	0.0191496	0.6376497	0.205884	0.00987491	1.549919e-96	0.0438073	0.0930353	0.6377355	0.9837716	0.2280783	20	0.962987372480398	1.04478100618923	0.870626781690671	1.25377185017679	NUP35	129401
ENSG00000138413	2	ENSG00000138413	209115874	rs59522113	2	209124393	G	T	0.100398	-0.00305829	0.0243131	0.8998999	-0.314725	0.0187131	1.789255e-63	0.00971735	0.0772541	0.8999027	0.9878301	0.289766	20	0.992759371672067	1.00976471674761	0.86788098654316	1.17484401547916	IDH1	3417
ENSG00000197713	2	ENSG00000197713	210876794	rs56390581	2	210860915	T	G	0.0417495	-0.00706699	0.0371781	0.8492427	-0.144651	0.0203189	1.087097e-12	0.0488556	0.257112	0.8492958	0.5529216	0.3652778	19	0.990059627540007	1.05006870987012	0.634394727308766	1.7381044450447	RPE	6120
ENSG00000163516	2	ENSG00000163516	220097935	rs114325960	2	220154746	T	C	0.0437376	-0.0158572	0.0355343	0.6554163	0.304916	0.0219668	8.281325e-44	-0.0520051	0.116598	0.6555827	0.9169555	0.04772221	20	0.964342030103286	0.949324025278015	0.755377858571334	1.19306661526265	ANKZF1	55139
ENSG00000144591	2	ENSG00000144591	220367649	rs73087238	2	220368441	T	C	0.0586481	-0.0193475	0.0290602	0.5055561	0.102886	0.0165193	4.718198e-10	-0.188048	0.28406	0.5079702	0.5079702	0.9600877	15	0.939799163712532	0.828574934681282	0.474826597258829	1.44586766273301	GMPPA	29926
ENSG00000123989	2	ENSG00000123989	220406089	rs3731912	2	220406722	T	C	0.262425	-0.00482481	0.01732	0.7805758	0.128061	0.0105985	1.298904e-33	-0.0376758	0.135284	0.7806326	0.7806326	0.1294073	20	0.9819806704947	0.963025103025384	0.738722866404234	1.25543338542002	CHPF	79586
ENSG00000185404	2	ENSG00000185404	231230173	rs56052963	2	231268342	T	C	0.322068	-0.00740012	0.017168	0.6664382	-0.66935	0.00766625	0	0.0110557	0.0256491	0.666442	0.5035563	0.003228866	20	0.965809879477509	1.01111704009539	0.96154247804039	1.06324753416491	SP140L	93349
ENSG00000063660	2	ENSG00000063660	241391290	rs144149246	2	241375632	G	A	0.0864811	0.0174969	0.0243126	0.471732	-0.108245	0.0144887	7.958796e-14	-0.161641	0.225646	0.4737765	0.6527527	0.5026759	20	0.932606054110106	0.850746567742078	0.546671524823082	1.32395723878093	GPC1	2817
ENSG00000115677	2	ENSG00000115677	242211577	rs3771569	2	242382606	T	A	0.192843	0.0207825	0.0200191	0.2992079	-0.184472	0.0099731	2.182899e-76	-0.112659	0.108692	0.2999678	0.370603	0.3630435	20	0.899806906453382	0.893455276425244	0.722025140542178	1.10558799984815	HDLBP	3069
ENSG00000214021	3	ENSG00000214021	9873296	rs6781287	3	9866014	A	G	0.12326	-0.0193957	0.0211988	0.3602214	0.489385	0.0101007	0	-0.0396328	0.0433249	0.360307	0.8567092	0.8475701	20	0.911086491742533	0.961142305816735	0.882894465183113	1.04632497819444	TTLL3	26140
ENSG00000157020	3	ENSG00000157020	10348838	rs696221	3	10342876	C	T	0.451292	-0.0163266	0.0156831	0.297861	0.36157	0.00852685	0	-0.0451548	0.0433881	0.2980065	0.3640752	0.7918906	20	0.899806906453382	0.955849504876624	0.877923801113407	1.04069199948125	SEC13	6396
ENSG00000132170	3	ENSG00000132170	12402361	rs1699346	3	12504295	C	A	0.427435	-0.0169099	0.0159617	0.2894155	0.252822	0.00794678	4.092484e-222	-0.0668846	0.0631692	0.2896828	0.05257797	0.2373623	20	0.89846009560396	0.935303129090322	0.826383578914783	1.05857856521657	PPARG	5468
ENSG00000132182	3	ENSG00000132182	13409773	rs2470491	3	13352608	G	T	0.512922	-0.00804424	0.0156684	0.6076678	0.312402	0.00846341	2.966481e-298	-0.0257497	0.0501595	0.6077025	0.3740639	0.236717	20	0.957207442170589	0.974578996205316	0.883324790366459	1.07526045934986	NUP210	23225
ENSG00000131389	3	ENSG00000131389	14487466	rs2304510	3	14520560	C	G	0.148111	0.0398088	0.0215115	0.06422968	0.450199	0.0105302	0	0.0884249	0.0478269	0.06447932	0.7046884	0.8622892	20	0.759287331600598	1.09245220636898	0.99469827998989	1.19981289523552	SLC6A6	6533
ENSG00000206561	3	ENSG00000206561	15527449	rs9883674	3	15542773	T	C	0.2167	0.0247701	0.0183704	0.1775393	0.343928	0.00958213	3.984952e-282	0.0720213	0.0534513	0.1778451	0.7618727	0.479228	20	0.845871561323229	1.07467823446642	0.967787008942853	1.19337550200993	COLQ	8292
ENSG00000187118	3	ENSG00000187118	28324854	rs17021298	3	28296690	G	A	0.177932	-0.0240729	0.0205407	0.2412127	0.298859	0.0112067	1.109805e-156	-0.0805493	0.0687967	0.2416667	0.1886305	0.4761334	20	0.877577733526548	0.922609417818243	0.806226279564617	1.05579309360468	CMC1	152100
ENSG00000144671	3	ENSG00000144671	38341925	rs2011	3	38296817	A	G	0.354871	0.0216453	0.0167251	0.195603	-0.0636295	0.00925871	6.313092e-12	-0.340177	0.267471	0.203435	0.203435	0.7257779	12	0.856464563704698	0.711644350564349	0.421295765955082	1.20209535109391	SLC22A14	9389
ENSG00000144791	3	ENSG00000144791	45662358	rs36047207	3	45690948	A	C	0.241551	-0.009227	0.017509	0.5982032	0.226663	0.00925066	1.392654e-132	-0.0407079	0.0772646	0.5982878	0.04629564	0.2158656	20	0.957207442170589	0.960109536988111	0.825185956688512	1.11709405079404	LIMD1	8994
ENSG00000114268	3	ENSG00000114268	48577282	rs28563843	3	48574829	A	G	0.0318091	0.0835015	0.0470239	0.07577831	0.496075	0.0207695	4.406566e-126	0.168324	0.0950535	0.07658773	0.1254964	0.7941292	20	0.769277143098592	1.18331994420634	0.982179831100363	1.42565143980586	PFKFB4	5210
ENSG00000010256	3	ENSG00000010256	48642422	rs9166	3	48636507	T	G	0.0427435	-0.0369488	0.0407525	0.3645848	0.609618	0.0390755	7.16628e-55	-0.0606098	0.0669621	0.3653933	0.2110116	0.0528408	20	0.911794848836839	0.941190420636497	0.825426120744083	1.07319042326812	UQCRC1	7384
ENSG00000068745	3	ENSG00000068745	48751611	rs72929172	3	48731961	G	A	0.0646123	0.0936568	0.0329724	0.004504845	0.40653	0.0149888	5.38929e-162	0.230381	0.0815505	0.004727908	0.06746168	0.02682117	20	0.346512043414097	1.25907962789468	1.07308965971086	1.47730573585674	IP6K2	51447
ENSG00000177352	3	ENSG00000177352	49201861	rs61583136	3	49189195	C	T	0.323062	-0.0104953	0.0165405	0.5257407	0.129336	0.00915331	2.481407e-45	-0.0811474	0.128016	0.5261575	0.09406832	0.2389365	20	0.943042028118249	0.922057770112137	0.717445164537976	1.18502510498022	CCDC71	64925
ENSG00000145020	3	ENSG00000145020	49457198	rs3448	3	49396751	T	C	0.23161	0.00498171	0.0177796	0.7793298	-0.499935	0.00863175	0	-0.00996472	0.0355643	0.7793324	0.4109108	0.3195443	20	0.981489635977815	0.990084763323457	0.92342033433149	1.06156189345227	AMT	275
ENSG00000023330	3	ENSG00000023330	52240222	rs411457	3	52228150	A	T	0.473161	0.00648261	0.0156541	0.6787893	-0.0965741	0.00921808	1.106507e-25	-0.0671258	0.162221	0.679026	0.679026	0.648644	20	0.967117159110747	0.935077561180169	0.680396909943494	1.28508820755119	ALAS1	211
ENSG00000168237	3	ENSG00000168237	52325188	rs2276834	3	52325759	G	A	0.518887	-0.00920373	0.0156162	0.5556127	-0.385943	0.00764408	0	0.0238474	0.0404652	0.5556396	0.9332921	0.7067088	20	0.950468772204647	1.02413402311371	0.946045709866319	1.10866788608689	GLYCTK	132158
ENSG00000016391	3	ENSG00000016391	53865402	rs2680671	3	53780081	T	C	0.413519	0.00933336	0.0161188	0.5625651	-0.0521338	0.00903375	7.880218e-09	-0.179027	0.310734	0.5645186	0.5645186	0.6567356	20	0.953500883134087	0.83608332484251	0.454723544134869	1.53727541733	CHDH	55349
ENSG00000168291	3	ENSG00000168291	58416470	rs6787467	3	58377888	A	G	0.345924	-0.00302569	0.0165894	0.8552791	0.288415	0.00813326	1.949419e-275	-0.0104907	0.05752	0.855281	0.6252315	0.08713093	20	0.99051392858718	0.989564135471566	0.884060393711448	1.1076586907152	PDHB	5162
ENSG00000144724	3	ENSG00000144724	61915265	rs7638932	3	60929088	A	G	0.218688	0.000807143	0.0195697	0.967101	0.109448	0.0195856	2.294399e-08	0.00737464	0.178808	0.9671019	0.6867599	0.9420761	7	0.998225058152455	1.00740189962634	0.709575028186817	1.43023436149386	PTPRG	5793
ENSG00000172340	3	ENSG00000172340	67557961	rs4577484	3	67458381	C	T	0.33002	0.00506899	0.016607	0.7601894	0.375651	0.00820608	0	0.0134939	0.0442096	0.7601945	0.9873666	0.9177854	20	0.977794110617507	1.01358535356069	0.929454972225959	1.10533086556343	SUCLG2	8801
ENSG00000121578	3	ENSG00000121578	118945264	rs9842789	3	118957370	A	G	0.162028	-0.0295651	0.0194077	0.1276663	0.62646	0.00913398	0	-0.0471939	0.0309876	0.1277602	0.7805707	0.1441897	20	0.812942496957404	0.953902417978331	0.897690795228432	1.0136339014074	B4GALT4	8702
ENSG00000163389	3	ENSG00000163389	119200670	rs6799315	3	119196437	A	G	0.0725646	-0.0620986	0.0317597	0.05055191	1.01357	0.0171485	0	-0.0612671	0.0313516	0.05067815	0.3200742	0.848703	20	0.74624269520202	0.940571979445976	0.884514620359474	1.00018205256956	POGLUT1	56983
ENSG00000114023	3	ENSG00000114023	122117102	rs6438724	3	122083688	A	G	0.408549	0.00256765	0.015769	0.8706531	-0.105949	0.00842293	2.768928e-36	-0.0242349	0.148849	0.8706638	0.09270384	0.1641621	20	0.991459774850644	0.97605640717733	0.729074804321323	1.30670557307045	FAM162A	26355
ENSG00000065485	3	ENSG00000065485	122864991	rs9823527	3	122842611	G	A	0.411531	0.00755793	0.0158854	0.6342323	0.193943	0.0118878	7.79695e-60	0.0389699	0.0819425	0.6343763	0.6184173	0.3439922	20	0.962786797999807	1.03973918702962	0.885469381497185	1.22088645822752	PDIA5	10954
ENSG00000251287	3	ENSG00000251287	129816372	rs34233228	3	129750876	A	G	0.244533	0.0107603	0.0175786	0.5404551	0.643736	0.0217105	3.302175e-193	0.0167154	0.027313	0.5405413	0.8424894	0.7207017	20	0.946361706933452	1.01685588395554	0.963851463258939	1.07277514030937	ALG1L2	644974
ENSG00000184432	3	ENSG00000184432	139091508	rs7375091	3	139090389	T	A	0.366799	0.0273502	0.0158962	0.08533259	0.12603	0.00801832	1.142185e-55	0.217013	0.126883	0.08720432	0.2026855	0.4839058	20	0.773138887236916	1.24236025271607	0.968818801435302	1.59313485167929	COPB2	9276
ENSG00000175040	3	ENSG00000175040	142839986	rs4683757	3	142880882	C	T	0.432406	0.010067	0.0158259	0.5247053	-0.110765	0.00807712	8.440891e-43	-0.0908863	0.143032	0.5251507	0.9108336	0.8427457	20	0.943042028118249	0.913121526914824	0.68988592579037	1.20859245238265	CHST2	9435
ENSG00000152952	3	ENSG00000152952	145834333	rs2864794	3	145866370	G	C	0.133201	-0.00391441	0.0228902	0.8642174	0.121325	0.0112842	5.811599e-27	-0.0322638	0.188692	0.8642344	0.310192	0.4278145	16	0.990978668778314	0.968251123739282	0.668913770690913	1.40154124447765	PLOD2	5352
ENSG00000181788	3	ENSG00000181788	150470089	rs524772	3	150447679	G	A	0.0228628	-0.028592	0.0511346	0.5760582	-0.460799	0.0254703	3.71154e-73	0.0620488	0.111022	0.5762403	0.7792218	0.9986719	19	0.955138123132911	1.06401426735736	0.855940580973752	1.32266933745806	SIAH2	6478
ENSG00000136603	3	ENSG00000136603	170095044	rs74568838	3	170116284	T	C	0.0119284	0.053061	0.0537902	0.3239155	-0.255303	0.0306376	7.881887e-17	-0.207835	0.212163	0.3272818	0.7981799	0.5779429	20	0.902170673450395	0.812341061929773	0.535971398683595	1.23121868539622	SKIL	6498
ENSG00000121864	3	ENSG00000121864	179047051	rs1362650	3	179137273	G	A	0.5	0.0251008	0.0156552	0.1088569	-0.0854897	0.00799881	1.160905e-26	-0.293612	0.185173	0.112828	0.2659652	0.8824343	20	0.800408788336347	0.745565714827677	0.518636990919299	1.07178671182172	ZNF639	51193
ENSG00000114859	3	ENSG00000114859	184071706	rs62287507	3	184079960	T	C	0.2833	-0.00257316	0.0173247	0.8819281	-0.18508	0.0138983	1.848594e-40	0.0139029	0.0936122	0.8819353	0.9621755	0.4911787	20	0.991801243061283	1.01399999475864	0.844021752174237	1.21821029697617	CLCN2	1181
ENSG00000127415	4	ENSG00000127415	989550	rs11724804	4	965779	A	G	0.441352	0.0641409	0.0156427	4.124853e-05	0.288681	0.0118808	2.048068e-130	0.222186	0.0549529	5.272502e-05	0.01556293	0.5670805	20	0.0201396716639024	1.24880363373969	1.12128832678427	1.39082025415708	IDUA	3425
ENSG00000125388	4	ENSG00000125388	3003904	rs2471338	4	2994107	G	T	0.349901	-0.0267397	0.0166703	0.1087069	-0.354541	0.00839409	0	0.0754206	0.0470533	0.1089618	0.5592529	0.7380406	20	0.795163601395349	1.07833760431306	0.983336529482969	1.18251682309315	GRK4	2868
ENSG00000169299	4	ENSG00000169299	37846406	rs11733779	4	37833060	G	T	0.409543	0.015098	0.0159766	0.3446553	0.289658	0.00794249	3.389523e-291	0.0521236	0.0551753	0.3448172	0.271203	0.4923141	20	0.908815578795019	1.05350594780166	0.945520236643028	1.17382446090627	PGM2	55276
ENSG00000163281	4	ENSG00000163281	44716248	rs11724396	4	44725334	C	G	0.244533	0.0524228	0.0184492	0.004490645	0.169072	0.0094606	1.976985e-71	0.310061	0.110491	0.005012675	0.003571536	0.3138538	20	0.346512043414097	1.36350828560084	1.09800911004789	1.69320530029214	GNPDA2	132789
ENSG00000145246	4	ENSG00000145246	47541404	rs13106855	4	47413522	A	G	0.372763	0.0158692	0.0161521	0.3258608	-0.190088	0.00831887	1.454688e-115	-0.0834835	0.0850503	0.3263076	0.7486207	0.7563812	20	0.901945298995772	0.919906264999387	0.778658985704608	1.08677553578782	ATP10D	57205
ENSG00000128039	4	ENSG00000128039	56225769	rs36110240	4	56217015	T	C	0.152087	0.0173354	0.0209405	0.4077607	0.657914	0.0114141	0	0.0263491	0.0318319	0.407809	0.2574712	0.1473743	20	0.917398670540192	1.02669930664633	0.964600335051231	1.09279608140721	SRD5A3	79644
ENSG00000169429	4	ENSG00000169429	74607828	rs1951703	4	74572039	T	C	0.0715706	-0.0544006	0.0322993	0.09213035	-0.481359	0.0168779	6.599784e-179	0.113014	0.0672171	0.09269761	0.7533621	0.3717224	20	0.787975146697397	1.11964760790537	0.981442828569362	1.27731410266209	CXCL8	3576
ENSG00000138750	4	ENSG00000138750	77052740	rs11723400	4	77038473	C	T	0.309145	-0.00322903	0.0165162	0.8449962	0.217087	0.00830262	1.071726e-150	-0.0148744	0.0760831	0.8450005	0.8466837	0.2625596	20	0.989599408491411	0.98523567743325	0.848744333856623	1.14367696061855	NUP54	53371
ENSG00000138678	4	ENSG00000138678	84492047	rs11731267	4	84469852	T	C	0.121272	0.0159692	0.0231016	0.4894025	-0.370803	0.0116773	2.787266e-221	-0.0430665	0.0623163	0.4895054	0.9675849	0.6672131	20	0.936129884701583	0.957847691077606	0.847718676196195	1.08228381073247	GPAT3	84803
ENSG00000197894	4	ENSG00000197894	100001042	rs7683704	4	100004226	T	C	0.0964215	0.0048267	0.0254036	0.8493086	0.296376	0.0138404	9.937204e-102	0.0162857	0.0857173	0.8493145	0.1060826	0.5465606	20	0.990059627540007	1.01641903484596	0.859228652415636	1.20236639163825	ADH5	128
ENSG00000138794	4	ENSG00000138794	110617262	rs11736978	4	110592090	A	G	0.362823	0.021196	0.0161996	0.1907284	0.0944257	0.0082631	3.051092e-30	0.224473	0.17268	0.1936236	0.08371809	0.4995581	20	0.850348894652855	1.25166291599305	0.892275979675157	1.75580211835647	CASP6	839
ENSG00000164105	4	ENSG00000164105	174294901	rs13128793	4	174332612	G	T	0.474155	-0.0149743	0.0157083	0.3404517	-0.114154	0.00793207	5.859795e-47	0.131177	0.137908	0.3415086	0.5804974	0.9955364	20	0.907442022870716	1.14016957346736	0.870121275432085	1.4940292726611	SAP30	8819
ENSG00000151729	4	ENSG00000151729	186066414	rs3108229	4	186170358	G	A	0.481113	-0.0114757	0.0156539	0.4635042	-0.14067	0.0079553	5.710123e-70	0.0815787	0.111376	0.463888	0.1582946	0.8941505	20	0.930805763694025	1.08499860361412	0.872215929634247	1.34969097656614	SLC25A4	291
ENSG00000073578	5	ENSG00000073578	237585	rs35947614	5	224397	G	A	0.143141	-0.0336588	0.0246757	0.172553	0.177101	0.0125346	2.516903e-45	-0.190054	0.139979	0.1745482	0.7244868	0.3264318	20	0.84579188125	0.826914479355814	0.628504029296144	1.08796049714123	SDHA	6389
ENSG00000113569	5	ENSG00000113569	37329761	rs57574793	5	37370489	C	T	0.0487078	-0.0327258	0.0386475	0.3971196	0.102241	0.0184857	3.187698e-08	-0.320085	0.382409	0.4025794	0.4025794	0.7559166	20	0.917368267410393	0.726087317028679	0.343143469789811	1.53639173804717	NUP155	9631
ENSG00000132356	5	ENSG00000132356	40778978	rs3805487	5	40796033	T	C	0.28827	0.0316121	0.017674	0.07367576	0.0918401	0.00902534	2.543005e-24	0.344208	0.195393	0.0781343	0.1630253	0.4400975	20	0.769277143098592	1.41087206637962	0.961979363701749	2.06923356446079	PRKAA1	5562
ENSG00000170571	5	ENSG00000170571	49715554	rs1752748	5	49577846	C	T	0.332008	0.02113	0.0163108	0.1951614	-0.334379	0.00976065	3.326796e-257	-0.0631917	0.0488142	0.1954805	0.4270272	0.09154582	10	0.851920531545303	0.93876349547669	0.853109361175234	1.03301750109221	EMB	133418
ENSG00000068796	5	ENSG00000068796	61717532	rs247264	5	61694379	C	T	0.477137	-0.0344479	0.0156112	0.027341	-0.12697	0.00792747	9.817153e-58	0.271308	0.124114	0.0288181	0.005240952	0.1885142	20	0.660687447324561	1.31167900530905	1.02844151075413	1.67292140095254	KIF2A	3796
ENSG00000038427	5	ENSG00000038427	82822703	rs309560	5	82832139	G	C	0.524851	0.0387435	0.0156525	0.01331513	-0.0563314	0.00795326	1.412695e-12	-0.687779	0.294344	0.01945739	0.1575666	0.03989458	20	0.57595189090566	0.502691307529324	0.282325889147964	0.895059788629956	VCAN	1462
ENSG00000175471	5	ENSG00000175471	94329862	rs1549179	5	94014800	T	A	0.491054	-0.0198275	0.0156459	0.2050606	-0.488092	0.00796568	0	0.0406224	0.0320621	0.2051574	0.7170261	0.4602517	20	0.856816930799894	1.04145877645563	0.978025714840537	1.10900599707985	MCTP1	79772
ENSG00000173221	5	ENSG00000173221	95122866	rs6556887	5	95176274	G	A	0.256461	0.00404108	0.0171683	0.8139136	0.46096	0.0153973	6.361903e-197	0.00876667	0.0372458	0.8139192	0.6597783	0.4851033	20	0.98621188326499	1.008805209791	0.937784502351588	1.08520448861066	GLRX	2745
ENSG00000145730	5	ENSG00000145730	102228247	rs2431321	5	102118794	C	T	0.331014	-0.0114559	0.0161554	0.4782584	1.0317	0.00598452	0	-0.0111039	0.0156592	0.4782621	0.4988339	0.6645914	20	0.934572177310715	0.988957520750776	0.959065475177691	1.01978123826042	PAM	5066
ENSG00000164904	5	ENSG00000164904	125904321	rs900641	5	125931022	G	T	0.0974155	0.0131846	0.0262842	0.615937	0.476745	0.0185201	3.961965e-146	0.0276554	0.0551431	0.616004	0.8929046	0.8691619	20	0.957542297171216	1.02804136032212	0.922724035169528	1.14537933146912	ALDH7A1	501
ENSG00000072682	5	ENSG00000072682	131579269	rs11955347	5	131567924	A	G	0.419483	-0.0179439	0.0157325	0.254052	0.10359	0.00884687	1.143498e-31	-0.173221	0.152592	0.2562958	0.02194339	0.2227586	20	0.88536222581283	0.840951743971231	0.623565591822854	1.13412260869128	P4HA2	8974
ENSG00000113575	5	ENSG00000113575	133545929	rs2239543	5	133541548	A	G	0.209742	-0.0140287	0.0207665	0.4993297	-0.0746998	0.0106845	2.721602e-12	0.187801	0.279294	0.5013208	0.5013208	0.2234947	20	0.938620488489123	1.20659337937437	0.697944815662966	2.08593509182695	PPP2CA	5515
ENSG00000120708	5	ENSG00000120708	135382045	rs10079806	5	135335229	C	A	0.156064	0.0138548	0.021956	0.5280237	-0.608231	0.0102377	0	-0.0227789	0.0361002	0.528047	0.5437087	0.786948	18	0.943042028118249	0.977478580397041	0.910705876227255	1.04914704085712	TGFBI	7045
ENSG00000146021	5	ENSG00000146021	137012484	rs17797119	5	137070445	G	A	0.37674	0.0159727	0.0159629	0.3170135	0.224314	0.00804462	4.206176e-171	0.0712069	0.071209	0.3173249	0.5640742	0.6247653	20	0.900976400647366	1.0738033728043	0.933921641390737	1.23463643237652	KLHL3	26249
ENSG00000113552	5	ENSG00000113552	141381960	rs12189346	5	141395140	G	A	0.163022	-0.00494636	0.0220848	0.8227797	0.218347	0.0108136	1.151082e-90	-0.0226536	0.101151	0.8227904	0.9163114	0.5767564	20	0.987455469048894	0.977601066136736	0.801789190825638	1.19196399184124	GNPDA1	10007
ENSG00000135074	5	ENSG00000135074	156912662	rs11466784	5	156921651	A	G	0.0805169	-0.00107283	0.0313029	0.9726598	0.63609	0.0152407	0	-0.0016866	0.0492115	0.9726598	0.03141399	0.03259804	20	0.998225058152455	0.998314821510494	0.90652094835767	1.09940369789922	ADAM19	8728
ENSG00000113643	5	ENSG00000113643	167929877	rs150172338	5	167931505	T	C	0.17992	-0.00785008	0.019887	0.693039	0.196534	0.0106922	1.865007e-75	-0.0399426	0.101212	0.6931062	0.6537233	0.1435351	20	0.969753457111501	0.960844590048946	0.787951987932639	1.17167332574235	RARS1	5917
ENSG00000160883	5	ENSG00000160883	176317101	rs7726380	5	176434982	C	A	0.280318	0.0222489	0.0178094	0.2115632	0.0879188	0.008856	3.157595e-23	0.253062	0.204164	0.2151593	0.3672829	0.8960808	20	0.866866142133676	1.28796312807316	0.863208135731324	1.92172542242154	HK3	3101
ENSG00000027847	5	ENSG00000027847	177032224	rs1872624	5	177029836	C	G	0.408549	-0.00752988	0.0157954	0.6335662	-0.330607	0.00782016	0	0.0227759	0.0477801	0.6335877	0.6973487	0.6699202	20	0.962333136427117	1.02303725120842	0.93158010586829	1.12347312997263	B4GALT7	11285
ENSG00000183718	5	ENSG00000183718	180684768	rs943957	5	180686958	T	C	0.225646	0.00172286	0.01862	0.926279	0.108101	0.00991645	1.137505e-27	0.0159375	0.172252	0.9262817	0.7219433	0.8995465	15	0.995676524913495	1.01606517934784	0.724932726113828	1.42411621312439	TRIM52	84851
ENSG00000111845	6	ENSG00000111845	10702471	rs62397700	6	10690540	C	T	0.0308151	0.0223165	0.0481132	0.6427672	-0.326036	0.0293885	1.341499e-28	-0.0684479	0.147699	0.6430574	0.7971526	0.4807739	6	0.962987372480398	0.933842112010165	0.699116460827809	1.24737599388093	PAK1IP1	55003
ENSG00000137198	6	ENSG00000137198	16267295	rs3818407	6	16246785	A	G	0.122266	0.0148382	0.0244605	0.5441039	-0.108098	0.0122569	1.150701e-18	-0.137266	0.226815	0.5450535	0.7648324	0.2446471	20	0.947774788727876	0.871738312897786	0.558878378089903	1.3597371377492	GMPR	2766
ENSG00000124789	6	ENSG00000124789	17660962	rs17330192	6	17589375	C	T	0.209742	-0.0117182	0.0175349	0.5039557	0.0856563	0.00990384	5.204408e-18	-0.136805	0.205322	0.5052241	0.5411514	0.4393206	20	0.939453601767497	0.872140276905617	0.583193572172803	1.30424733552384	NUP153	9972
ENSG00000197409	6	ENSG00000197409	26198294	rs75921373	6	26191843	T	C	0.161034	0.0100303	0.0233562	0.6675964	-0.177807	0.0164426	2.961401e-27	-0.0564111	0.13146	0.6678425	0.2217715	0.01854082	20	0.965809879477509	0.945150504640259	0.730465921356533	1.22293107769188	H3C4	8351
ENSG00000026950	6	ENSG00000026950	26408954	rs4320356	6	26423560	T	C	0.450298	-0.0138273	0.0174314	0.4276375	0.351049	0.00777621	0	-0.0393886	0.0496629	0.4277088	2.596768e-07	0.4030283	20	0.918623900477294	0.961377045428355	0.872207535468533	1.05966273609419	BTN3A1	11119
ENSG00000187626	6	ENSG00000187626	28219706	rs13200462	6	28218199	C	A	0.114314	0.0883965	0.0285129	0.001933715	0.289458	0.011552	1.464574e-138	0.305387	0.0992556	0.002092584	0.0008913805	0.00249357	20	0.236016903453237	1.35715011848568	1.11722286810154	1.64860252747556	ZKSCAN4	387032
ENSG00000158691	6	ENSG00000158691	28357121	rs56001748	6	28406515	A	G	0.0477137	-0.0317265	0.0372816	0.3947715	-0.274351	0.0170263	2.054129e-58	0.115642	0.13608	0.3954297	0.1303638	0.7098438	20	0.91681518195201	1.12259391156627	0.859783384456727	1.46573789755421	ZSCAN12	9753
ENSG00000204625	6	ENSG00000204625	29944536	rs1632958	6	29688643	A	G	0.176938	0.106366	0.0278436	0.0001333847	-0.301093	0.0197804	2.534587e-52	-0.353266	0.0953428	0.0002112052	0.0001187662	0.001471692	20	0.0525029307492064	0.702390332697375	0.582667903922637	0.846712468878728	HCG9	10255
ENSG00000137331	6	ENSG00000137331	30711653	rs3094222	6	31081434	G	A	0.0864811	0.382742	0.0444665	7.472094e-18	0.562567	0.0186339	3.156711e-200	0.680349	0.0821918	1.257063e-16	1.073973e-20	1.065826e-40	20	3.9373727286e-13	1.97456673578312	1.68077176523658	2.31971637952428	IER3	8870
ENSG00000204472	6	ENSG00000204472	31583879	rs142831262	6	31576714	A	G	0.157058	0.146446	0.0238647	8.435339e-10	-0.317785	0.0170794	2.851375e-77	-0.460833	0.0790757	5.618219e-09	3.355561e-07	0.0198232	20	5.17570163288235e-06	0.630758005189805	0.540197010338153	0.736501042206754	AIF1	199
ENSG00000204410	6	ENSG00000204410	31720173	rs2299851	6	31718602	A	G	0.100398	0.0980949	0.0274891	0.0003590285	-0.279638	0.030369	3.322604e-20	-0.350792	0.105426	0.0008766988	6.359202e-06	4.267853e-05	20	0.12831756922243	0.704130197706055	0.572680700096007	0.865751779723763	MSH5	4439
ENSG00000223501	6	ENSG00000223501	33228936	rs1800837	6	33272626	T	C	0.197813	0.0557836	0.0196128	0.004451686	-0.150755	0.015491	2.206487e-22	-0.370028	0.13554	0.006332725	0.02429591	0.01865637	20	0.372845136184211	0.690714990346862	0.529571865408046	0.900892266099257	VPS52	6293
ENSG00000124713	6	ENSG00000124713	42930057	rs2395943	6	42940673	A	G	0.411531	-0.0137655	0.0158162	0.3841136	0.434291	0.0113865	0	-0.0316965	0.0364279	0.3842374	0.9636022	0.6531634	20	0.91681518195201	0.968800568437032	0.902041109514175	1.04050085024331	GNMT	27232
ENSG00000112640	6	ENSG00000112640	42966158	rs10080728	6	42989242	C	T	0.122266	0.0138728	0.0229255	0.5450957	-0.170881	0.0117506	6.526323e-48	-0.0811838	0.134276	0.5454434	0.429186	0.8957926	20	0.947774788727876	0.922024207820143	0.708670386289428	1.1996107869804	PPP2R5D	5528
ENSG00000137207	6	ENSG00000137207	43482146	rs112915055	6	43537579	C	G	0.026839	-0.00850159	0.0463695	0.8545278	0.450416	0.0263063	1.017194e-65	-0.018875	0.102954	0.854536	0.8238294	0.7472903	20	0.99051392858718	0.98130201732887	0.801985428687102	1.20071215108	YIPF3	25844
ENSG00000112715	6	ENSG00000112715	43746072	rs11965885	6	43693094	G	T	0.414513	-0.00344497	0.0159946	0.8294685	0.236327	0.0080003	8.879896e-192	-0.0145771	0.0676817	0.8294729	0.9545409	0.7508331	20	0.988588342445879	0.985528631545622	0.863092653113926	1.12533304517421	VEGFA	7422
ENSG00000137225	6	ENSG00000137225	44139343	rs914503	6	44134581	C	T	0.286282	-0.00456647	0.018163	0.8014924	-0.258367	0.00916091	5.342629e-175	0.0176744	0.0703021	0.8015002	0.6200756	0.21051	13	0.984848194637839	1.01783151648928	0.886816038135841	1.16820281930916	CAPN11	11131
ENSG00000112782	6	ENSG00000112782	45958088	rs3798269	6	45981962	C	T	0.45328	0.000940256	0.0159187	0.9528994	0.136368	0.00795745	7.833433e-66	0.00689497	0.116734	0.9528997	0.7280577	0.7279484	20	0.997070622808658	1.0069187950318	0.800992520227859	1.26578642644487	CLIC5	53405
ENSG00000001084	6	ENSG00000001084	53421953	rs661603	6	53370107	C	T	0.411531	-0.000126946	0.0159173	0.9936367	-0.142703	0.00798096	1.676318e-71	0.000889583	0.111542	0.9936367	0.370555	0.5190425	20	0.999394368465527	1.00088997879631	0.804340383366178	1.2454686726811	GCLC	2729
ENSG00000146242	6	ENSG00000146242	83076734	rs142472800	6	83105518	A	G	0.0159046	0.015672	0.0498072	0.7530249	1.04152	0.0348584	3.721963e-196	0.0150472	0.0478241	0.7530382	0.8143963	0.6356144	19	0.976188332936015	1.01516097908314	0.924328236605246	1.11491975755054	TPBG	7162
ENSG00000065833	6	ENSG00000065833	84030452	rs2022265	6	84293271	G	A	0.459245	0.013909	0.015663	0.374532	-0.0842753	0.007952	3.044201e-26	-0.165042	0.186507	0.3762023	0.5066332	0.1337411	20	0.913585855636533	0.847858093300176	0.58825443034783	1.22202793432351	ME1	4199
ENSG00000135318	6	ENSG00000135318	86182654	rs7772233	6	86146024	G	T	0.143141	0.01822	0.0222837	0.4135639	-0.768384	0.010278	0	-0.0237121	0.0290025	0.4135918	0.2343798	0.7310999	20	0.917951880333427	0.976566822878041	0.922602313753077	1.03368780386709	NT5E	4907
ENSG00000188994	6	ENSG00000188994	87918232	rs3857486	6	87963573	G	A	0.370775	-0.0279408	0.0159597	0.07999594	-0.100901	0.00892689	1.268099e-29	0.276914	0.160059	0.08361602	0.217035	0.7964569	20	0.770945460902818	1.31905292760519	0.963867309107248	1.80512463633126	ZNF292	23036
ENSG00000025039	6	ENSG00000025039	90098172	rs9451216	6	90101134	C	T	0.23161	-0.0327566	0.0183937	0.07493537	0.537486	0.00906537	0	-0.0609441	0.0342372	0.07506664	0.548352	0.1637526	20	0.769277143098592	0.940875833265088	0.879810256827589	1.00617982883524	RRAGD	58528
ENSG00000112394	6	ENSG00000112394	111476502	rs142427598	6	111479571	T	A	0.0149105	0.0637177	0.0676095	0.3459689	-0.273456	0.0364142	5.93081e-14	-0.233009	0.24918	0.3497357	0.3497357	0.81455	9	0.909746974835526	0.792146444174234	0.486070404668793	1.29095699509921	SLC16A10	117247
ENSG00000112282	6	ENSG00000112282	131922237	rs2245133	6	131931092	C	T	0.166998	0.0746219	0.0206544	0.0003028131	-0.300435	0.0104679	3.750099e-181	-0.248379	0.0692908	0.0003376055	0.0005779445	0.1202053	20	0.0673475855875	0.780064242898293	0.681002727296479	0.893535662425583	MED23	9439
ENSG00000164442	6	ENSG00000164442	139694575	rs1936211	6	139960652	C	T	0.432406	0.0102981	0.0157862	0.5141765	-0.129313	0.00807801	1.123568e-57	-0.0796371	0.122179	0.5145255	0.03780974	0.6166306	20	0.941699550829052	0.923451406101648	0.726797094593823	1.17331577929282	CITED2	10370
ENSG00000120253	6	ENSG00000120253	150058126	rs9800806	6	150061486	T	G	0.359841	-0.00132685	0.0163728	0.9354102	-0.6216	0.00749942	0	0.00213457	0.0263398	0.9354103	0.2193619	0.6846873	20	0.995676524913495	1.0021368498164	0.95171330667091	1.05523192616996	NUP43	348995
ENSG00000120279	6	ENSG00000120279	153032366	rs7751717	6	153005229	A	G	0.201789	0.0053228	0.0194938	0.7848141	0.079643	0.0110171	4.865612e-13	0.0668333	0.244939	0.7849636	0.3833015	0.3750654	18	0.983060852834089	1.06911724147483	0.66149877981617	1.72791199454123	MYCT1	80177
ENSG00000074706	6	ENSG00000074706	154576778	rs7759388	6	154567676	A	G	0.166004	-0.0361358	0.0208854	0.08359557	-0.167356	0.0105869	2.748988e-56	0.215922	0.125542	0.08544646	0.01854541	0.2354269	20	0.770945460902818	1.24100557679044	0.970309370184686	1.58722041541436	IPCEF1	26034
ENSG00000060762	6	ENSG00000060762	166787446	rs4367351	6	166672966	T	G	0.333002	0.00953688	0.0165045	0.5633754	0.458913	0.00915068	0	0.0207814	0.0359667	0.5634013	0.595966	0.01510348	20	0.953048894880657	1.0209988368953	0.951502150626436	1.09557148583979	MPC1	51660
ENSG00000136213	7	ENSG00000136213	2458732	rs7808353	7	2446680	T	A	0.152087	0.00364534	0.0210174	0.8623025	-0.116434	0.0108355	6.21562e-27	-0.0313082	0.180533	0.8623203	0.9446559	0.8621312	12	0.990978668778314	0.969176826743579	0.680346616862766	1.38062525515023	CHST12	55501
ENSG00000075624	7	ENSG00000075624	5585098	rs4296949	7	5508644	C	T	0.310139	-0.0139855	0.0164535	0.3953242	-0.104922	0.0186315	1.787499e-08	0.133295	0.158593	0.4006386	0.4006386	0.3152675	20	0.917368267410393	1.14258701178744	0.837321409843608	1.5591445102893	ACTB	60
ENSG00000105889	7	ENSG00000105889	22565803	rs10499563	7	22760488	C	T	0.228628	-0.0334838	0.0187999	0.07490221	-0.186673	0.0193846	5.972924e-22	0.179371	0.102418	0.07988379	0.05349657	0.1400067	20	0.769277143098592	1.1964645501849	0.978858404206848	1.46244585907099	STEAP1B	256227
ENSG00000136243	7	ENSG00000136243	23231038	rs1637221	7	23232659	C	T	0.370775	0.0159371	0.0160003	0.3192258	-0.422871	0.00781012	0	-0.0376878	0.0378437	0.3193077	0.7342314	0.3296299	20	0.900976400647366	0.963013546793485	0.894168134125377	1.0371596301795	NUP42	11097
ENSG00000146592	7	ENSG00000146592	28602225	rs56388170	7	28724374	T	G	0.301193	-0.00552168	0.017292	0.7494839	-0.527993	0.00828896	0	0.0104579	0.0327509	0.749487	0.3680016	0.8877312	20	0.975041826072525	1.01051277496167	0.947684285848407	1.07750659540225	CREB5	9586
ENSG00000106341	7	ENSG00000106341	31737199	rs12666349	7	31728180	C	T	0.168986	0.0355869	0.0199319	0.07419251	-0.483134	0.0109778	0	-0.0736584	0.0412893	0.07443066	0.4649873	0.8221437	20	0.769277143098592	0.928988982281684	0.856770296842759	1.00729510859682	PPP1R17	10842
ENSG00000106633	7	ENSG00000106633	44210820	rs2537184	7	44172278	A	G	0.531809	0.00991963	0.015751	0.52884	-0.102395	0.00933184	5.176196e-28	-0.0968765	0.15408	0.5295173	0.2623095	0.1059081	16	0.943042028118249	0.907668096221451	0.671075721261205	1.22767274511128	GCK	2645
ENSG00000105953	7	ENSG00000105953	44697418	rs217384	7	44604017	T	G	0.429423	-0.0193806	0.0157116	0.2173812	-0.116705	0.00807503	2.413962e-47	0.166065	0.135116	0.2190518	0.1429499	0.9626184	20	0.866920790911324	1.1806498414689	0.905957974297609	1.53862992291807	OGDH	4967
ENSG00000196262	7	ENSG00000196262	44850221	rs6463247	7	44839616	C	T	0.181909	0.0187808	0.0206407	0.3628797	-0.284267	0.010209	1.241749e-170	-0.0660674	0.0726489	0.3631357	0.5827149	0.06910581	20	0.911086491742533	0.936067771197627	0.811834121139745	1.07931269388475	PPIA	5478
ENSG00000146674	7	ENSG00000146674	45956711	rs1525828	7	46002078	A	T	0.331014	-0.0114927	0.016747	0.4925528	0.278741	0.00838064	1.458614e-242	-0.0412308	0.0600937	0.4926449	0.6615593	0.7090288	20	0.936497399457439	0.959607626947036	0.85298403155483	1.07955924569466	IGFBP3	3486
ENSG00000106078	7	ENSG00000106078	51234212	rs12719037	7	51208953	T	C	0.539761	0.0158785	0.0156511	0.3103302	-0.161	0.00802935	1.962435e-89	-0.0986244	0.0973364	0.3109488	0.04050419	0.2454417	20	0.899806906453382	0.906082968881671	0.748709857258543	1.09653471039306	COBL	23242
ENSG00000146733	7	ENSG00000146733	56099020	rs10249231	7	55821556	C	T	0.234592	-0.00972913	0.0205624	0.6361051	0.198929	0.0110918	6.309009e-72	-0.0489076	0.103402	0.6362225	0.9611552	0.6735271	20	0.962786797999807	0.952269115299761	0.77757473294852	1.16621133574543	PSPH	5723
ENSG00000152926	7	ENSG00000152926	64452711	rs6460219	7	64453136	G	A	0.0347913	0.0468123	0.0350554	0.1817518	-0.462735	0.0210267	2.467918e-107	-0.101164	0.0758964	0.1825551	0.7766933	0.5793706	20	0.845871561323229	0.903784800023898	0.77886235437987	1.04874367102335	ZNF117	51351
ENSG00000169919	7	ENSG00000169919	65436486	rs3813708	7	65305632	A	C	0.106362	0.0122197	0.0262442	0.6414909	0.434706	0.0131545	1.758114e-239	0.0281102	0.0603782	0.641524	0.297914	0.8272771	20	0.962987372480398	1.02850901987052	0.91372002576185	1.15771874767985	GUSB	2990
ENSG00000169902	7	ENSG00000169902	65777858	rs12537823	7	65720884	A	G	0.372763	0.0272188	0.0161496	0.09190827	-0.420236	0.00779723	0	-0.0647703	0.0384487	0.09206715	0.1466246	0.1299768	15	0.7872266367012	0.937282732496453	0.869245441746806	1.01064541548888	TPST1	8460
ENSG00000196313	7	ENSG00000196313	72385957	rs10231271	7	72364533	G	A	0.473161	-0.00797507	0.015808	0.613913	0.311533	0.0210055	9.234717e-50	-0.0255994	0.050772	0.6141179	0.06284581	0.03929007	20	0.957207442170589	0.97472548643691	0.882397609619444	1.07671390261293	POM121	9883
ENSG00000127948	7	ENSG00000127948	75572345	rs28446604	7	75662518	T	C	0.176938	0.0354522	0.020882	0.08955691	0.403317	0.0100179	0	0.0879017	0.0518217	0.08984192	0.5848185	0.2937732	20	0.780170805407202	1.09188078487151	0.986424162294135	1.2086115627976	POR	5447
ENSG00000146701	7	ENSG00000146701	75687097	rs71562406	7	75814216	A	G	0.054672	0.0679185	0.0395382	0.08583412	-0.203246	0.0321246	2.503e-10	-0.334169	0.201577	0.09736253	0.09736253	0.1797594	20	0.788657497008634	0.715932779363042	0.482265773303364	1.06281592627987	MDH2	4191
ENSG00000004864	7	ENSG00000004864	95850495	rs17167473	7	95967207	A	G	0.301193	-0.0295491	0.0167206	0.07719018	0.324993	0.00828673	0	-0.0909222	0.0515013	0.07749055	0.3664804	0.3347444	20	0.769277143098592	0.91308874644042	0.825418500445312	1.01007071979407	SLC25A13	10165
ENSG00000066923	7	ENSG00000066923	99797148	rs7786505	7	99817585	T	G	0.227634	0.0141482	0.0189779	0.4559639	-0.488035	0.00932571	0	-0.0289902	0.0388903	0.4560096	0.06650348	0.2434629	20	0.927005026141671	0.971425984394604	0.900130804396562	1.04836812444126	STAG3	10734
ENSG00000091140	7	ENSG00000091140	107551795	rs17154615	7	107559732	T	G	0.126243	-0.0562297	0.0243771	0.02107374	0.132236	0.0119575	1.987394e-28	-0.425224	0.188313	0.02394168	0.05890297	0.3666517	20	0.624368673593496	0.65362335709853	0.45188955335183	0.945415732175881	DLD	1738
ENSG00000002745	7	ENSG00000002745	120973289	rs6951173	7	120807362	A	C	0.0586481	-0.033615	0.0313914	0.2842438	-0.129318	0.0174467	1.242205e-13	0.25994	0.245266	0.2892212	0.5601119	0.3410605	20	0.898282806222751	1.296852273195	0.801891986788982	2.0973221408853	WNT16	51384
ENSG00000106299	7	ENSG00000106299	123355555	rs17146312	7	123395200	G	A	0.267396	-0.0167545	0.0184872	0.3647899	-0.195434	0.00926704	9.993843e-99	0.0857295	0.0946827	0.3652323	0.487375	0.4591028	20	0.911794848836839	1.08951157556043	0.904974428031693	1.31167847014413	WASL	8976
ENSG00000128595	7	ENSG00000128595	128395603	rs339060	7	128375603	A	G	0.43837	0.0100278	0.0157018	0.5230571	0.191266	0.00791159	4.037656e-129	0.0524286	0.0821227	0.523202	0.2163726	0.0277161	20	0.943042028118249	1.05382731612192	0.897150282443913	1.2378662013899	CALU	813
ENSG00000172331	7	ENSG00000172331	134348062	rs17167980	7	134340413	A	C	0.0168986	0.0483395	0.0567121	0.3940107	-0.212241	0.029665	8.391693e-13	-0.227757	0.269095	0.3973401	0.3973401	0.543515	4	0.91681518195201	0.796317741537669	0.469924516672742	1.34941234813092	BPGM	669
ENSG00000105875	7	ENSG00000105875	134882453	rs6951100	7	134941877	C	T	0.331014	-0.0100096	0.0168789	0.5531648	-0.140609	0.00843919	2.50104e-62	0.0711876	0.120118	0.553416	0.7420494	0.6453042	20	0.950258682009192	1.07378264859919	0.848535225621394	1.35882299475349	WDR91	29062
ENSG00000155561	7	ENSG00000155561	135288086	rs12707239	7	135247183	T	C	0.202783	-0.0475409	0.0192536	0.01354173	-0.143653	0.010743	8.837688e-41	0.330942	0.136294	0.01517629	0.2921977	0.05463612	20	0.529344939175947	1.39227903778214	1.06588534108406	1.81862048789983	NUP205	23165
ENSG00000106123	7	ENSG00000106123	142560819	rs73452883	7	142524675	T	A	0.110338	-0.0239839	0.0269627	0.3737229	0.362208	0.019296	1.299213e-78	-0.0662158	0.0745233	0.3742587	0.8640629	0.8800669	20	0.913230690546644	0.935928869047176	0.808737031932804	1.08312444382874	EPHB6	2051
ENSG00000106144	7	ENSG00000106144	142995048	rs73170672	7	142797606	A	G	0.0258449	-0.0139704	0.0532206	0.7929361	0.317954	0.030549	2.279609e-25	-0.0439384	0.167438	0.7930004	0.3655963	0.8160196	6	0.983152253356555	0.957012907652474	0.689273675508784	1.32875189921825	CASP2	835
ENSG00000002726	7	ENSG00000002726	150540153	rs7806458	7	150476888	G	A	0.373757	0.00261562	0.0162058	0.8717782	0.66937	0.00800538	0	0.00390759	0.0242106	0.8717784	0.6754363	0.5812742	20	0.991459774850644	1.00391523458386	0.957389292520994	1.05270218301242	AOC1	26
ENSG00000033100	7	ENSG00000033100	150932741	rs921987	7	150933283	A	G	0.449304	0.0259719	0.015896	0.1022874	-0.184385	0.00800427	2.041565e-117	-0.140857	0.0864276	0.1031502	0.3646865	0.2059924	20	0.79343579675835	0.868613514549533	0.733259880701667	1.02895229578919	CHPF2	54480
ENSG00000157212	7	ENSG00000157212	154765095	rs1357994	7	154715109	C	T	0.184891	-0.0309619	0.0196468	0.1150429	0.066404	0.0101787	6.854783e-11	-0.466265	0.304378	0.1255559	0.02144948	0.4100865	16	0.811344937685338	0.627341016648472	0.345471240317115	1.13918817325658	PAXIP1	22976
ENSG00000104695	8	ENSG00000104695	30651901	rs10955044	8	30663061	C	G	0.0337972	0.0239072	0.0344164	0.4872774	0.870056	0.0185766	0	0.0274778	0.0395609	0.4873253	0.1702219	0.3685745	20	0.936129884701583	1.02785879638869	0.951170864815027	1.11072967475623	PPP2CB	5516
ENSG00000156675	8	ENSG00000156675	37736560	rs62490688	8	37678809	T	G	0.261431	0.00798831	0.0178691	0.6548418	-0.0584033	0.0105884	3.472005e-08	-0.136779	0.306964	0.6558971	0.6558971	0.8053474	16	0.964406819224995	0.872162952847602	0.477864318163053	1.59180794088982	RAB11FIP1	80223
ENSG00000169439	8	ENSG00000169439	97564789	rs13271894	8	97873601	T	C	0.440358	-0.0184912	0.015709	0.2391521	0.093045	0.00798258	2.138493e-31	-0.198734	0.169691	0.2415377	0.3002198	0.9454739	20	0.877577733526548	0.819767922601159	0.587823609459558	1.14323316741849	SDC2	6383
ENSG00000186106	8	ENSG00000186106	101546996	rs2507768	8	101556737	T	C	0.424453	-0.023287	0.0157138	0.1383547	0.0776763	0.00804102	4.458561e-22	-0.299796	0.204665	0.142973	0.326019	0.1686591	20	0.822896050349136	0.740969363014731	0.496119030599835	1.10666102903298	ANKRD46	157567
ENSG00000164934	8	ENSG00000164934	104441311	rs750606	8	104428530	C	T	0.167992	0.0182176	0.0225127	0.4183919	-0.288029	0.0199615	3.389924e-47	-0.0632492	0.078284	0.4191224	0.2052179	0.3830992	20	0.918623900477294	0.938709518127564	0.805182885830206	1.09437939495537	DCAF13	25879
ENSG00000182197	8	ENSG00000182197	118965410	rs12541615	8	118870151	C	T	0.209742	0.00872646	0.0202365	0.6663057	0.320572	0.00993722	2.57227e-228	0.0272215	0.0631319	0.6663337	0.6173126	0.9805106	20	0.965801477445627	1.02759538993615	0.90799443977083	1.16295016705669	EXT1	2131
ENSG00000042832	8	ENSG00000042832	134013175	rs988068	8	133791111	T	C	0.360835	-0.00581634	0.0162913	0.7210759	0.257952	0.00820079	3.643195e-217	-0.0225482	0.0631604	0.7210931	0.4419641	0.3297951	20	0.971215808334047	0.977704110719461	0.863861707286679	1.10654902289876	TG	7038
ENSG00000104518	8	ENSG00000104518	144640304	rs3889129	8	144613680	T	C	0.351889	-0.00947275	0.0164054	0.5636581	-0.289122	0.00919998	8.821249e-217	0.0327638	0.0567516	0.5637239	0.3034482	0.6249645	20	0.953193694439646	1.03330644343279	0.924530409297369	1.15488056996543	GSDMD	79792
ENSG00000104522	8	ENSG00000104522	144697503	rs77951814	8	144657152	G	C	0.0685885	0.00664357	0.0304314	0.8271853	-0.167483	0.0176016	1.813596e-21	-0.0396671	0.181746	0.82723	0.3194669	0.9661328	20	0.988588342445879	0.961109339201026	0.673081228825704	1.37239180404871	GFUS	7264
ENSG00000160959	8	ENSG00000160959	145746966	rs2306386	8	145742879	C	T	0.489066	0.0324641	0.0155805	0.03719324	-0.518822	0.00792932	0	-0.0625727	0.0300458	0.03728944	0.3261827	0.01551706	20	0.69855253569378	0.939344769966284	0.885624291976034	0.996323841675844	LRRC14	9684
ENSG00000147852	9	ENSG00000147852	2638157	rs10967213	9	2625172	G	T	0.377734	-0.010183	0.016374	0.5340072	0.257682	0.00840771	2.784169e-206	-0.0395177	0.0635565	0.5340914	0.952001	0.3719036	20	0.94502377306519	0.96125293966299	0.848666962454968	1.08877481378306	VLDLR	7436
ENSG00000147853	9	ENSG00000147853	4726599	rs10123267	9	4757261	T	G	0.0497018	0.0231341	0.0367669	0.5292116	-0.673553	0.0203005	2.148472e-241	-0.0343464	0.0545963	0.5292856	0.1476678	0.8691733	19	0.943042028118249	0.966236742252493	0.868180924220436	1.07536737566197	AK3	50808
ENSG00000178445	9	ENSG00000178445	6589057	rs1755604	9	6640977	A	G	0.250497	-0.0232646	0.0181511	0.1999414	0.277654	0.00915773	6.421113e-202	-0.0837898	0.0654314	0.2003431	0.2617304	0.1735411	20	0.854970522432945	0.919624540858673	0.808936106023502	1.04545870786605	GLDC	2731
ENSG00000044459	9	ENSG00000044459	17319450	rs7848128	9	17325851	T	G	0.340954	0.022318	0.0173243	0.1976595	0.143999	0.00850625	2.768917e-64	0.154987	0.120656	0.1989551	0.3311631	0.9102974	20	0.853059978813559	1.1676427816503	0.921733852803156	1.47915763470522	CNTLN	54875
ENSG00000137055	9	ENSG00000137055	26925771	rs2224530	9	27176886	C	T	0.213718	-0.01545	0.0188396	0.4121699	0.0895473	0.00980502	6.675024e-20	-0.172535	0.211234	0.4140457	0.4591427	0.3083913	20	0.917951880333427	0.841528834787113	0.556240991883255	1.27313662623194	PLAA	9373
ENSG00000122729	9	ENSG00000122729	32417726	rs7028085	9	32402761	G	C	0.131213	0.00870491	0.0224452	0.6981422	-0.241751	0.0106979	4.534456e-113	-0.0360078	0.092858	0.6981845	0.4327333	0.2226502	20	0.969753457111501	0.964632769318178	0.804117818593506	1.1571891060318	ACO1	48
ENSG00000086062	9	ENSG00000086062	33135717	rs1411609	9	33137303	T	C	0.442346	-0.0021958	0.0158453	0.8897841	0.252668	0.00794575	6.661172e-222	-0.00869046	0.0627126	0.8897852	0.7631584	0.5641151	20	0.991801243061283	0.991347192894901	0.876685328011379	1.12100570804562	B4GALT1	2683
ENSG00000159921	9	ENSG00000159921	36245745	rs10114702	9	36262120	C	T	0.515905	-0.0069066	0.0156347	0.6586715	0.160961	0.00792327	9.474763e-92	-0.0429085	0.0971563	0.658747	0.9491239	0.2737514	20	0.96498596546628	0.957999042969281	0.79188836688896	1.15895396965561	GNE	10020
ENSG00000137124	9	ENSG00000137124	38395659	rs77054814	9	38393451	G	A	0.0646123	-0.0332531	0.0296097	0.2614173	0.197934	0.0180078	4.194192e-28	-0.168001	0.150372	0.2638955	0.7198431	NA	NA	0.885655144242683	0.845352989331247	0.62956251591486	1.13510836256318	ALDH1B1	219
ENSG00000135046	9	ENSG00000135046	75775991	rs7867580	9	75852207	A	G	0.260437	-0.0113984	0.0180268	0.5271889	-0.410361	0.00880091	0	0.0277765	0.0439332	0.5272269	0.9439124	0.2358993	20	0.943042028118249	1.02816586366938	0.943336168066488	1.12062388679716	ANXA1	301
ENSG00000119121	9	ENSG00000119121	77420210	rs11144126	9	77483813	G	A	0.390656	0.0055862	0.016249	0.7310062	-0.397838	0.0078685	0	-0.0140414	0.0408442	0.7310122	0.02751675	0.4021667	20	0.972158296280013	0.986056720669584	0.910195350163789	1.06824085203543	TRPM6	140803
ENSG00000135069	9	ENSG00000135069	80928534	rs1161855	9	80966916	C	T	0.173956	-0.0281406	0.0196358	0.1518215	0.517246	0.00987022	0	-0.0544047	0.0379764	0.1519746	0.0373029	0.9726581	20	0.829908039407666	0.947048758304037	0.879115980534939	1.02023097118478	PSAT1	29968
ENSG00000198000	9	ENSG00000198000	95073779	rs58391046	9	95036323	C	T	0.2167	0.00302662	0.0190401	0.8737002	-0.24418	0.00987775	6.486934e-135	-0.012395	0.0779773	0.8737027	0.233561	0.2341585	20	0.991459774850644	0.987681501607146	0.847698280330209	1.15078061528796	NOL8	55035
ENSG00000165140	9	ENSG00000165140	97383973	rs56144694	9	97353582	G	C	0.112326	0.0285812	0.0276184	0.3007339	0.327008	0.0142322	7.990408e-117	0.0874021	0.0845435	0.3012237	0.288446	0.4226814	20	0.899806906453382	1.09133541747551	0.924684056828577	1.28802155140568	FBP1	2203
ENSG00000196116	9	ENSG00000196116	100216319	rs6478231	9	100252293	C	G	0.516899	0.00268312	0.0156686	0.8640336	-0.148387	0.00803915	4.496765e-76	-0.0180819	0.105598	0.8640394	0.3430795	0.5818931	20	0.990978668778314	0.982080596663637	0.798473116017242	1.20790829270998	TDRD7	23424
ENSG00000136872	9	ENSG00000136872	104190482	rs4577	9	104184022	A	G	0.371769	-0.00472779	0.015915	0.7664169	-0.133101	0.0083216	1.393519e-57	0.0355204	0.119592	0.766456	0.08565032	0.8073098	20	0.978541387826724	1.03615878555169	0.819648310792983	1.30986060086826	ALDOB	229
ENSG00000136810	9	ENSG00000136810	113012505	rs7035393	9	113023333	C	T	0.357853	-0.0183856	0.0167226	0.2715735	-0.278456	0.00943568	2.08012e-191	0.0660268	0.0600963	0.2719059	0.02101773	0.1126947	20	0.890703642265251	1.06825534602564	0.949554883379076	1.20179412932026	TXN	7295
ENSG00000119396	9	ENSG00000119396	123962853	rs145195614	9	123865454	A	G	0.145129	-0.0475002	0.0219049	0.03012266	-0.392189	0.0123566	4.461086e-221	0.121116	0.0559831	0.0305081	0.06716098	0.8261729	20	0.664022919777778	1.12875584045086	1.01145422699335	1.25966130087695	RAB14	51552
ENSG00000236901	9	ENSG00000236901	125874764	rs147468287	9	126101720	A	G	0.0387674	0.0329867	0.0511266	0.5187999	-0.328005	0.0272416	2.173695e-33	-0.100568	0.156095	0.519399	0.519399	0.3591009	20	0.942764454133858	0.904323616316017	0.665967638808451	1.22798940274349	MIR600HG	81571
ENSG00000044574	9	ENSG00000044574	128000370	rs2416962	9	128118864	G	A	0.0208748	0.00787625	0.0540835	0.8842125	0.456062	0.0287707	1.370483e-56	0.0172701	0.118593	0.8842173	0.7587251	0.6862767	20	0.991801243061283	1.01742009038256	0.806402581826816	1.28365615840297	HSPA5	3309
ENSG00000050555	9	ENSG00000050555	133927164	rs10901333	9	133927878	G	A	0.497018	-0.040536	0.0156422	0.009557206	0.350686	0.00929011	0	-0.115591	0.0447096	0.009727563	0.0646124	0.8427988	20	0.455382146602374	0.890839502153749	0.816097197931124	0.97242708418724	LAMC3	10319
ENSG00000126883	9	ENSG00000126883	134055502	rs28513357	9	134104852	G	A	0.026839	0.0368272	0.0473821	0.437018	0.649167	0.0336196	4.494765e-83	0.0567299	0.0730481	0.437389	0.9527462	0.6587137	20	0.921905887573885	1.05836990607423	0.91718656495132	1.2212857240697	NUP214	8021
ENSG00000160271	9	ENSG00000160271	136006204	rs573663	9	136010386	T	C	0.403579	0.0140704	0.0157315	0.3711029	0.342613	0.0090173	0	0.0410679	0.0459289	0.3712354	0.8365331	0.5499239	20	0.912697889094038	1.04192284970518	0.952226127033159	1.14006872308805	RALGDS	5900
ENSG00000123453	9	ENSG00000123453	136566879	rs10993770	9	136564575	A	C	0.383698	0.0114347	0.0165869	0.4905833	0.245621	0.00915187	1.155226e-158	0.0465543	0.0675528	0.4907263	0.8162116	0.7552554	20	0.936129884701583	1.04765496518867	0.917732625876875	1.19597025880578	SARDH	1757
ENSG00000130635	9	ENSG00000130635	137635153	rs116995524	9	137543342	A	G	0.119284	-0.000166338	0.0234845	0.9943487	-0.140113	0.0134615	2.269998e-25	0.00118717	0.167612	0.9943487	0.9943487	0.9996283	20	0.999394368465527	1.00118787496525	0.720844130664402	1.39056020342919	COL5A1	1289
ENSG00000185736	10	ENSG00000185736	1503871	rs3793735	10	1282828	C	T	0.356859	-0.0256871	0.0163887	0.117029	0.604643	0.00758075	0	-0.0424831	0.02711	0.1170997	0.3152795	0.3337228	20	0.8055110991274	0.958406662456678	0.908810479447079	1.01070943988255	ADARB2	105
ENSG00000067057	10	ENSG00000067057	3144808	rs34538474	10	3139540	G	A	0.382704	0.0178429	0.016019	0.2653399	0.457736	0.00776186	0	0.0389807	0.0350024	0.2654251	0.3853017	0.2410295	20	0.885952178610993	1.03975041627347	0.970810485793333	1.11358596138094	PFKP	5214
ENSG00000134460	10	ENSG00000134460	6078470	rs61839660	10	6094697	T	C	0.0695825	-0.0373746	0.0262121	0.1539108	0.233262	0.0148251	8.816415e-56	-0.160226	0.112833	0.1555978	0.02997575	0.141363	20	0.833384796785226	0.851951226230314	0.682919232793833	1.06282098529572	IL2RA	3559
ENSG00000170525	10	ENSG00000170525	6232188	rs12413588	10	6443404	G	A	0.538767	0.00310337	0.0158001	0.8442857	-0.112569	0.007957	1.943401e-45	-0.0275685	0.140372	0.8443005	0.4449141	0.7180167	20	0.989599408491411	0.972808042920133	0.738822467735058	1.28089700800688	PFKFB3	5209
ENSG00000148429	10	ENSG00000148429	11578131	rs12356673	10	11726152	C	A	0.219682	-0.0177733	0.0183538	0.3328588	-0.179133	0.00930146	1.195727e-82	0.0992185	0.102589	0.3334692	0.122796	0.9832295	20	0.904621370101322	1.10430756440256	0.903159651476954	1.35025429313904	USP6NL	9712
ENSG00000107611	10	ENSG00000107611	17018896	rs7096692	10	17180828	A	G	0.341948	0.00854081	0.01697	0.6147613	0.586786	0.00802677	0	0.0145552	0.028921	0.6147697	0.4405029	0.8500373	20	0.957207442170589	1.01466164272825	0.958745173952915	1.07383930286626	CUBN	8029
ENSG00000198105	10	ENSG00000198105	38119392	rs7089949	10	38181234	T	C	0.102386	0.0134703	0.0278101	0.6281253	0.400045	0.0148969	7.513446e-159	0.033672	0.0695288	0.6281812	0.4524133	NA	NA	0.960402226354319	1.0342453186234	0.902483882193455	1.18524374805968	ZNF248	57209
ENSG00000169740	10	ENSG00000169740	44141805	rs2999241	10	44021769	G	A	0.323062	-0.000130369	0.0164051	0.9936594	-0.205717	0.00838572	6.765098e-133	0.000633731	0.0797461	0.9936594	0.3376523	0.0585577	20	0.999394368465527	1.00063393184992	0.855842748277133	1.16992083836083	ZNF32	7580
ENSG00000165507	10	ENSG00000165507	45470343	rs870957	10	45478092	G	A	0.170974	-0.0286404	0.0206285	0.1650184	-0.119249	0.0101724	9.739941e-32	0.240173	0.174196	0.1679707	0.07627253	0.04794782	20	0.840903105401087	1.27146909544912	0.903706029573594	1.78889329912404	DEPP1	11067
ENSG00000107551	10	ENSG00000107551	45472513	rs76260312	10	45434467	A	G	0.112326	-0.048329	0.0255969	0.05901518	-0.476888	0.0129181	2.521572e-298	0.101342	0.053745	0.05934677	0.03492767	0.02452472	20	0.749517891570513	1.10665505307955	0.996009782159986	1.22959174542504	RASSF4	83937
ENSG00000107643	10	ENSG00000107643	49581050	rs3827681	10	49659637	T	C	0.411531	0.0356337	0.015767	0.02382015	-0.231227	0.00791473	1.258003e-187	-0.154107	0.068392	0.02424115	0.005037428	0.8619638	20	0.624368673593496	0.857180297812488	0.749645148311804	0.980141156936152	MAPK8	5599
ENSG00000156510	10	ENSG00000156510	71003687	rs10823318	10	70979924	A	T	0.341948	0.0313664	0.0168914	0.06331899	0.434472	0.00815831	0	0.0721943	0.0389016	0.06347963	0.6933021	0.3810628	20	0.759287331600598	1.07486416988394	0.995955365656091	1.16002486008919	HKDC1	80201
ENSG00000156515	10	ENSG00000156515	71095689	rs2305196	10	71144324	A	G	0.253479	-0.0024715	0.0176857	0.8888609	-0.177888	0.00928287	7.539897e-82	0.0138936	0.0994233	0.8888639	0.9547056	0.8190219	20	0.991801243061283	1.01399056460254	0.834455328641753	1.2321532738925	HK1	3098
ENSG00000198246	10	ENSG00000198246	73101078	rs10999781	10	73116605	G	A	0.115308	-0.00791482	0.024795	0.749567	0.36485	0.0121292	8.771003e-199	-0.0216934	0.0679633	0.7495807	0.6962315	0.5833732	20	0.975041826072525	0.978540209491009	0.856499565941295	1.11797014227131	SLC29A3	55315
ENSG00000168209	10	ENSG00000168209	74034736	rs12778560	10	74309485	G	T	0.360835	-0.0319925	0.0168897	0.05819823	-0.0769881	0.00868372	7.595718e-19	0.415551	0.224332	0.06396912	0.1488629	0.06156195	20	0.759287331600598	1.51520538889463	0.976149312647466	2.35194282348942	DDIT4	54541
ENSG00000122884	10	ENSG00000122884	74811853	rs6480668	10	74849326	G	A	0.0596421	-0.0128459	0.0316811	0.6851283	0.183357	0.0155219	3.352122e-32	-0.0700595	0.172885	0.6853037	0.6853037	0.7556039	5	0.967860376992346	0.932338344124085	0.664371299365768	1.30838702507749	P4HA1	5033
ENSG00000122882	10	ENSG00000122882	74908883	rs6480678	10	74936522	C	T	0.0596421	-0.0126128	0.0315674	0.6894869	-0.564379	0.0147498	0	0.0223481	0.055936	0.689503	0.3004185	0.8123407	6	0.969110494337252	1.02259968947348	0.916414541919701	1.14108853262053	ECD	11319
ENSG00000156042	10	ENSG00000156042	75066067	rs12571885	10	74913459	C	G	0.0536779	-0.00475957	0.032662	0.8841409	-0.504193	0.0251245	1.411113e-89	0.00943998	0.0647825	0.8841439	0.8409457	0.7551155	8	0.991801243061283	1.00948467714721	0.88911053043388	1.14615593732505	CFAP70	118491
ENSG00000165424	10	ENSG00000165424	81173732	rs2279335	10	81164521	T	C	0.49006	0.00218285	0.0156736	0.8892374	0.1042	0.00917965	7.315264e-30	0.0209486	0.15043	0.8892457	0.9713358	0.8784069	17	0.991801243061283	1.02116956217307	0.760412522650036	1.37134416339518	ZCCHC24	219654
ENSG00000119922	10	ENSG00000119922	91065372	rs2102698	10	91172431	G	A	0.0437376	0.0188516	0.0516471	0.7151055	0.279126	0.0248302	2.553004e-29	0.067538	0.185129	0.715249	0.4498435	0.7094107	20	0.971215808334047	1.06987091392019	0.744297216037598	1.53785846270667	IFIT2	3433
ENSG00000171314	10	ENSG00000171314	99189557	rs60890987	10	99190490	T	C	0.05666	-0.00962995	0.0309741	0.7558741	-0.99563	0.0339455	4.274493e-189	0.00967222	0.0311118	0.7558874	0.7649313	0.9099122	20	0.976864685715463	1.00971914709423	0.949987067156205	1.07320698487052	PGAM1	5223
ENSG00000120053	10	ENSG00000120053	101173504	rs12253861	10	101190507	A	G	0.12326	-0.00968359	0.0248598	0.6968855	0.165834	0.0125101	4.16528e-40	-0.0583932	0.149972	0.6970099	0.6106994	0.5534143	20	0.969753457111501	0.943278977214992	0.703042228489805	1.26560708987151	GOT1	2805
ENSG00000119950	10	ENSG00000119950	112007243	rs2855469	10	112041579	T	C	0.484095	0.0238655	0.0156531	0.1273464	0.244253	0.007865	9.55648e-212	0.097708	0.0641627	0.1278047	0.2078232	0.08771638	20	0.812942496957404	1.10264076699219	0.972338881271703	1.25040424120753	MXI1	4601
ENSG00000188316	10	ENSG00000188316	118640160	rs2101264	10	118737037	C	T	0.270378	-0.0268286	0.0180823	0.1378901	0.195581	0.0111253	3.518137e-69	-0.137174	0.0927831	0.1392906	0.4327721	0.9746633	20	0.822330821042831	0.871818516511882	0.726854560351016	1.04569410057209	ENO4	387712
ENSG00000165669	10	ENSG00000165669	120083620	rs111983215	10	120041586	A	G	0.027833	0.0124031	0.0604571	0.8374507	0.335717	0.0360033	1.113994e-20	0.0369451	0.180127	0.8374895	0.8608152	0.959255	8	0.989599408491411	1.03763605305509	0.728983763144489	1.4769719615639	FAM204A	63877
ENSG00000107902	10	ENSG00000107902	126228430	rs11245108	10	126167376	A	G	0.370775	-0.0206498	0.0158472	0.1925554	-0.373235	0.00846526	0	0.0553265	0.0424776	0.1927496	0.6701005	0.9114867	20	0.849314752714487	1.05688563150712	0.97245682924181	1.14864455109755	LHPP	64077
ENSG00000151640	10	ENSG00000151640	134009842	rs869252	10	133969872	C	T	0.28827	-0.0135233	0.0177474	0.4460674	0.620047	0.00955719	0	-0.0218101	0.0286247	0.4460987	0.7911343	0.48958	20	0.923306516649063	0.978426020511617	0.925043503282444	1.03488914220492	DPYSL4	10570
ENSG00000177156	11	ENSG00000177156	756176	rs113226928	11	785145	A	G	0.0775348	0.00562842	0.026346	0.8308319	0.205989	0.0163902	3.174308e-36	0.0273239	0.127918	0.830856	0.3120537	0.567796	20	0.988588342445879	1.02770062109182	0.799798562416313	1.32054321703414	TALDO1	6888
ENSG00000110713	11	ENSG00000110713	3755667	rs2672215	11	3691649	A	C	0.439364	-0.0216963	0.015802	0.1697493	0.0844523	0.00801346	5.722395e-26	-0.256906	0.188693	0.1733545	0.2343055	0.1822666	20	0.843581224099379	0.773440913794391	0.534328596511073	1.11955611404134	NUP98	4928
ENSG00000134333	11	ENSG00000134333	18422953	rs6486423	11	18415057	G	T	0.418489	-0.0287309	0.0156951	0.0671655	0.178248	0.00885406	3.886081e-90	-0.161185	0.0884152	0.06829674	0.4704398	0.8553483	20	0.764371822438854	0.851134596640834	0.715711023466333	1.01218240022404	LDHA	3939
ENSG00000166796	11	ENSG00000166796	18453729	rs78454952	11	18438770	A	G	0.115308	-0.00959059	0.0246556	0.6972893	0.844938	0.0111231	0	-0.0113506	0.0291807	0.6972931	0.4387147	0.9711087	20	0.969753457111501	0.988713575022349	0.933751653238623	1.04691063201112	LDHC	3948
ENSG00000166800	11	ENSG00000166800	18489259	rs112446256	11	18463228	G	T	0.126243	-0.00773298	0.0234234	0.7412949	0.0850932	0.012524	1.087599e-11	-0.0908766	0.275592	0.7415888	0.7415888	0.5282878	12	0.974430676689586	0.913130384236593	0.532039832139833	1.56718923705871	LDHAL6A	160287
ENSG00000135378	11	ENSG00000135378	32865579	rs10767972	11	32896419	C	T	0.393638	0.0165796	0.0158658	0.2960277	0.288109	0.0087509	1.016818e-237	0.0575462	0.0550964	0.2962708	0.2919637	0.9259168	20	0.899806906453382	1.05923420614464	0.950808366597701	1.18002443276941	PRRG4	79056
ENSG00000026508	11	ENSG00000026508	35207183	rs927335	11	35250518	T	A	0.346918	-0.00939534	0.0166448	0.5724405	-0.133577	0.00818085	6.239726e-60	0.0703366	0.124683	0.5726698	0.4123967	0.9818593	20	0.954196624782054	1.0728692482722	0.840261538708935	1.36986922626107	CD44	960
ENSG00000151348	11	ENSG00000151348	44192039	rs2074038	11	44087989	T	G	0.120278	-0.000613554	0.0259804	0.9811589	0.73269	0.0124168	0	-0.000837399	0.0354589	0.9811589	0.9908186	0.9824471	20	0.998225058152455	0.999162951520694	0.932079802464727	1.07107417310368	EXT2	2132
ENSG00000085117	11	ENSG00000085117	44613945	rs7949696	11	44583607	T	A	0.265408	-0.0120541	0.0175014	0.4909802	-0.127297	0.00876874	9.428279e-48	0.0946924	0.137639	0.4914674	0.8402734	0.986188	20	0.936497399457439	1.09932065208056	0.839389833318143	1.43974330891471	CD82	3732
ENSG00000030066	11	ENSG00000030066	47834873	rs6485784	11	47832260	T	C	0.213718	0.0349968	0.0194853	0.07248471	-0.154333	0.00974457	1.706879e-56	-0.226762	0.127064	0.07432251	0.1461552	0.0433046	20	0.769277143098592	0.797110472008506	0.621383124262367	1.02253357031522	NUP160	23279
ENSG00000149131	11	ENSG00000149131	57373593	rs28362951	11	57372526	G	A	0.260437	0.019247	0.0176207	0.2747035	0.302385	0.00888249	5.187576e-254	0.0636507	0.0583024	0.2749505	0.01609965	0.9329707	20	0.892374878346457	1.06572007771627	0.9506379399657	1.19473380589939	SERPING1	710
ENSG00000167995	11	ENSG00000167995	61725140	rs195446	11	61742966	T	C	0.34493	-0.0252695	0.0163762	0.1228156	-0.358468	0.00839252	0	0.070493	0.0457136	0.1230599	0.4794756	0.3755174	20	0.811108041482716	1.07303705814502	0.981075700232462	1.17361843523358	BEST1	7439
ENSG00000149541	11	ENSG00000149541	62386207	rs2516633	11	62371773	A	C	0.275348	-0.0179094	0.016962	0.2910348	0.0709684	0.0088188	8.457113e-16	-0.252357	0.241056	0.2951541	0.576759	0.433182	19	0.899806906453382	0.776967311221094	0.484408480611906	1.24621724612164	B3GAT3	26229
ENSG00000149782	11	ENSG00000149782	64027808	rs7943988	11	64023971	A	G	0.298211	0.0226136	0.0169136	0.1812204	-0.144525	0.0128262	1.888109e-29	-0.156468	0.11785	0.1842795	0.4121939	0.2308289	20	0.845871561323229	0.855158882349308	0.67878285754472	1.07736473591297	PLCB3	5331
ENSG00000084207	11	ENSG00000084207	67352598	rs147391285	11	66846507	A	T	0.0347913	0.0431449	0.0347308	0.2141384	-0.297939	0.0349816	1.637404e-17	-0.144811	0.117804	0.2189746	0.1279931	0.7314781	5	0.866920790911324	0.865185797774843	0.686803646889398	1.08989879139625	GSTP1	2950
ENSG00000006534	11	ENSG00000006534	67786396	rs2286164	11	67793448	G	A	0.215706	-0.0427722	0.0182987	0.01941607	-0.211399	0.0094167	1.29708e-111	0.202329	0.0870278	0.02007856	0.2173766	0.9881728	20	0.583395785083488	1.22425072034856	1.03226406575723	1.45194420303152	ALDH3B1	221
ENSG00000110719	11	ENSG00000110719	67812422	rs4147778	11	67804605	C	A	0.281312	-0.0104046	0.0177893	0.5586286	-0.389511	0.00886662	0	0.0267119	0.0456748	0.5586635	0.2081564	0.063411	20	0.951510900239208	1.02707186073201	0.939121225000075	1.12325925453067	TCIRG1	10312
ENSG00000162129	11	ENSG00000162129	72074580	rs78509017	11	72118567	C	T	0.0487078	-0.0256184	0.038697	0.5079549	-0.157573	0.0186897	3.427203e-17	0.162582	0.246338	0.5092577	0.5092577	0.7829318	20	0.940284082192425	1.17654479116613	0.725974433748401	1.90675811884016	CLPB	81570
ENSG00000165434	11	ENSG00000165434	74075440	rs10793071	11	74039452	G	T	0.477137	0.0302559	0.0156767	0.05360787	0.22262	0.00787294	6.705041e-176	0.135908	0.070583	0.05416537	0.04804668	0.7987216	20	0.74624269520202	1.14557649570903	0.997568281429486	1.31554454161316	PGM2L1	283209
ENSG00000149260	11	ENSG00000149260	76807590	rs7122016	11	76784805	C	G	0.428429	0.0252475	0.0156642	0.1070063	0.16341	0.00831715	6.085213e-86	0.154504	0.0961801	0.1081861	0.1506661	0.114158	20	0.795163601395349	1.16707894636394	0.966562809399362	1.40919271236226	CAPN5	726
ENSG00000137713	11	ENSG00000137713	111617391	rs1788955	11	111630998	C	G	0.326044	-0.0216459	0.0166289	0.1930177	0.278679	0.00837976	1.660645e-242	-0.0776733	0.0597162	0.1933585	0.3238323	0.1459933	20	0.850348894652855	0.92526666178913	0.823067510417848	1.04015574006047	PPP2R1B	5519
ENSG00000150768	11	ENSG00000150768	111915326	rs10891299	11	111787962	T	G	0.314115	-0.00799691	0.016347	0.6247019	-0.0458447	0.00827642	3.038604e-08	0.174435	0.357961	0.6260452	0.6260452	0.4003114	20	0.960402226354319	1.19057335260195	0.590273931000612	2.40136796406208	DLAT	1737
ENSG00000110324	11	ENSG00000110324	117864629	rs61598135	11	117888352	A	T	0.055666	0.035849	0.0345463	0.2994056	-0.390607	0.0160308	3.92365e-131	-0.0917777	0.0885228	0.2998435	0.6946554	0.864726	20	0.899806906453382	0.912307933058387	0.76698933080882	1.08515950781684	IL10RA	3587
ENSG00000137700	11	ENSG00000137700	118898220	rs11602764	11	118888619	G	A	0.270378	0.0141371	0.0174209	0.4170773	0.166537	0.00899384	1.511574e-76	0.0848886	0.104707	0.4175241	0.3535005	0.2564586	20	0.918623900477294	1.08859579037239	0.886621488493075	1.33658027714916	SLC37A4	2542
ENSG00000172375	11	ENSG00000172375	118981080	rs617948	11	118981025	A	G	0.529821	-0.00808243	0.01564	0.6053102	0.361169	0.00768156	0	-0.0223785	0.0433065	0.6053319	0.3122637	0.03561385	20	0.957207442170589	0.977870041185852	0.898292769385109	1.06449684338812	C2CD2L	9854
ENSG00000064309	11	ENSG00000064309	125879460	rs646725	11	125917325	A	G	0.144135	-0.0239168	0.0212094	0.2594674	0.116645	0.0112038	2.204292e-25	-0.205039	0.182892	0.2622478	0.1940858	0.3606293	20	0.885655144242683	0.814615545785606	0.569209160076363	1.16582538367189	CDON	50937
ENSG00000109956	11	ENSG00000109956	134265105	rs78760579	11	134281332	G	T	0.121272	-0.00833836	0.0219564	0.7041169	-0.397534	0.0119196	6.998555e-244	0.0209752	0.0552351	0.7041352	0.7012461	0.3584286	20	0.969753457111501	1.02119672564469	0.916415333702207	1.13795864616809	B3GAT1	27087
ENSG00000004478	12	ENSG00000004478	2909347	rs12814675	12	2936630	C	T	0.0367793	-0.0249452	0.0408841	0.5417662	-0.165045	0.0187995	1.646402e-18	0.151142	0.248313	0.5427392	0.5427392	0.9330297	12	0.946740767565159	1.16316181533316	0.714943700462659	1.8923803479541	FKBP4	2288
ENSG00000139193	12	ENSG00000139193	6557458	rs12426815	12	6580314	G	A	0.195825	0.0166547	0.0186141	0.3709284	-0.11966	0.00954759	4.926311e-36	-0.139184	0.155954	0.3721441	0.04952698	0.2796181	20	0.912697889094038	0.870067921231332	0.64091794575372	1.18114681071312	CD27	939
ENSG00000111640	12	ENSG00000111640	6645315	rs9634157	12	6648198	G	A	0.220676	0.0287571	0.0190405	0.1309638	-0.395194	0.0112926	2.5972e-268	-0.072767	0.048225	0.1313224	0.5053764	0.5979077	20	0.817899447900159	0.929817452254698	0.845955940939345	1.02199234342797	GAPDH	2597
ENSG00000111669	12	ENSG00000111669	6978197	rs2071066	12	6977275	C	T	0.312127	0.00697448	0.0172313	0.6856565	-0.202956	0.00957594	1.075604e-99	-0.0343644	0.084917	0.6857108	0.9803891	0.4733462	20	0.967860376992346	0.966219350147662	0.818074623309947	1.14119153191977	TPI1	7167
ENSG00000111674	12	ENSG00000111674	7027885	rs11064443	12	6991253	C	A	0.16501	0.0022288	0.0204989	0.9134184	0.07462	0.0115618	1.0894e-10	0.0298687	0.274749	0.9134306	0.9134306	0.6930546	12	0.994516915344099	1.03031924415518	0.601313205256185	1.76539902266778	ENO2	2026
ENSG00000059804	12	ENSG00000059804	8080348	rs7304465	12	8142798	C	T	0.49006	-0.00859053	0.0156495	0.5830513	0.224165	0.00822488	1.469864e-163	-0.0383224	0.0698266	0.5831277	0.3536331	0.6768205	20	0.957174024096007	0.962402612266719	0.839303803626712	1.10355604739967	SLC2A3	6515
ENSG00000111796	12	ENSG00000111796	9753814	rs10771784	12	9626678	C	T	0.422465	0.00014417	0.0158699	0.9927517	-0.218386	0.00806649	2.037014e-161	-0.000660162	0.0726692	0.9927517	0.7953772	0.9717473	20	0.999388337963618	0.99934005585899	0.866674509724072	1.15231328029043	KLRB1	3820
ENSG00000172243	12	ENSG00000172243	10276116	rs17734799	12	10222786	C	T	0.146123	0.00364088	0.0215032	0.8655465	0.508788	0.0108473	0	0.00715599	0.0422639	0.8655473	0.8311017	0.4018156	20	0.990978668778314	1.00718165528008	0.927111672604767	1.09416688054705	CLEC7A	64581
ENSG00000183150	12	ENSG00000183150	12831483	rs7964189	12	12841735	T	C	0.102386	0.0213399	0.0268296	0.4263887	0.656453	0.0131738	0	0.0325079	0.0408758	0.4264477	0.4228219	0.2370221	20	0.918623900477294	1.03304205414396	0.953506851819994	1.11921155426731	GPR19	2842
ENSG00000111716	12	ENSG00000111716	21849533	rs138560021	12	21810834	A	G	0.0248509	0.156679	0.0567121	0.005732394	-0.304299	0.0463234	5.065393e-11	-0.514886	0.202181	0.0108762	0.007322218	0.4858222	6	0.477120919327731	0.59756871356873	0.402057261083734	0.888153012020391	LDHB	3945
ENSG00000057294	12	ENSG00000057294	32996726	rs7954545	12	33048743	T	C	0.337972	-0.0159186	0.0169321	0.3471441	0.185031	0.0084213	5.360236e-107	-0.0860321	0.0915933	0.347585	0.3561225	0.8659959	20	0.909746974835526	0.917564776918073	0.766780293348038	1.0980004665542	PKP2	5318
ENSG00000198001	12	ENSG00000198001	44168046	rs4251473	12	44166318	A	C	0.0775348	0.0290235	0.027872	0.2977299	-0.303594	0.0142064	2.530497e-101	-0.0955996	0.0919156	0.2983028	0.8178067	0.9991931	20	0.899806906453382	0.908827837893009	0.758999488120331	1.08823266926674	IRAK4	51135
ENSG00000152556	12	ENSG00000152556	48519554	rs10875750	12	48545630	T	C	0.2167	0.0164535	0.0188526	0.3828024	0.214003	0.0101185	2.782871e-99	0.0768845	0.0881701	0.3832072	0.409358	0.07909232	20	0.91681518195201	1.07991733873652	0.908528613790656	1.28363756606182	PFKM	5213
ENSG00000135480	12	ENSG00000135480	52636137	rs11610828	12	52621320	G	A	0.214712	-0.0156071	0.0197376	0.4291019	0.124051	0.0099433	1.011794e-35	-0.125812	0.159428	0.4300267	0.7953124	0.4543725	17	0.918623900477294	0.881780605955485	0.645138097791816	1.20522573337489	KRT7	3855
ENSG00000186081	12	ENSG00000186081	52911415	rs611403	12	52929049	G	T	0.370775	-0.0131646	0.0167831	0.4328077	-0.201061	0.00930751	1.720088e-103	0.0654757	0.0835278	0.4331108	0.5474306	0.144655	18	0.92097056874406	1.06766679269521	0.906432432721862	1.25758119311895	KRT5	3852
ENSG00000167768	12	ENSG00000167768	53071355	rs2741159	12	53071382	C	A	0.382704	-0.0111975	0.015833	0.4794264	0.771931	0.00742929	0	-0.0145058	0.0205114	0.4794366	0.2614133	0.2662997	20	0.934934204034367	0.985598902242172	0.946761425637514	1.02602954640538	KRT1	3848
ENSG00000110944	12	ENSG00000110944	56733428	rs2695782	12	56722830	C	T	0.0695825	-0.0524629	0.0310701	0.09130889	0.134781	0.0163031	1.371405e-16	-0.389246	0.235282	0.09805055	0.1247222	0.08760418	9	0.788657497008634	0.67756756788875	0.427244547037253	1.07455510488855	IL23A	51561
ENSG00000135423	12	ENSG00000135423	56873467	rs36073309	12	56930992	A	G	0.32505	0.00202718	0.0166132	0.9028814	0.0652007	0.00853882	2.24419e-14	0.0310914	0.254833	0.9028937	0.6863827	0.3449763	17	0.993327857586401	1.0315797859702	0.626014791228898	1.69989091269447	GLS2	27165
ENSG00000182199	12	ENSG00000182199	57625914	rs7311958	12	57613425	C	T	0.340954	0.0127733	0.0166252	0.4423033	0.0823941	0.00840876	1.141596e-22	0.155027	0.202396	0.443701	0.6909848	0.649906	20	0.923183387936761	1.16768948829569	0.785315948506553	1.73624226487344	SHMT2	6472
ENSG00000118596	12	ENSG00000118596	60083121	rs17650311	12	60175605	T	C	0.285288	-0.0152228	0.0182417	0.4039962	0.156388	0.0102465	1.357312e-52	-0.0973401	0.116818	0.4046976	0.4633941	0.3046783	20	0.917368267410393	0.907247398817235	0.721586239387861	1.14067840783507	SLC16A7	9194
ENSG00000111537	12	ENSG00000111537	68551037	rs2870960	12	68426628	C	T	0.28827	-0.0470393	0.0170245	0.005726652	-0.0915546	0.00850848	5.29399e-27	0.513784	0.191982	0.00744587	0.05707804	0.1019616	20	0.404895034965278	1.67160459424576	1.14740087984314	2.43529699914952	IFNG	3458
ENSG00000111581	12	ENSG00000111581	69108649	rs2468418	12	69079909	C	T	0.34493	0.0242752	0.016807	0.1486404	-0.446549	0.00811266	0	-0.0543618	0.0376505	0.1487802	0.1808564	0.1881003	20	0.826850924203822	0.94708938756726	0.879715446544681	1.01962323335989	NUP107	57122
ENSG00000075188	12	ENSG00000075188	102490934	rs146721931	12	102484936	T	A	0.0347913	0.0301964	0.049014	0.5378437	0.252043	0.0254991	4.864884e-23	0.119806	0.194844	0.5386314	0.8953339	0.6278157	20	0.946361706933452	1.12727813840603	0.769443125050577	1.65152687697956	NUP37	79023
ENSG00000076555	12	ENSG00000076555	109630215	rs2268405	12	109589593	G	A	0.192843	0.00180285	0.0190784	0.9247144	-0.56872	0.00916456	0	-0.00317001	0.0335462	0.9247145	0.3046757	0.5324468	20	0.995676524913495	0.996835009176686	0.933400824627922	1.06458019888336	ACACB	32
ENSG00000111275	12	ENSG00000111275	112226236	rs7969271	12	112156802	A	T	0.0894632	-0.0176506	0.0255192	0.4891511	0.450267	0.0131472	4.654687e-257	-0.0392003	0.0566873	0.4892397	0.03348088	0.4907076	20	0.936129884701583	0.961558089770799	0.860443428571588	1.0745551994494	ALDH2	217
ENSG00000135094	12	ENSG00000135094	113847178	rs12832115	12	113841922	C	T	0.0367793	0.0152434	0.0424344	0.7194285	-0.233003	0.022985	3.777673e-24	-0.0654214	0.182234	0.7195971	0.7195971	0.5544286	20	0.971215808334047	0.936672666337915	0.655340690764702	1.33877797644583	SDS	10993
ENSG00000089220	12	ENSG00000089220	118578526	rs795482	12	118590816	A	G	0.5	-0.0170094	0.0155868	0.2751543	0.417017	0.0113218	5.433218e-297	-0.0407883	0.0373933	0.2753649	0.9706155	0.6835103	20	0.89254384586264	0.960032347284405	0.892187320400629	1.03303654597842	PEBP1	5037
ENSG00000198040	12	ENSG00000198040	133626881	rs148231236	12	133785433	G	A	0.264414	-0.00842356	0.0173852	0.6280135	0.487509	0.0193001	8.92886e-141	-0.0172788	0.0356678	0.6280767	0.8476218	0.5504984	20	0.960402226354319	0.982869622381687	0.916505062487211	1.05403967107296	ZNF84	7637
ENSG00000102678	13	ENSG00000102678	22262079	rs2798259	13	22190518	A	T	0.435388	-0.0260276	0.0157956	0.09939878	0.0493051	0.00804955	9.057007e-10	-0.527889	0.331754	0.1115637	0.3861449	0.2356853	10	0.79960376992241	0.58984882719904	0.307854860258697	1.1301482739487	FGF9	2254
ENSG00000139496	13	ENSG00000139496	25899800	rs12491	13	25916059	C	T	0.430417	-0.0144534	0.0161506	0.370833	-0.0931126	0.00830058	3.342167e-29	0.155225	0.174003	0.3723502	0.3283645	0.9418176	13	0.912697889094038	1.16792071370493	0.8304223269083	1.64258444083436	NUP58	9818
ENSG00000120662	13	ENSG00000120662	41814123	rs7321681	13	41861460	T	G	0.277336	-0.00125166	0.0178272	0.944026	-0.217027	0.00927876	5.453139e-121	0.00576731	0.0821433	0.9440262	0.9205245	0.08036437	20	0.995832993282628	1.00578397295038	0.856215178224213	1.1814803404232	MTRF1	9617
ENSG00000136143	13	ENSG00000136143	48561373	rs4942723	13	48525457	G	C	0.055666	0.063332	0.0301886	0.03591592	-0.387683	0.0158918	1.923019e-131	-0.16336	0.0781567	0.0366031	0.3418813	0.1228297	20	0.696984482729469	0.849285390633664	0.728660667515858	0.989878700606656	SUCLA2	8803
ENSG00000139687	13	ENSG00000139687	48967004	rs9535032	13	49012265	G	A	0.289264	-0.0027948	0.0172785	0.8715026	-0.16208	0.00868075	8.492512e-78	0.0172433	0.106609	0.8715074	0.9859727	0.8892306	20	0.991459774850644	1.01739282388951	0.825545961505379	1.2538225687815	RB1	5925
ENSG00000185950	13	ENSG00000185950	110422549	rs4771629	13	110039995	T	C	0.173956	-0.02653	0.0215076	0.2173828	0.1199	0.010469	2.276698e-30	-0.221268	0.180417	0.220039	0.8999123	0.4598478	20	0.866920790911324	0.801501849008555	0.562769403501659	1.14150700085499	IRS2	8660
ENSG00000126217	13	ENSG00000126217	113651372	rs12323211	13	113622157	G	A	0.0934394	0.00372914	0.0257384	0.8848007	0.407353	0.0185393	5.289863e-107	0.00915457	0.0631859	0.8848032	0.5585896	0.08940991	20	0.991801243061283	1.00919660123734	0.891642693924388	1.14224878069305	MCF2L	23263
ENSG00000214274	14	ENSG00000214274	21159733	rs1010461	14	21153788	C	A	0.454274	-0.00665837	0.0157464	0.6724045	-0.508151	0.00752861	0	0.0131031	0.0309882	0.6724105	0.9453227	0.9416866	20	0.966289304505414	1.01318932179417	0.953482915284439	1.07663450004397	ANG	283
ENSG00000100813	14	ENSG00000100813	23546298	rs10149569	14	23563895	C	A	0.0725646	-0.0136011	0.0277116	0.6235616	-0.140424	0.0145159	3.896406e-22	0.0968573	0.197596	0.6240077	0.6240077	0.1271109	16	0.959790275947751	1.10170314936391	0.747941240181816	1.62278767918094	ACIN1	22985
ENSG00000092096	14	ENSG00000092096	23818818	rs2231811	14	23826792	A	G	0.0318091	0.0736778	0.0419658	0.07914598	0.446974	0.0188973	1.104633e-123	0.164837	0.0941469	0.07997238	0.04020568	0.7545087	20	0.769277143098592	1.17920089329984	0.980501676014927	1.41816661896044	SLC22A17	51310
ENSG00000100889	14	ENSG00000100889	24571534	rs8017358	14	24525274	G	A	0.471173	0.0153264	0.0155881	0.3255033	-0.385682	0.00814156	0	-0.0397384	0.0404257	0.3256075	0.675456	0.2690678	20	0.901945298995772	0.961040814548074	0.887831974321847	1.04028630860327	PCK2	5106
ENSG00000100448	14	ENSG00000100448	25044097	rs12878578	14	25045589	A	G	0.11332	0.0551294	0.0249918	0.02739103	0.722807	0.0120277	0	0.0762712	0.0345993	0.02749518	0.101957	0.7553278	20	0.648889233448276	1.07925522848953	1.00849242981178	1.154983234172	CTSG	1511
ENSG00000129521	14	ENSG00000129521	34662708	rs12586857	14	34500601	T	C	0.259443	-0.0032338	0.0181239	0.8583873	-0.200203	0.00909997	2.854543e-107	0.0161526	0.0905306	0.858392	0.5251956	0.1210011	20	0.99051392858718	1.01628375847526	0.851047465345521	1.2136017317451	EGLN3	112399
ENSG00000100485	14	ENSG00000100485	50641061	rs11626250	14	50704967	G	A	0.243539	-0.0324015	0.0177523	0.06797084	0.187736	0.00933834	6.835363e-90	-0.172591	0.0949488	0.06910631	0.3498023	0.3462556	20	0.764371822438854	0.841481710491858	0.698590428274104	1.01360030202772	SOS2	6655
ENSG00000100504	14	ENSG00000100504	51368031	rs55943056	14	51390173	C	T	0.222664	-0.00404735	0.0189267	0.8306692	0.259629	0.0094113	1.593514e-167	-0.0155889	0.0729011	0.8306742	0.8496207	0.9401741	20	0.988588342445879	0.984531977968295	0.853444251838846	1.13575457747086	PYGL	5836
ENSG00000197930	14	ENSG00000197930	53134626	rs12590590	14	53161736	G	T	0.388668	0.000237405	0.0160254	0.9881803	-0.565914	0.00773032	0	-0.000419507	0.0283177	0.9881803	0.9269483	0.200865	20	0.998439095060295	0.999580580980758	0.945612702642454	1.05662850666212	ERO1A	30001
ENSG00000020426	14	ENSG00000020426	61319065	rs4151257	14	61318105	T	C	0.055666	0.0169085	0.0329996	0.6083816	0.203244	0.0203888	2.095804e-23	0.0831933	0.162579	0.6088544	0.5121494	0.5649058	20	0.957207442170589	1.0867518573804	0.790206053749219	1.49458434786246	MNAT1	4331
ENSG00000100644	14	ENSG00000100644	62188603	rs111522409	14	62150735	G	A	0.055666	-0.0301801	0.0402036	0.4528443	-0.304874	0.019251	1.734199e-56	0.098992	0.132018	0.4533513	0.5818565	0.5074697	20	0.925917411228482	1.10405746706382	0.852345532321337	1.4301041588845	HIF1A	3091
ENSG00000033170	14	ENSG00000033170	66044074	rs8010726	14	65932597	G	A	0.375746	0.0315657	0.0166342	0.05774371	-0.321031	0.00817704	0	-0.0983262	0.0518755	0.05803602	0.4670519	0.2866032	20	0.749517891570513	0.906353203112913	0.818728968246886	1.00335539678294	FUT8	2530
ENSG00000133961	14	ENSG00000133961	73836081	rs61985842	14	73860709	C	T	0.219682	-0.00929572	0.0182091	0.6097022	-0.170886	0.00950876	3.263731e-72	0.0543973	0.1066	0.6098464	0.08549932	0.1479527	20	0.957207442170589	1.05590402950124	0.856810332940586	1.30126035675888	NUMB	8650
ENSG00000119689	14	ENSG00000119689	75359521	rs149072739	14	75565976	T	C	0.00497018	0.143919	0.107113	0.1790718	1.13778	0.112042	3.148081e-24	0.126491	0.0949623	0.182857	0.182857	0.7420968	4	0.845871561323229	1.13483923757697	0.942108238632235	1.36699801820438	DLST	1743
ENSG00000133962	14	ENSG00000133962	92147045	rs2052204	14	92330819	A	G	0.370775	0.014193	0.0165352	0.3906989	0.239521	0.00898769	1.794506e-156	0.0592557	0.0690702	0.3909445	0.6028822	0.8688917	20	0.91681518195201	1.06104651565024	0.926703241963212	1.21486540393283	CATSPERB	79820
ENSG00000197249	14	ENSG00000197249	94850057	rs8008743	14	94857010	C	G	0.501988	0.00989159	0.0156884	0.5283653	-0.452091	0.00756954	0	-0.0218797	0.0347038	0.5283882	0.576382	0.9308639	20	0.943042028118249	0.978357924430361	0.914023361707136	1.04722074773662	SERPINA1	5265
ENSG00000176438	14	ENSG00000176438	95913002	rs8007302	14	95911137	T	C	0.259443	-0.00695811	0.0171075	0.6842073	0.132079	0.00998407	5.967638e-40	-0.0526813	0.129586	0.6843484	0.5738504	0.6008614	17	0.967860376992346	0.948682309360725	0.735893508691219	1.22300049322984	SYNE3	161176
ENSG00000213231	14	ENSG00000213231	96155867	rs1743519	14	96151754	A	C	0.427435	-0.00622271	0.0157367	0.6925281	0.280407	0.00873975	7.347555e-226	-0.0221917	0.0561252	0.6925502	0.9047957	0.5765837	20	0.969753457111501	0.978052724371624	0.876168292299698	1.0917846948558	TCL1B	9623
ENSG00000100721	14	ENSG00000100721	96178418	rs78986913	14	96162418	A	G	0.0467197	0.0607876	0.0387039	0.1162801	-0.534224	0.0203343	4.007821e-152	-0.113787	0.0725782	0.1169321	0.4514051	0.3168624	20	0.8055110991274	0.892448027068874	0.774110793174638	1.0288753083429	TCL1A	8115
ENSG00000176473	14	ENSG00000176473	100919697	rs12897338	14	100844368	T	C	0.475149	0.0118373	0.0155955	0.4478405	0.552157	0.00749189	0	0.0214383	0.0282462	0.4478645	0.4393031	0.944938	20	0.924073055571654	1.02166975136899	0.966644723268887	1.07982700958894	WDR25	79446
ENSG00000088808	14	ENSG00000088808	104257008	rs140741588	14	104328354	T	C	0.0606362	-0.106302	0.0360287	0.003172794	0.284628	0.0237368	3.960925e-33	-0.373476	0.130357	0.004169765	0.03545691	0.8940917	20	0.331485734340102	0.688337506198252	0.533137603616462	0.888717132734995	PPP1R13B	23368
ENSG00000182809	14	ENSG00000182809	105942899	rs7143148	14	105927433	C	T	0.2833	-0.0149583	0.0176292	0.396162	-0.372748	0.0116698	7.181318e-224	0.0401298	0.047312	0.3963286	0.3091388	0.04995375	12	0.91681518195201	1.04094588019907	0.948757808502975	1.14209160208458	CRIP2	1397
ENSG00000134152	15	ENSG00000134152	34467586	rs6495619	15	34501871	A	G	0.260437	-0.0467961	0.0183051	0.01057458	0.21208	0.0102972	2.980706e-94	-0.220653	0.0869745	0.01118124	0.02083623	0.227123	20	0.480600752358974	0.801994924250791	0.676296952870425	0.951055384464027	KATNBL1	79768
ENSG00000166887	15	ENSG00000166887	42475706	rs7181742	15	42643529	C	T	0.133201	0.0257889	0.0228346	0.2587383	0.0723673	0.0124287	5.793909e-09	0.356361	0.321418	0.2675533	0.2675533	0.5601899	20	0.887825076207627	1.42812300762358	0.760622364621753	2.68140330835271	VPS39	23339
ENSG00000171766	15	ENSG00000171766	45673869	rs7164602	15	45671325	G	A	0.275348	0.0207184	0.0179264	0.2477843	-0.576781	0.00822595	0	-0.0359208	0.0310843	0.2478485	0.7176119	0.7418982	20	0.88114594005901	0.964716696019867	0.907695755105087	1.02531966062983	GATM	2628
ENSG00000156958	15	ENSG00000156958	49553959	rs10851475	15	49625930	A	G	0.358847	0.0083333	0.0162208	0.6074327	-0.198185	0.00814163	7.011824e-131	-0.0420481	0.0818649	0.6075126	0.3614439	0.1051156	20	0.957207442170589	0.958823660045247	0.81668378427043	1.12570229600413	GALK2	2585
ENSG00000128989	15	ENSG00000128989	52850661	rs2049518	15	52848411	G	A	0.120278	0.00420892	0.0237414	0.859287	-0.482536	0.0132654	1.035095e-289	-0.0087225	0.0492019	0.8592886	0.4063155	0.3427074	20	0.99051392858718	0.991315430639675	0.900182080908147	1.09167501094103	ARPP19	10776
ENSG00000128973	15	ENSG00000128973	68524439	rs2169215	15	68538856	G	A	0.441352	-0.0121685	0.0157047	0.4384391	-0.593786	0.00724469	0	0.0204931	0.0264496	0.4384596	0.2057641	0.7893148	20	0.922041585271214	1.02070452535767	0.96913814185344	1.07501467860212	CLN6	54982
ENSG00000138604	15	ENSG00000138604	69508739	rs76982149	15	69452692	T	C	0.0208748	0.101243	0.0650912	0.1198503	0.948905	0.0296189	3.309711e-225	0.106695	0.0686769	0.1202864	0.1638704	0.9710173	20	0.805992226261762	1.1125948612918	0.972474209145568	1.2729050433744	GLCE	26035
ENSG00000159322	15	ENSG00000159322	73060948	rs142644370	15	73078525	T	C	0.0427435	-0.00256763	0.0411843	0.9502882	0.728446	0.0215137	2.612559e-251	-0.0035248	0.0565373	0.9502883	0.3652521	0.1348094	20	0.996338289175258	0.996481404815135	0.891956505715132	1.1132551685872	ADPGK	83440
ENSG00000178802	15	ENSG00000178802	75187072	rs1130741	15	75189930	A	G	0.489066	-0.0140705	0.0157713	0.372308	-0.279715	0.00783569	4.307329e-279	0.0503029	0.056401	0.3724572	0.07415878	0.4086751	20	0.912697889094038	1.05158957462221	0.941535656113322	1.17450744034385	MPI	4351
ENSG00000138621	15	ENSG00000138621	75362849	rs4886417	15	75330159	G	T	0.417495	0.0117806	0.015648	0.4515399	-0.0727472	0.00804637	1.552493e-19	-0.161939	0.215845	0.453102	0.8517439	0.5177794	20	0.925528945089344	0.850493083035988	0.557108535926728	1.29837982663255	PPCDC	60490
ENSG00000166411	15	ENSG00000166411	78444065	rs11855127	15	78237027	G	A	0.300199	0.0216119	0.0175169	0.217287	-0.099732	0.0149425	2.482497e-11	-0.2167	0.178615	0.2250456	0.4734211	0.02138209	20	0.866920790911324	0.805171484521264	0.567346301880157	1.14269030632215	IDH3A	3419
ENSG00000172183	15	ENSG00000172183	89189549	rs11853186	15	89196741	G	A	0.418489	0.00582202	0.0158887	0.7140478	0.417974	0.00779451	0	0.0139291	0.0380145	0.7140542	0.2534551	0.857068	20	0.971215808334047	1.01402656190653	0.94121910855772	1.09246599320282	ISG20	3669
ENSG00000140545	15	ENSG00000140545	89449279	rs12911703	15	89456948	A	G	0.275348	-0.00751902	0.0173465	0.6646804	0.506632	0.00861368	0	-0.0148412	0.0342398	0.6646889	0.7155783	0.4195926	20	0.965740125046365	0.98526838780073	0.921316910494393	1.05365893640064	MFGE8	4240
ENSG00000182054	15	ENSG00000182054	90636006	rs184860993	15	90922400	A	G	0.00994036	-0.0272187	0.105448	0.7963109	-1.11199	0.0761891	3.013257e-48	0.0244774	0.0948426	0.7963421	0.2766636	0.7382992	16	0.984271297072516	1.02477943083035	0.850939627443466	1.23413324281075	IDH2	3418
ENSG00000140563	15	ENSG00000140563	94899199	rs11856931	15	94715634	T	C	0.281312	0.062881	0.0172315	0.0002630695	0.230894	0.00889736	1.78093e-148	0.272338	0.0753639	0.0003019327	0.02190811	0.0476821	20	0.0638995677662162	1.31303073070359	1.13272332567694	1.52203954901492	MCTP2	55784
ENSG00000161980	16	ENSG00000161980	100017	rs2541593	16	103423	C	A	0.198807	-0.00216559	0.0198877	0.913289	-0.570585	0.0120595	0	0.00379538	0.034855	0.9132892	0.4554433	0.8318779	20	0.994516915344099	1.00380259157534	0.93751696997006	1.07477483088712	POLR3K	51728
ENSG00000196557	16	ENSG00000196557	1237506	rs117177120	16	1238875	G	T	0.0656064	0.00632114	0.0345827	0.8549681	0.371975	0.0240223	4.407961e-54	0.0169934	0.0929769	0.854978	0.9680371	0.8385711	20	0.99051392858718	1.01713860918827	0.847689111675193	1.22046035044255	CACNA1H	8912
ENSG00000008710	16	ENSG00000008710	2162305	rs13333747	16	2175373	C	T	0.182903	-0.044427	0.020398	0.02940547	-0.136142	0.0146201	1.254497e-20	0.326327	0.153872	0.03394109	0.03394109	0.6479012	20	0.68641233443871	1.38586847377702	1.02504640014507	1.87370193811444	PKD1	5310
ENSG00000184207	16	ENSG00000184207	2263403	rs11403	16	2262066	A	G	0.477137	0.000148363	0.0156166	0.9924199	0.215802	0.0104176	2.526461e-95	0.000687495	0.0723653	0.9924199	0.2742064	0.4446973	20	0.999173612149653	1.00068773137885	0.868360356689001	1.15318016076913	PGP	283871
ENSG00000131650	16	ENSG00000131650	3016164	rs2057729	16	3002109	A	G	0.287276	-0.00538076	0.0168277	0.7491532	0.0598145	0.00873306	7.426392e-12	-0.0899575	0.281638	0.749417	0.749417	0.5239341	20	0.975041826072525	0.913970028172008	0.526255743516236	1.5873293977094	KREMEN2	79412
ENSG00000213937	16	ENSG00000213937	3063481	rs62032352	16	3030580	T	C	0.027833	-0.007375	0.054652	0.8926556	0.193019	0.0341554	1.593299e-08	-0.0382086	0.283224	0.892686	0.892686	0.9996095	12	0.991940785361877	0.962512139915999	0.552485748772403	1.67683894388979	CLDN9	9080
ENSG00000140650	16	ENSG00000140650	8912934	rs9796776	16	8934416	A	G	0.0238569	0.0140396	0.0489136	0.7740905	1.03978	0.0363494	5.805784e-180	0.0135025	0.0470447	0.7741015	0.6996272	0.5442136	20	0.979961344227353	1.01359407043221	0.924312452911039	1.11149961939789	PMM2	5373
ENSG00000183426	16	ENSG00000183426	15031287	rs3198697	16	15129940	T	C	0.397614	0.0205337	0.0158411	0.1948965	-0.637381	0.016308	0	-0.0322158	0.0248671	0.1951419	0.7884446	0.05248653	20	0.851049093817878	0.968297600908664	0.922234899668184	1.01666098763213	NPIPA1	9284
ENSG00000149922	16	ENSG00000149922	30100161	rs3809627	16	30103160	A	C	0.416501	-0.0201051	0.0159311	0.2069476	-0.202227	0.00793459	2.761216e-143	0.0994183	0.0788747	0.2075038	0.3476261	0.01212316	20	0.858134301082651	1.1045282270974	0.946318475238071	1.28918819232394	TBX6	6911
ENSG00000102886	16	ENSG00000102886	30120654	rs57149692	16	30142021	C	G	0.437376	-0.0505412	0.0160258	0.001611928	0.177536	0.00811986	5.670692e-106	-0.284682	0.0912021	0.001799718	0.1113073	0.1721646	20	0.218253623507692	0.752253432879632	0.629116945921341	0.899491312303553	GDPD3	79153
ENSG00000156873	16	ENSG00000156873	30766040	rs62622830	16	30770950	C	T	0.218688	0.0277585	0.0186038	0.1356762	-0.092723	0.0101027	4.39169e-20	-0.29937	0.203273	0.1408178	0.09532618	0.8340827	20	0.822330821042831	0.741285083207001	0.497686419503929	1.10411607198953	PHKG2	5261
ENSG00000169877	16	ENSG00000169877	31539654	rs13338939	16	31537804	T	C	0.154076	0.00814732	0.0212445	0.7013472	-0.205771	0.0103717	1.35529e-87	-0.0395941	0.103263	0.7014003	0.7937256	0.495042	20	0.969753457111501	0.961179502743726	0.785064357879819	1.17680292987662	AHSP	51327
ENSG00000102910	16	ENSG00000102910	48337620	rs9940038	16	48277850	C	T	0.16501	-0.00882554	0.0219406	0.6875023	-0.421495	0.0106605	0	0.0209386	0.0520569	0.6875176	0.7539717	0.2750452	20	0.968376384585655	1.0211593505285	0.922108001499412	1.13085063514922	LONP2	83752
ENSG00000102900	16	ENSG00000102900	56822404	rs4784726	16	56764475	G	A	0.219682	0.0387632	0.0203589	0.05691112	0.20994	0.0148045	1.204692e-45	0.18464	0.0978452	0.05915231	0.1490513	0.5049704	20	0.749517891570513	1.20278535944845	0.992888813001719	1.45705400439538	NUP93	9688
ENSG00000125166	16	ENSG00000125166	58754648	rs863944	16	58766287	A	C	0.38171	-0.0099688	0.0158749	0.5300302	0.23992	0.00798426	2.243333e-198	-0.0415506	0.066182	0.53012	0.3746907	0.5714709	20	0.943368678527607	0.959300793493223	0.842596300519924	1.09216953816304	GOT2	2806
ENSG00000140939	16	ENSG00000140939	67206850	rs74932341	16	67139348	T	C	0.0318091	-0.00767445	0.0449142	0.8643267	0.143528	0.0196851	3.072108e-13	-0.0534701	0.313016	0.8643636	0.8643636	0.05703835	20	0.990978668778314	0.947934283815162	0.513255524182127	1.75074473453365	NOL3	8996
ENSG00000103168	16	ENSG00000103168	84216063	rs3803643	16	84208032	G	T	0.455268	0.00740576	0.0156888	0.6368974	-0.541994	0.00739952	0	-0.0136639	0.028947	0.6369044	0.9427686	0.4620598	20	0.962987372480398	0.986429027350101	0.932020918319128	1.04401329076789	TAF1C	9013
ENSG00000135709	16	ENSG00000135709	85094605	rs59109628	16	85059628	C	A	0.130219	0.013215	0.0229812	0.5652675	0.632112	0.0108863	0	0.0209061	0.036358	0.5652865	0.2058382	0.3888752	20	0.953500883134087	1.0211261633889	0.950891246470185	1.09654878560293	KIAA0513	9764
ENSG00000185324	16	ENSG00000185324	89754958	rs77651727	16	89708267	T	C	0.0506958	-0.0158838	0.0289777	0.5835966	-0.944769	0.0170061	0	0.0168124	0.0306732	0.583615	0.03731804	0.5368721	20	0.957207442170589	1.01695452376024	0.957617287458309	1.07996849779243	CDK10	8558
ENSG00000167720	17	ENSG00000167720	2217615	rs12450028	17	2207425	T	C	0.34493	-0.0222091	0.0164208	0.176216	-0.574418	0.00868981	0	0.0386636	0.0285928	0.1763065	0.06395643	0.01559429	20	0.845871561323229	1.03942076368565	0.982771843512688	1.09933504008341	SRR	63826
ENSG00000108515	17	ENSG00000108515	4855906	rs421809	17	4913480	C	T	0.290258	0.0113729	0.0176383	0.5190669	-0.106819	0.00886981	2.111414e-33	-0.106469	0.16536	0.5196648	0.8953568	0.7336069	20	0.942764454133858	0.899002916819686	0.650135419564643	1.24313523018252	ENO3	2027
ENSG00000108559	17	ENSG00000108559	5293869	rs1058383	17	5288203	T	C	0.440358	0.0301583	0.0160051	0.05952534	-0.400129	0.00846713	0	-0.0753715	0.0400317	0.05972788	0.2935192	0.5492663	20	0.749517891570513	0.927398893635438	0.857414655507628	1.00309541292717	NUP88	4927
ENSG00000181856	17	ENSG00000181856	7188281	rs5417	17	7185062	C	A	0.432406	0.00528566	0.0157924	0.7378541	0.0476748	0.00808376	3.688302e-09	0.110869	0.331786	0.7382598	0.7382598	0.7418582	20	0.973645912501052	1.11724853770905	0.583079603958394	2.14077852584615	SLC2A4	6517
ENSG00000129244	17	ENSG00000129244	7555515	rs1642796	17	7542871	C	T	0.129225	-0.0098952	0.023956	0.6795647	0.301159	0.0115684	2.106827e-149	-0.0328571	0.0795562	0.6796027	0.5519167	0.7226115	20	0.967480945795837	0.967676830728435	0.827962635353305	1.13096703733382	ATP1B2	482
ENSG00000141510	17	ENSG00000141510	7577976	rs35850753	17	7578671	T	C	0.0248509	-0.0435856	0.0569359	0.4439616	-0.250815	0.0265931	4.038778e-21	0.173776	0.22775	0.4454566	0.8343923	0.8373043	19	0.923306516649063	1.1897890232275	0.761386626152146	1.85923664951502	TP53	7157
ENSG00000178999	17	ENSG00000178999	8110987	rs12603646	17	8138643	C	A	0.299205	-0.0159106	0.0171063	0.3523184	-0.238986	0.012861	4.477701e-77	0.0665755	0.0716683	0.3529208	0.7738562	0.9577402	20	0.909746974835526	1.06884165857414	0.928769796470948	1.2300383748959	AURKB	9212
ENSG00000187607	17	ENSG00000187607	15621882	rs12453558	17	15613384	G	C	0.370775	-0.00691752	0.0161998	0.6693701	-0.702496	0.016155	0	0.00984706	0.0230615	0.6693851	0.5893075	0.6842936	20	0.965809879477509	1.00989570182387	0.965264154373207	1.05659090720571	ZNF286A	57335
ENSG00000170425	17	ENSG00000170425	15863645	rs1045599	17	15879910	C	T	0.429423	-0.0279361	0.0157855	0.07677184	0.404959	0.00842151	0	-0.068985	0.0390069	0.07697161	0.3660262	0.08183116	20	0.769277143098592	0.933340680083403	0.864643043235841	1.00749648298615	ADORA2B	136
ENSG00000108557	17	ENSG00000108557	17649777	rs11654724	17	17608656	C	T	0.166004	0.0218555	0.0210668	0.2995318	-0.104684	0.0108346	4.372392e-22	-0.208775	0.202398	0.3023022	0.5610977	0.7538955	20	0.899806906453382	0.811577820111414	0.545815059216118	1.20674310276953	RAI1	10743
ENSG00000176974	17	ENSG00000176974	18249021	rs651234	17	18268941	T	C	0.383698	0.0216988	0.0162082	0.1806506	-0.48831	0.00882297	0	-0.0444365	0.0332021	0.1807781	0.4612171	0.3039173	20	0.845871561323229	0.956536338222642	0.896270856937651	1.02085408585814	SHMT1	6470
ENSG00000072210	17	ENSG00000072210	19566180	rs11204407	17	19552719	G	A	0.290258	-0.0165084	0.0174138	0.343126	-0.179729	0.0085815	2.137164e-97	0.0918515	0.0969883	0.3436199	0.08675751	0.5816877	20	0.908587182268667	1.0962020239928	0.906426287130802	1.32571053428914	ALDH3A2	224
ENSG00000109107	17	ENSG00000109107	26902207	rs7207976	17	27004703	C	A	0.303181	-0.0190951	0.0172159	0.2673634	-0.264069	0.0086689	8.410664e-204	0.0723111	0.065238	0.2676803	0.03374443	0.0369915	20	0.887852005760271	1.07498972135104	0.94595963497522	1.22161967412136	ALDOC	230
ENSG00000173065	17	ENSG00000173065	27132623	rs11650788	17	27174523	A	T	0.187873	0.0245127	0.0196919	0.2132011	-0.141404	0.0109463	3.562781e-38	-0.173352	0.139905	0.2153189	0.5204677	0.9768849	20	0.866866142133676	0.840841586508242	0.639182156680676	1.10612376489557	FAM222B	55731
ENSG00000131748	17	ENSG00000131748	37806527	rs1874224	17	37795660	G	T	0.0109344	0.0587035	0.0610123	0.33597	-0.554114	0.0368045	3.17208e-51	-0.105941	0.110333	0.3369547	0.7731021	0.9357793	10	0.905245818676042	0.89947771569564	0.724557844375941	1.1166260462336	STARD3	10948
ENSG00000141744	17	ENSG00000141744	37825481	rs1877031	17	37814080	G	A	0.327038	-0.00877288	0.0165803	0.5967259	0.0598178	0.00856008	2.788305e-12	-0.14666	0.277973	0.5977739	0.5977739	0.4759843	20	0.957207442170589	0.863587547272688	0.500830739644859	1.48909280675003	PNMT	5409
ENSG00000008838	17	ENSG00000008838	38196409	rs11078934	17	38189793	T	C	0.380716	0.00170585	0.0160305	0.9152549	-0.158778	0.00813528	7.842066e-85	-0.0107436	0.100963	0.9152561	0.8986929	0.8516693	20	0.994516915344099	0.989313906344512	0.811694630796779	1.20580076318342	MED24	9862
ENSG00000131746	17	ENSG00000131746	38644964	rs627857	17	38638251	C	T	0.522863	0.0193809	0.0156403	0.2152847	0.0651417	0.00864499	4.875895e-14	0.297519	0.243322	0.2214276	0.2214276	0.1828662	11	0.866920790911324	1.34651395887495	0.835778109822388	2.1693555025393	TNS4	84951
ENSG00000131473	17	ENSG00000131473	40054978	rs34200091	17	40014216	A	G	0.161034	-0.000155641	0.0210243	0.9940934	-0.195424	0.0108784	3.702649e-72	0.000796428	0.107583	0.9940934	0.8221587	0.3560339	20	0.999394368465527	1.00079674523299	0.810530544921644	1.23572656397024	ACLY	47
ENSG00000267496	17	ENSG00000267496	41994951	rs58692840	17	41995032	C	T	0.0447316	-0.0677534	0.0325536	0.0374076	-0.15294	0.0231236	3.740692e-11	0.443008	0.223143	0.0471098	0.1343579	0.1875807	20	0.740933702921687	1.55738479337029	1.00566369843702	2.41178775607652	FAM215A	23591
ENSG00000131095	17	ENSG00000131095	42988340	rs9916491	17	42987524	C	T	0.262425	0.00997764	0.0174869	0.5682858	0.0803026	0.00935644	9.275194e-18	0.124251	0.218243	0.5691381	0.8448455	0.912605	20	0.954088376344201	1.13230004264485	0.738225991288274	1.73673563611073	GFAP	2670
ENSG00000006062	17	ENSG00000006062	43367451	rs4792847	17	43383484	A	G	0.475149	-0.00808915	0.0157277	0.6070248	-0.0708162	0.00796171	5.863005e-19	0.114227	0.222463	0.6076245	0.6076245	0.3481045	17	0.957207442170589	1.1210065644943	0.724842796538273	1.73369415222294	MAP3K14	9020
ENSG00000238083	17	ENSG00000238083	44610946	rs112560196	17	44200078	T	A	0.240557	-0.0167241	0.0186594	0.3701017	0.994392	0.0184858	0	-0.0168184	0.0187672	0.3701681	0.5244981	0.06566056	20	0.912697889094038	0.983322239740352	0.947809153374029	1.02016595189645	LRRC37A2	474170
ENSG00000005243	17	ENSG00000005243	46109462	rs17617053	17	46050669	C	T	0.0785288	0.0206875	0.0260977	0.4279559	0.365651	0.0135897	1.843501e-159	0.0565771	0.0714042	0.4281563	0.08840357	0.2067584	20	0.918623900477294	1.05820819950728	0.920005958803224	1.21717102241502	COPZ2	51226
ENSG00000198740	17	ENSG00000198740	47403201	rs72835484	17	47380911	C	G	0.0198807	-0.0642024	0.0482128	0.1829764	0.396322	0.030145	1.765899e-39	-0.161995	0.122273	0.185215	0.4685621	0.1438622	20	0.845871561323229	0.850445456756886	0.669214876393998	1.08075522590836	ZNF652	22834
ENSG00000005882	17	ENSG00000005882	48180808	rs3785920	17	48173720	G	A	0.279324	0.00988049	0.017071	0.5627322	-0.173592	0.00979681	2.981145e-70	-0.056918	0.0983924	0.5629404	0.380952	0.4194096	20	0.953048894880657	0.944671529256023	0.778982183781509	1.14560296341414	PDK2	5164
ENSG00000015532	17	ENSG00000015532	48431976	rs58692908	17	48413454	T	A	0.223658	-0.0213248	0.0187412	0.2551803	-0.133173	0.00992795	5.006399e-41	0.160128	0.141233	0.2568848	0.5030571	0.5313684	20	0.88536222581283	1.17366108999711	0.889862181939583	1.54797044096287	XYLT2	64132
ENSG00000154265	17	ENSG00000154265	67281918	rs477045	17	67289504	C	T	0.141153	-0.0286528	0.0219681	0.1921343	0.279033	0.0116423	6.115144e-127	-0.102686	0.0788459	0.1927919	0.8958296	0.8431426	20	0.849314752714487	0.9024102858289	0.773195026521399	1.05321981652356	ABCA5	23461
ENSG00000125450	17	ENSG00000125450	73216803	rs12150616	17	73208501	C	T	0.243539	-0.0033607	0.0189785	0.8594461	0.657288	0.00973426	0	-0.00511298	0.0288741	0.8594466	0.8441516	0.4940232	20	0.99051392858718	0.994900069032953	0.940159049909268	1.05282839904301	NUP85	79902
ENSG00000108479	17	ENSG00000108479	73754733	rs1106343	17	73818872	A	G	0.194831	0.0209356	0.019906	0.2929266	-0.26016	0.0104064	6.113613e-138	-0.0804721	0.0765822	0.2933534	0.3584807	0.4792841	20	0.899806906453382	0.922680646014672	0.794078296813785	1.07211036738572	GALK1	2584
ENSG00000184009	17	ENSG00000184009	79483935	rs9897709	17	79454362	T	C	0.204771	0.0133642	0.0190254	0.4824049	-0.141196	0.0106178	2.377409e-40	-0.0946501	0.134933	0.4830148	0.4600428	0.1650277	20	0.936129884701583	0.909691179731764	0.698291403372498	1.18508983281916	ACTG1	71
ENSG00000169738	17	ENSG00000169738	79994310	rs60208666	17	79996070	G	C	0.0984095	-0.00783503	0.0239356	0.7434123	0.950059	0.0128296	0	-0.00824689	0.0251941	0.7434147	0.1677742	0.7371915	20	0.974750861083292	0.991787022309608	0.944001686775292	1.04199125001765	DCXR	51181
ENSG00000141526	17	ENSG00000141526	80202639	rs6502090	17	80187608	G	A	0.313121	0.0228108	0.0163202	0.1622021	0.373446	0.00908846	0	0.0610818	0.0437269	0.162445	0.3248916	0.671035	20	0.83773919819613	1.06298586287453	0.975677747335295	1.15810670865162	SLC16A3	9123
ENSG00000085415	18	ENSG00000085415	12967333	rs6505773	18	12974091	A	G	0.207753	0.0565868	0.0191223	0.003084342	-0.158778	0.00925315	5.34626e-66	-0.356388	0.122212	0.003543703	0.05853087	0.02144503	20	0.30661841261326	0.700200889577758	0.551053421945484	0.889716434451226	SEH1L	81929
ENSG00000134755	18	ENSG00000134755	28664159	rs1437606	18	28765530	G	A	0.387674	0.0148721	0.0157786	0.3459118	-0.161299	0.00800382	2.543056e-90	-0.0922018	0.0979288	0.3464387	0.4256288	0.4583414	20	0.909304942144054	0.911921105296601	0.752659572772085	1.10488211718686	DSC2	1824
ENSG00000101695	18	ENSG00000101695	29625755	rs55786778	18	29655025	C	T	0.055666	-0.050129	0.0390775	0.1995587	-0.438417	0.0270347	3.836689e-59	0.114341	0.0894117	0.2009622	0.1037417	0.6080024	19	0.854970522432945	1.12113436652723	0.940911745299232	1.33587690247047	RNF125	54941
ENSG00000152217	18	ENSG00000152217	42454306	rs72905568	18	42245105	T	C	0.0914513	0.0535328	0.0286213	0.06143062	0.121954	0.0144557	3.272597e-17	0.438959	0.240388	0.06784362	0.08883051	0.2981194	17	0.764371822438854	1.55109169132466	0.96831146702959	2.48461937797425	SETBP1	26040
ENSG00000152234	18	ENSG00000152234	43674205	rs1800640	18	43671400	C	T	0.39165	-0.00648399	0.0157951	0.6814345	-0.272547	0.00789071	1.993184e-261	0.0237903	0.0579577	0.6814558	0.8777338	0.3288429	20	0.967694635369164	1.0240755467305	0.914107781146991	1.14727250663534	ATP5F1A	498
ENSG00000082212	18	ENSG00000082212	48440055	rs2427777	18	48450906	G	A	0.464215	-0.0127547	0.0156677	0.4156014	-0.248638	0.00792098	2.787861e-216	0.0512983	0.0630353	0.4157581	0.7228359	0.6872658	20	0.91846199338494	1.05263684802629	0.930297466059404	1.19106455112281	ME2	4200
ENSG00000166347	18	ENSG00000166347	71939890	rs12458414	18	71916055	C	T	0.261431	0.0150476	0.0172915	0.3841742	0.2074	0.00883156	5.943777e-122	0.0725534	0.0834298	0.3845004	0.5048435	0.975149	20	0.91681518195201	1.07525022291902	0.913046007582645	1.26627029994734	CYB5A	1528
ENSG00000099624	19	ENSG00000099624	1243286	rs12983363	19	1241087	C	G	0.256461	-0.00527114	0.0183077	0.7734085	-0.32457	0.0117312	1.728454e-168	0.0162404	0.0564091	0.7734205	0.4520346	0.04871034	20	0.979961344227353	1.01637299210656	0.909990211611474	1.13519249537234	ATP5F1D	513
ENSG00000130005	19	ENSG00000130005	1399330	rs3786974	19	1400866	T	C	0.027833	0.0131532	0.0487636	0.7873649	0.500615	0.022438	2.889595e-110	0.0262741	0.0974146	0.7873801	0.3891976	0.9817344	20	0.983060852834089	1.02662230708585	0.848183295664193	1.24260094108663	GAMT	2593
ENSG00000161091	19	ENSG00000161091	3556273	rs34119816	19	3525507	A	C	0.294235	0.00637361	0.0179354	0.7223163	-0.316468	0.0143575	1.139892e-107	-0.0201398	0.0566811	0.7223509	0.6655406	0.5694086	20	0.971215808334047	0.980061651110302	0.877011866425209	1.09521989011646	MFSD12	126321
ENSG00000125726	19	ENSG00000125726	6593654	rs2029745	19	6580892	C	T	0.399602	0.0277065	0.0160551	0.084399	-0.0979867	0.00814412	2.424181e-33	-0.282758	0.165527	0.08759342	0.07708314	0.4233163	20	0.773138887236916	0.753702161714726	0.54487933091451	1.04255550971262	CD70	970
ENSG00000099785	19	ENSG00000099785	8491027	rs1133893	19	8486884	A	G	0.292247	-0.0166121	0.0166207	0.317561	-0.305905	0.00921982	2.15558e-241	0.0543047	0.0543575	0.3177805	0.09145162	0.4609126	20	0.900976400647366	1.05580625731503	0.949104851665145	1.17450337655514	MARCHF2	51257
ENSG00000127445	19	ENSG00000127445	9953145	rs889162	19	9951916	T	C	0.228628	0.0134513	0.018651	0.4707799	0.0895971	0.00950188	4.12439e-21	0.150131	0.208773	0.4720729	0.4965278	0.07644326	20	0.932051480912183	1.16198645298363	0.771773566209001	1.74949308454527	PIN1	5300
ENSG00000102575	19	ENSG00000102575	11687649	rs9305023	19	11692859	C	T	0.345924	0.00319367	0.0165162	0.8466724	0.696624	0.00744536	0	0.00458449	0.023709	0.8466727	0.4471712	0.03180229	20	0.989922621028665	1.00459501485183	0.958979913091022	1.05237985706313	ACP5	54
ENSG00000160877	19	ENSG00000160877	13240436	rs4926198	19	13231918	C	T	0.245527	-0.0131974	0.0177967	0.4583513	-0.129	0.0139393	2.154394e-20	0.102306	0.138402	0.4597886	0.4597886	0.08425039	14	0.930042286960432	1.10772238292105	0.844541062897389	1.45291795926964	NACC1	112939
ENSG00000130313	19	ENSG00000130313	17627267	rs73020480	19	17629172	A	G	0.217694	0.0210843	0.0191461	0.2707957	0.183161	0.0119345	3.698057e-53	0.115113	0.1048	0.2720264	0.9668174	0.8873695	20	0.890703642265251	1.12200021643325	0.913661615335094	1.37784543483811	PGLS	25796
ENSG00000179913	19	ENSG00000179913	17914764	rs2240811	19	17907444	C	T	0.352883	-0.00333999	0.0163211	0.8378515	-0.2251	0.00911677	1.342819e-134	0.0148378	0.0725084	0.837857	0.5180981	0.4391068	20	0.989599408491411	1.01494842662914	0.880488278021921	1.16994210420519	B3GNT3	10331
ENSG00000248099	19	ENSG00000248099	17929852	rs12462622	19	17927285	G	T	0.0656064	0.00595422	0.0346844	0.8636981	0.467018	0.0193021	2.499115e-129	0.0127494	0.0742696	0.8637015	0.9297608	0.5204507	10	0.990978668778314	1.01283102010044	0.875623551621887	1.17153846921727	INSL3	3640
ENSG00000167232	19	ENSG00000167232	23533077	rs71333885	19	23570297	T	C	0.248509	-0.0170158	0.0177766	0.3384652	0.441699	0.0103072	0	-0.0385235	0.040256	0.3385857	0.9462052	0.45654	20	0.905324666535903	0.96220909256045	0.889206968591757	1.04120454574515	ZNF91	7644
ENSG00000021488	19	ENSG00000021488	33341043	rs11673360	19	33372274	G	A	0.184891	-0.0424996	0.0185618	0.02204294	-0.299582	0.00975933	6.240979e-207	0.141863	0.0621311	0.02241361	0.02483824	0.0388443	20	0.606251375146805	1.15241875635202	1.02028912600753	1.30165945724499	SLC7A9	11136
ENSG00000105220	19	ENSG00000105220	34871723	rs75998242	19	34808415	T	C	0.0228628	0.12639	0.0500858	0.01162031	0.389452	0.0283053	4.497004e-43	0.324533	0.130751	0.01306217	0.0313662	0.2848796	17	0.497733634282238	1.38338445456652	1.07064475311043	1.78747669904185	GPI	2821
ENSG00000105698	19	ENSG00000105698	35765299	rs7247282	19	35707480	G	A	0.247515	-0.0125613	0.0183086	0.492658	-0.144237	0.00921781	3.449919e-55	0.0870882	0.127057	0.4930733	0.6812499	0.5627418	20	0.936497399457439	1.09099290104873	0.850489238815941	1.399506843609	USF2	7392
ENSG00000126243	19	ENSG00000126243	36431464	rs807660	19	36354606	A	G	0.0248509	-0.0576554	0.0437335	0.1873916	0.578727	0.0248199	2.980763e-120	-0.0996246	0.0756892	0.1880959	0.5207435	0.9356834	20	0.847750886446043	0.905177157767848	0.78037911539663	1.04993287336789	LRFN3	79414
ENSG00000010310	19	ENSG00000010310	46179242	rs12972094	19	46165604	A	C	0.233598	-0.00837273	0.0187309	0.6548744	-0.0707909	0.00939221	4.801699e-14	0.118274	0.26506	0.6554406	0.6554406	0.01225305	20	0.964342030103286	1.12555247049713	0.669486954150291	1.89229731212625	GIPR	2696
ENSG00000170604	19	ENSG00000170604	46388121	rs7259871	19	46390280	C	T	0.17992	-0.0200635	0.0199725	0.3151106	-0.0597555	0.0102662	5.863702e-09	0.33576	0.339178	0.3222125	0.3222125	0.1029377	20	0.901443691587783	1.39900322374272	0.71962223375686	2.71977424853135	IRF2BP1	26145
ENSG00000105499	19	ENSG00000105499	48582587	rs434371	19	48611620	C	T	0.465209	-0.025329	0.0157943	0.1087846	-0.644936	0.00746312	0	0.0392736	0.0244939	0.1088455	0.8788408	0.8109547	20	0.795163601395349	1.04005500377506	0.991303590438881	1.09120396749359	PLA2G4C	8605
ENSG00000105464	19	ENSG00000105464	48923160	rs275847	19	48887244	T	C	0.473161	0.00267124	0.0156572	0.8645322	0.0585731	0.00796219	1.889398e-13	0.0456053	0.267383	0.8645683	0.8645683	0.7730654	20	0.990978668778314	1.04666121223706	0.619733718183301	1.76769419035796	GRIN2D	2906
ENSG00000104812	19	ENSG00000104812	49483974	rs3810176	19	49496786	T	C	0.0924453	0.026684	0.0301075	0.3754608	0.253353	0.0159524	8.47113e-57	0.105324	0.119021	0.376203	0.2869542	0.2366174	20	0.913585855636533	1.11107053889874	0.8798910728708	1.40298927954914	GYS1	2997
ENSG00000104863	19	ENSG00000104863	49619649	rs76266387	19	49584171	G	T	0.240557	0.0342631	0.0178439	0.054838	0.165701	0.0147918	3.977303e-29	0.206777	0.109258	0.05841691	0.114797	0.1499671	20	0.749517891570513	1.22970831624787	0.992658402161717	1.52336648715822	LIN7B	64130
ENSG00000126467	19	ENSG00000126467	50254798	rs17310914	19	50287801	C	T	0.197813	-0.0179665	0.0202677	0.3753698	0.351126	0.00979741	2.758224e-281	-0.0511682	0.0577396	0.3755159	0.436842	0.5839264	20	0.913585855636533	0.950118847101571	0.848455351668962	1.06396385129978	TSKS	60385
ENSG00000213024	19	ENSG00000213024	50421551	rs4802640	19	50431946	T	C	0.084493	0.00857091	0.0275009	0.7552995	0.320912	0.0136361	1.830778e-122	0.026708	0.0857036	0.7553203	0.5028974	0.4599592	20	0.976864685715463	1.02706785515956	0.868253934360457	1.21493072171227	NUP62	23636
ENSG00000105568	19	ENSG00000105568	52711989	rs61063927	19	52690790	C	T	0.284294	-0.0158534	0.0177488	0.3717449	0.156677	0.00883466	2.275105e-70	-0.101185	0.113426	0.3723506	0.5656673	0.5087922	20	0.912697889094038	0.90376582074238	0.723611986866861	1.12877159799238	PPP2R1A	5518
ENSG00000125826	20	ENSG00000125826	399876	rs6139109	20	391025	C	T	0.105368	0.0190189	0.023387	0.4160889	0.545686	0.011642	0	0.0348532	0.0428644	0.416159	0.4953668	0.6224393	20	0.91846199338494	1.03546769098475	0.952027818028037	1.12622059856839	RBCK1	10616
ENSG00000101307	20	ENSG00000101307	1572437	rs6033979	20	1508141	T	C	0.477137	0.00646571	0.015801	0.6823956	-0.705548	0.00706058	0	-0.0091641	0.0223955	0.6823982	0.1336898	0.04361961	20	0.967694635369164	0.990877762389766	0.948323794181485	1.03534124739113	SIRPB1	10326
ENSG00000101365	20	ENSG00000101365	2641953	rs2235954	20	2644975	C	T	0.166004	-0.0124215	0.0205309	0.5451691	-0.169869	0.0103039	4.641072e-61	0.0731241	0.120945	0.5454396	0.1084758	0.5267527	20	0.947774788727876	1.07586404335824	0.848803048625465	1.36366550716982	IDH3B	3420
ENSG00000125864	20	ENSG00000125864	17512207	rs4814623	20	17473671	A	G	0.290258	0.017198	0.0171936	0.3171867	0.217849	0.00877999	6.653734e-136	0.0789445	0.0789884	0.3175796	0.361522	0.03155687	20	0.900976400647366	1.08214426139714	0.926934138448672	1.26334348245564	BFSP1	631
ENSG00000077984	20	ENSG00000077984	24935215	rs227653	20	24930085	A	G	0.11829	-0.00589562	0.023644	0.8030904	-0.581674	0.0124467	0	0.0101356	0.0406488	0.8030932	0.9189446	0.7718065	20	0.984848194637839	1.01018713917332	0.932826506248567	1.09396339974848	CST7	8530
ENSG00000154930	20	ENSG00000154930	25013242	rs3646	20	25038839	G	C	0.230616	0.0121935	0.0182113	0.5031404	-0.290013	0.00936435	1.371251e-210	-0.0420447	0.0628094	0.5032401	0.5272832	0.3222094	20	0.939026173439733	0.958826920051233	0.847765576681586	1.08443783034167	ACSS1	84532
ENSG00000100994	20	ENSG00000100994	25253677	rs11699953	20	25241345	G	C	0.457256	0.0235498	0.0156072	0.1313228	0.74915	0.0067536	0	0.0314353	0.0208351	0.1313584	0.8015886	0.5759408	20	0.817899447900159	1.03193460726662	0.990642559891657	1.07494779326964	PYGB	5834
ENSG00000170191	20	ENSG00000170191	25599191	rs6076369	20	25576783	A	G	0.407555	-0.0156284	0.015851	0.3241544	-0.340131	0.0079255	0	0.0459481	0.0466149	0.324282	0.3824552	0.8501294	20	0.901945298995772	1.04702006920519	0.955598814608064	1.1471875106585	NANP	140838
ENSG00000131069	20	ENSG00000131069	33487859	rs6060257	20	33720157	T	G	0.112326	-0.0258005	0.0260851	0.3226193	-0.100652	0.0115042	2.148705e-18	0.256333	0.260811	0.3256915	0.02680399	0.896481	20	0.901945298995772	1.29218295322664	0.775027659955896	2.15442218501537	ACSS2	55902
ENSG00000101452	20	ENSG00000101452	37629654	rs12625677	20	37602339	G	T	0.347913	0.0124859	0.0169156	0.4604359	-0.285066	0.00839222	6.638312e-253	-0.0438	0.0593532	0.4605417	0.3549663	0.2946436	20	0.930042286960432	0.957145367404896	0.852031081657132	1.0752275052723	DHX35	60625
ENSG00000168612	20	ENSG00000168612	44511885	rs4810474	20	44504480	T	A	0.441352	0.00321649	0.0158869	0.8395557	-0.0804479	0.00813591	4.693116e-23	-0.0399823	0.197522	0.8395889	0.711326	0.4975285	20	0.989599408491411	0.9608064452759	0.652381725380649	1.41504427449294	ZSWIM1	90204
ENSG00000064655	20	ENSG00000064655	45670377	rs1572053	20	45526660	A	G	0.377734	0.0094862	0.0160627	0.5548064	0.052244	0.00832335	3.456097e-10	0.181575	0.308813	0.5565482	0.5565482	0.8029642	20	0.950605448816665	1.19910446617228	0.65462123354897	2.19646330901784	EYA2	2139
ENSG00000124243	20	ENSG00000124243	49452572	rs6702	20	49493609	A	G	0.299205	-0.0114912	0.016773	0.4932802	-0.409473	0.0081169	0	0.0280634	0.0409661	0.49332	0.4658044	0.3719743	20	0.936497399457439	1.02846088677471	0.949110398250106	1.11444548239655	BCAS4	55653
ENSG00000087586	20	ENSG00000087586	54955919	rs141294667	20	54905410	A	G	0.0228628	-0.0317413	0.0510076	0.533754	-0.192558	0.0299208	1.229899e-10	0.16484	0.26613	0.535655	0.535655	0.6772253	18	0.945760197857948	1.17920443090782	0.699930104246928	1.98665992709192	AURKA	6790
ENSG00000101146	20	ENSG00000101146	55940166	rs28368073	20	55907551	A	C	0.0218688	0.0284983	0.04919	0.562352	-0.275453	0.0276592	2.308306e-23	-0.10346	0.178881	0.5630119	0.684173	0.8822853	20	0.953048894880657	0.901712090504115	0.635040336537875	1.2803670056521	RAE1	8480
ENSG00000142168	21	ENSG00000142168	33036589	rs16988435	21	33058571	T	C	0.0576541	0.0514033	0.0377491	0.1732896	0.216032	0.0259243	7.868607e-17	0.237943	0.177056	0.1789855	0.3908018	0.3363329	16	0.845871561323229	1.2686368784619	0.896652620542094	1.7949420907514	SOD1	6647
ENSG00000185917	21	ENSG00000185917	37429263	rs2835220	21	37367098	C	T	0.338966	0.0181001	0.0164065	0.2699284	0.397255	0.00811265	0	0.0455629	0.0413101	0.27005	0.5989512	0.5416242	20	0.890703642265251	1.04661683474247	0.965214525627312	1.13488428704948	SETD4	54093
ENSG00000157601	21	ENSG00000157601	42811686	rs464783	21	42796480	T	C	0.389662	0.00171221	0.0159368	0.9144419	-0.467407	0.00770207	0	-0.00366321	0.0340963	0.914442	0.3454403	0.0421408	20	0.994516915344099	0.996343491368415	0.931935234118817	1.0652031562374	MX1	4599
ENSG00000160180	21	ENSG00000160180	43733769	rs78800314	21	43747237	T	G	0.0864811	-0.00225284	0.0275269	0.9347728	0.335616	0.0133752	6.020122e-139	-0.00671256	0.0820195	0.9347732	0.8445686	0.8521542	20	0.995676524913495	0.993309918905753	0.84580133124267	1.16654414996832	TFF3	7033
ENSG00000160194	21	ENSG00000160194	44314768	rs4148974	21	44323720	T	C	0.0755467	0.00673231	0.0329608	0.8381566	-0.854349	0.0165453	0	-0.00788005	0.0385803	0.8381578	0.8716935	0.449491	20	0.989599408491411	0.99215091620221	0.91989344343522	1.07008420110585	NDUFV3	4731
ENSG00000160200	21	ENSG00000160200	44485177	rs11700748	21	44473062	T	C	0.454274	0.014489	0.0156636	0.3549603	0.745282	0.00678394	0	0.019441	0.0210177	0.3549773	0.3975496	0.8415592	20	0.910482892811528	1.01963120684475	0.97848121312322	1.06251176213514	CBS	875
ENSG00000141959	21	ENSG00000141959	45733596	rs4818906	21	45746225	G	A	0.177932	-0.00936745	0.0199696	0.6390085	-0.273838	0.0122436	8.475004e-111	0.034208	0.0729408	0.6390822	0.5167542	0.1851693	20	0.962987372480398	1.034799822708	0.896949275118524	1.1938363771296	PFKL	5211
ENSG00000093009	22	ENSG00000093009	19487558	rs9618586	22	19486600	T	C	0.170974	0.0200263	0.0192742	0.2987949	-0.0720794	0.00979739	1.880902e-13	-0.277837	0.270056	0.3035682	0.3035682	0.3053276	20	0.899806906453382	0.757420270957099	0.446129165565222	1.285917871184	CDC45	8318
ENSG00000211666	22	ENSG00000211666	23101448	rs6003261	22	23069225	C	T	0.318091	0.0054444	0.016703	0.7444596	-0.197768	0.0299194	3.843193e-11	-0.0275293	0.0845604	0.7447589	0.7447589	0.5115916	8	0.974750861083292	0.972846177742853	0.824261303042721	1.1482155986884	IGLV2-14	28815
ENSG00000240972	22	ENSG00000240972	24236802	rs5751776	22	24266954	A	C	0.39165	-0.0114888	0.0158252	0.4678502	-0.200573	0.0119386	2.423973e-63	0.0572799	0.0789735	0.4682653	0.2079468	0.3701916	20	0.930805763694025	1.05895216963037	0.907094939630894	1.23623189654345	MIF	4282
ENSG00000099991	22	ENSG00000099991	24491119	rs2330722	22	24491488	C	G	0.0586481	-0.00784626	0.033985	0.8174125	0.282232	0.0150032	6.090846e-79	-0.0278007	0.120424	0.817426	0.224272	0.0759272	20	0.987129900321938	0.972582183115905	0.768102769756312	1.23149679985479	CABIN1	23523
ENSG00000183765	22	ENSG00000183765	29111070	rs9620808	22	28993331	C	A	0.112326	-0.0182072	0.0242423	0.4526221	0.098188	0.0116279	3.0613e-17	-0.185432	0.247871	0.4544013	0.4544013	0.3343427	20	0.926576938198596	0.830745324342338	0.511064660296387	1.35039232318748	CHEK2	11200
ENSG00000100276	22	ENSG00000100276	29710333	rs5763144	22	29730002	T	C	0.360835	-0.0030322	0.0163918	0.8532426	-0.0777755	0.00834752	1.194505e-20	0.0389866	0.210799	0.8532712	0.8532712	0.8981856	20	0.99051392858718	1.03975655081903	0.687853472327244	1.57169183331062	RASL10A	10633
ENSG00000128242	22	ENSG00000128242	30960598	rs42939	22	30967184	G	A	0.347913	-0.00142883	0.016056	0.9290895	-0.0539778	0.00847109	1.865802e-10	0.0264707	0.297485	0.9290964	0.9290964	0.6937072	14	0.995676524913495	1.02682416087301	0.573154537314724	1.83958738648803	GAL3ST1	9514
ENSG00000100029	22	ENSG00000100029	30987842	rs4820872	22	30991608	A	G	0.389662	0.0115746	0.0158899	0.4663535	0.150914	0.00808802	1.067096e-77	0.0766965	0.105371	0.4666928	0.9832859	0.9816254	20	0.930805763694025	1.07971433335994	0.878244140191692	1.32740201535354	PES1	23481
ENSG00000100116	22	ENSG00000100116	38208547	rs6000897	22	38199364	A	G	0.125249	-0.00576795	0.0223004	0.795907	0.827012	0.010972	0	-0.00697444	0.0269652	0.7959082	0.1646843	0.2760533	20	0.984271297072516	0.993049824962377	0.941928196342984	1.04694599724959	GCAT	23464
ENSG00000100221	22	ENSG00000100221	39089554	rs5750669	22	39080638	A	T	0.293241	0.0131164	0.0172974	0.448279	-0.249097	0.00890719	4.236108e-172	-0.0526559	0.069466	0.4484457	0.2847772	0.04374116	20	0.924157381233561	0.948706406197412	0.827944413752138	1.08708245409994	JOSD1	9929
ENSG00000100246	22	ENSG00000100246	39182358	rs2294180	22	39190096	T	G	0.0805169	0.0196183	0.0266604	0.4618164	-0.264812	0.0153764	1.815963e-66	-0.0740839	0.100769	0.4622248	0.4330935	0.9157435	20	0.930042286960432	0.92859378155464	0.762165816509961	1.13136327090927	DNAL4	10126
ENSG00000100290	22	ENSG00000100290	43516236	rs4988374	22	43506753	A	C	0.267396	0.0138846	0.0178213	0.43592	-0.146138	0.00980211	2.888995e-50	-0.0950104	0.122115	0.4365456	0.6882286	0.8558485	20	0.921905887573885	0.909363477038892	0.715799055610045	1.15527105951194	BIK	638
ENSG00000093000	22	ENSG00000093000	45571807	rs547698	22	45527845	T	C	0.266402	-0.00134384	0.0179151	0.9402055	-0.262055	0.00896813	1.058582e-187	0.00512809	0.0683641	0.9402057	0.3740532	0.6426554	20	0.995832993282628	1.00514126115819	0.879092155056495	1.14926398679756	NUP50	10762
ENSG00000128165	22	ENSG00000128165	50922427	rs57949435	22	50911404	T	G	0.137177	0.0128387	0.0242038	0.5958059	0.142614	0.0138649	8.149182e-25	0.090024	0.169941	0.5962939	0.4913665	0.4600234	20	0.957207442170589	1.09420054420314	0.784224176571636	1.52669972018529	ADM2	79924
ENSG00000008735	22	ENSG00000008735	51045761	rs140513	22	51028255	C	T	0.459245	0.00806427	0.0157125	0.607784	-0.0656916	0.00946647	3.937688e-12	-0.122759	0.239839	0.6087622	0.6087622	0.3535304	20	0.957207442170589	0.88447679578502	0.552753327147456	1.41527723825613	MAPK8IP2	23542
