# Supplementary material for: Integrative multi-omics analyses identify PKD1 and SLC2A4 as genetically supported glycolysis-related candidate genes for rheumatoid arthritis
Source: Front Immunol. 2026 Jan 22;16:1691663. doi: 10.3389/fimmu.2025.1691663 (PMC12895683; doi:10.3389/fimmu.2025.1691663)
Supplement: Supplementary file 10 [file DataSheet7.csv]

probeID	Located Protein	ProbeChr	Probe_bp	topSNP	topSNP_chr	topSNP_bp	A1	A2	Freq	b_GWAS	se_GWAS	p_GWAS	b_eQTL	se_eQTL	p_eQTL	b_SMR	se_SMR	p_SMR	p_SMR_multi	p_FDR	p_HEIDI	nsnp_HEIDI	OR SMR 95% CI	PP.H4.abf p12 = 5e-05	PP.H3.abf p12 = 1e-05
INSL5	INSL5	1	67265182	rs11809759	1	67269905	A	G	0.589463	0.0251976	0.0120815	0.03701169	-0.1065	0.0140096	2.92E-14	-0.236597	0.117633	0.04429254	0.04429254	0.420049033	0.3455262	20	0.79(0.63 - 0.99)	0.150643755	0.260248308	0.402256753
TGFBI	BGH3	5	135382046	rs6886556	5	135397702	T	C	0.714712	-0.0256883	0.0126365	0.04206615	-0.492	0.0131	0.00E+00	0.052212	0.0257215	0.04236734	0.02612598	0.408525301	0.4579002	20	1.05(1.00 - 1.11)	0.170180865	0.12236659	0.570158843
AGAP2	AGAP2	12	58127460	rs12371356	12	58135420	T	C	0.50497	-0.0277088	0.0117325	0.01819071	0.1125	0.0127236	9.41E-19	-0.2463	0.107945	0.02250586	0.02250586	0.328039174	0.1993818	20	0.78(0.63 - 0.97)	0.271554144	0.132375384	0.479462725
FBP1	F16P1	9	97383973	rs2679606	9	97355195	A	G	0.0447316	-0.0555303	0.0258423	0.03164913	-0.2011	0.0247984	5.09E-16	0.276133	0.13294	0.03778957	0.009274681	0.377021953	0.3658848	20	1.32(1.02 - 1.71)	0.385769366	0.024174125	0.16885326
SIRPB1	SIRB1	20	1572437	rs138495919	20	1589353	T	C	0.632207	0.0309127	0.0119029	0.009402194	0.4902	0.0131	1.86E-306	0.0630614	0.0243401	0.009574182	0.0473274	0.232747016	0.08829217	20	1.07(1.02 - 1.12)	0.437268835	0.035864103	1
MDK	Midkine	11	46403840	rs77817298	11	46527652	A	G	0.0139165	0.173375	0.0729476	0.017468	0.4717	0.0614598	1.65E-14	0.367554	0.161894	0.02318701	0.002861135	0.328039174	0.08798729	10	1.44(1.05 - 1.98)	0.493315775	0.031436554	0.418766087
TYRO3	Dtk	15	41860704	rs2588323	15	41842078	C	G	0.328032	0.0392691	0.0125971	0.001825079	0.1366	0.0138892	7.96E-23	0.287475	0.0967404	0.002962387	0.002962387	0.106522499	0.1163271	20	1.33(1.10 - 1.61)	0.547612779	0.321120307	0.379083123
PGP	PGP	16	2263403	rs116977380	16	2263836	T	C	0.0397614	-0.0628289	0.0223783	0.004991506	0.8361	0.0329983	1.23E-141	-0.0751452	0.0269289	0.005262627	0.02644558	0.159356039	0.3095627	20	0.93(0.88 - 0.98)	0.624618459	0.136692367	1
B3GALT6	B3GT6	1	1169025	rs60252802	1	1166887	T	C	0.869781	-0.0465683	0.0160719	0.00376152	0.1941	0.0202399	8.81E-22	-0.239919	0.086499	0.005542926	0.01908899	0.162154072	0.6046964	20	0.79(0.66 - 0.93)	0.764558213	0.145404454	0.588241109
ACP5	TrATPase	19	11687649	rs111931834	19	11690847	A	G	0.126243	-0.0161082	0.0216722	0.4573209	0.3761	0.0187694	2.57E-89	-0.0428296	0.0576631	0.4576302	0.2722933	0.851096917	0.3388541	20	0.96(0.86 - 1.07)
ADH1A	ADH1A	4	100204854	rs28364331	4	100201295	A	G	0.991054	-0.131837	0.111253	0.2360096	0.7858	0.0520282	1.54E-51	-0.167774	0.142014	0.2374482	0.01821462	0.733158485	0.1699033	20	0.85(0.64 - 1.12)
ADH1B	ADH1B	4	100234340	rs1229984	4	100239319	T	C	0.028827	0.133942	0.085295	0.1163364	-0.2497	0.0367834	1.13E-11	-0.536412	0.35061	0.1260325	0.1260325	0.59926197	0.5829027	9	0.58(0.29 - 1.16)
ADH1C	ADH1G	4	100265916	rs1229984	4	100239319	T	C	0.028827	0.133942	0.085295	0.1163364	-0.2071	0.0369674	2.12E-08	-0.64675	0.427728	0.1305188	0.1305188	0.613829561	0.5459386	7	0.52(0.23 - 1.21)
ADH4	ADH4	4	100061878	rs1800759	4	100065509	T	G	0.395626	0.00603625	0.0118265	0.609771	-0.1052	0.012849	2.67E-16	-0.0573788	0.112637	0.6104638	0.6104638	0.909220761	0.652044	20	0.94(0.76 - 1.18)
ADH5	ADHX	4	100001042	rs62325239	4	99987492	A	G	0.972167	0.00670794	0.0314523	0.8311137	0.5796	0.0320123	2.88E-73	0.0115734	0.0542693	0.8311252	0.8995578	0.97987767	0.6806955	20	1.01(0.91 - 1.13)
ADH6	ADH6	4	100132244	rs62325239	4	99987492	A	G	0.972167	0.00670794	0.0314523	0.8311137	0.4075	0.0313775	1.45E-38	0.0164612	0.077194	0.8311361	0.8464573	0.97987767	0.6853181	20	1.02(0.87 - 1.18)
ADH7	ADH7	4	100345156	rs113685321	4	100379067	T	C	0.89165	-0.00665582	0.0170132	0.6956383	0.4614	0.0222734	2.52E-95	-0.0144253	0.0368796	0.6956898	0.8160456	0.94485993	0.8728233	20	0.99(0.92 - 1.06)
ADM2	ADM2	22	50922427	rs8142906	22	50916583	A	G	0.147117	0.0100241	0.015375	0.514418	0.1547	0.0198472	6.46E-15	0.064797	0.099733	0.5158827	0.5158827	0.879348487	0.4613837	19	1.07(0.88 - 1.30)
AGRN	Agrin	1	973500	rs3121560	1	968226	A	C	0.342942	0.0104651	0.0120672	0.3858132	-0.3222	0.0144791	1.06E-109	-0.0324801	0.0374809	0.3861736	0.2828424	0.827995219	0.9603013	20	0.97(0.90 - 1.04)
AIF1	AIF1	6	31583880	rs2261033	6	31603591	A	G	0.487078	-0.142757	0.0118592	2.25E-33	0.2788	0.0126674	2.35E-107	-0.512041	0.0484831	4.51E-26	4.09E-56	1.56E-23	2.12E-29	20	0.60(0.54 - 0.66)
AKR1A1	AK1A1	1	46025968	rs72692619	1	46418479	T	G	0.944334	0.0180618	0.0195021	0.3543699	1.0253	0.03	5.37E-256	0.0176161	0.0190279	0.3545465	0.8710432	0.807318284	0.6931451	20	1.02(0.98 - 1.06)
ALDH2	ALDH-E2	12	112226236	rs609230	12	112146911	T	C	0.167992	-0.0253276	0.0154559	0.1012755	-0.2239	0.0172947	2.47E-38	0.11312	0.0695812	0.1040073	2.71E-05	0.562747962	7.30E-07	20	1.12(0.98 - 1.28)
ALDH3A1	Aldehyde_dehydrogenase_class_3	17	19646776	rs887241	17	19645938	A	C	0.355865	-0.00446992	0.0123343	0.717055	-0.1897	0.0141604	6.34E-41	0.0235631	0.0650438	0.717154	0.8782601	0.948095756	0.756455	20	1.02(0.90 - 1.16)
ALDH3B1	AL3B1	11	67786396	rs2010404	11	67777082	A	C	0.223658	-0.00147394	0.0128831	0.9089137	0.1507	0.0154039	1.33E-22	-0.00978062	0.0854942	0.9089199	0.9171791	0.991485349	0.2989473	20	0.99(0.84 - 1.17)
ALDOB	ALDOB	9	104190482	rs142540788	9	104209068	A	G	0.973161	-0.00271565	0.0351067	0.9383418	0.9965	0.0617338	1.29E-58	-0.00272519	0.0352304	0.9383425	0.7090064	0.993528619	0.7420071	7	1.00(0.93 - 1.07)
ALDOC	aldolase_C	17	26902208	rs56147019	17	26991821	T	C	0.0208748	-0.0296806	0.0553029	0.5914807	-0.5652	0.05729	5.87E-23	0.0525134	0.0979913	0.5920282	0.389736	0.906811708	0.2292325	10	1.05(0.87 - 1.28)
ANG	Angiogenin	14	21159733	rs34121942	14	21151161	A	G	0.15507	0.0409749	0.019107	0.0319931	0.5802	0.0164	3.72E-274	0.070622	0.0329922	0.03230891	0.490847	0.350724394	0.4330286	20	1.07(1.01 - 1.14)
ANGPTL4	ANGL4	19	8433715	rs539432790	19	10212299	C	G	0.975149	-0.050884	0.0286382	0.07560319	-0.3029	0.0471552	1.33E-10	0.167989	0.0980971	0.08680787	0.2317233	0.540903912	0.04631691	7	1.18(0.98 - 1.43)
ANXA1	annexin_I	9	75775991	rs62541553	9	75777421	T	C	0.0427435	0.0415208	0.0305681	0.174367	0.4858	0.0314927	1.10E-53	0.0854689	0.0631667	0.1760334	0.2259174	0.69147012	0.1516933	17	1.09(0.96 - 1.23)
AOC1	ABP1	7	150540154	rs62492366	7	150530767	A	G	0.163022	0.0191868	0.0178729	0.2830408	0.5981	0.0167	6.60E-281	0.0320796	0.0298962	0.2832569	0.546324	0.757986681	0.8073031	20	1.03(0.97 - 1.09)
ATP1B2	AT1B2	17	7555516	rs1641523	17	7549681	T	C	0.575547	0.000851602	0.0119511	0.9431931	-0.1825	0.0127433	1.61E-46	-0.00466631	0.0654863	0.9431938	0.5419468	0.993528619	0.4029701	20	1.00(0.88 - 1.13)
B3GAT3	B3GA3	11	62386208	rs7122950	11	62385368	T	C	0.256461	0.0194148	0.0141607	0.1703644	-0.3606	0.0140027	3.05E-146	-0.0538403	0.0393254	0.1709696	0.1815866	0.685306097	0.7070989	20	0.95(0.88 - 1.02)
B4GALT1	B4GT1	9	33135717	rs7019909	9	33113322	T	C	0.101392	0.0175419	0.0178986	0.327051	0.4131	0.0217537	2.07E-80	0.0424641	0.0433852	0.3276944	0.9069379	0.775525897	0.4661738	20	1.04(0.96 - 1.14)
B4GALT2	B4GT2	1	44450728	rs3762423	1	44445667	T	C	0.947316	0.0259582	0.0352557	0.461558	0.7063	0.0282383	4.51E-138	0.0367524	0.0499377	0.461752	0.3507603	0.854216454	0.6810579	20	1.04(0.94 - 1.14)
B4GALT7	B4GT7	5	177032224	rs138626378	5	177058605	C	G	0.0387674	0.0436771	0.03427	0.2024864	0.2801	0.0337802	1.11E-16	0.155934	0.123786	0.2077754	0.2077754	0.71918527	0.4616862	12	1.17(0.92 - 1.49)
BPNT1	BPNT1	1	220247314	rs3767654	1	220331319	T	G	0.845924	0.00852726	0.0141184	0.5458556	-0.1121	0.0167846	2.41E-11	-0.0760683	0.126459	0.5474888	0.5474888	0.887346315	0.01811297	20	0.93(0.72 - 1.19)
CA6	Carbonic_anhydrase_6	1	9020538	rs11121277	1	9010807	T	G	0.492048	-0.00402411	0.0116674	0.730168	-0.4522	0.0123	6.89E-296	0.00889896	0.0258026	0.7301794	0.9044827	0.952080503	0.8850181	20	1.01(0.96 - 1.06)
CDON	CDON	11	125879460	rs7925962	11	125906120	T	G	0.934394	-0.034483	0.0218343	0.1142663	0.7412	0.0249	1.04E-194	-0.0465232	0.0294995	0.1147757	0.000330276	0.586233609	0.0845357	20	0.95(0.90 - 1.01)
CHST12	CHSTC	7	2458732	rs1010300	7	2414757	T	C	0.217694	-0.0180562	0.0159179	0.2566549	0.2096	0.0158865	9.55E-40	-0.086146	0.0762243	0.2584072	0.1300798	0.747446749	0.1692455	20	0.92(0.79 - 1.07)
CHST4	CHST4	16	71565892	rs74026831	16	71538990	A	G	0.309145	0.00669601	0.0122105	0.5834301	0.1634	0.0146507	6.92E-29	0.0409793	0.0748179	0.5838844	0.5838844	0.905820631	0.1472888	20	1.04(0.90 - 1.21)
CLIC5	CLIC5	6	45958088	rs35822882	6	45916999	T	G	0.0228628	-0.0646947	0.062802	0.3029454	-1.0454	0.0356	1.53E-189	0.0618851	0.0601116	0.3032428	0.6297007	0.765135059	0.2362189	3	1.06(0.95 - 1.20)
CPB2	TAFI	13	46653266	rs9526147	13	46684881	T	C	0.205765	0.0057234	0.0161512	0.7230663	-0.6064	0.0164	2.82E-299	-0.00943832	0.0266358	0.7230785	0.4548164	0.949074898	0.6984054	20	0.99(0.94 - 1.04)
CST2	CYTT	20	23805887	rs4260306	20	23730336	T	C	0.292247	-0.0102179	0.0148517	0.4914557	-0.4775	0.0137	3.70E-266	0.0213987	0.0311091	0.4915401	0.283517	0.866016115	0.5586234	20	1.02(0.96 - 1.09)
CST7	CYTF	20	24935215	rs76897221	20	24930531	A	G	0.026839	-0.102893	0.0794789	0.1954599	1.4343	0.039	4.32E-296	-0.0717374	0.0554473	0.1957366	0.1971926	0.709750781	0.4130315	20	0.93(0.83 - 1.04)
CX3CL1	Fractalkine/CX3CL-1	16	57412665	rs62037103	16	57434140	A	G	0.0109344	0.0205355	0.0554078	0.7109171	0.7446	0.0687695	2.55E-27	0.0275792	0.0744564	0.7110787	0.2064278	0.948095756	0.1564811	20	1.03(0.89 - 1.19)
CYB5A	Cytochrome_b5	18	71939890	rs1788601	18	71968122	A	G	0.304175	-0.00349239	0.0118917	0.7690002	-0.1387	0.0141253	9.30E-23	0.0251795	0.0857752	0.7691005	0.7691005	0.964897722	0.004109712	20	1.03(0.87 - 1.21)
DCXR	DCXR	17	79994310	rs60390379	17	79993388	T	C	0.10338	-0.00644812	0.0164838	0.6956648	0.2601	0.0188073	1.69E-43	-0.0247909	0.0634002	0.6957804	0.9023809	0.94485993	0.4305757	20	0.98(0.86 - 1.10)
DLD	DLDH	7	107551795	rs886774	7	107495434	A	G	0.611332	0.0129669	0.0119908	0.2795174	0.0945	0.0136001	3.69E-12	0.137216	0.128414	0.2852766	0.2852766	0.758242654	0.7436429	20	1.15(0.89 - 1.48)
DSC2	DSC2	18	28664159	rs4799305	18	28689144	A	G	0.862823	-0.0139626	0.0191183	0.4651907	-0.3103	0.020034	4.14E-54	0.0449971	0.0616808	0.4656861	0.3504507	0.856902141	0.2450975	20	1.05(0.93 - 1.18)
EFS	EFS	14	23830286	rs10137082	14	23840033	T	C	0.228628	0.00548273	0.0161414	0.734106	-0.1072	0.0151593	1.53E-12	-0.0511449	0.150746	0.7344006	0.7344006	0.952348186	0.6750992	20	0.95(0.71 - 1.28)
ENO2	NSE	12	7027885	rs1057077	12	7022085	A	T	0.295229	0.020881	0.0136515	0.1261218	0.1636	0.0150415	1.49E-27	0.127634	0.0842655	0.1298557	0.1298557	0.612379613	0.2357526	20	1.14(0.96 - 1.34)
ENO3	ENOB	17	4855906	rs238238	17	4856376	A	G	0.319085	0.0106493	0.0121416	0.3804367	0.3212	0.0129446	6.41E-136	0.0331547	0.0378244	0.3807341	0.01066677	0.823873873	0.1508614	20	1.03(0.96 - 1.11)
EPHB6	EphB6	7	142560820	rs7789303	7	142552547	A	G	0.701789	-0.0239357	0.0132889	0.07167452	0.3506	0.0140192	4.94E-138	-0.0682707	0.0380015	0.07241083	0.1418927	0.516450796	0.1003811	20	0.93(0.87 - 1.01)
F2	Thrombin	11	46750893	rs1799963	11	46761055	A	G	0.00795229	-0.0827449	0.0819614	0.3127064	0.7824	0.0650239	2.40E-33	-0.105758	0.105124	0.3144038	0.002993714	0.770825226	0.6187914	16	0.90(0.73 - 1.11)
FAM162A	F162A	3	122117102	rs7615930	3	122125750	T	G	0.149105	-0.0220536	0.0167832	0.1888367	-0.1831	0.0167619	8.89E-28	0.120446	0.0923222	0.1920213	0.2814877	0.708181119	0.9741638	20	1.13(0.94 - 1.35)
FBP2	F16P2	9	97338538	rs2679604	9	97350670	A	G	0.11829	0.000560254	0.0193459	0.9768966	-0.2731	0.018861	1.63E-47	-0.00205146	0.0708383	0.9768967	0.3949013	0.996763275	0.009376335	20	1.00(0.87 - 1.15)
FGF9	FGF9	13	22262080	rs7335358	13	22325759	T	C	0.738569	0.00475779	0.0131935	0.7183864	-0.0868	0.0152401	1.23E-08	-0.0548132	0.152303	0.7189253	0.7189253	0.948095756	0.3384899	20	0.95(0.70 - 1.28)
FGR	FGR	1	27950182	rs3737803	1	27960792	A	G	0.0894632	-0.00163195	0.0248459	0.9476303	-0.499	0.0248837	1.89E-89	0.00327044	0.0497916	0.9476306	0.1902849	0.995002989	0.8656829	20	1.00(0.91 - 1.11)
FH	FUMH	1	241671982	rs12071124	1	241683705	A	C	0.708748	-0.0040346	0.0137093	0.7685313	0.1683	0.014713	2.67E-30	-0.0239727	0.0814845	0.7686057	0.5349902	0.964897722	0.2423553	20	0.98(0.83 - 1.15)
FKBP4	FKBP52_protein	12	2909348	rs57120900	12	2905888	A	G	0.961233	-0.0220422	0.031373	0.4823144	0.2508	0.0353035	1.21E-12	-0.0878876	0.125702	0.4844433	0.4844433	0.863579074	0.3163391	12	0.92(0.72 - 1.17)
FUT3	Fucosyltransferase_3	19	5847192	rs12986368	19	5830922	T	C	0.366799	0.0177344	0.0122529	0.1477951	0.5045	0.0135	1.18E-305	0.0351524	0.0243054	0.1480989	0.9769587	0.652431943	0.1011491	20	1.04(0.99 - 1.09)
FUT8	FUT8	14	66044074	rs73270679	14	66263407	T	C	0.0854871	0.0250022	0.0345829	0.4697019	0.9491	0.0253	5.48E-308	0.0263431	0.0364443	0.4697843	0.01169302	0.857687735	0.5281476	20	1.03(0.96 - 1.10)
G6PD	G6PD	23	153767696	rs5945432	23	153711305	A	C	0.510444	-0.0065256	0.0102021	0.5224112	0.0657	0.0102386	1.39E-10	-0.0993242	0.156053	0.5244644	0.5244644	0.879348487	0.05023313	16	0.91(0.67 - 1.23)
GAPDH	GAPDH_liver	12	6645315	rs12425927	12	6647828	A	G	0.887674	0.0248261	0.0193298	0.1990218	-0.1264	0.0193422	6.36E-11	-0.196409	0.155851	0.2075846	0.4262369	0.71918527	0.5706379	20	0.82(0.61 - 1.12)
GATM	GATM	15	45673924	rs2433601	15	45716425	T	C	0.591451	-0.00036412	0.0118568	0.975501	0.4218	0.0126	1.07E-245	-0.000863253	0.02811	0.975501	0.2645543	0.996763275	0.1700962	20	1.00(0.95 - 1.06)
GCKR	GCKR	2	27733132	rs1260326	2	27730940	T	C	0.410537	0.0212399	0.0122949	0.08407119	-0.3218	0.0133774	7.31E-128	-0.0660034	0.038305	0.08487047	0.2806817	0.540903912	0.8824354	20	0.94(0.87 - 1.01)
GLCE	GLCE	15	69508740	rs11631403	15	69449260	T	C	0.289264	-0.00230961	0.0127864	0.8566578	-0.5111	0.0137	1.28E-304	0.0045189	0.0250177	0.8566595	0.06199796	0.985036097	0.1498437	20	1.00(0.96 - 1.06)
GLRX	GLRX1	5	95122866	rs6556884	5	95161340	A	G	0.249503	0.00335955	0.0151601	0.8246216	-0.2928	0.0152182	1.71E-82	-0.0114739	0.0517797	0.824633	0.6033134	0.977552581	0.85847	20	0.99(0.89 - 1.09)
GMPR	GMPR1	6	16267296	rs4716060	6	16310456	A	C	0.292247	-0.00365283	0.012843	0.7760871	0.5158	0.0144	5.50E-281	-0.00708187	0.0249	0.776094	0.3019819	0.966851988	0.02403954	20	0.99(0.95 - 1.04)
GNMT	GNMT	6	42930057	rs6458314	6	42922215	A	C	0.588469	0.0174924	0.01169	0.1345609	-0.4001	0.0133	8.16E-199	-0.0437201	0.0292538	0.1350429	0.6465166	0.618260067	0.1782784	20	0.96(0.90 - 1.01)
GNPDA1	GNPI1	5	141381960	rs9324861	5	141396566	T	C	0.159046	-0.0107546	0.0149695	0.4724896	0.3186	0.0189046	9.96E-64	-0.0337558	0.0470279	0.4728916	0.4073593	0.858265932	0.8746744	20	0.97(0.88 - 1.06)
GPC1	Glypican_1	2	241391290	rs1126920	2	241405479	T	C	0.10835	0.0140339	0.0178825	0.4325802	0.5818	0.0202	2.03E-182	0.0241215	0.0307479	0.432751	0.712013	0.845257299	0.5367084	20	1.02(0.96 - 1.09)
GPC3	Glypican_3	23	132894848	rs139678912	23	133141977	C	G	0.968668	0.0191614	0.0249909	0.443239	-0.1725	0.0292777	3.82E-09	-0.111081	0.146096	0.4470609	0.4470609	0.847929036	0.18014	17	0.89(0.67 - 1.19)
GPD1	GPDA	12	50501352	rs78089413	12	50527585	A	G	0.0178926	-0.0118749	0.0347634	0.7326579	0.4664	0.0639407	3.00E-13	-0.0254608	0.0746173	0.7329394	0.4146331	0.952337371	NA	NA	0.97(0.84 - 1.13)
GSTP1	Glutathione_S-transferase_Pi	11	67352598	rs72932599	11	67376887	C	G	0.082505	-0.0232306	0.0244233	0.3415204	0.3637	0.0246367	2.56E-49	-0.063873	0.0672916	0.3425203	0.2557869	0.793143042	0.5332587	20	0.94(0.82 - 1.07)
GUSB	BGLR	7	65436486	rs9530	7	65425894	A	G	0.436382	-0.0355298	0.0120139	0.003102544	-0.1466	0.0124704	6.59E-32	0.242359	0.0845036	0.004130366	0.05957365	0.137096379	0.06214029	20	1.27(1.08 - 1.50)
HK2	HXK2	2	75090797	rs687506	2	75040097	C	G	0.728628	0.0170678	0.0127527	0.1807766	-0.1088	0.0149202	3.05E-13	-0.156873	0.11917	0.1880466	0.278776	0.702382152	0.9409004	12	0.85(0.68 - 1.08)
IDH1	IDH	2	209115874	rs34599179	2	209108301	T	C	0.986083	-0.0745061	0.0324165	0.021539	0.5901	0.0538952	6.72E-28	-0.12626	0.0561312	0.02448866	0.05952731	0.33280148	0.6387193	20	0.88(0.79 - 0.98)
IDUA	IDUA	4	989550	rs3796621	4	982852	A	G	0.442346	0.0282021	0.0117512	0.01639805	0.4697	0.0128	8.67E-295	0.0600428	0.025072	0.01662865	0.09591025	0.295864756	0.2330158	20	1.06(1.01 - 1.12)
IER3	IEX1	6	30711654	rs454212	6	31934372	T	C	0.140159	-0.321202	0.0236676	5.92E-42	0.1869	0.0196632	2.00E-21	-1.71858	0.220741	6.94E-15	8.11E-18	1.50E-12	0.000465814	20	0.18(0.12 - 0.28)
IGFBP3	IGFBP-3	7	45956711	rs145188037	7	45954465	A	G	0.0159046	0.0434663	0.0351362	0.2160573	1.2659	0.0551237	1.05E-116	0.0343363	0.0277961	0.2167229	0.3297377	0.721778351	0.2226988	14	1.03(0.98 - 1.09)
IL13RA1	IL-13_Ra1	23	117895018	rs2245087	23	117913756	C	G	0.164491	-0.00291899	0.0128348	0.8200911	0.4068	0.0136	1.38E-196	-0.00717549	0.0315516	0.8200962	0.6727256	0.975475527	0.2597593	20	0.99(0.93 - 1.06)
IL2RA	IL-2_sRa	10	6078470	rs12722497	10	6095928	A	C	0.144135	0.0172673	0.023526	0.462969	0.1616	0.0242461	2.65E-11	0.106852	0.146462	0.4656614	0.4656614	0.856902141	0.1176736	19	1.11(0.84 - 1.48)
IRAK4	IRAK4	12	44168046	rs60813848	12	44120092	T	C	0.0765408	-0.00493171	0.0261789	0.8505749	0.2054	0.0244147	4.00E-17	-0.0240103	0.127485	0.8506119	0.8506119	0.984682655	0.564932	20	0.98(0.76 - 1.25)
KLRB1	KLRB1	12	9753814	rs2241006	12	9748209	A	T	0.421471	-0.001045	0.0117372	0.9290556	-0.3146	0.0131812	6.68E-126	0.00332168	0.0373086	0.929056	0.8002668	0.993528619	0.9887068	20	1.00(0.93 - 1.08)
KRT1	Keratin-1	12	53071356	rs117006546	12	53259655	A	T	0.979125	-0.00498573	0.0448978	0.9115797	-0.2366	0.0359874	4.88E-11	0.0210724	0.18979	0.9115923	0.9115923	0.991485349	0.7779215	20	1.02(0.70 - 1.48)
KRT5	K2C5	12	52911415	rs641621	12	52912906	T	G	0.282306	0.0174741	0.0136606	0.2008405	-0.1639	0.0147166	8.28E-29	-0.106614	0.0838951	0.2037978	0.2037978	0.718136574	0.06853477	20	0.90(0.76 - 1.06)
LCT	LPH	2	136570080	rs961360	2	136393658	A	G	0.766402	-0.0247654	0.0156569	0.1137052	0.6907	0.0184	0.00E+00	-0.0358555	0.0226883	0.1140258	0.05549911	0.586233609	0.08557511	20	0.96(0.92 - 1.01)
LDHA	LDHA	11	18422954	rs111294128	11	18411722	A	G	0.989066	0.0280244	0.0551819	0.6115551	0.4574	0.0558806	2.72E-16	0.0612689	0.120875	0.6122389	0.6122389	0.91096926	0.289852	9	1.06(0.84 - 1.35)
LDHB	LDH-H_1	12	21849534	rs74626198	12	21696251	T	C	0.974155	-0.0231606	0.0284931	0.4163044	0.2338	0.0375066	4.56E-10	-0.0990616	0.122901	0.4202281	0.4202281	0.845257299	NA	NA	0.91(0.71 - 1.15)
LDHC	LDHC	11	18453730	rs2643858	11	18462494	A	T	0.883698	-0.0262671	0.0199018	0.18689	-0.2204	0.0208504	4.08E-26	0.119179	0.0909997	0.1903088	0.1903088	0.704877658	0.4839607	20	1.13(0.94 - 1.35)
MAPK8	MK08	10	49581050	rs2377596	10	49856467	A	C	0.457256	-0.00952072	0.0117614	0.4182341	0.0837	0.0127294	4.86E-11	-0.113748	0.141579	0.4217302	0.674306	0.845257299	0.3154965	16	0.89(0.68 - 1.18)
MATN4	MATN4	20	43929627	rs11086958	20	43925427	A	G	0.277336	-0.0180132	0.0127141	0.1565446	-0.232	0.0151226	4.05E-53	0.0776431	0.0550354	0.1583078	0.3710625	0.661871268	0.5655893	20	1.08(0.97 - 1.20)
MCF2L	MCF2L	13	113651372	rs3011487	13	113578421	T	C	0.560636	0.0131303	0.0117148	0.2623602	-0.3999	0.0126	4.64E-221	-0.032834	0.0293126	0.2626576	0.8200653	0.750363974	0.7230008	20	0.97(0.91 - 1.02)
MDH1	MDHC	2	63825037	rs13032357	2	64204493	T	C	0.263419	0.0147182	0.0152215	0.3335766	0.0831	0.013988	2.84E-09	0.177114	0.185581	0.3398932	0.3398932	0.790641056	0.6566396	20	1.19(0.83 - 1.72)
MET	Met	7	116375442	rs437	7	116296896	T	C	0.738569	-0.0264556	0.0126946	0.03715978	-0.1256	0.0150432	6.87E-17	0.210634	0.104173	0.04317944	0.2775852	0.411755323	0.094165	19	1.23(1.01 - 1.51)
MFGE8	MFGM	15	89449279	rs34239095	15	89455768	C	G	0.72664	0.00810947	0.0137034	0.5539944	-0.3104	0.014433	1.36E-102	-0.0261259	0.0441643	0.5541444	0.9811422	0.894717712	0.8942876	20	0.97(0.89 - 1.06)
MIF	MIF	22	24236802	rs4822455	22	24255296	T	C	0.607356	0.0177448	0.0120845	0.1419974	-0.0898	0.0133584	1.79E-11	-0.197604	0.137744	0.1514102	0.1514102	0.654972444	0.4284831	20	0.82(0.63 - 1.08)
MX1	Mx1	21	42811686	rs464138	21	42798173	A	C	0.612326	-0.00612548	0.0117591	0.6024267	0.4531	0.013	3.72E-266	-0.013519	0.0259554	0.6024672	0.7591544	0.906811708	0.3362857	20	0.99(0.94 - 1.04)
NFASC	NFASC	1	204894864	rs6667532	1	204948659	A	G	0.922465	-0.0272121	0.0216349	0.2084687	-0.7262	0.0205	7.19E-275	0.0374719	0.0298107	0.2087554	0.1177088	0.71918527	0.4775746	20	1.04(0.98 - 1.10)
NT5E	5'-Nucleotidase	6	86182654	rs494688	6	86100089	A	G	0.120278	-0.0324738	0.0192123	0.09097805	-0.4368	0.0195595	1.81E-110	0.0743448	0.04411	0.09190369	0.2804685	0.543238935	0.07430949	6	1.08(0.99 - 1.17)
P4HB	Protein_disulfide-isomerase	17	79809802	rs4073961	17	80344590	A	G	0.514911	0.00339613	0.0117425	0.7724154	0.1928	0.0135606	7.12E-46	0.0176148	0.0609177	0.7724611	0.9937219	0.965319953	0.8918897	20	1.02(0.90 - 1.15)
PAM	AMD	5	102228247	rs152137	5	102560063	T	C	0.266402	-0.0242183	0.0127725	0.05794307	-0.5153	0.0137	0.00E+00	0.0469984	0.024818	0.0582617	0.1603156	0.476586228	0.1410409	20	1.05(1.00 - 1.10)
PC	pyruvate_carboxylase	11	66670776	rs543191	11	66583779	T	G	0.591451	-0.00349017	0.0116878	0.7652327	0.0941	0.0136342	5.14E-12	-0.03709	0.124322	0.7654457	0.7654457	0.964897722	0.8452284	20	0.96(0.76 - 1.23)
PDIA5	PDIA5	3	122864992	rs28592713	3	122840747	A	G	0.135189	-0.00551283	0.0164771	0.7379455	0.6522	0.0183	3.45E-278	-0.00845267	0.025265	0.7379566	0.2524402	0.954807415	0.3561827	15	0.99(0.94 - 1.04)
PDK2	PDK2	17	48180808	rs111564639	17	48172095	A	C	0.0328032	0.0016876	0.0286183	0.9529766	-0.4426	0.0413722	1.04E-26	-0.00381292	0.0646605	0.9529773	0.9290237	0.995821655	0.2541268	11	1.00(0.88 - 1.13)
PEBP1	prostatic_binding_protein	12	118578526	rs76597567	12	118584885	A	G	0.992048	0.0376521	0.0724568	0.6033083	1.4085	0.0611116	1.54E-117	0.0267321	0.0514556	0.6034003	0.4983526	0.906811708	0.53658	10	1.03(0.93 - 1.14)
PFKM	K6PF	12	48519554	rs4760682	12	48512285	A	C	0.817097	-0.0081794	0.0159713	0.6085592	0.159	0.015688	3.86E-24	-0.0514428	0.100577	0.609016	0.2057196	0.909220761	0.2277034	20	0.95(0.78 - 1.16)
PGLS	6PGL	19	17627268	rs73020480	19	17629172	A	G	0.217694	0.00187366	0.0145946	0.897848	0.1071	0.0156058	6.75E-12	0.0174945	0.136295	0.8978657	0.8978657	0.98992173	0.8645012	20	1.02(0.78 - 1.33)
PGM1	PGM1	1	64092432	rs2269247	1	64107284	T	C	0.205765	0.00303594	0.0126767	0.8107258	0.2107	0.0175759	4.11E-33	0.0144088	0.0601767	0.8107629	0.8107629	0.972085715	0.6637856	20	1.01(0.90 - 1.14)
PGM2	PGM2	4	37846406	rs2911906	4	37834324	T	C	0.189861	-0.0199755	0.013463	0.1378797	-0.1662	0.0164196	4.41E-24	0.12019	0.0818705	0.142092	0.142092	0.635364746	0.5430144	20	1.13(0.96 - 1.32)
PKLR	KPYR	1	155265428	rs111507092	1	155546875	T	G	0.919483	-0.0396665	0.0208814	0.05748442	0.1866	0.0263765	1.50E-12	-0.212575	0.115869	0.06656177	0.06656177	0.504826033	0.1928921	20	0.81(0.64 - 1.01)
PKP2	PKP2	12	32996726	rs9919823	12	32974611	T	C	0.965209	0.00249815	0.0247297	0.919536	-0.3166	0.0383616	1.54E-16	-0.00789056	0.0781161	0.919542	0.9946201	0.993528619	0.01592372	20	0.99(0.85 - 1.16)
PLOD2	PLOD2	3	145834334	rs9289716	3	145824478	A	G	0.532803	0.01441	0.0117781	0.2211571	0.2467	0.0129738	1.27E-80	0.058411	0.0478413	0.2221116	0.161171	0.721967272	0.0673635	20	1.06(0.97 - 1.16)
PMM2	Phosphomannomutase_2	16	8912934	rs3826198	16	8906539	A	C	0.786282	3.76E-05	0.0150185	0.9980035	-0.2582	0.0153448	1.56E-63	-0.000145548	0.0581662	0.9980035	0.7192153	0.9998144	0.7138106	20	1.00(0.89 - 1.12)
POGLUT1	KTEL1	3	119200670	rs115630304	3	119136267	C	G	0.927435	0.0283737	0.0234345	0.225985	-0.6972	0.0245	3.98E-178	-0.0406966	0.0336427	0.2264049	0.6278131	0.730191185	0.9959523	20	0.96(0.90 - 1.03)
POR	NADPH-P450_Oxidoreductase	7	75572346	rs73138006	7	75769990	T	C	0.814115	-0.00884949	0.0126564	0.4844204	-0.6163	0.0166	1.05E-301	0.0143591	0.0205397	0.4844978	0.3346682	0.863579074	0.1192514	20	1.01(0.97 - 1.06)
PSAT1	SERC	9	80928534	rs7874282	9	80864512	T	C	0.243539	0.00709308	0.0152442	0.6417188	-0.1445	0.0153713	5.42E-21	-0.0490871	0.105625	0.6421262	0.245904	0.925251979	0.6187208	20	0.95(0.77 - 1.17)
PYGL	PYGL	14	51368032	rs148143618	14	51403224	T	C	0.00497018	-0.000818053	0.104057	0.9937274	-0.7194	0.064898	1.48E-28	0.00113713	0.144644	0.9937274	0.6462248	0.9998144	NA	NA	1.00(0.75 - 1.33)
RPE	RPE	2	210876794	rs2286963	2	211060050	T	G	0.686879	-0.013659	0.0121306	0.2601675	0.115	0.0134633	1.32E-17	-0.118774	0.106396	0.2642776	0.2642776	0.751471396	0.5179847	20	0.89(0.72 - 1.09)
S100A14	S100A14	1	153588096	rs9330298	1	153590254	A	C	0.45825	-0.00708006	0.0118168	0.5490715	-0.1126	0.0136403	1.52E-16	0.062878	0.105221	0.5501202	0.5501202	0.889051934	0.1951877	20	1.06(0.87 - 1.31)
SERPINA1	a1-Antitrypsin	14	94850057	rs17580	14	94847262	A	T	0.05666	-0.0051938	0.060699	0.931811	-0.8797	0.0296	4.29E-194	0.00590406	0.0689999	0.9318113	0.4737363	0.993528619	0.2841562	20	1.01(0.88 - 1.15)
SERPINA4	Kallistatin	14	95031839	rs12892665	14	95022234	C	G	0.206759	-0.00393956	0.0141165	0.7801874	0.6059	0.0163	1.95E-302	-0.006502	0.0232991	0.7801934	0.670546	0.966851988	0.8136302	20	0.99(0.95 - 1.04)
SERPING1	C1-Esterase_Inhibitor	11	57373593	rs1647396	11	57401183	A	G	0.545726	0.0297888	0.0118574	0.01199627	-0.4639	0.0128	1.32E-287	-0.0642138	0.0256216	0.01220228	0.2502247	0.267651023	0.4443362	20	0.94(0.89 - 0.99)
SHMT1	cSHMT	17	18249022	rs3794772	17	18242897	T	C	0.322068	0.00984497	0.0123507	0.4253823	0.4813	0.013	4.87E-300	0.020455	0.0256671	0.4254895	0.8804167	0.845257299	0.6088248	20	1.02(0.97 - 1.07)
STC1	Stanniocalcin-1	8	23705874	rs73555375	8	23744831	T	C	0.0805169	-0.00343673	0.0254207	0.8924584	0.2335	0.0245479	1.87E-21	-0.0147183	0.108879	0.8924692	0.5286921	0.987714881	0.8510848	20	0.99(0.80 - 1.22)
TCL1A	TCL1A	14	96178418	rs78986913	14	96162418	A	G	0.0467197	-0.02486	0.0275836	0.36745	-0.5549	0.0334757	1.04E-61	0.0448009	0.0497826	0.368157	0.3026805	0.816306168	0.2268459	20	1.05(0.95 - 1.15)
TFF3	TFF3	21	43733769	rs75307655	21	43741067	T	C	0.988072	-0.0996907	0.0894356	0.2649942	0.5146	0.0655286	4.06E-15	-0.193725	0.175538	0.2697654	0.2889947	0.753240372	0.6803855	8	0.82(0.58 - 1.16)
TPST1	TPST1	7	65777858	rs313829	7	65552497	A	G	0.318091	0.0380402	0.0119475	0.001452819	-0.2219	0.0134264	2.34E-61	-0.171429	0.0548319	0.001769263	0.08346363	0.076343698	0.7978595	9	0.84(0.76 - 0.94)
UGP2	UGPA1	2	64093385	rs72891006	2	64056938	T	C	0.898608	-0.0232402	0.02179	0.2861735	-0.1567	0.0253631	6.48E-10	0.14831	0.141112	0.293255	0.293255	0.765135059	0.1148799	20	1.16(0.88 - 1.53)
VEGFA	L-VEGF165	6	43746072	rs9381268	6	43933895	T	C	0.374751	-0.011771	0.0120966	0.3305119	0.3728	0.0148846	1.93E-138	-0.0315746	0.0324724	0.3308766	0.2946192	0.776997295	0.762589	7	0.97(0.91 - 1.03)
