# Supplementary material for: Integrative multi-omics analyses identify PKD1 and SLC2A4 as genetically supported glycolysis-related candidate genes for rheumatoid arthritis
Source: Front Immunol. 2026 Jan 22;16:1691663. doi: 10.3389/fimmu.2025.1691663 (PMC12895683; doi:10.3389/fimmu.2025.1691663)
Supplement: Supplementary file 11 [file DataSheet8.csv]

probeID	ProbeChr	Gene	Probe_bp	topSNP	topSNP_chr	topSNP_bp	A1	A2	Freq	b_GWAS	se_GWAS	p_GWAS	b_eQTL	se_eQTL	p_eQTL	b_SMR	se_SMR	p_SMR	p_SMR_multi	p_HEIDI	nsnp_HEIDI	FDR	OR_SMR	CI_SMR_lower	CI_SMR_upper	ENTREZID	ENSEMBL
AGRN	1	Agrin	973500	rs3121560	1	968226	A	C	0.342942	0.032	0.023	0.1641332	-0.3222	0.0144791	1.059992e-109	-0.0993172	0.0715236	0.1649566	0.02987318	0.5392912	20	0.806595582010582	0.905455451997778	0.787018553401139	1.04171569019495	375790	ENSG00000188157
B3GALT6	1	B3GT6	1169025	rs60252802	1	1166887	T	C	0.869781	-0.019	0.031	0.5399403	0.1941	0.0202399	8.81196e-22	-0.0978877	0.160037	0.5407658	0.1395938	0.06003308	20	0.94960220338983	0.906750726143033	0.662615617080528	1.24083534732173	126792	ENSG00000176022
CA6	1	Carbonic_anhydrase_6	9020538	rs11121277	1	9010807	T	G	0.492048	0.021	0.022	0.3398076	-0.4522	0.0123	6.888712e-296	-0.0464396	0.0486674	0.3399703	0.5261475	0.6802591	20	0.910069314641745	0.954622218010666	0.867770757036725	1.05016626998533	765	ENSG00000131686
FGR	1	FGR	27950182	rs3737803	1	27960792	A	G	0.0894632	0.019	0.042	0.6509946	-0.499	0.0248837	1.889987e-89	-0.0380762	0.0841897	0.6510774	0.5141276	0.408643	20	0.95829574025974	0.96263958496	0.816206402306424	1.13534391290411	2268	ENSG00000000938
B4GALT2	1	B4GT2	44450728	rs3762423	1	44445667	T	C	0.947316	-0.0045	0.048	0.9253078	0.7063	0.0282383	4.509904e-138	-0.00637123	0.0679603	0.9253083	0.499404	0.8002619	20	0.988895077784692	0.993649023250324	0.869729167084344	1.13522510083944	8704	ENSG00000117411
AKR1A1	1	AK1A1	46025968	rs72692619	1	46418479	T	G	0.944334	0.087	0.054	0.1071555	1.0253	0.03	5.372359e-256	0.0848532	0.052726	0.1075455	0.3949901	0.2578301	20	0.79146038961039	1.08855725476349	0.981680126944823	1.20707027103221	10327	ENSG00000117448
PGM1	1	PGM1	64092432	rs2269247	1	64107284	T	C	0.205765	-0.025	0.028	0.3719337	0.2107	0.0175759	4.105969e-33	-0.118652	0.133258	0.373256	0.373256	0.8964349	20	0.926667545931758	0.88811681164139	0.683972422605903	1.15319191980718	5236	ENSG00000079739
INSL5	1	INSL5	67265182	rs11809759	1	67269905	A	G	0.589463	-0.0022	0.022	0.9203443	-0.1065	0.0140096	2.917002e-14	0.0206573	0.206591	0.9203512	0.9203512	0.3800904	19	0.988895077784692	1.02087213880142	0.680953634217493	1.53047119717423	10022	ENSG00000172410
S100A14	1	S100A14	153588096	rs9330298	1	153590254	A	C	0.45825	0.0056	0.022	0.7990742	-0.1126	0.0136403	1.520002e-16	-0.0497336	0.195475	0.7991676	0.7991676	0.4404969	20	0.974584523160763	0.95148286577628	0.648648312840916	1.39570184018636	57402	ENSG00000189334
PKLR	1	KPYR	155265428	rs77350683	1	155484430	T	C	0.926441	0.054	0.043	0.2091834	0.1887	0.0274499	6.227985e-12	0.286169	0.231646	0.216693	0.216693	0.5105271	20	0.862545443925234	1.33131742888697	0.845474593650805	2.09634459718636	5313	ENSG00000143627
NFASC	1	NFASC	204894864	rs6667532	1	204948659	A	G	0.922465	0.034	0.035	0.3313349	-0.7262	0.0205	7.19411e-275	-0.0468191	0.0482142	0.3315166	0.627053	0.4292561	20	0.910069314641745	0.954260007612701	0.868212366830147	1.04883574217406	23114	ENSG00000163531
BPNT1	1	BPNT1	220247314	rs3767654	1	220331319	T	G	0.845924	0.019	0.028	0.4974095	-0.1121	0.0167846	2.410004e-11	-0.169492	0.251063	0.4996148	0.4996148	0.8435206	20	0.946873088071349	0.844093507201409	0.516037686662474	1.3807011916275	10380	ENSG00000162813
FH	1	FUMH	241671982	rs12071124	1	241683705	A	C	0.708748	-0.051	0.024	0.03358661	0.1683	0.014713	2.673005e-30	-0.30303	0.145042	0.03668476	0.1590395	0.4888993	20	0.777718737288136	0.738576938729958	0.555819143011918	0.981426964655694	2271	ENSG00000091483
GCKR	2	GCKR	27733132	rs1260326	2	27730940	T	C	0.410537	0.011	0.022	0.6170751	-0.3218	0.0133774	7.310065e-128	-0.0341827	0.0683802	0.6171511	0.1719799	0.9809042	20	0.950370858951175	0.966394928154362	0.845178110651702	1.10499685852293	2646	ENSG00000084734
MDH1	2	MDHC	63825037	rs13032357	2	64204493	T	C	0.263419	0.0041	0.025	0.8697311	0.0831	0.013988	2.835999e-09	0.0493381	0.300957	0.8697803	0.8697803	0.7406642	20	0.977691334214003	1.05057549027357	0.582435039460856	1.8949904899012	4190	ENSG00000014641
UGP2	2	UGPA1	64093385	rs72891006	2	64056938	T	C	0.898608	0.01	0.042	0.8118072	-0.1567	0.0253631	6.480992e-10	-0.0638162	0.268227	0.8119442	0.8119442	0.9728928	20	0.974584523160763	0.938177420694663	0.554581712810439	1.58710042608661	7360	ENSG00000169764
HK2	2	HXK2	75090797	rs687506	2	75040097	C	G	0.728628	-0.021	0.025	0.4009084	-0.1088	0.0149202	3.050994e-13	0.193015	0.231299	0.4040096	0.172712	0.2530705	12	0.926667545931758	1.21290098689747	0.770796379130741	1.90858292001308	3099	ENSG00000159399
LCT	2	LPH	136570080	rs961360	2	136393658	A	G	0.766402	0.023	0.035	0.5110891	0.6907	0.0184	2.207901e-308	0.0332996	0.050681	0.5111538	0.4582412	0.9448276	20	0.9473675	1.03386023737333	0.936097950509058	1.14183242238739	3938	ENSG00000115850
IDH1	2	IDH	209115874	rs34599179	2	209108301	T	C	0.986083	-0.0093	0.092	0.9194814	0.5901	0.0538952	6.715995e-28	-0.01576	0.155912	0.9194849	0.7225948	0.9636712	20	0.988895077784692	0.984363538957233	0.725171195701621	1.33619700089012	3417	ENSG00000138413
RPE	2	RPE	210876794	rs2286963	2	211060050	T	G	0.686879	-0.017	0.023	0.4598278	0.115	0.0134633	1.321997e-17	-0.147826	0.200747	0.4615003	0.4615003	0.7826013	20	0.937562680652681	0.862581191012285	0.581996921956046	1.27843684909448	6120	ENSG00000197713
GPC1	2	Glypican_1	241391290	rs1126920	2	241405479	T	C	0.10835	0.031	0.034	0.3618926	0.5818	0.0202	2.025889e-182	0.0532829	0.0584686	0.362133	0.2358909	0.9122189	20	0.921402786885246	1.05472798546421	0.940526404194347	1.18279627064199	2817	ENSG00000063660
POGLUT1	3	KTEL1	119200670	rs115630304	3	119136267	C	G	0.927435	0.032	0.044	0.4670589	-0.6972	0.0245	3.975751e-178	-0.0458979	0.0631302	0.4672043	0.8807537	0.6366544	20	0.937562680652681	0.955139476953098	0.843974420761561	1.08094676567452	56983	ENSG00000163389
FAM162A	3	F162A	122117102	rs7615930	3	122125750	T	G	0.149105	-0.035	0.029	0.227472	-0.1831	0.0167619	8.893968e-28	0.191152	0.159347	0.2302959	0.4434444	0.2203892	20	0.8744188	1.21064345590195	0.885885012084467	1.65445577848706	26355	ENSG00000114023
PDIA5	3	PDIA5	122864992	rs28592713	3	122840747	A	G	0.135189	-0.0065	0.032	0.8390373	0.6522	0.0183	3.446196e-278	-0.00996627	0.0490655	0.8390399	0.6466729	0.7614319	15	0.974584523160763	0.990083228693263	0.899303548700259	1.09002661132209	10954	ENSG00000065485
PLOD2	3	PLOD2	145834334	rs9289716	3	145824478	A	G	0.532803	0.018	0.022	0.4132534	0.2467	0.0129738	1.27398e-80	0.0729631	0.0892596	0.4136853	0.8305121	0.9596219	20	0.926667545931758	1.07569084319024	0.903042450635117	1.2813470610485	5352	ENSG00000152952
IDUA	4	IDUA	989550	rs3796621	4	982852	A	G	0.442346	0.055	0.022	0.01241933	0.4697	0.0128	8.674453e-295	0.117096	0.046947	0.01262349	0.3320399	0.8890243	20	0.520935857142857	1.1242273503359	1.02539702596752	1.23258318801025	3425	ENSG00000127415
PGM2	4	PGM2	37846406	rs2911906	4	37834324	T	C	0.189861	-0.0066	0.028	0.8136544	-0.1662	0.0164196	4.410022e-24	0.0397112	0.168517	0.813704	0.813704	0.9352757	20	0.974584523160763	1.04051023144126	0.747828115145688	1.44774115843857	55276	ENSG00000169299
ADH5	4	ADHX	100001042	rs62325239	4	99987492	A	G	0.972167	0.096	0.054	0.07544036	0.5796	0.0320123	2.883002e-73	0.165631	0.0936158	0.07684895	0.05168009	0.02213965	20	0.79146038961039	1.18013755061286	0.982302505164174	1.41781643744638	128	ENSG00000197894
ADH4	4	ADH4	100061878	rs1800759	4	100065509	T	G	0.395626	0.019	0.022	0.3877877	-0.1052	0.012849	2.669003e-16	-0.180608	0.210286	0.3904115	0.3904115	0.02464988	20	0.926667545931758	0.834762521476114	0.552794718866279	1.26055557963773	127	ENSG00000198099
ADH6	4	ADH6	100132244	rs62325239	4	99987492	A	G	0.972167	0.096	0.054	0.07544036	0.4075	0.0313775	1.450005e-38	0.235583	0.133751	0.07817889	0.1315054	0.05239711	20	0.79146038961039	1.26564642555113	0.973780889589937	1.64499107718668	130	ENSG00000172955
ADH1A	4	ADH1A	100204854	rs28364331	4	100201295	A	G	0.991054	0.059	0.08	0.4608183	0.7858	0.0520282	1.539004e-51	0.0750827	0.101928	0.4613521	0.246763	0.8786058	20	0.937562680652681	1.07797329558999	0.882765063527805	1.31634845330345	124	ENSG00000187758
ADH1B	4	ADH1B	100234340	rs1229984	4	100239319	T	C	0.028827	-0.045	0.073	0.5376052	-0.2497	0.0367834	1.133999e-11	0.180216	0.293554	0.5392732	0.5392732	0.442071	8	0.94960220338983	1.19747599000294	0.67357910259415	2.12884981305235	125	ENSG00000196616
ADH1C	4	ADH1G	100265916	rs1229984	4	100239319	T	C	0.028827	-0.045	0.073	0.5376052	-0.2071	0.0369674	2.115998e-08	0.217286	0.354614	0.5400482	0.5400482	0.4224981	7	0.94960220338983	1.24269946336521	0.620172607807181	2.49011635923191	126	ENSG00000248144
ADH7	4	ADH7	100345156	rs113685321	4	100379067	T	C	0.89165	0.0054	0.037	0.8839641	0.4614	0.0222734	2.519997e-95	0.0117035	0.0801927	0.8839669	0.8854413	0.71874	20	0.981681669902913	1.01177225391481	0.86461220369777	1.1839794643353	131	ENSG00000196344
GLRX	5	GLRX1	95122866	rs6556884	5	95161340	A	G	0.249503	-0.013	0.025	0.6030636	-0.2928	0.0152182	1.706975e-82	0.0443989	0.0854137	0.6031959	0.6124979	0.3595037	20	0.950370858951175	1.04539928150029	0.884253093904684	1.235912732785	2745	ENSG00000173221
PAM	5	AMD	102228247	rs152137	5	102560063	T	C	0.266402	-0.02	0.024	0.4046568	-0.5153	0.0137	1.311157e-309	0.0388123	0.0465862	0.404772	0.9785576	0.3173433	20	0.926667545931758	1.03957533704546	0.948857497825386	1.13896647691565	5066	ENSG00000145730
TGFBI	5	BGH3	135382046	rs6886556	5	135397702	T	C	0.714712	-0.034	0.024	0.1565804	-0.492	0.0131	1.072754e-308	0.0691057	0.0488152	0.1568751	0.2315569	0.2918316	20	0.797351695906433	1.07154946594117	0.973777839712967	1.1791377983065	7045	ENSG00000120708
GNPDA1	5	GNPI1	141381960	rs9324861	5	141396566	T	C	0.159046	-0.011	0.031	0.7227104	0.3186	0.0189046	9.958075e-64	-0.0345261	0.0973223	0.7227693	0.7389299	0.4379008	20	0.966082698884758	0.966063125109877	0.79829441537648	1.16908992938016	10007	ENSG00000113552
B4GALT7	5	B4GT7	177032224	rs138626378	5	177058605	C	G	0.0387674	0.011	0.053	0.8355826	0.2801	0.0337802	1.114999e-16	0.0392717	0.189277	0.8356333	0.8356333	0.8144971	12	0.974584523160763	1.04005302767243	0.717694548763446	1.50720149990596	11285	ENSG00000027847
GMPR	6	GMPR1	16267296	rs4716060	6	16310456	A	C	0.292247	0.024	0.024	0.3173105	0.5158	0.0144	5.501555e-281	0.0465297	0.0465478	0.317499	0.9734527	0.08627247	20	0.910069314641745	1.04762919319352	0.956280510447559	1.14770395761559	2766	ENSG00000137198
IER3	6	IEX1	30711654	rs454212	6	31934372	T	C	0.140159	-0.26	0.033	3.305721e-15	0.1869	0.0196632	1.998994e-21	-1.39112	0.229336	1.312592e-09	1.371508e-11	0.06308729	20	2.789258e-07	0.248796496452206	0.158719218376646	0.389994968977244	8870	ENSG00000137331
AIF1	6	AIF1	31583880	rs2261033	6	31603591	A	G	0.487078	-0.26	0.022	3.144157e-32	0.2788	0.0126674	2.349956e-107	-0.932568	0.0895661	2.184316e-25	2.105938e-37	1.080363e-10	20	3.7133372e-22	0.393541796297138	0.330179921642489	0.46906288142037	199	ENSG00000204472
GNMT	6	GNMT	42930057	rs6458314	6	42922215	A	C	0.588469	0.021	0.022	0.3398076	-0.4001	0.0133	8.157734e-199	-0.0524869	0.0550139	0.3400506	0.6280616	0.9643261	20	0.910069314641745	0.948866751128824	0.851876135150892	1.05690026313308	27232	ENSG00000124713
VEGFA	6	L-VEGF165	43746072	rs9381268	6	43933895	T	C	0.374751	-0.029	0.024	0.2269191	0.3728	0.0148846	1.930028e-138	-0.0777897	0.0644526	0.2274593	0.1328953	0.3675312	7	0.8744188	0.925158967017655	0.815367134005957	1.04973462696244	7422	ENSG00000112715
CLIC5	6	CLIC5	45958088	rs35822882	6	45916999	T	G	0.0228628	-0.027	0.063	0.6682351	-1.0454	0.0356	1.529932e-189	0.0258274	0.0602704	0.6682684	0.8027915	0.1672123	3	0.963735190839695	1.02616381731259	0.91182920287115	1.15483489303244	53405	ENSG00000112782
NT5E	6	5'-Nucleotidase	86182654	rs494688	6	86100089	A	G	0.120278	0.0013	0.034	0.9695001	-0.4368	0.0195595	1.809992e-110	-0.00297619	0.0778389	0.9695001	0.060483	0.2175133	6	0.991826907032181	0.997028234463022	0.855952466647181	1.16135572832714	4907	ENSG00000135318
CHST12	7	CHSTC	2458732	rs1010300	7	2414757	T	C	0.217694	0.014	0.027	0.6040965	0.2096	0.0158865	9.552917e-40	0.0667939	0.128916	0.6043756	0.6299533	0.5391402	20	0.950370858951175	1.06907511908533	0.830372021447503	1.37639706147009	55501	ENSG00000136213
IGFBP3	7	IGFBP-3	45956711	rs145188037	7	45954465	A	G	0.0159046	0.078	0.095	0.4116163	1.2659	0.0551237	1.049981e-116	0.0616162	0.0750934	0.411915	0.1947335	0.03400719	14	0.926667545931758	1.06355407433223	0.917991760400969	1.23219762728002	3486	ENSG00000146674
GUSB	7	BGLR	65436486	rs9530	7	65425894	A	G	0.436382	-0.041	0.022	0.06237279	-0.1466	0.0124704	6.589049e-32	0.279673	0.151942	0.06567272	0.04132951	0.5239222	20	0.79146038961039	1.32269721962157	0.982030099377653	1.78154206872412	2990	ENSG00000169919
TPST1	7	TPST1	65777858	rs313829	7	65552497	A	G	0.318091	0.018	0.023	0.4338569	-0.2219	0.0134264	2.342001e-61	-0.0811176	0.103766	0.4343717	0.1341251	0.09617677	8	0.937562680652681	0.922085247843103	0.75239113795037	1.13005212502378	8460	ENSG00000169902
POR	7	NADPH-P450_Oxidoreductase	75572346	rs73138006	7	75769990	T	C	0.814115	-0.044	0.028	0.1160831	-0.6163	0.0166	1.049747e-301	0.0713938	0.0454731	0.1164098	0.3954803	0.5145718	20	0.791679641577061	1.07400408541068	0.982422836732314	1.17412251868605	5447	ENSG00000127948
DLD	7	DLDH	107551795	rs886774	7	107495434	A	G	0.611332	0.0046	0.021	0.826613	0.0945	0.0136001	3.692001e-12	0.0486772	0.222333	0.8266977	0.8266977	0.04388962	20	0.974584523160763	1.04988139432132	0.679026258404238	1.62328176340698	1738	ENSG00000091140
MET	7	Met	116375442	rs437	7	116296896	T	C	0.738569	0.013	0.024	0.5880482	-0.1256	0.0150432	6.867022e-17	-0.103503	0.191485	0.5888313	0.1483921	0.04512986	18	0.950370858951175	0.901673317717845	0.619517952077172	1.31233448386501	4233	ENSG00000105976
EPHB6	7	EphB6	142560820	rs7789303	7	142552547	A	G	0.701789	0.025	0.025	0.3173105	0.3506	0.0140192	4.93986e-138	0.0713063	0.0713633	0.3176971	0.7366889	0.6583102	20	0.910069314641745	1.07391011416451	0.933732048394723	1.23513264355397	2051	ENSG00000106123
AOC1	7	ABP1	150540154	rs62492366	7	150530767	A	G	0.163022	0.049	0.029	0.09109394	0.5981	0.0167	6.598557e-281	0.0819261	0.0485408	0.09145387	0.7316927	0.6317692	20	0.79146038961039	1.08537559760908	0.986873051883268	1.19370995655135	26	ENSG00000002726
STC1	8	Stanniocalcin-1	23705874	rs73555375	8	23744831	T	C	0.0805169	-0.024	0.04	0.5485062	0.2335	0.0245479	1.869993e-21	-0.102784	0.171647	0.5492997	0.8468788	0.6198801	20	0.94960220338983	0.902321853954122	0.644544044445473	1.26319486641705	6781	ENSG00000159167
B4GALT1	9	B4GT1	33135717	rs7019909	9	33113322	T	C	0.101392	-0.0071	0.036	0.8436536	0.4131	0.0217537	2.067969e-80	-0.0171871	0.0871507	0.843662	0.9778724	0.9119527	20	0.974618995929444	0.982959755658607	0.828612658899656	1.16605735003794	2683	ENSG00000086062
ANXA1	9	annexin_I	75775991	rs62541553	9	75777421	T	C	0.0427435	-0.014	0.056	0.8025873	0.4858	0.0314927	1.097997e-53	-0.0288184	0.115289	0.8026127	0.9885081	0.5002256	17	0.974584523160763	0.97159288971548	0.775083246932993	1.2179243288783	301	ENSG00000135046
PSAT1	9	SERC	80928534	rs7874282	9	80864512	T	C	0.243539	0.06	0.026	0.02101626	-0.1445	0.0153713	5.422003e-21	-0.415225	0.185273	0.02501619	0.02847515	0.3512458	20	0.70879205	0.660191720855434	0.459158377232635	0.949243507029018	29968	ENSG00000135069
FBP2	9	F16P2	97338538	rs2679604	9	97350670	A	G	0.11829	0.044	0.031	0.1557956	-0.2731	0.018861	1.631021e-47	-0.161113	0.114056	0.157778	0.7152123	0.8760094	20	0.797351695906433	0.851195880537986	0.680680150075595	1.06442714241685	8789	ENSG00000130957
FBP1	9	F16P1	97383973	rs2679606	9	97355195	A	G	0.0447316	0.056	0.042	0.1824224	-0.2011	0.0247984	5.086995e-16	-0.278468	0.211655	0.1882853	0.4061706	0.6076558	20	0.820803043478261	0.75694248952202	0.499917697054491	1.14611252176044	2203	ENSG00000165140
ALDOB	9	ALDOB	104190482	rs142540788	9	104209068	A	G	0.973161	0.016	0.11	0.884352	0.9965	0.0617338	1.294985e-58	0.0160562	0.110391	0.8843567	0.9225167	0.835866	7	0.981681669902913	1.01618579344294	0.818476854924168	1.26165274018765	229	ENSG00000136872
IL2RA	10	IL-2_sRa	6078470	rs12722497	10	6095928	A	C	0.144135	-0.0017	0.039	0.9652314	0.1616	0.0242461	2.647007e-11	-0.0105198	0.241342	0.9652322	0.9652322	0.1620393	19	0.991826907032181	0.989535339574206	0.616590531273355	1.58805583057541	3559	ENSG00000134460
MAPK8	10	MK08	49581050	rs2377596	10	49856467	A	C	0.457256	-0.038	0.022	0.08411869	0.0837	0.0127294	4.855002e-11	-0.454002	0.271761	0.094802	0.1044886	0.1352357	16	0.79146038961039	0.635081463081732	0.372822233027377	1.08182514083171	5599	ENSG00000107643
LDHA	11	LDHA	18422954	rs111294128	11	18411722	A	G	0.989066	0.015	0.092	0.8704842	0.4574	0.0558806	2.715998e-16	0.0327941	0.201177	0.8705097	0.8705097	0.6627989	8	0.977691334214003	1.03333775309236	0.6966216653285	1.53280749811656	3939	ENSG00000134333
LDHC	11	LDHC	18453730	rs116197547	11	18437004	A	G	0.884692	0.0079	0.034	0.8162639	-0.2157	0.0205663	9.807039e-26	-0.0366249	0.157665	0.8163082	0.8163082	0.5384204	20	0.974584523160763	0.964037678070521	0.707761363010479	1.31311017146586	3948	ENSG00000166796
MDK	11	Midkine	46403840	rs77817298	11	46527652	A	G	0.0139165	-0.0031	0.094	0.9736916	0.4717	0.0614598	1.654996e-14	-0.00657197	0.199281	0.9736918	0.6272396	0.5814056	10	0.991826907032181	0.99344957816437	0.67222462561824	1.46817302839402	4192	ENSG00000110492
F2	11	Thrombin	46750893	rs1799963	11	46761055	A	G	0.00795229	0.055	0.1	0.5823194	0.7824	0.0650239	2.397986e-33	0.0702965	0.127945	0.5827129	0.8325141	0.2762905	14	0.950370858951175	1.07282622707792	0.834872967863573	1.3786002874803	2147	ENSG00000180210
SERPING1	11	C1-Esterase_Inhibitor	57373593	rs1647396	11	57401183	A	G	0.545726	0.018	0.022	0.4132534	-0.4639	0.0128	1.319214e-287	-0.0388015	0.0474361	0.4133724	0.01363749	0.9075356	20	0.926667545931758	0.961941635610957	0.876537093056031	1.05566748703781	710	ENSG00000149131
B3GAT3	11	B3GA3	62386208	rs72927237	11	62381483	T	C	0.749503	-0.002	0.024	0.9335865	0.3541	0.0140358	1.960026e-140	-0.00564812	0.0677778	0.9335869	0.8531613	0.002936342	20	0.988895077784692	0.994367800641766	0.870669687235657	1.13563999924293	26229	ENSG00000149541
PC	11	pyruvate_carboxylase	66670776	rs543191	11	66583779	T	G	0.591451	0.028	0.022	0.2031148	0.0941	0.0136342	5.136007e-12	0.297556	0.237736	0.2107069	0.2107069	0.4682773	20	0.852892417061611	1.34656378081313	0.845010217484867	2.14581312542557	5091	ENSG00000173599
GSTP1	11	Glutathione_S-transferase_Pi	67352598	rs72932599	11	67376887	C	G	0.082505	0.013	0.04	0.7451811	0.3637	0.0246367	2.555982e-49	0.0357437	0.110007	0.7452407	0.4361703	0.08931505	20	0.966082698884758	1.03639018564336	0.835378786889519	1.28576956196989	2950	ENSG00000084207
ALDH3B1	11	AL3B1	67786396	rs2010404	11	67777082	A	C	0.223658	-0.028	0.026	0.2815146	0.1507	0.0154039	1.328999e-22	-0.1858	0.17357	0.2844136	0.4983534	0.849469	20	0.895376148148148	0.830439666307508	0.590965759383372	1.16695430898823	221	ENSG00000006534
CDON	11	CDON	125879460	rs7925962	11	125906120	T	G	0.934394	0.033	0.044	0.4532547	0.7412	0.0249	1.042964e-194	0.0445224	0.059382	0.453398	0.9659236	0.7343054	20	0.937562680652681	1.04552839628423	0.930655297496181	1.17458056745351	50937	ENSG00000064309
FKBP4	12	FKBP52_protein	2909348	rs57120900	12	2905888	A	G	0.961233	0.026	0.057	0.6482891	0.2508	0.0353035	1.211e-12	0.103668	0.227741	0.6489632	0.6489632	0.9797569	12	0.957504376083189	1.10923212871008	0.709848040016388	1.73332297337089	2288	ENSG00000004478
GAPDH	12	GAPDH_liver	6645315	rs12425927	12	6647828	A	G	0.887674	-0.036	0.033	0.2753129	-0.1264	0.0193422	6.364027e-11	0.28481	0.264689	0.2819187	0.5053426	0.7885612	20	0.892646301115242	1.32950939733682	0.791377295084089	2.23356829743148	2597	ENSG00000111640
ENO2	12	NSE	7027885	rs1057077	12	7022085	A	T	0.295229	0.022	0.024	0.3593173	0.1636	0.0150415	1.491006e-27	0.134474	0.147219	0.3610173	0.3610173	0.9923982	20	0.921402786885246	1.14393491630792	0.857207522291069	1.52656977303574	2026	ENSG00000111674
KLRB1	12	KLRB1	9753814	rs2241006	12	9748209	A	T	0.421471	0.008	0.022	0.7161296	-0.3146	0.0131812	6.68011e-126	-0.0254291	0.0699382	0.7161611	0.7086396	0.6783382	20	0.966082698884758	0.974891496322591	0.850009313924137	1.11812119471308	3820	ENSG00000111796
LDHB	12	LDH-H_1	21849534	rs74626198	12	21696251	T	C	0.974155	0.0028	0.065	0.9656402	0.2338	0.0375066	4.559013e-10	0.011976	0.278022	0.965641	0.965641	NA	NA	0.991826907032181	1.01204799942262	0.586872833859881	1.74525228301821	3945	ENSG00000111716
PKP2	12	PKP2	32996726	rs9919823	12	32974611	T	C	0.965209	0.068	0.068	0.3173105	-0.3166	0.0383616	1.544005e-16	-0.214782	0.216353	0.3208371	0.2553501	0.4391642	20	0.910069314641745	0.806717285377716	0.527907668939544	1.23277765567319	5318	ENSG00000057294
IRAK4	12	IRAK4	44168046	rs60813848	12	44120092	T	C	0.0765408	0.038	0.042	0.3655915	0.2054	0.0244147	3.997994e-17	0.185005	0.205658	0.3683466	0.3683466	0.2188467	20	0.924947149187592	1.20322445623494	0.80405735120715	1.80055451257092	51135	ENSG00000198001
PFKM	12	K6PF	48519554	rs4760682	12	48512285	A	C	0.817097	0.014	0.028	0.6170751	0.159	0.015688	3.858037e-24	0.0880503	0.176315	0.6175028	0.7129856	0.2594778	20	0.950370858951175	1.09204305041217	0.77296067879525	1.54284436022317	5213	ENSG00000152556
GPD1	12	GPDA	50501352	rs78089413	12	50527585	A	G	0.0178926	0.24	0.12	0.04550026	0.4664	0.0639407	3.002998e-13	0.51458	0.266786	0.05375438	0.156865	NA	NA	0.777718737288136	1.67293572122103	0.991713960050956	2.82209794363842	2819	ENSG00000167588
KRT5	12	K2C5	52911415	rs641621	12	52912906	T	G	0.282306	0.0043	0.025	0.8634375	-0.1639	0.0147166	8.279996e-29	-0.0262355	0.15255	0.8634537	0.8634537	0.3710958	20	0.976521256648936	0.974105660711459	0.722358663200372	1.31358823056975	3852	ENSG00000186081
KRT1	12	Keratin-1	53071356	rs117006546	12	53259655	A	T	0.979125	-0.11	0.061	0.07134446	-0.2366	0.0359874	4.880996e-11	0.46492	0.267341	0.08202606	0.08202606	0.7878304	20	0.79146038961039	1.5918868328463	0.942642327924987	2.68829821610884	3848	ENSG00000167768
AGAP2	12	AGAP2	58127460	rs12371356	12	58135420	T	C	0.50497	-0.023	0.022	0.2958129	0.1125	0.0127236	9.413001e-19	-0.204444	0.196918	0.2991666	0.2991666	0.8102068	20	0.896890628272251	0.815100386261086	0.554103780697502	1.19903285779181	116986	ENSG00000135439
ALDH2	12	ALDH-E2	112226236	rs609230	12	112146911	T	C	0.167992	-0.049	0.029	0.09109394	-0.2239	0.0172947	2.471002e-38	0.218848	0.130621	0.09384682	0.001558648	0.01254867	20	0.79146038961039	1.24464207671304	0.963513133681068	1.60779738746905	217	ENSG00000111275
PEBP1	12	prostatic_binding_protein	118578526	rs76597567	12	118584885	A	G	0.992048	0.0037	0.11	0.9731671	1.4085	0.0611116	1.540034e-117	0.00262691	0.0780974	0.9731672	0.7944603	0.3480201	11	0.991826907032181	1.00263036335129	0.86032591207119	1.16847305353598	5037	ENSG00000089220
FGF9	13	FGF9	22262080	rs7335358	13	22325759	T	C	0.738569	0.035	0.025	0.1615133	-0.0868	0.0152401	1.229998e-08	-0.403226	0.296592	0.1739787	0.1739787	0.783941	19	0.806595582010582	0.668161077855182	0.373608687282616	1.19493802247401	2254	ENSG00000102678
CPB2	13	TAFI	46653266	rs9526147	13	46684881	T	C	0.205765	0.021	0.027	0.4367	-0.6064	0.0164	2.82436e-299	-0.0346306	0.0445349	0.4368015	0.4190672	0.9710612	20	0.937562680652681	0.965962176787945	0.885220064883403	1.05406888524133	1361	ENSG00000080618
MCF2L	13	MCF2L	113651372	rs3011487	13	113578421	T	C	0.560636	0.016	0.022	0.4670589	-0.3999	0.0126	4.635248e-221	-0.04001	0.0550282	0.4671758	0.5870659	0.6281533	20	0.937562680652681	0.960779831305971	0.862547316388918	1.07019970580734	23263	ENSG00000126217
ANG	14	Angiogenin	21159733	rs34121942	14	21151161	A	G	0.15507	-0.04	0.029	0.1677991	0.5802	0.0164	3.71522e-274	-0.0689417	0.0500207	0.168122	0.7743989	0.6543334	20	0.806595582010582	0.933381094609819	0.846214612896871	1.02952638077546	283	ENSG00000214274
EFS	14	EFS	23830286	rs10137082	14	23840033	T	C	0.228628	-0.051	0.025	0.04135033	-0.1072	0.0151593	1.532e-12	0.475746	0.242719	0.04998752	0.04998752	0.5731254	20	0.777718737288136	1.60921422363121	1.00001676014045	2.58952701670049	10278	ENSG00000100842
PYGL	14	PYGL	51368032	rs148143618	14	51403224	T	C	0.00497018	0.055	0.11	0.6170751	-0.7194	0.064898	1.481994e-28	-0.0764526	0.153061	0.6174327	0.9910918	NA	NA	0.950370858951175	0.926396824457622	0.686291949108281	1.25050436258252	5836	ENSG00000100504
FUT8	14	FUT8	66044074	rs73270679	14	66263407	T	C	0.0854871	-0.027	0.044	0.5394556	0.9491	0.0253	5.47994e-308	-0.028448	0.0463659	0.5395099	0.6242612	0.3110036	20	0.94960220338983	0.971952834379467	0.887519164555818	1.06441905705898	2530	ENSG00000033170
SERPINA1	14	a1-Antitrypsin	94850057	rs17580	14	94847262	A	T	0.05666	0.0044	0.051	0.9312482	-0.8797	0.0296	4.287162e-194	-0.00500171	0.0579746	0.9312485	0.9622323	0.825351	20	0.988895077784692	0.995010777722798	0.888134639877208	1.11474815116029	5265	ENSG00000197249
SERPINA4	14	Kallistatin	95031839	rs12892665	14	95022234	C	G	0.206759	0.0088	0.028	0.753304	0.6059	0.0163	1.950522e-302	0.0145238	0.0462139	0.7533126	0.5769155	0.7514006	20	0.966082698884758	1.01462978285287	0.926764821586133	1.11082506831684	5267	ENSG00000100665
TCL1A	14	TCL1A	96178418	rs78986913	14	96162418	A	G	0.0467197	0.02	0.054	0.7111065	-0.5549	0.0334757	1.03599e-61	-0.0360425	0.0973391	0.7111754	0.5695904	0.2079212	20	0.966082698884758	0.964599297141828	0.797058553111714	1.16735690297034	8115	ENSG00000100721
TYRO3	15	Dtk	41860704	rs2588323	15	41842078	C	G	0.328032	0.02	0.024	0.4046568	0.1366	0.0138892	7.956008e-23	0.146413	0.176325	0.4063364	0.4063364	0.4263337	20	0.926667545931758	1.15767420878095	0.819399110025042	1.63560047512821	7301	ENSG00000092445
GATM	15	GATM	45673924	rs2433601	15	45716425	T	C	0.591451	-0.012	0.023	0.601852	0.4218	0.0126	1.070581e-245	-0.0284495	0.0545348	0.6018961	0.6052964	0.6397742	20	0.950370858951175	0.971951376451309	0.873420900651527	1.08159705988362	2628	ENSG00000171766
GLCE	15	GLCE	69508740	rs11631403	15	69449260	T	C	0.289264	0.0035	0.024	0.884053	-0.5111	0.0137	1.284217e-304	-0.00684798	0.0469579	0.8840538	0.7706825	0.4216093	20	0.981681669902913	0.993175413984069	0.905846454111572	1.08892340248752	26035	ENSG00000138604
MFGE8	15	MFGM	89449279	rs34239095	15	89455768	C	G	0.72664	-0.0011	0.024	0.9634431	-0.3104	0.014433	1.359973e-102	0.00354381	0.0773198	0.9634432	0.4172689	0.5259178	20	0.991826907032181	1.00355009671878	0.862428529377439	1.16776377672857	4240	ENSG00000140545
PGP	16	PGP	2263403	rs116977380	16	2263836	T	C	0.0397614	-0.07	0.055	0.2031148	0.8361	0.0329983	1.230027e-141	-0.083722	0.0658645	0.2036843	0.890261	0.3229052	20	0.850235833333333	0.919686893516274	0.808304512139076	1.04641749415359	283871	ENSG00000184207
PMM2	16	Phosphomannomutase_2	8912934	rs3826198	16	8906539	A	C	0.786282	0.0019	0.027	0.9438989	-0.2582	0.0153448	1.558005e-63	-0.00735864	0.104571	0.9438994	0.8491978	0.4769923	20	0.991123625694873	0.992668368502105	0.808707649432725	1.21847553997522	5373	ENSG00000140650
CX3CL1	16	Fractalkine/CX3CL-1	57412665	rs62037103	16	57434140	A	G	0.0109344	0.03	0.12	0.8025873	0.7446	0.0687695	2.551008e-27	0.0402901	0.161203	0.8026389	0.38716	0.3315733	20	0.974584523160763	1.0411127571985	0.759065065472877	1.427961610282	6376	ENSG00000006210
CHST4	16	CHST4	71565892	rs74026831	16	71538990	A	G	0.309145	0.0067	0.024	0.7801169	0.1634	0.0146507	6.920048e-29	0.0410037	0.146925	0.780184	0.780184	0.7680603	20	0.97237008797654	1.0418559604054	0.78116467491878	1.38954547880077	10164	ENSG00000140835
ENO3	17	ENOB	4855906	rs238238	17	4856376	A	G	0.319085	-0.013	0.024	0.5880482	0.3212	0.0129446	6.409885e-136	-0.0404732	0.0747376	0.5881371	0.832469	0.2107348	20	0.950370858951175	0.960334901141891	0.829477830541443	1.11183576991951	2027	ENSG00000108515
ATP1B2	17	AT1B2	7555516	rs1641523	17	7549681	T	C	0.575547	0.037	0.022	0.0926041	-0.1825	0.0127433	1.610988e-46	-0.20274	0.121376	0.09485214	0.1766671	0.9518454	20	0.79146038961039	0.816490501360976	0.643626326265231	1.03578227242678	482	ENSG00000129244
SHMT1	17	cSHMT	18249022	rs3794772	17	18242897	T	C	0.322068	-0.00078	0.023	0.9729465	0.4813	0.013	4.871457e-300	-0.00162061	0.0477873	0.9729465	0.6863368	0.264044	20	0.991826907032181	0.998380702479285	0.909114965594947	1.0964114163831	6470	ENSG00000176974
ALDH3A1	17	Aldehyde_dehydrogenase_class_3	19646776	rs887241	17	19645938	A	C	0.355865	0.012	0.023	0.601852	-0.1897	0.0141604	6.339937e-41	-0.0632578	0.121336	0.6021272	0.7799379	0.5183794	20	0.950370858951175	0.938701445260421	0.740021262565567	1.19072308852198	218	ENSG00000108602
ALDOC	17	aldolase_C	26902208	rs56147019	17	26991821	T	C	0.0208748	-0.024	0.094	0.7984766	-0.5652	0.05729	5.868015e-23	0.0424628	0.166369	0.7985426	0.8303621	0.7526288	10	0.974584523160763	1.04337724201833	0.753052419044684	1.44563119595687	230	ENSG00000109107
PDK2	17	PDK2	48180808	rs111564639	17	48172095	A	C	0.0328032	0.058	0.067	0.3866703	-0.4426	0.0413722	1.039999e-26	-0.131044	0.151873	0.3882192	0.6693677	0.973483	10	0.926667545931758	0.877179177658105	0.651345484100953	1.18131364767041	5164	ENSG00000005882
P4HB	17	Protein_disulfide-isomerase	79809802	rs4073961	17	80344590	A	G	0.514911	0.033	0.022	0.1336144	0.1928	0.0135606	7.119953e-46	0.171162	0.114741	0.1357723	0.03528454	0.09677859	20	0.797351695906433	1.18668297609303	0.947687606539963	1.48595009160291	5034	ENSG00000185624
DCXR	17	DCXR	79994310	rs60390379	17	79993388	T	C	0.10338	-0.01	0.033	0.7618668	0.2601	0.0188073	1.686999e-43	-0.0384468	0.126905	0.7619222	0.622903	0.8290213	20	0.966082698884758	0.962282896828207	0.750376198657584	1.23403217637323	51181	ENSG00000169738
DSC2	18	DSC2	28664159	rs4799305	18	28689144	A	G	0.862823	0.042	0.034	0.2167211	-0.3103	0.020034	4.137979e-54	-0.135353	0.109919	0.2181793	0.7402845	0.386858	20	0.864579976689977	0.873407544401237	0.704128620456179	1.08338266114333	1824	ENSG00000134755
CYB5A	18	Cytochrome_b5	71939890	rs1788601	18	71968122	A	G	0.304175	0.016	0.023	0.4866467	-0.1387	0.0141253	9.301049e-23	-0.115357	0.166241	0.4877368	0.4877368	0.8458587	20	0.946873088071349	0.89104798298856	0.643270885264445	1.23426464056676	1528	ENSG00000166347
FUT3	19	Fucosyltransferase_3	5847192	rs12986368	19	5830922	T	C	0.366799	0.005	0.022	0.8202117	0.5045	0.0135	1.183993e-305	0.0099108	0.0436083	0.8202149	0.6969866	0.8475862	20	0.974584523160763	1.00996007462745	0.927222734255264	1.10008017993729	2525	ENSG00000171124
ANGPTL4	19	ANGL4	8433715	rs116843064	19	8429323	A	G	0.0258449	-0.0013	0.079	0.9868708	-0.3266	0.0529004	6.664018e-10	0.0039804	0.241887	0.9868709	0.9868709	0.4302215	3	0.993298123149793	1.00398833231318	0.62492844737472	1.612972774172	51129	ENSG00000167772
ACP5	19	TrATPase	11687649	rs111931834	19	11690847	A	G	0.126243	0.0097	0.033	0.7688042	0.3761	0.0187694	2.569984e-89	0.025791	0.0877521	0.7688284	0.9203371	0.540899	20	0.967554685418209	1.02612646562945	0.863982196753288	1.21870048644747	54	ENSG00000102575
PGLS	19	6PGL	17627268	rs73020480	19	17629172	A	G	0.217694	0.032	0.026	0.2184092	0.1071	0.0156058	6.749987e-12	0.298786	0.246637	0.225726	0.225726	0.6488529	20	0.870145578231293	1.34822107328946	0.831418068317148	2.18626480675473	25796	ENSG00000130313
SIRPB1	20	SIRB1	1572437	rs138495919	20	1589353	T	C	0.632207	0.0021	0.022	0.9239538	0.4902	0.0131	1.858593e-306	0.00428397	0.0448798	0.923954	0.8310412	0.6936077	20	0.988895077784692	1.00429315931705	0.919725118337287	1.09663716880366	10326	ENSG00000101307
CST2	20	CYTT	23805887	rs4260306	20	23730336	T	C	0.292247	0.0042	0.024	0.8610796	-0.4775	0.0137	3.701392e-266	-0.00879581	0.0502624	0.8610814	0.7878839	0.4354624	20	0.976521256648936	0.99124275996923	0.898247070801204	1.0938663104295	1470	ENSG00000170369
CST7	20	CYTF	24935215	rs76897221	20	24930531	A	G	0.026839	-0.021	0.066	0.750347	1.4343	0.039	4.318168e-296	-0.0146413	0.0460172	0.7503561	0.3773113	0.735099	20	0.966082698884758	0.98546536263843	0.900473077583157	1.07847975151751	8530	ENSG00000077984
MATN4	20	MATN4	43929627	rs11086958	20	43925427	A	G	0.277336	-0.01	0.025	0.6891565	-0.232	0.0151226	4.054057e-53	0.0431034	0.107795	0.6892566	0.9613075	0.7667931	20	0.966082698884758	1.04404584360979	0.845206079748513	1.28966384610392	8785	ENSG00000124159
MX1	21	Mx1	42811686	rs464138	21	42798173	A	C	0.612326	-0.018	0.022	0.4132534	0.4531	0.013	3.723257e-266	-0.0397263	0.0485678	0.413382	0.9125057	0.2888852	20	0.926667545931758	0.961052443212283	0.873786521271302	1.05703369887245	4599	ENSG00000157601
TFF3	21	TFF3	43733769	rs75307655	21	43741067	T	C	0.988072	0.12	0.11	0.2753129	0.5146	0.0655286	4.060016e-15	0.233191	0.215811	0.2799048	0.04353967	0.01959476	8	0.892646301115242	1.26262261721775	0.827125733370635	1.92741660571142	7033	ENSG00000160180
MIF	22	MIF	24236802	rs4822455	22	24255296	T	C	0.607356	0.017	0.022	0.4396838	-0.0898	0.0133584	1.787999e-11	-0.18931	0.246602	0.442682	0.442682	0.0976109	20	0.937562680652681	0.82752993264869	0.510354386034435	1.34182405044196	4282	ENSG00000240972
ADM2	22	ADM2	50922427	rs8142906	22	50916583	A	G	0.147117	0.011	0.033	0.7388827	0.1547	0.0198472	6.464006e-15	0.0711054	0.213511	0.7391124	0.7391124	0.3889698	19	0.966082698884758	1.07369438729307	0.706539506364388	1.63164214728296	79924	ENSG00000128165
