# Supplementary material for: Integrative multi-omics analyses identify PKD1 and SLC2A4 as genetically supported glycolysis-related candidate genes for rheumatoid arthritis
Source: Front Immunol. 2026 Jan 22;16:1691663. doi: 10.3389/fimmu.2025.1691663 (PMC12895683; doi:10.3389/fimmu.2025.1691663)
Supplement: Supplementary file 12 [file DataSheet9.csv]

probeID	ProbeChr	Gene	Probe_bp	topSNP	topSNP_chr	topSNP_bp	A1	A2	Freq	b_GWAS	se_GWAS	p_GWAS	b_eQTL	se_eQTL	p_eQTL	b_SMR	se_SMR	p_SMR	p_SMR_multi	p_HEIDI	nsnp_HEIDI	FDR	OR_SMR	CI_SMR_lower	CI_SMR_upper	ENTREZID	ENSEMBL
AGRN	1	Agrin	973500	rs3121560	1	968226	A	C	0.342942	0.0222088	0.0164226	0.1762693	-0.3222	0.0144791	1.059992e-109	-0.0689286	0.0510642	0.1770669	0.3211926	0.834985	20	0.820897312207792	0.933393321982247	0.844496715521489	1.03164769916608	375790	ENSG00000188157
B3GALT6	1	B3GT6	1169025	rs60252802	1	1166887	T	C	0.869781	-0.0126272	0.022174	0.5690442	0.1941	0.0202399	8.81196e-22	-0.0650551	0.114441	0.5697237	0.5697237	0.1511471	20	0.953244296180216	0.937015832382618	0.74874301386001	1.17263020005933	126792	ENSG00000176022
CA6	1	Carbonic_anhydrase_6	9020538	rs11121277	1	9010807	T	G	0.492048	0.0185712	0.0156286	0.2347219	-0.4522	0.0123	6.888712e-296	-0.0410686	0.0345793	0.2349663	0.7971982	0.2008061	20	0.852307862955032	0.959763287927892	0.89687029324298	1.02706665143674	765	ENSG00000131686
FGR	1	FGR	27950182	rs3737803	1	27960792	A	G	0.0894632	0.0150483	0.0304363	0.62101	-0.499	0.0248837	1.889987e-89	-0.0301569	0.0610131	0.621116	0.9950832	0.7257127	20	0.969522081843318	0.970293282588695	0.860929571835946	1.09354944357301	2268	ENSG00000000938
B4GALT2	1	B4GT2	44450728	rs3762423	1	44445667	T	C	0.947316	-0.00899897	0.0346705	0.7952055	0.7063	0.0282383	4.509904e-138	-0.012741	0.0490901	0.7952163	0.1051886	0.9944339	20	0.975392177552498	0.987339822921412	0.896768443261076	1.08705868638899	8704	ENSG00000117411
AKR1A1	1	AK1A1	46025968	rs72690858	1	46279611	A	G	0.94831	0.0413891	0.0389161	0.287534	1.0182	0.03	1.713128e-252	0.0406493	0.0382392	0.2877705	0.6594465	0.003110782	20	0.866020411267606	1.04148679207353	0.966282028897368	1.1225446666967	10327	ENSG00000117448
PGM1	1	PGM1	64092432	rs2269247	1	64107284	T	C	0.205765	-0.0102105	0.0201993	0.6132163	0.2107	0.0175759	4.105969e-33	-0.0484599	0.0959528	0.6135314	0.6135314	0.0929159	20	0.967691000930232	0.952695541631093	0.789364262897482	1.14982250616739	5236	ENSG00000079739
INSL5	1	INSL5	67265182	rs11809759	1	67269905	A	G	0.589463	0.00602639	0.0160498	0.707303	-0.1065	0.0140096	2.917002e-14	-0.0565858	0.150886	0.707643	0.707643	0.5565658	18	0.969879428043143	0.944985401269297	0.703053449133312	1.27017001298114	10022	ENSG00000172410
S100A14	1	S100A14	153588096	rs9330298	1	153590254	A	C	0.45825	-0.0121401	0.0156147	0.4368763	-0.1126	0.0136403	1.520002e-16	0.107816	0.139288	0.4388992	0.4388992	0.9796422	20	0.931475980066445	1.11384277945876	0.847733908142212	1.46348485702461	57402	ENSG00000189334
PKLR	1	KPYR	155265428	rs111507092	1	155546875	T	G	0.919483	0.0145867	0.030265	0.6298301	0.1866	0.0263765	1.5e-12	0.078171	0.162568	0.6306221	0.6306221	0.6978038	20	0.969879428043143	1.08130754645217	0.786264302778277	1.48706485323438	5313	ENSG00000143627
NFASC	1	NFASC	204894864	rs6667532	1	204948659	A	G	0.922465	-0.0177648	0.0254505	0.4851686	-0.7262	0.0205	7.19411e-275	0.0244627	0.0350529	0.4852533	0.2472622	0.6758337	20	0.931475980066445	1.02476436668344	0.956723374665059	1.09764435053315	23114	ENSG00000163531
BPNT1	1	BPNT1	220247314	rs3767654	1	220331319	T	G	0.845924	-0.0146056	0.0201154	0.4677833	-0.1121	0.0167846	2.410004e-11	0.130291	0.180499	0.4703946	0.4703946	0.8984827	20	0.931475980066445	1.13915983060741	0.799725256239756	1.62266367048493	10380	ENSG00000162813
FH	1	FUMH	241671982	rs12071124	1	241683705	A	C	0.708748	-0.0201491	0.0175518	0.2509772	0.1683	0.014713	2.673005e-30	-0.119721	0.104813	0.2533537	0.578905	0.8906116	20	0.856338749119374	0.887167922041599	0.722415746237259	1.08949303223122	2271	ENSG00000091483
GCKR	2	GCKR	27733132	rs1260326	2	27730940	T	C	0.410537	0.0110828	0.0159682	0.4876481	-0.3218	0.0133774	7.310065e-128	-0.03444	0.0496422	0.4878291	0.1716062	0.6667323	20	0.931475980066445	0.966146306725867	0.876570002382423	1.06487637434894	2646	ENSG00000084734
MDH1	2	MDHC	63825037	rs13032357	2	64204493	T	C	0.263419	0.0077186	0.0176861	0.6625307	0.0831	0.013988	2.835999e-09	0.0928833	0.213403	0.6633817	0.6633817	0.2875745	20	0.969879428043143	1.09733366895639	0.722248092999469	1.66721268314402	4190	ENSG00000014641
UGP2	2	UGPA1	64093385	rs72891006	2	64056938	T	C	0.898608	-0.00537984	0.0299061	0.8572381	-0.1567	0.0253631	6.480992e-10	0.0343321	0.19093	0.8572979	0.8572979	0.9677904	20	0.982407057274523	1.03492824933471	0.711848123510621	1.50464185532832	7360	ENSG00000169764
HK2	2	HXK2	75090797	rs687506	2	75040097	C	G	0.728628	-0.00575712	0.0176142	0.7437848	-0.1088	0.0149202	3.050994e-13	0.0529147	0.162058	0.7440328	0.3445708	0.6098176	12	0.969879428043143	1.05433970610658	0.767421580488742	1.44852874109294	3099	ENSG00000159399
LCT	2	LPH	136570080	rs961360	2	136393658	A	G	0.766402	-0.0154312	0.0254837	0.5448255	0.6907	0.0184	2.207901e-308	-0.0223414	0.0369003	0.5448778	0.2520021	0.7259353	20	0.953244296180216	0.977906320837363	0.909676726673116	1.05125342255492	3938	ENSG00000115850
IDH1	2	IDH	209115874	rs115016052	2	209168517	C	G	0.00994036	0.0635738	0.0733756	0.386262	-0.6229	0.0585777	2.075993e-26	-0.102061	0.118187	0.3878327	0.5929684	0.9848632	20	0.906307914049587	0.902974468546277	0.71626324426767	1.13835645954454	3417	ENSG00000138413
RPE	2	RPE	210876794	rs2286963	2	211060050	T	G	0.686879	-0.026191	0.0163233	0.1086003	0.115	0.0134633	1.321997e-17	-0.227748	0.144424	0.1148102	0.1148102	0.999136	20	0.774886051660517	0.796324908429593	0.600003950272598	1.05688197468916	6120	ENSG00000197713
GPC1	2	Glypican_1	241391290	rs1126920	2	241405479	T	C	0.10835	0.0146906	0.0246795	0.5516729	0.5818	0.0202	2.025889e-182	0.0252503	0.0424283	0.5517579	0.3339272	0.2289688	20	0.953244296180216	1.02557178901982	0.943735664941711	1.11450434004555	2817	ENSG00000063660
POGLUT1	3	KTEL1	119200670	rs115630304	3	119136267	C	G	0.927435	0.0631359	0.0317519	0.046766	-0.6972	0.0245	3.975751e-178	-0.0905564	0.0456531	0.04730303	0.3458397	0.8953339	20	0.709154571130435	0.913422815401356	0.835239744650697	0.998924255028917	56983	ENSG00000163389
FAM162A	3	F162A	122117102	rs7615930	3	122125750	T	G	0.149105	-0.029629	0.0212443	0.1631124	-0.1831	0.0167619	8.893968e-28	0.161819	0.116968	0.1665271	0.3402004	0.2415247	20	0.817821915428571	1.17564742987734	0.934785413791337	1.47857129452997	26355	ENSG00000114023
PDIA5	3	PDIA5	122864992	rs28592713	3	122840747	A	G	0.135189	-0.014394	0.0233478	0.5375623	0.6522	0.0183	3.446196e-278	-0.0220699	0.0358039	0.5376231	0.5574842	0.3724772	16	0.953244296180216	0.97817185844857	0.911881215092256	1.04928160469226	10954	ENSG00000065485
PLOD2	3	PLOD2	145834334	rs9289716	3	145824478	A	G	0.532803	0.021588	0.0156589	0.1680055	0.2467	0.0129738	1.27398e-80	0.0875071	0.0636401	0.1691216	0.3379492	0.4437933	20	0.817821915428571	1.09145001371054	0.96345692781833	1.23644669318664	5352	ENSG00000152952
IDUA	4	IDUA	989550	rs3796621	4	982852	A	G	0.442346	0.0594428	0.0156435	0.0001447894	0.4697	0.0128	8.674453e-295	0.126555	0.0334834	0.0001570615	0.006149387	0.4821766	20	0.0280080144	1.13491186961238	1.06282189507087	1.21189162338548	3425	ENSG00000127415
PGM2	4	PGM2	37846406	rs2911906	4	37834324	T	C	0.189861	0.00340481	0.0202669	0.8665844	-0.1662	0.0164196	4.410022e-24	-0.0204862	0.12196	0.8666026	0.8666026	0.8627347	20	0.982407057274523	0.979722216547817	0.771415762337696	1.24427794771606	55276	ENSG00000169299
ADH5	4	ADHX	100001042	rs62325239	4	99987492	A	G	0.972167	0.0485676	0.0389333	0.2122301	0.5796	0.0320123	2.883002e-73	0.083795	0.067332	0.2133133	0.5192867	0.9401513	20	0.840606007894737	1.08740595273784	0.952966317122781	1.24081164759293	128	ENSG00000197894
ADH4	4	ADH4	100061878	rs1800759	4	100065509	T	G	0.395626	0.00535035	0.0160939	0.7395526	-0.1052	0.012849	2.669003e-16	-0.0508588	0.15311	0.7397593	0.7397593	0.1052236	20	0.969879428043143	0.950412859354214	0.704015856246726	1.28304582235047	127	ENSG00000198099
ADH6	4	ADH6	100132244	rs62325239	4	99987492	A	G	0.972167	0.0485676	0.0389333	0.2122301	0.4075	0.0313775	1.450005e-38	0.119184	0.0959816	0.214332	0.4436499	0.7688568	20	0.840606007894737	1.12657718942168	0.933382741095522	1.35975962254841	130	ENSG00000172955
ADH1A	4	ADH1A	100204854	rs28364331	4	100201295	A	G	0.991054	0.038882	0.0578465	0.501483	0.7858	0.0520282	1.539004e-51	0.0494808	0.0736877	0.5019062	0.3666442	0.948061	19	0.933455992105263	1.05072541809313	0.909421048844255	1.21398543131373	124	ENSG00000187758
ADH1B	4	ADH1B	100234340	rs1229984	4	100239319	T	C	0.028827	-0.0280478	0.0539754	0.6033142	-0.2497	0.0367834	1.133999e-11	0.112326	0.216793	0.6043713	0.6043713	0.7043623	4	0.965750821132076	1.11887755527961	0.731551044769706	1.71127769232095	125	ENSG00000196616
ADH1C	4	ADH1G	100265916	rs1229984	4	100239319	T	C	0.028827	-0.0280478	0.0539754	0.6033142	-0.2071	0.0369674	2.115998e-08	0.135431	0.261744	0.6048635	0.6048635	0.5507503	3	0.965750821132076	1.14503018602579	0.685513394786997	1.91257258702821	126	ENSG00000248144
ADH7	4	ADH7	100345156	rs113685321	4	100379067	T	C	0.89165	0.00911527	0.0264702	0.7305758	0.4614	0.0222734	2.519997e-95	0.0197557	0.0573772	0.7306116	0.9780978	0.8059953	20	0.969879428043143	1.01995213528099	0.911463607141543	1.14135369762788	131	ENSG00000196344
GLRX	5	GLRX1	95122866	rs6556884	5	95161340	A	G	0.249503	-0.00539639	0.0180345	0.7647677	-0.2928	0.0152182	1.706975e-82	0.0184303	0.0616007	0.7647953	0.9350216	0.9288867	20	0.975392177552498	1.01860118619261	0.902752299148808	1.14931679209378	2745	ENSG00000173221
PAM	5	AMD	102228247	rs152137	5	102560063	T	C	0.266402	-0.0107132	0.0169768	0.5280082	-0.5153	0.0137	1.311157e-309	0.0207902	0.0329501	0.5280663	0.6848745	0.1027486	20	0.949509223804463	1.0210078217246	0.957153028427077	1.08912257607952	5066	ENSG00000145730
TGFBI	5	BGH3	135382046	rs6886556	5	135397702	T	C	0.714712	-0.0296342	0.0170354	0.08193528	-0.492	0.0131	1.072754e-308	0.0602321	0.0346619	0.08226318	0.412597	0.5019193	20	0.721690408615385	1.06208302741081	0.992324385141284	1.136745578366	7045	ENSG00000120708
GNPDA1	5	GNPI1	141381960	rs9324861	5	141396566	T	C	0.159046	-0.00439995	0.0221444	0.8425025	0.3186	0.0189046	9.958075e-64	-0.0138103	0.0695102	0.8425133	0.9966635	0.8980906	20	0.982108433814433	0.986284624711028	0.860664690787977	1.13023965239096	10007	ENSG00000113552
B4GALT7	5	B4GT7	177032224	rs138626378	5	177058605	C	G	0.0387674	-0.0128573	0.0384227	0.7379059	0.2801	0.0337802	1.114999e-16	-0.0459025	0.137287	0.7381113	0.7381113	0.3715783	9	0.969879428043143	0.95513508332161	0.729799806588276	1.25004558668848	11285	ENSG00000027847
GMPR	6	GMPR1	16267296	rs4716060	6	16310456	A	C	0.292247	0.0208275	0.0175372	0.2349838	0.5158	0.0144	5.501555e-281	0.040379	0.0340187	0.235241	0.9886037	0.3595577	20	0.852307862955032	1.0412053162368	0.974045119977818	1.11299619321995	2766	ENSG00000137198
IER3	6	IEX1	30711654	rs454212	6	31934372	T	C	0.140159	-0.123028	0.0298987	3.874687e-05	0.1869	0.0196632	1.998994e-21	-0.658256	0.174318	0.0001592593	4.569491e-07	0.1490389	20	0.0280080144	0.517753509687157	0.367909137598465	0.728627450090511	8870	ENSG00000137331
AIF1	6	AIF1	31583880	rs2261033	6	31603591	A	G	0.487078	-0.133573	0.021468	4.909877e-10	0.2788	0.0126674	2.349956e-107	-0.4791	0.0800192	2.133408e-09	2.09393e-22	1.655484e-14	20	1.804863168e-06	0.619340547541239	0.529438836720387	0.724508077655934	199	ENSG00000204472
GNMT	6	GNMT	42930057	rs6458314	6	42922215	A	C	0.588469	0.0123932	0.0158321	0.4337508	-0.4001	0.0133	8.157734e-199	-0.0309753	0.0395838	0.4339064	0.9533982	0.6431591	20	0.930956986363636	0.969499519418417	0.897125471198793	1.0477122190016	27232	ENSG00000124713
VEGFA	6	L-VEGF165	43746072	rs865585	6	43911551	A	C	0.76839	0.00916002	0.0193828	0.6365093	-0.347	0.0169694	6.179883e-93	-0.0263978	0.0558731	0.6365993	0.9516955	0.2266376	10	0.969879428043143	0.973947576191632	0.872921998440316	1.08666511196236	7422	ENSG00000112715
CLIC5	6	CLIC5	45958088	rs35822882	6	45916999	T	G	0.0228628	-0.0115278	0.0450807	0.7981711	-1.0454	0.0356	1.529932e-189	0.0110272	0.0431246	0.7981786	0.4607361	0.3891165	3	0.976513514967462	1.01108822367039	0.929138918337915	1.10026539182501	53405	ENSG00000112782
NT5E	6	5'-Nucleotidase	86182654	rs494688	6	86100089	A	G	0.120278	0.00276194	0.0246869	0.9109195	-0.4368	0.0195595	1.809992e-110	-0.00632312	0.0565183	0.9109206	0.4660943	0.0993363	6	0.988572723785489	0.993696828854787	0.889497139262522	1.11010293804288	4907	ENSG00000135318
CHST12	7	CHSTC	2458732	rs62444184	7	2426285	T	G	0.786282	-0.00634773	0.0194302	0.7438993	-0.2095	0.0158691	8.571914e-40	0.0302994	0.092774	0.743975	0.7017516	0.1288066	20	0.969879428043143	1.03076309823075	0.859385534392629	1.23631655660245	55501	ENSG00000136213
IGFBP3	7	IGFBP-3	45956711	rs145188037	7	45954465	A	G	0.0159046	0.0326671	0.0676489	0.6291726	1.2659	0.0551237	1.049981e-116	0.0258054	0.0534512	0.6292483	0.6956663	0.06756228	13	0.969879428043143	1.02614124195694	0.924077855214391	1.13947741795051	3486	ENSG00000146674
GUSB	7	BGLR	65436486	rs9530	7	65425894	A	G	0.436382	-0.035605	0.0156312	0.02273753	-0.1466	0.0124704	6.589049e-32	0.242872	0.108608	0.025337	0.1214182	0.6480008	20	0.5954195	1.27490542577949	1.03045486369902	1.57734598762273	2990	ENSG00000169919
TPST1	7	TPST1	65777858	rs313829	7	65552497	A	G	0.318091	0.0364674	0.0168413	0.03036048	-0.2219	0.0134264	2.342001e-61	-0.164342	0.0765445	0.03179279	0.08745035	0.8888164	8	0.617610559591837	0.848451801739197	0.730249355711142	0.985787189327205	8460	ENSG00000169902
POR	7	NADPH-P450_Oxidoreductase	75572346	rs73138006	7	75769990	T	C	0.814115	-0.0361629	0.0202063	0.07350466	-0.6163	0.0166	1.049747e-301	0.0586774	0.0328245	0.07383917	0.7394239	0.227741	20	0.721690408615385	1.0604330898394	0.994357359834674	1.13089959751825	5447	ENSG00000127948
DLD	7	DLDH	107551795	rs10227605	7	107532090	T	C	0.420477	0.0119152	0.0158034	0.4508706	-0.0908	0.0130915	4.04e-12	-0.131225	0.175072	0.4535266	0.4535266	0.03948954	20	0.931475980066445	0.877020422594715	0.622279381928921	1.23604420134246	1738	ENSG00000091140
MET	7	Met	116375442	rs437	7	116296896	T	C	0.738569	0.0128861	0.0172081	0.4539541	-0.1256	0.0150432	6.867022e-17	-0.102596	0.137557	0.4557608	0.3740619	0.2347358	16	0.931475980066445	0.902491506409496	0.689211064731926	1.18177284263143	4233	ENSG00000105976
EPHB6	7	EphB6	142560820	rs7789303	7	142552547	A	G	0.701789	0.00569869	0.0178136	0.7490391	0.3506	0.0140192	4.93986e-138	0.0162541	0.0508131	0.7490589	0.8982628	0.7098535	20	0.972684312202609	1.01638691651193	0.920038671116652	1.12282493822007	2051	ENSG00000106123
AOC1	7	ABP1	150540154	rs62492366	7	150530767	A	G	0.163022	0.0182355	0.0207295	0.3790282	0.5981	0.0167	6.598557e-281	0.030489	0.0346694	0.3791719	0.6952243	0.6491242	20	0.90360402084507	1.03095854944236	0.963230033456071	1.10344932544794	26	ENSG00000002726
STC1	8	Stanniocalcin-1	23705874	rs73555375	8	23744831	T	C	0.0805169	-0.047363	0.0291487	0.1041892	0.2335	0.0245479	1.869993e-21	-0.202839	0.126642	0.1092276	0.2630136	0.2192318	20	0.774550251851852	0.816409672802421	0.636954330909332	1.04642471445921	6781	ENSG00000159167
B4GALT1	9	B4GT1	33135717	rs7019909	9	33113322	T	C	0.101392	0.0317908	0.0256031	0.2143555	0.4131	0.0217537	2.067969e-80	0.0769567	0.0621103	0.2153337	0.6333482	0.7318665	20	0.840606007894737	1.07999531158316	0.95620831399447	1.2198072909125	2683	ENSG00000086062
ANXA1	9	annexin_I	75775991	rs62541553	9	75777421	T	C	0.0427435	-0.0821233	0.0404407	0.04228451	0.4858	0.0314927	1.097997e-53	-0.169048	0.0839638	0.04407904	0.09980977	0.5651528	17	0.70618477245283	0.84446836793153	0.716328048967366	0.995531063546878	301	ENSG00000135046
PSAT1	9	SERC	80928534	rs7874282	9	80864512	T	C	0.243539	0.0616147	0.0188545	0.00108347	-0.1445	0.0153713	5.422003e-21	-0.426399	0.13814	0.002023797	0.006731968	0.4744493	20	0.1712132262	0.652855800681643	0.498000897375636	0.855863310146159	29968	ENSG00000135069
FBP2	9	F16P2	97338538	rs2679604	9	97350670	A	G	0.11829	0.00881995	0.022066	0.6893718	-0.2731	0.018861	1.631021e-47	-0.0322957	0.080829	0.6894839	0.5176841	0.2958197	20	0.969879428043143	0.96822023702108	0.826363491426891	1.13442865894094	8789	ENSG00000130957
FBP1	9	F16P1	97383973	rs2679606	9	97355195	A	G	0.0447316	0.0296016	0.0299375	0.3227708	-0.2011	0.0247984	5.086995e-16	-0.147198	0.149971	0.3263409	0.5931455	0.5890831	20	0.866020411267606	0.863123062129963	0.643301891668363	1.15805880571646	2203	ENSG00000165140
ALDOB	9	ALDOB	104190482	rs139487566	9	104547582	A	G	0.983101	-0.0187844	0.0684542	0.7837709	0.4244	0.0548516	1.016e-14	-0.0442611	0.161398	0.7839034	0.6136945	0.5181836	8	0.975392177552498	0.956704129411223	0.697257023068242	1.31269067352643	229	ENSG00000136872
IL2RA	10	IL-2_sRa	6078470	rs12722497	10	6095928	A	C	0.144135	0.0296982	0.0279163	0.2874057	0.1616	0.0242461	2.647007e-11	0.183776	0.174936	0.2934735	0.2934735	0.3353545	19	0.866020411267606	1.20174660170585	0.85291229179089	1.69325135610267	3559	ENSG00000134460
MAPK8	10	MK08	49581050	rs2377596	10	49856467	A	C	0.457256	-0.0201253	0.0156666	0.1989324	0.0837	0.0127294	4.855002e-11	-0.240446	0.190714	0.2073939	0.03638543	0.1942346	15	0.840606007894737	0.786277103265322	0.541048995251865	1.14265378652355	5599	ENSG00000107643
LDHA	11	LDHA	18422954	rs111294128	11	18411722	A	G	0.989066	0.0135585	0.0659343	0.8370748	0.4574	0.0558806	2.715998e-16	0.0296425	0.144196	0.8371255	0.8371255	0.9213077	8	0.982108433814433	1.03008621229905	0.776482122375276	1.3665190404162	3939	ENSG00000134333
LDHC	11	LDHC	18453730	rs2643858	11	18462494	A	T	0.883698	0.00954518	0.0246211	0.6982507	-0.2204	0.0208504	4.080999e-26	-0.0433084	0.111786	0.6984435	0.6984435	0.9616125	20	0.969879428043143	0.957616015743396	0.769196388820247	1.19219024807793	3948	ENSG00000166796
MDK	11	Midkine	46403840	rs77817298	11	46527652	A	G	0.0139165	0.0196158	0.0671876	0.7703205	0.4717	0.0614598	1.654996e-14	0.0415853	0.14254	0.7704819	0.9232978	0.7474151	10	0.975392177552498	1.04246208007449	0.788365787102258	1.37845554204938	4192	ENSG00000110492
F2	11	Thrombin	46750893	rs1799963	11	46761055	A	G	0.00795229	0.0128683	0.0755788	0.864803	0.7824	0.0650239	2.397986e-33	0.0164472	0.0966083	0.8648164	0.680344	0.222024	13	0.982407057274523	1.01658319977605	0.841217469510997	1.22850682436213	2147	ENSG00000180210
SERPING1	11	C1-Esterase_Inhibitor	57373593	rs1647396	11	57401183	A	G	0.545726	0.0112819	0.0157113	0.4727107	-0.4639	0.0128	1.319214e-287	-0.0243197	0.0338745	0.4727976	0.1323166	0.7770531	20	0.931475980066445	0.975973641103332	0.913279127026861	1.04297198954869	710	ENSG00000149131
B3GAT3	11	B3GA3	62386208	rs12794886	11	62383715	C	G	0.735586	0.0100718	0.0171962	0.5580777	0.3625	0.0139239	2.019955e-149	0.0277843	0.0474498	0.5581773	0.6590211	0.03168824	20	0.953244296180216	1.0281738833944	0.936863853244928	1.12838330866624	26229	ENSG00000149541
PC	11	pyruvate_carboxylase	66670776	rs543191	11	66583779	T	G	0.591451	-0.00847371	0.0160332	0.5971453	0.0941	0.0136342	5.136007e-12	-0.0900501	0.170884	0.5982162	0.5982162	0.8545384	20	0.964901630505243	0.913885398465815	0.653781069293721	1.27747125261867	5091	ENSG00000173599
GSTP1	11	Glutathione_S-transferase_Pi	67352598	rs72932599	11	67376887	C	G	0.082505	-0.0033442	0.0285232	0.906666	0.3637	0.0246367	2.555982e-49	-0.00919494	0.0784275	0.9066689	0.8585631	0.4386551	20	0.988572723785489	0.990847204190784	0.849665242009781	1.15548822466883	2950	ENSG00000084207
ALDH3B1	11	AL3B1	67786396	rs2010404	11	67777082	A	C	0.223658	0.00211603	0.0185838	0.9093454	0.1507	0.0154039	1.328999e-22	0.0140413	0.123325	0.9093515	0.9824242	0.07856225	20	0.988572723785489	1.01414034206973	0.796382484801833	1.2914405490337	221	ENSG00000006534
CDON	11	CDON	125879460	rs7925962	11	125906120	T	G	0.934394	-0.000932793	0.0317304	0.9765476	0.7412	0.0249	1.042964e-194	-0.00125849	0.0428095	0.9765476	0.9493033	0.917537	20	0.996033015865385	0.998742301566446	0.918360641357416	1.0861595543379	50937	ENSG00000064309
FKBP4	12	FKBP52_protein	2909348	rs57120900	12	2905888	A	G	0.961233	0.0287816	0.0407324	0.4798138	0.2508	0.0353035	1.211e-12	0.114759	0.163211	0.4819731	0.4819731	0.8913309	12	0.931475980066445	1.12160309865063	0.81453770484335	1.5444263702251	2288	ENSG00000004478
GAPDH	12	GAPDH_liver	6645315	rs12425927	12	6647828	A	G	0.887674	-0.0202657	0.0236806	0.3921121	-0.1264	0.0193422	6.364027e-11	0.16033	0.188946	0.3961328	0.685361	0.7182359	20	0.911287061413043	1.17389819348393	0.810580873946738	1.70006104629036	2597	ENSG00000111640
ENO2	12	NSE	7027885	rs1057077	12	7022085	A	T	0.295229	0.0119006	0.0173938	0.4938575	0.1636	0.0150415	1.491006e-27	0.0727421	0.106529	0.4947101	0.4947101	0.5522086	20	0.931475980066445	1.07545314178087	0.872794854390715	1.32516759734308	2026	ENSG00000111674
KLRB1	12	KLRB1	9753814	rs2241006	12	9748209	A	T	0.421471	-0.00119882	0.0158562	0.9397328	-0.3146	0.0131812	6.68011e-126	0.00381062	0.0504014	0.9397331	0.5796974	0.9862005	20	0.990275433498759	1.00381788964341	0.909394646915617	1.10804518036892	3820	ENSG00000111796
LDHB	12	LDH-H_1	21849534	rs74626198	12	21696251	T	C	0.974155	0.0534877	0.0465648	0.2506911	0.2338	0.0375066	4.559013e-10	0.228775	0.202518	0.2586224	0.2586224	NA	NA	0.856338749119374	1.25705916887515	0.845218352229889	1.86957340654534	3945	ENSG00000111716
PKP2	12	PKP2	32996726	rs9919823	12	32974611	T	C	0.965209	0.0445671	0.0487544	0.3606567	-0.3166	0.0383616	1.544005e-16	-0.140768	0.154935	0.3635833	0.5062824	0.1756254	20	0.887678794285714	0.868690824592574	0.641182853417075	1.1769244057443	5318	ENSG00000057294
IRAK4	12	IRAK4	44168046	rs60813848	12	44120092	T	C	0.0765408	0.0226567	0.0300231	0.4504637	0.2054	0.0244147	3.997994e-17	0.110305	0.146756	0.4522769	0.4522769	0.8862407	20	0.931475980066445	1.11661858719652	0.837497701302596	1.48876476596115	51135	ENSG00000198001
PFKM	12	K6PF	48519554	rs4760682	12	48512285	A	C	0.817097	0.0249709	0.0199687	0.2111162	0.159	0.015688	3.858037e-24	0.15705	0.126542	0.2145721	0.08067278	0.1155532	20	0.840606007894737	1.17005411514413	0.913042983579276	1.49941093353448	5213	ENSG00000152556
GPD1	12	GPDA	50501352	rs78089413	12	50527585	A	G	0.0178926	0.052432	0.0874665	0.5488713	0.4664	0.0639407	3.002998e-13	0.112419	0.188168	0.5502148	0.5502148	NA	NA	0.953244296180216	1.11898161573099	0.773839895615062	1.61806061362179	2819	ENSG00000167588
KRT5	12	K2C5	52911415	rs638907	12	52913517	A	G	0.277336	-0.000809294	0.0177588	0.9636518	-0.1603	0.0147137	1.222996e-27	0.00504862	0.110786	0.9636522	0.2735953	0.03905511	20	0.993455130582524	1.00506138575606	0.808890324771175	1.24880760494156	3852	ENSG00000186081
KRT1	12	Keratin-1	53071356	rs117006546	12	53259655	A	T	0.979125	-0.0816711	0.0439875	0.06335544	-0.2366	0.0359874	4.880996e-11	0.345186	0.193187	0.07396925	0.07396925	0.9013726	20	0.721690408615385	1.41225257421883	0.967093091312968	2.06232197427857	3848	ENSG00000167768
AGAP2	12	AGAP2	58127460	rs12371356	12	58135420	T	C	0.50497	-0.0201407	0.015612	0.1970235	0.1125	0.0127236	9.413001e-19	-0.179028	0.140243	0.201757	0.201757	0.5860204	20	0.840606007894737	0.836082488759603	0.635143526274662	1.10059206949731	116986	ENSG00000135439
ALDH2	12	ALDH-E2	112226236	rs609230	12	112146911	T	C	0.167992	-0.0189004	0.020697	0.3611399	-0.2239	0.0172947	2.471002e-38	0.0844145	0.0926683	0.3623313	0.002670749	0.07675022	20	0.887678794285714	1.08807980943112	0.907360568657588	1.30479294845623	217	ENSG00000111275
PEBP1	12	prostatic_binding_protein	118578526	rs76597567	12	118584885	A	G	0.992048	0.0650931	0.0791522	0.4108613	1.4085	0.0611116	1.540034e-117	0.0462145	0.0562319	0.4111589	0.6641221	0.9466094	7	0.919935326205997	1.04729903250789	0.93800497701861	1.16932776516621	5037	ENSG00000089220
FGF9	13	FGF9	22262080	rs58928587	13	22340878	A	G	0.390656	0.0195996	0.0161041	0.2235827	-0.0762	0.0135872	2.044e-08	-0.257213	0.216259	0.2342932	0.2342932	0.4653984	17	0.852307862955032	0.773203503878143	0.506069817481741	1.18134620512318	2254	ENSG00000102678
CPB2	13	TAFI	46653266	rs1926446	13	46629995	A	C	0.689861	-0.0243554	0.0172119	0.1570589	0.5045	0.0141	2.249442e-280	-0.0482763	0.0341434	0.1573832	0.3669342	0.4623447	20	0.809233485043988	0.952870472590707	0.891190237678555	1.01881966290426	1361	ENSG00000080618
MCF2L	13	MCF2L	113651372	rs3011487	13	113578421	T	C	0.560636	0.00659108	0.015911	0.6786934	-0.3999	0.0126	4.635248e-221	-0.0164818	0.0397908	0.6787192	0.2538248	0.7285186	20	0.969879428043143	0.983653281717488	0.909853421245225	1.06343918266457	23263	ENSG00000126217
ANG	14	Angiogenin	21159733	rs34121942	14	21151161	A	G	0.15507	0.00274895	0.0205897	0.8937893	0.5802	0.0164	3.71522e-274	0.00473794	0.0354875	0.8937901	0.8437835	0.7717087	20	0.988204490673575	1.00474918178501	0.937238437561213	1.07712283005008	283	ENSG00000214274
EFS	14	EFS	23830286	rs10137082	14	23840033	T	C	0.228628	-0.00700782	0.017931	0.6959292	-0.1072	0.0151593	1.532e-12	0.0653715	0.167522	0.6963694	0.6963694	0.18225	20	0.969879428043143	1.06755554761138	0.768763714515791	1.48247741889543	10278	ENSG00000100842
PYGL	14	PYGL	51368032	rs883699	14	51402761	T	C	0.383698	-0.00206327	0.0162032	0.8986735	-0.1402	0.0127089	2.688e-28	0.0147166	0.11558	0.8986802	0.6298556	0.8832613	20	0.988204490673575	1.01482542233404	0.809110162496028	1.27284353299731	5836	ENSG00000100504
FUT8	14	FUT8	66044074	rs73270679	14	66263407	T	C	0.0854871	-0.0324066	0.0318093	0.3083086	0.9491	0.0253	5.47994e-308	-0.0341446	0.0335276	0.3084869	0.3912699	0.09931983	20	0.866020411267606	0.966431748502548	0.904965284216266	1.03207309805543	2530	ENSG00000033170
SERPINA1	14	a1-Antitrypsin	94850057	rs17580	14	94847262	A	T	0.05666	0.0533836	0.0362497	0.1408419	-0.8797	0.0296	4.287162e-194	-0.0606839	0.0412574	0.1413294	0.5610659	0.2285388	20	0.798253021118013	0.941120681010213	0.86801315925906	1.02038560910894	5265	ENSG00000197249
SERPINA4	14	Kallistatin	95031839	rs12892665	14	95022234	C	G	0.206759	0.00542369	0.0198613	0.784793	0.6059	0.0163	1.950522e-302	0.00895146	0.0327807	0.7847987	0.400751	0.432283	20	0.975392177552498	1.00899164413078	0.946202463704659	1.07594746048295	5267	ENSG00000100665
TCL1A	14	TCL1A	96178418	rs78986913	14	96162418	A	G	0.0467197	0.0607876	0.0387039	0.1162801	-0.5549	0.0334757	1.03599e-61	-0.109547	0.0700617	0.1179167	0.504191	0.461915	20	0.774886051660517	0.896240040090312	0.781243864033101	1.02816322334283	8115	ENSG00000100721
TYRO3	15	Dtk	41860704	rs2588323	15	41842078	C	G	0.328032	0.0186466	0.0172992	0.2810837	0.1366	0.0138892	7.956008e-23	0.136505	0.1274	0.2839572	0.2839572	0.3967281	20	0.866020411267606	1.14626060906448	0.892972940818309	1.47139215964241	7301	ENSG00000092445
GATM	15	GATM	45673924	rs2433601	15	45716425	T	C	0.591451	-0.0238485	0.0162609	0.1424805	0.4218	0.0126	1.070581e-245	-0.0565398	0.0385882	0.1428634	0.3962738	0.955522	20	0.798253021118013	0.945028871597566	0.876189688590644	1.01927651030622	2628	ENSG00000171766
GLCE	15	GLCE	69508740	rs11631403	15	69449260	T	C	0.289264	0.0037456	0.0173168	0.828755	-0.5111	0.0137	1.284217e-304	-0.00732851	0.033882	0.8287578	0.3537336	0.3166225	20	0.981539952234637	0.992698278050633	0.928915752966582	1.06086032893464	26035	ENSG00000138604
MFGE8	15	MFGM	89449279	rs34239095	15	89455768	C	G	0.72664	0.00810487	0.0173224	0.6398677	-0.3104	0.014433	1.359973e-102	-0.026111	0.0558199	0.6399469	0.2540573	0.3646436	20	0.969879428043143	0.974226944415972	0.873263440551963	1.08686347687494	4240	ENSG00000140545
PGP	16	PGP	2263403	rs116977380	16	2263836	T	C	0.0397614	-0.0634983	0.0394025	0.1070643	0.8361	0.0329983	1.230027e-141	-0.0759458	0.0472218	0.1077739	0.3990957	0.1849474	20	0.772684062711865	0.926866441359129	0.844930817295347	1.01674762303934	283871	ENSG00000184207
PMM2	16	Phosphomannomutase_2	8912934	rs3826198	16	8906539	A	C	0.786282	0.0166047	0.0192454	0.388254	-0.2582	0.0153448	1.558005e-63	-0.0643095	0.0746347	0.3888768	0.5932451	0.1100783	20	0.906307914049587	0.937714731904607	0.810103297231735	1.08542814408444	5373	ENSG00000140650
CX3CL1	16	Fractalkine/CX3CL-1	57412665	rs62037103	16	57434140	A	G	0.0109344	-0.0329251	0.0854121	0.699878	0.7446	0.0687695	2.551008e-27	-0.0442185	0.114781	0.7000588	0.03259387	0.2210318	19	0.969879428043143	0.956744885875243	0.763998647580328	1.19811832069007	6376	ENSG00000006210
CHST4	16	CHST4	71565892	rs74026831	16	71538990	A	G	0.309145	0.0331669	0.0172745	0.05485892	0.1634	0.0146507	6.920048e-29	0.20298	0.107274	0.05846979	0.05846979	0.352635	20	0.721690408615385	1.22504796704315	0.992749373545936	1.51170331762199	10164	ENSG00000140835
ENO3	17	ENOB	4855906	rs238238	17	4856376	A	G	0.319085	0.0113453	0.0170836	0.5066233	0.3212	0.0129446	6.409885e-136	0.0353216	0.0532058	0.5067754	0.8314098	0.843202	20	0.938144394748359	1.03595281765901	0.933362363705959	1.14981949363638	2027	ENSG00000108515
ATP1B2	17	AT1B2	7555516	rs1641523	17	7549681	T	C	0.575547	0.02425	0.015877	0.1266699	-0.1825	0.0127433	1.610988e-46	-0.132877	0.0874906	0.1288245	0.3470995	0.552094	20	0.784068539568345	0.875572780937828	0.737596334682749	1.03935941472505	482	ENSG00000129244
SHMT1	17	cSHMT	18249022	rs3794772	17	18242897	T	C	0.322068	0.0156468	0.0167123	0.3491473	0.4813	0.013	4.871457e-300	0.0325095	0.0347344	0.3493013	0.421581	0.1728377	20	0.880070132142857	1.03304370701257	0.965055251347296	1.10582197144506	6470	ENSG00000176974
ALDH3A1	17	Aldehyde_dehydrogenase_class_3	19646776	rs887241	17	19645938	A	C	0.355865	-0.00814077	0.0164612	0.6209228	-0.1897	0.0141604	6.339937e-41	0.0429139	0.086834	0.6211605	0.2233815	0.9909346	20	0.969522081843318	1.04384801566722	0.880486450130153	1.23751896426268	218	ENSG00000108602
ALDOC	17	aldolase_C	26902208	rs56147019	17	26991821	T	C	0.0208748	-0.0779709	0.0673825	0.2472157	-0.5652	0.05729	5.868015e-23	0.137953	0.120036	0.2504486	0.5058042	0.4357999	7	0.856338749119374	1.14792159669123	0.907267848404071	1.45240900409741	230	ENSG00000109107
PDK2	17	PDK2	48180808	rs111564639	17	48172095	A	C	0.0328032	-0.0204654	0.0482616	0.6715283	-0.4426	0.0413722	1.039999e-26	0.046239	0.109127	0.671771	0.6877456	0.963909	11	0.969879428043143	1.04732469164851	0.845649827962746	1.29709600057409	5164	ENSG00000005882
P4HB	17	Protein_disulfide-isomerase	79809802	rs55924465	17	80356764	A	T	0.450298	-0.0159726	0.015793	0.3118384	-0.1811	0.0135484	9.441018e-41	0.0881977	0.0874552	0.3132195	0.220309	0.0110259	20	0.866020411267606	1.09220402942167	0.920153760431556	1.29642424253686	5034	ENSG00000185624
DCXR	17	DCXR	79994310	rs60390379	17	79993388	T	C	0.10338	-0.00797129	0.0239034	0.7387725	0.2601	0.0188073	1.686999e-43	-0.030647	0.0919275	0.7388456	0.926307	0.8350936	20	0.969879428043143	0.969817858363121	0.809915870734952	1.16128935409864	51181	ENSG00000169738
DSC2	18	DSC2	28664159	rs4799305	18	28689144	A	G	0.862823	0.0208086	0.0244262	0.3942714	-0.3103	0.020034	4.137979e-54	-0.0670596	0.078837	0.3949854	0.6673864	0.4035206	20	0.911287061413043	0.935139465363725	0.801251723288093	1.0913996117127	1824	ENSG00000134755
CYB5A	18	Cytochrome_b5	71939890	rs1788601	18	71968122	A	G	0.304175	0.0171548	0.0167136	0.3047042	-0.1387	0.0141253	9.301049e-23	-0.123683	0.121158	0.3073322	0.3073322	0.9969778	20	0.866020411267606	0.88365991668198	0.696872591836676	1.12051307153921	1528	ENSG00000166347
FUT3	19	Fucosyltransferase_3	5847192	rs12986368	19	5830922	T	C	0.366799	0.00282617	0.0160083	0.8598666	0.5045	0.0135	1.183993e-305	0.00560192	0.0317314	0.8598681	0.8944756	0.9126771	20	0.982407057274523	1.00561764009437	0.944979897690347	1.07014640262787	2525	ENSG00000171124
ANGPTL4	19	ANGL4	8433715	rs116843064	19	8429323	A	G	0.0258449	-0.0555483	0.0559603	0.3208866	-0.3266	0.0529004	6.664018e-10	0.170081	0.173543	0.3270609	0.3270609	NA	NA	0.866020411267606	1.18540086490182	0.843611431175922	1.66566639400712	51129	ENSG00000167772
ACP5	19	TrATPase	11687649	rs111931834	19	11690847	A	G	0.126243	0.0389197	0.0237928	0.1018864	0.3761	0.0187694	2.569984e-89	0.103482	0.0634723	0.1030269	0.205486	0.6131583	20	0.7675308	1.10902583072045	0.979293673992534	1.25594428501798	54	ENSG00000102575
PGLS	19	6PGL	17627268	rs73020480	19	17629172	A	G	0.217694	0.0210843	0.0191461	0.2707957	0.1071	0.0156058	6.749987e-12	0.196866	0.181055	0.2768942	0.2768942	0.6010737	20	0.866020411267606	1.21758087393687	0.853848245040257	1.73626073858942	25796	ENSG00000130313
SIRPB1	20	SIRB1	1572437	rs138495919	20	1589353	T	C	0.632207	-0.0313508	0.0161699	0.05252119	0.4902	0.0131	1.858593e-306	-0.0639551	0.0330306	0.05283835	0.1263942	0.004551513	20	0.721690408615385	0.938047116900736	0.879242026670111	1.00078518409577	10326	ENSG00000101307
CST2	20	CYTT	23805887	rs4260306	20	23730336	T	C	0.292247	0.0186246	0.0170775	0.2754521	-0.4775	0.0137	3.701392e-266	-0.0390044	0.0357819	0.275687	0.1259082	0.5372642	20	0.866020411267606	0.961746477452556	0.896607641988199	1.03161767040189	1470	ENSG00000170369
CST7	20	CYTF	24935215	rs76897221	20	24930531	A	G	0.026839	-0.0241097	0.0477236	0.6134222	1.4343	0.039	4.318168e-296	-0.0168094	0.0332762	0.6134557	0.6620199	0.9937969	20	0.967691000930232	0.983331089680335	0.921243628176687	1.04960295231096	8530	ENSG00000077984
MATN4	20	MATN4	43929627	rs11086958	20	43925427	A	G	0.277336	-0.0254121	0.0179715	0.1573554	-0.232	0.0151226	4.054057e-53	0.109535	0.0777917	0.1591152	0.7625774	0.7718162	20	0.809233485043988	1.11575912182102	0.957971997122081	1.29953529087151	8785	ENSG00000124159
MX1	21	Mx1	42811686	rs464138	21	42798173	A	C	0.612326	-0.00507835	0.0159543	0.7502528	0.4531	0.013	3.723257e-266	-0.011208	0.0352129	0.7502629	0.9680646	0.07071512	20	0.97350063404908	0.988854575631252	0.922908406467304	1.05951291037623	4599	ENSG00000157601
TFF3	21	TFF3	43733769	rs75307655	21	43741067	T	C	0.988072	0.037004	0.0830983	0.6561001	0.5146	0.0655286	4.060016e-15	0.0719083	0.161741	0.6566163	0.1921624	0.6182177	8	0.969879428043143	1.07455680268695	0.782623094245223	1.47538748944586	7033	ENSG00000160180
MIF	22	MIF	24236802	rs4822455	22	24255296	T	C	0.607356	0.0100234	0.0157828	0.5253738	-0.0898	0.0133584	1.787999e-11	-0.111619	0.176538	0.5272115	0.5272115	0.23486	20	0.9489807	0.894384953260886	0.632779360000771	1.26414433716438	4282	ENSG00000240972
ADM2	22	ADM2	50922427	rs8142906	22	50916583	A	G	0.147117	0.01519	0.0235025	0.5180759	0.1547	0.0198472	6.464006e-15	0.09819	0.152444	0.5195082	0.5195082	0.60111	15	0.945024209808102	1.10317236794742	0.818239465590705	1.4873265401885	79924	ENSG00000128165
