# Supplementary material for: Integrative multi-omics analyses identify PKD1 and SLC2A4 as genetically supported glycolysis-related candidate genes for rheumatoid arthritis
Source: Front Immunol. 2026 Jan 22;16:1691663. doi: 10.3389/fimmu.2025.1691663 (PMC12895683; doi:10.3389/fimmu.2025.1691663)
Supplement: Supplementary file 13 [file DataSheet10.csv]

Expo_ID	Expo_Gene	Outco_ID	Expo_Chr	Expo_bp	Outco_Chr	Outco_Gene	Outco_bp	topSNP	topSNP_chr	topSNP_bp	A1	A2	Freq	b_Outco	se_Outco	p_Outco	b_Expo	se_Expo	p_Expo	b_SMR	se_SMR	p_SMR	p_SMR_multi	p_HEIDI	nsnp_HEIDI	FDR	OR_SMR	CI_SMR_lower	CI_SMR_upper	OR_95CI
cg00028929	KRT5	ENSG00000186081	12	52908478	12	ENSG00000186081	52911415	rs17852231	12	52912870	G	A	0.148111	-0.0733836	0.0116393	2.885703e-10	-0.97035	0.0446218	7.518792e-105	0.0756259	0.0124889	1.400441e-09	4.004971e-17	8.501396e-08	20	4.676072499e-09	1.07855900974972	1.05247828654443	1.10528602098927	1.08(1.05-1.11)
cg00048759	STAG3	ENSG00000066923	7	99775422	7	ENSG00000066923	99797148	rs1727124	7	99804104	T	G	0.267396	0.209757	0.00898533	1.571042e-120	0.350209	0.0353912	4.3606e-23	0.598949	0.0657416	8.188835e-20	2.805324e-20	6.656649e-19	20	5.696358346875e-19	1.82020475953596	1.60014694235393	2.07052569919827	1.82(1.6-2.07)
cg00053373	ATP1B2	ENSG00000129244	17	7554827	17	ENSG00000129244	7555515	rs7210750	17	7540735	A	G	0.125249	0.27135	0.0117469	4.651534e-118	-0.32628	0.0482824	1.401662e-11	-0.831649	0.128224	8.820876e-11	8.820876e-11	0.000323944	20	3.28348996254181e-10	0.435330833575482	0.338589086855129	0.559713652976094	0.44(0.34-0.56)
cg00054472	TTLL3	ENSG00000214021	3	9852352	3	ENSG00000214021	9873296	rs3806667	3	9860880	G	T	0.100398	-0.24604	0.0128508	1.04908e-81	0.681828	0.0525093	1.490221e-38	-0.360853	0.0335787	6.155903e-27	1.607651e-26	5.588907e-28	20	5.77375284185393e-26	0.697081461910526	0.652680694294768	0.744502738914874	0.7(0.65-0.74)
cg00059240	PFKP	ENSG00000067057	10	3155604	10	ENSG00000067057	3144808	rs2388594	10	3137445	A	G	0.382704	0.454287	0.00772962	0	0.204666	0.032529	3.138221e-10	2.21965	0.354801	3.948623e-10	3.948623e-10	0.1521534	9	1.38783707336842e-09	9.20410886396242	4.59165277060146	18.4499186267029	9.2(4.59-18.45)
cg00064950	SLC2A4	ENSG00000181856	17	7184216	17	ENSG00000181856	7188281	rs5412	17	7184046	A	G	0.172962	-0.0122617	0.0106365	0.2489925	0.613146	0.0411285	2.921421e-50	-0.019998	0.0173991	0.2504039	0.2504039	0.001158075	20	0.33484125835002	0.980200633706062	0.947337144456558	1.01420417001481	0.98(0.95-1.01)
cg00065048	FGR	ENSG00000000938	1	27962037	1	ENSG00000000938	27950181	rs112861813	1	27968952	G	A	0.0805169	-0.0514957	0.0170504	0.002526081	0.688136	0.0692109	2.716325e-23	-0.0748335	0.0258956	0.003854673	0.009269246	0.07526788	20	0.00728808218969422	0.927897968479309	0.881977374322465	0.976209441392354	0.93(0.88-0.98)
cg00075920	B4GALT7	ENSG00000027847	5	177026190	5	ENSG00000027847	177032224	rs337339	5	177008023	A	G	0.110338	0.0656136	0.0142199	3.946099e-06	0.324223	0.0565208	9.673887e-09	0.202372	0.0562864	0.0003239031	0.0003239031	0.000190367	6	0.000671895770869565	1.22430336426137	1.09642036094392	1.36710223663784	1.22(1.1-1.37)
cg00083937	MAPK8IP2	ENSG00000008735	22	51039805	22	ENSG00000008735	51045761	rs2238834	22	51039778	A	C	0.419483	0.0340043	0.00826351	3.871802e-05	0.805362	0.0287462	1.029036e-172	0.0422224	0.0103707	4.674792e-05	1.531348e-05	3.023833e-06	20	0.000102422116062992	1.04312644427645	1.02213730083733	1.06454659061699	1.04(1.02-1.06)
cg00102166	SLC2A1	ENSG00000117394	1	43425337	1	ENSG00000117394	43407791	rs17387775	1	43416133	C	T	0.164016	-0.0244059	0.0102901	0.01770167	-0.952719	0.0406156	1.122195e-121	0.0256172	0.0108558	0.01828638	2.777927e-08	1.027934e-16	20	0.0313601555315871	1.02594814034664	1.00434926270852	1.0480115093052	1.03(1-1.05)
cg00117869	LHPP	ENSG00000107902	10	126198993	10	ENSG00000107902	126228430	rs57028053	10	126198993	G	C	0.152087	-0.0529816	0.0107879	9.052102e-07	-1.31498	0.0420815	2.346498e-214	0.0402908	0.00830456	1.224423e-06	1.632645e-22	1.854755e-18	20	3.00172422687225e-06	1.04111348597768	1.02430451711114	1.05819829218521	1.04(1.02-1.06)
cg00129232	STARD3	ENSG00000131748	17	37814104	17	ENSG00000131748	37806527	rs11658786	17	37815899	G	A	0.326044	0.0803182	0.00838658	9.990464e-22	0.635297	0.0335409	5.242412e-80	0.126426	0.0147926	1.267479e-17	2.977034e-16	6.554087e-08	20	7.76534381834862e-17	1.13476547542383	1.10233703571174	1.16814789170396	1.13(1.1-1.17)
cg00148355	AHSP	ENSG00000169877	16	31538871	16	ENSG00000169877	31539654	rs58729087	16	31523096	C	T	0.152087	-0.203976	0.0103501	1.855652e-86	-0.264017	0.0431355	9.320382e-10	0.772589	0.132174	5.058948e-09	5.058948e-09	0.03578316	20	1.58311409297095e-08	2.16536513323801	1.67117665139303	2.80569152060285	2.17(1.67-2.81)
cg00155732	SLC2A5	ENSG00000142583	1	9103309	1	ENSG00000142583	9121851	rs150090064	1	9103402	G	A	0.00596421	0.445029	0.379329	0.2407156	-1.92655	0.147171	3.727129e-39	-0.230997	0.197684	0.2425984	1.632012e-14	0.01174072	3	0.326759200322711	0.793741847257213	0.538774781757648	1.16936824331673	0.79(0.54-1.17)
cg00187933	IDUA	ENSG00000127415	4	996785	4	ENSG00000127415	989550	rs76051363	4	1006987	T	C	0.16004	-0.0326445	0.0165641	0.04874677	0.509354	0.0464321	5.334499e-28	-0.06409	0.0330404	0.05241072	7.890826e-09	3.977672e-14	20	0.0827811703311258	0.937920582879578	0.87910653888001	1.00066940795357	0.94(0.88-1)
cg00238510	GALM	ENSG00000143891	2	38961590	2	ENSG00000143891	38930715	rs111361875	2	38956015	T	G	0.0675944	-0.0676928	0.0174934	0.00010901	-1.26978	0.0592395	6.348105e-102	0.0533107	0.0139995	0.0001400658	3.581221e-08	4.893033e-06	20	0.000297695548185869	1.05475730730978	1.02620925685245	1.08409953417847	1.05(1.03-1.08)
cg00247629	IDUA	ENSG00000127415	4	995263	4	ENSG00000127415	989550	rs62294519	4	988619	C	T	0.129225	-0.181707	0.0190796	1.672795e-21	-0.305577	0.0506367	1.592618e-09	0.594635	0.116653	3.442033e-07	4.963698e-11	2.13187e-07	20	8.82714914516129e-07	1.81236930942108	1.4419482059301	2.27794764071481	1.81(1.44-2.28)
cg00294382	IL23A	ENSG00000110944	12	56732721	12	ENSG00000110944	56733428	rs2306693	12	56680531	C	T	0.0675944	0.0578011	0.0156779	0.00022709	0.481705	0.0652343	1.533499e-13	0.119993	0.0363778	0.0009719466	0.0009719466	0.003165381	17	0.0019317438675	1.12748895912904	1.04989747022831	1.21081475954166	1.13(1.05-1.21)
cg00328900	VCAN	ENSG00000038427	5	82769097	5	ENSG00000038427	82822703	rs35194537	5	82770923	G	C	0.367793	0.0133419	0.00839638	0.1120604	0.306545	0.0337617	1.088968e-19	0.0435233	0.0278066	0.1175333	0.1175333	6.920046e-07	20	0.174264515408526	1.04448433051341	0.989082398366784	1.1029895168385	1.04(0.99-1.1)
cg00343986	GUSB	ENSG00000169919	7	65444356	7	ENSG00000169919	65436486	rs1631091	7	65465940	T	G	0.436382	-0.0137445	0.00857746	0.1090672	-0.649289	0.030573	4.315285e-100	0.0211686	0.0132481	0.1100745	2.760307e-14	6.429761e-34	20	0.164006584337349	1.02139424419086	0.995213814464314	1.04826338511766	1.02(1-1.05)
cg00359181	GALM	ENSG00000143891	2	38893519	2	ENSG00000143891	38930715	rs6761563	2	38891406	T	A	0.121272	0.290436	0.0121504	2.823361e-126	-0.82946	0.0508421	7.792012e-60	-0.35015	0.0259851	2.193062e-41	3.291061e-43	2.000777e-06	20	3.16997143636364e-40	0.7045823944326	0.66959595817728	0.741396874461034	0.7(0.67-0.74)
cg00363080	ADARB2	ENSG00000185736	10	1454292	10	ENSG00000185736	1503871	rs4448619	10	1468196	T	C	0.0805169	-0.00430852	0.0138716	0.7561047	0.444748	0.0580834	1.90243e-14	-0.00968756	0.0312155	0.7562988	0.7562988	0.0418698	20	0.809752248380891	0.990359213247973	0.931583045939744	1.05284373254747	0.99(0.93-1.05)
cg00365524	HTR6	ENSG00000158748	1	19992771	1	ENSG00000158748	19998917	rs6699160	1	20025383	C	T	0.17495	-0.17332	0.011341	9.987632e-53	-0.278363	0.0427571	7.498114e-11	0.62264	0.103955	2.104674e-09	2.104674e-09	0.000303522	16	6.87622943835616e-09	1.86384209557365	1.52027037906035	2.28505889812807	1.86(1.52-2.29)
cg00369414	CACNA1H	ENSG00000196557	16	1244824	16	ENSG00000196557	1237506	rs1005453	16	1246255	C	A	0.415507	0.105854	0.00935207	1.059096e-29	0.184037	0.0323156	1.233799e-08	0.575179	0.113061	3.631228e-07	3.631228e-07	0.0009012342	10	9.26254414973262e-07	1.77744866175057	1.42415611741973	2.21838301750438	1.78(1.42-2.22)
cg00369658	SERPING1	ENSG00000149131	11	57365088	11	ENSG00000149131	57373593	rs2511989	11	57378325	T	C	0.406561	-0.229559	0.00801746	2.655497e-180	0.261942	0.0323581	5.721759e-16	-0.876373	0.112503	6.714039e-15	6.714039e-15	0.02993597	20	3.51382072429467e-14	0.416290060865067	0.333911637296452	0.518991839212794	0.42(0.33-0.52)
cg00371134	AK5	ENSG00000154027	1	77912654	1	ENSG00000154027	77886693	rs17100570	1	77912719	C	T	0.0467197	-0.200711	0.0182058	2.908125e-28	-1.3683	0.0872119	1.788385e-55	0.146687	0.0162618	1.875194e-19	1.875194e-19	4.042435e-16	20	1.27781076857143e-18	1.1579914549749	1.12166464494443	1.1954947638216	1.16(1.12-1.2)
cg00377653	GLS2	ENSG00000135423	12	56882535	12	ENSG00000135423	56873467	rs2657909	12	56895503	T	C	0.335984	0.0639721	0.00846327	4.06802e-14	0.5698	0.0329491	5.277216e-67	0.112271	0.0162099	4.326396e-12	1.164554e-09	0.01947407	20	1.82627512566372e-11	1.11881601870634	1.08382840877549	1.15493308126896	1.12(1.08-1.15)
cg00381330	PYGB	ENSG00000100994	20	25228575	20	ENSG00000100994	25253677	rs6132825	20	25238309	A	T	0.492048	-0.70005	0.00693239	0	0.218257	0.0321642	1.15505e-11	-3.20745	0.473742	1.283768e-11	1.283768e-11	0.03114303	20	5.19575921454545e-11	0.0404596539569129	0.0159869211363136	0.102395175678624	0.04(0.02-0.1)
cg00393340	GPC1	ENSG00000063660	2	241388772	2	ENSG00000063660	241391290	rs115136771	2	241392666	A	G	0.116302	-0.0191503	0.0137337	0.1631968	-0.355371	0.0520023	8.271556e-12	0.0538882	0.0394424	0.171861	0.171861	0.526713	14	0.244188884680851	1.05536660557269	0.976853190343087	1.14019044332223	1.06(0.98-1.14)
cg00404394	FGR	ENSG00000000938	1	27960150	1	ENSG00000000938	27950181	rs112861813	1	27968952	G	A	0.0805169	-0.0514957	0.0170504	0.002526081	1.25872	0.0662619	1.836241e-80	-0.0409112	0.013716	0.002856841	0.003873858	0.108083	20	0.00546960556135321	0.959914366558988	0.934452427765764	0.986070091689371	0.96(0.93-0.99)
cg00412842	BFSP1	ENSG00000125864	20	17511479	20	ENSG00000125864	17512207	rs3790315	20	17630045	C	T	0.43837	0.0195088	0.00809428	0.01594379	-0.345829	0.0323462	1.11558e-26	-0.0564118	0.0239928	0.01871313	0.01871313	2.016427e-05	19	0.0320426364461538	0.945149843035137	0.901732209728728	0.990657998185605	0.95(0.9-0.99)
cg00414166	ALDH3B1	ENSG00000006534	11	67777664	11	ENSG00000006534	67786396	rs475325	11	67785062	T	C	0.227634	0.00705615	0.00948663	0.4569975	0.275671	0.0382961	6.09159e-13	0.0255963	0.034596	0.4593844	0.4593844	3.727363e-06	19	0.554130917220217	1.02592669825458	0.958666655938525	1.09790570441936	1.03(0.96-1.1)
cg00430945	LIN7B	ENSG00000104863	19	49617309	19	ENSG00000104863	49619649	rs3795054	19	49603830	A	G	0.0457256	0.260079	0.0243187	1.078798e-26	0.41569	0.0744845	2.392892e-08	0.625656	0.126453	7.508578e-07	7.508578e-07	4.690873e-07	8	1.86819239508197e-06	1.86947192885496	1.45908294717796	2.39528897211517	1.87(1.46-2.4)
cg00439384	PDIA5	ENSG00000065485	3	122785558	3	ENSG00000065485	122864991	rs10934637	3	122780413	G	A	0.105368	0.0338131	0.0194866	0.08270541	0.461975	0.0506989	8.078009e-20	0.0731924	0.042939	0.08827483	1.264648e-13	0.000734765	19	0.134038043369714	1.07593752738185	0.989091889647017	1.17040850799181	1.08(0.99-1.17)
cg00467420	ADARB2	ENSG00000185736	10	1779432	10	ENSG00000185736	1503871	rs10903553	10	1771854	G	A	0.395626	0.0210688	0.0079909	0.008374146	-0.196548	0.0330967	2.874865e-09	-0.107194	0.0444832	0.01596245	0.01596245	0.371269	13	0.0276732193925234	0.898351375917108	0.823344091100185	0.98019188251387	0.9(0.82-0.98)
cg00467529	IL10RA	ENSG00000110324	11	117857293	11	ENSG00000110324	117864629	rs78640117	11	117889685	T	C	0.0506958	-0.390281	0.0169637	3.985153e-117	-0.391034	0.0713673	4.273066e-08	0.998073	0.187252	9.8155e-08	9.8155e-08	0.5603659	11	2.65376149797571e-07	2.71304874307272	1.87960017245984	3.91606342143264	2.71(1.88-3.92)
cg00481884	ACP5	ENSG00000102575	19	11689867	19	ENSG00000102575	11687649	rs117694210	19	11684412	T	C	0.122266	0.793257	0.0122914	0	-0.31255	0.0493958	2.492102e-10	-2.53801	0.403033	3.029171e-10	3.029171e-10	0.6215227	20	1.07371570796178e-09	0.0790235001893106	0.0358663883396358	0.174110465849971	0.08(0.04-0.17)
cg00490450	COPB2	ENSG00000184432	3	139108681	3	ENSG00000184432	139091508	rs9876640	3	139115310	C	T	0.461233	0.105717	0.00793775	1.814317e-40	0.457033	0.0303923	4.150754e-51	0.231311	0.0232003	2.058641e-23	5.578375e-21	0.0001750914	20	1.65633790337349e-22	1.26025111660644	1.20422765591672	1.31888091849106	1.26(1.2-1.32)
cg00501904	EPHX1	ENSG00000143819	1	226001675	1	ENSG00000143819	226015527	rs60987581	1	225971987	T	C	0.365805	-0.00547055	0.00912367	0.5487729	-0.234433	0.0343744	9.105773e-12	0.0233353	0.0390682	0.5503098	0.5503098	6.010701e-05	15	0.639792626114206	1.02360969834529	0.948153972183872	1.10507032115595	1.02(0.95-1.11)
cg00506198	B3GNT3	ENSG00000179913	19	17918523	19	ENSG00000179913	17914764	rs141782883	19	17905109	C	A	0.0685885	-0.151287	0.0163989	2.82501e-20	-2.19377	0.0461287	0	0.0689619	0.00761456	1.346083e-19	4.718824e-27	3.371764e-37	15	9.26715698350516e-19	1.07139538820642	1.05552403832969	1.08750538707433	1.07(1.06-1.09)
cg00507855	EYA2	ENSG00000064655	20	45605303	20	ENSG00000064655	45670377	rs75744417	20	45509823	C	T	0.00695825	-0.0862407	0.381596	0.8212014	-2.25421	0.170805	9.06218e-40	0.0382576	0.169306	0.8212272	0.9103837	0.989629	4	0.860394609601506	1.03899884451099	0.745587962840546	1.44787557296715	1.04(0.75-1.45)
cg00524289	EPHX1	ENSG00000143819	1	225996377	1	ENSG00000143819	226015527	rs4653436	1	225995211	A	G	0.329026	0.0233305	0.00854283	0.006314253	0.322392	0.0347423	1.702123e-20	0.0723667	0.027622	0.00879568	0.00879568	6.012379e-05	20	0.0159512857866449	1.07504949244117	1.01839471628864	1.1348560560191	1.08(1.02-1.13)
cg00542261	HK1	ENSG00000156515	10	71121415	10	ENSG00000156515	71095689	rs141792676	10	71083734	C	T	0.0119284	-0.0209009	0.0518632	0.6869482	-1.53752	0.196708	5.442501e-15	0.0135939	0.0337765	0.6873415	0.6873415	0.2744128	3	0.756937093832454	1.01368671716414	0.948751812372573	1.0830659263621	1.01(0.95-1.08)
cg00553149	STAG3	ENSG00000066923	7	99775558	7	ENSG00000066923	99797148	rs1636988	7	99816437	G	A	0.267396	0.211832	0.00900782	2.771971e-122	0.661001	0.0348128	2.172473e-80	0.320471	0.0216929	2.185583e-49	1.354312e-40	1.0516e-24	20	3.94468196594595e-48	1.37777654428864	1.32042402490066	1.43762016609382	1.38(1.32-1.44)
cg00576014	SDHC	ENSG00000143252	1	161284450	1	ENSG00000143252	161308515	rs143852380	1	162178841	G	A	0.0228628	0.0864453	0.0864972	0.317601	1.04385	0.136849	2.388848e-14	0.0828139	0.0835718	0.3217194	0.3217194	0.06979834	9	0.41395802566474	1.08633962193172	0.922205838659913	1.27968586264172	1.09(0.92-1.28)
cg00590063	B3GNT3	ENSG00000179913	19	17918795	19	ENSG00000179913	17914764	rs10407076	19	17920758	T	G	0.464215	0.136359	0.00876606	1.462414e-54	-0.262199	0.0325187	7.44346e-16	-0.520062	0.0726496	8.156721e-13	8.156721e-13	0.0003694742	14	3.65574381463087e-12	0.594483688838865	0.515583909363539	0.685457497561806	0.59(0.52-0.69)
cg00634698	HK1	ENSG00000156515	10	71123842	10	ENSG00000156515	71095689	rs7921170	10	71132249	T	C	0.0606362	0.0236886	0.0173289	0.1716253	-0.604421	0.0734346	1.860582e-16	-0.0391923	0.029063	0.1774888	0.1774888	2.516719e-11	10	0.251010208894536	0.961565782266287	0.908322506566744	1.01793002699029	0.96(0.91-1.02)
cg00636372	CAPN5	ENSG00000149260	11	76777822	11	ENSG00000149260	76807590	rs7112631	11	76546285	T	G	0.173956	-0.0508021	0.0104107	1.061901e-06	-0.276595	0.0441001	3.564733e-10	0.18367	0.0476889	0.0001174392	0.0001174392	0.0002574558	17	0.000250722179539642	1.20161922331724	1.094392873415	1.31935138917704	1.2(1.09-1.32)
cg00640087	MSH5	ENSG00000204410	6	31707202	6	ENSG00000204410	31720173	rs3130063	6	31558702	T	C	0.0815109	0.00749699	0.030575	0.8063016	-0.270765	0.0450626	1.8708e-09	-0.0276882	0.113015	0.8064595	0.8064595	0.5881465	20	0.849171490479193	0.972691604766358	0.779425943600603	1.21387922194667	0.97(0.78-1.21)
cg00658151	SDC3	ENSG00000162512	1	31368797	1	ENSG00000162512	31361961	rs12085929	1	31372734	C	T	0.0367793	0.0650136	0.0236035	0.005879988	1.40974	0.0999065	3.266454e-45	0.0461173	0.0170592	0.00686387	0.00686387	0.04231712	13	0.0126411814285714	1.04719723998912	1.01276201624809	1.08280330605547	1.05(1.01-1.08)
cg00684283	CRIP2	ENSG00000182809	14	105943425	14	ENSG00000182809	105942899	rs4983413	14	105930406	A	G	0.236581	0.356159	0.0114818	2.952008e-211	-0.455835	0.0374724	4.799326e-34	-0.781332	0.0689925	9.881318e-30	1.152632e-37	0.01035464	4	1.06089134411576e-28	0.457795820975143	0.399893386960112	0.524082219252126	0.46(0.4-0.52)
cg00686451	MAP3K14	ENSG00000006062	17	43361331	17	ENSG00000006062	43367451	rs7207549	17	43360128	A	G	0.279324	0.0535394	0.0091041	4.082903e-09	0.548599	0.0354088	3.85192e-54	0.097593	0.0177505	3.83999e-08	1.682221e-06	0.001939119	20	1.08658700084746e-07	1.10251397059492	1.06481600608874	1.14154656617331	1.1(1.06-1.14)
cg00737593	SLC2A1	ENSG00000117394	1	43422337	1	ENSG00000117394	43407791	rs80200046	1	43423932	A	G	0.164016	-0.0244541	0.0105788	0.02079975	0.273064	0.0445388	8.73694e-10	-0.0895543	0.0414035	0.03054389	0.03054389	0.0002561365	14	0.0501159944520885	0.914338615189516	0.843070107621446	0.991631770203942	0.91(0.84-0.99)
cg00756845	IPCEF1	ENSG00000074706	6	154678593	6	ENSG00000074706	154576778	rs2473546	6	154678347	C	G	0.337972	-0.0778024	0.00874282	5.635215e-19	0.649626	0.0327709	1.875461e-87	-0.119765	0.0147521	4.720729e-16	4.925841e-16	7.725547e-07	20	2.65362190757576e-15	0.887128887511795	0.861845623003964	0.913153866599489	0.89(0.86-0.91)
cg00773937	LIMD1	ENSG00000144791	3	45687022	3	ENSG00000144791	45662358	rs4683137	3	45711369	G	C	0.248509	-0.0896902	0.00890084	7.011022e-24	0.37104	0.0377154	7.72992e-23	-0.241726	0.0343394	1.931722e-12	2.452382e-12	1.183003e-10	20	8.46459285826772e-12	0.785271312416609	0.734157846323787	0.839943395268899	0.79(0.73-0.84)
cg00776405	TG	ENSG00000042832	8	133967862	8	ENSG00000042832	134013175	rs2741225	8	133956084	A	C	0.399602	0.153665	0.00813888	1.653314e-79	-0.193874	0.0324501	2.307586e-09	-0.792605	0.139148	1.225508e-08	1.225508e-08	1.158016e-05	14	3.66008158497317e-08	0.452664068155432	0.344612362708265	0.594594915251167	0.45(0.34-0.59)
cg00796364	CDK10	ENSG00000185324	16	89753572	16	ENSG00000185324	89754958	rs258324	16	89754255	T	G	0.141153	0.325808	0.0128113	1.134022e-142	-1.3809	0.0454405	7.645234e-203	-0.235939	0.0120975	1.033482e-84	1.850794e-64	1.056579e-11	20	4.15758602168675e-83	0.789828852023329	0.771321423958871	0.808780355518499	0.79(0.77-0.81)
cg00806900	ACACB	ENSG00000076555	12	109589392	12	ENSG00000076555	109630215	rs34972531	12	109587714	A	G	0.164016	-0.550483	0.00966142	0	0.376568	0.0417625	1.935271e-19	-1.46184	0.164141	5.28857e-19	6.568069e-22	0.001776418	20	3.49673964950495e-18	0.231809352872813	0.16803947448613	0.319779481836858	0.23(0.17-0.32)
cg00823995	IRF2BP1	ENSG00000170604	19	46389577	19	ENSG00000170604	46388121	rs61289229	19	46392004	T	C	0.055666	-0.0701355	0.0191032	0.0002412302	-0.427746	0.0751695	1.267232e-08	0.163965	0.0531488	0.002035363	0.002035363	0.01497358	13	0.00395120759127907	1.17817307831334	1.06161714281714	1.30752579859332	1.18(1.06-1.31)
cg00837649	SUCLG2	ENSG00000172340	3	67705228	3	ENSG00000172340	67557961	rs6806536	3	67709063	G	T	0.357853	-0.221836	0.00816312	1.268885e-162	0.535074	0.0322071	5.558858e-62	-0.414589	0.0292488	1.316402e-45	7.630427e-42	4.538705e-07	20	2.10309391291866e-44	0.660611736340665	0.623805506187402	0.699589634689635	0.66(0.62-0.7)
cg00841725	MCF2L	ENSG00000126217	13	113655538	13	ENSG00000126217	113651372	rs1317573	13	113628269	C	T	0.405567	0.117928	0.0103932	7.710273e-30	0.201478	0.031896	2.671699e-10	0.585314	0.106052	3.407201e-08	3.407201e-08	0.3083514	16	9.69875885677749e-08	1.79555470130812	1.45856354775442	2.21040536105083	1.8(1.46-2.21)
cg00854314	ISG20	ENSG00000172183	15	89180799	15	ENSG00000172183	89189549	rs11073795	15	89180778	A	G	0.420477	-0.0775456	0.00827577	7.239491e-21	0.319174	0.0328345	2.460661e-22	-0.242957	0.0360137	1.517224e-11	4.196229e-17	2.574307e-14	20	6.04535911217184e-11	0.784305238171718	0.73085232896455	0.841667573933984	0.78(0.73-0.84)
cg00921722	KIAA0513	ENSG00000135709	16	85061575	16	ENSG00000135709	85094605	rs3803638	16	85081588	T	C	0.0695825	0.701236	0.0157521	0	0.440838	0.0615797	8.137081e-13	1.59069	0.225054	1.571607e-12	1.571607e-12	8.764855e-05	20	6.95045797748344e-12	4.90713368269313	3.1568798797743	7.62777232485103	4.91(3.16-7.63)
cg00925339	NT5E	ENSG00000135318	6	86162725	6	ENSG00000135318	86182654	rs111955106	6	86536309	T	G	0.00397614	0.0997379	0.0589328	0.09056974	1.06729	0.128824	1.182021e-16	0.0934493	0.0563573	0.09728569	0.09728569	0.0006659872	3	0.146322936445946	1.0979549356149	0.983132862248796	1.22618731092324	1.1(0.98-1.23)
cg00932063	LHPP	ENSG00000107902	10	126234138	10	ENSG00000107902	126228430	rs10901757	10	126234739	A	G	0.40159	-0.17619	0.00809734	5.677136e-105	-0.391071	0.0325651	3.190733e-33	0.450532	0.042851	7.453092e-26	9.16829e-37	1.012284e-15	20	6.7259119427027e-25	1.56914674954721	1.44273993741804	1.70662879549935	1.57(1.44-1.71)
cg00939682	CUBN	ENSG00000107611	10	16933505	10	ENSG00000107611	17018896	rs2669149	10	16934170	C	T	0.400596	-0.00336762	0.00811475	0.6781419	0.615395	0.0310293	1.55423e-87	-0.00547229	0.0131891	0.6782084	2.081845e-07	1.066987e-07	20	0.748855108333333	0.994542655704085	0.969162554750713	1.02058740215087	0.99(0.97-1.02)
cg00972313	ADARB2	ENSG00000185736	10	1531243	10	ENSG00000185736	1503871	rs2820651	10	1471765	A	C	0.0805169	-0.00804198	0.01378	0.5594895	0.726289	0.0585845	2.703133e-35	-0.0110727	0.0189941	0.559924	0.3017556	0.0008545267	20	0.647022523702422	0.988988376706774	0.952846807393525	1.02650079915432	0.99(0.95-1.03)
cg01015245	MCF2L	ENSG00000126217	13	113706662	13	ENSG00000126217	113651372	rs4907579	13	113706415	A	G	0.191849	-0.093433	0.0121253	1.302299e-14	-0.334523	0.0403857	1.199076e-16	0.279303	0.0495056	1.68245e-08	1.68245e-08	0.0004028817	20	4.9321339332748e-08	1.32220791217777	1.19994056211933	1.45693363339411	1.32(1.2-1.46)
cg01017895	RBCK1	ENSG00000125826	20	388559	20	ENSG00000125826	399876	rs4815586	20	389984	C	T	0.374751	0.274094	0.010012	5.210105e-165	-0.218926	0.0339152	1.081318e-10	-1.25199	0.199272	3.324612e-10	3.324612e-10	3.679851e-08	15	1.17718764241782e-09	0.285935219232144	0.193483484804955	0.422562936985308	0.29(0.19-0.42)
cg01023751	LRFN3	ENSG00000126243	19	36427010	19	ENSG00000126243	36431464	rs61660311	19	36442408	C	T	0.027833	0.381033	0.0217572	1.140213e-68	-0.95497	0.0950487	9.454563e-24	-0.399	0.045784	2.911351e-18	2.911351e-18	1.381352e-08	13	1.8480990473384e-17	0.670990701353446	0.613400850971628	0.733987441637269	0.67(0.61-0.73)
cg01033356	ADARB2	ENSG00000185736	10	1402917	10	ENSG00000185736	1503871	rs12240503	10	1402946	C	G	0.127237	0.0857425	0.022174	0.0001102701	-1.53186	0.0390031	0	-0.0559728	0.0145452	0.0001189887	3.879239e-20	8.776279e-09	20	0.00025386790370607	0.945564854904669	0.918988755760496	0.972909504307258	0.95(0.92-0.97)
cg01099220	LRRC14	ENSG00000160959	8	145747659	8	ENSG00000160959	145746966	rs2721173	8	145744429	T	C	0.461233	-0.475131	0.00755909	0	0.408238	0.031626	4.040953e-38	-1.16386	0.0920451	1.201035e-36	6.807519e-37	0.0001994597	20	1.56650619726562e-35	0.312278456631753	0.260730389495623	0.374017906638944	0.31(0.26-0.37)
cg01099512	CTSG	ENSG00000100448	14	25045607	14	ENSG00000100448	25044097	rs34037718	14	25066728	T	A	0.225646	0.391231	0.00974074	0	-0.940768	0.0364699	9.900308e-147	-0.415864	0.01916	1.84938e-104	4.456113e-62	9.905561e-110	20	1.102692825e-102	0.659769993102175	0.635452713157463	0.685017838125397	0.66(0.64-0.69)
cg01121127	ME1	ENSG00000065833	6	84140785	6	ENSG00000065833	84030452	rs12211109	6	84153773	G	A	0.327038	0.00738418	0.00858227	0.3895686	0.733807	0.0317264	2.351484e-118	0.0100628	0.0117036	0.3898964	0.006674513	7.092718e-09	20	0.487955052323838	1.01011360022644	0.987206288317204	1.03355245751289	1.01(0.99-1.03)
cg01131866	KIF2A	ENSG00000068796	5	61601529	5	ENSG00000068796	61717532	rs1072195	5	61485819	C	T	0.468191	-0.0889487	0.00795378	4.928013e-29	0.321504	0.0325799	5.718327e-23	-0.276664	0.0373904	1.368748e-13	2.026865e-14	4.166412e-05	20	6.46428510891089e-13	0.758309246216991	0.704723900058542	0.815969080728512	0.76(0.7-0.82)
cg01149896	PGM2	ENSG00000169299	4	37828114	4	ENSG00000169299	37846406	rs149207570	4	37828118	G	C	0.00894632	0.0260377	0.0379669	0.4928392	-0.681228	0.117487	6.698856e-09	-0.0382217	0.0561215	0.495838	0.495838	0.2403464	4	0.590232827807487	0.962499531089555	0.862241538924696	1.07441512096823	0.96(0.86-1.07)
cg01192291	ZKSCAN4	ENSG00000187626	6	28220797	6	ENSG00000187626	28219706	rs9380069	6	28203300	G	A	0.106362	0.273485	0.0119133	1.277677e-116	-0.569774	0.0452073	2.017707e-36	-0.479988	0.0434457	2.241705e-28	1.715e-24	0.02231426	20	2.22108397477745e-27	0.618790817251395	0.568279688570291	0.673791591034997	0.62(0.57-0.67)
cg01246520	RAI1	ENSG00000108557	17	17644344	17	ENSG00000108557	17649777	rs2001884	17	17602977	T	A	0.524851	0.0214764	0.00802797	0.007468471	-0.950418	0.0262163	8.933545e-288	-0.0225968	0.00846975	0.007631657	2.692847e-10	2.045971e-11	20	0.0139781144942403	0.97765659545431	0.961560772521612	0.994021850671773	0.98(0.96-0.99)
cg01248385	MCF2L	ENSG00000126217	13	113636953	13	ENSG00000126217	113651372	rs9549622	13	113640064	C	A	0.12326	-0.146277	0.0132498	2.450306e-28	-0.319492	0.0509217	3.515103e-10	0.457844	0.083934	4.902513e-08	4.902513e-08	0.06337135	18	1.36868653068562e-07	1.58066240049244	1.34088971492954	1.86331030547268	1.58(1.34-1.86)
cg01261798	DPYSL4	ENSG00000151640	10	134000034	10	ENSG00000151640	134009842	rs1109614	10	133991165	G	A	0.457256	0.517682	0.00865068	0	-0.350242	0.0332144	5.364892e-26	-1.47807	0.142329	2.905478e-25	1.818676e-26	0.0203032	20	2.53300027206266e-24	0.228077453359088	0.172555761443734	0.301463853165687	0.23(0.17-0.3)
cg01329309	SDC2	ENSG00000169439	8	97504959	8	ENSG00000169439	97564789	rs57603622	8	97501954	T	C	0.0437376	-0.0199955	0.0184631	0.2788084	-0.634876	0.091589	4.155427e-12	0.0314952	0.0294342	0.2846107	0.2846107	0.0797559	7	0.373404765147348	1.03199642200093	0.974144302301221	1.0932842418796	1.03(0.97-1.09)
cg01341487	BIK	ENSG00000100290	22	43505954	22	ENSG00000100290	43516236	rs4988372	22	43506635	T	C	0.125249	-0.174778	0.0133278	2.744918e-39	-0.745306	0.0471517	2.803887e-56	0.234505	0.0232354	5.957485e-24	1.314529e-19	3.753642e-21	20	4.91161541111111e-23	1.26428279383394	1.20799699992048	1.32319118581402	1.26(1.21-1.32)
cg01354879	ME1	ENSG00000065833	6	84140050	6	ENSG00000065833	84030452	rs7751382	6	84176515	G	A	0.301193	0.0109363	0.00880682	0.2143104	0.286254	0.0355592	8.274157e-16	0.0382049	0.0311296	0.219716	0.219716	0.0001881905	20	0.301034680434783	1.03894409071466	0.977449045350473	1.1043080237946	1.04(0.98-1.1)
cg01369328	ACTG1	ENSG00000184009	17	79479832	17	ENSG00000184009	79483935	rs11871871	17	79473805	C	A	0.176938	-0.043592	0.0122065	0.0003553501	-0.366387	0.040153	7.18758e-20	0.118978	0.0357766	0.0008823608	0.0008823608	1.157487e-08	20	0.00176102971380753	1.12634513842273	1.05006898708829	1.20816192692857	1.13(1.05-1.21)
cg01380361	PFKFB2	ENSG00000123836	1	207225647	1	ENSG00000123836	207238585	rs2306714	1	207224992	A	G	0.414513	0.0547909	0.00812077	1.509303e-11	0.190345	0.032236	3.532001e-09	0.28785	0.0647813	8.854534e-06	8.854534e-06	0.2236167	14	2.05029743592233e-05	1.33355725553179	1.17454243179074	1.51410021949578	1.33(1.17-1.51)
cg01383203	CACNA1H	ENSG00000196557	16	1220524	16	ENSG00000196557	1237506	rs909910	16	1198938	A	G	0.212724	0.0434546	0.0130096	0.0008371803	0.342155	0.0400667	1.346424e-17	0.127003	0.0408275	0.001866381	0.001866381	0.0005908279	8	0.00363372953877551	1.13542042403765	1.04810219976088	1.23001319872809	1.14(1.05-1.23)
cg01411731	NANP	ENSG00000170191	20	25605041	20	ENSG00000170191	25599191	rs6115232	20	25613775	T	G	0.106362	-0.039715	0.0133847	0.00300525	-0.439737	0.0613555	7.663552e-13	0.0903154	0.0329433	0.006115255	0.006115255	4.465779e-10	20	0.01131864547949	1.09451944070269	1.02608083685229	1.16752283353341	1.09(1.03-1.17)
cg01413354	RALGDS	ENSG00000160271	9	136017755	9	ENSG00000160271	136006204	rs10125348	9	136018224	G	A	0.412525	-0.0552866	0.00945426	4.981205e-09	-0.91349	0.0292376	2.720635e-214	0.0605224	0.0105293	9.031337e-09	3.254696e-25	2.506532e-69	20	2.74142129481818e-08	1.06239139487104	1.0406910586961	1.08454422324928	1.06(1.04-1.08)
cg01413516	INSL3	ENSG00000248099	19	17932328	19	ENSG00000248099	17929852	rs1047233	19	17932190	C	T	0.407555	-0.054502	0.0101016	6.837099e-08	0.53354	0.0324651	1.087314e-60	-0.102152	0.0199273	2.95631e-07	2.95631e-07	6.211449e-14	15	7.60905622650231e-07	0.902892301608292	0.868307375298184	0.938854755234076	0.9(0.87-0.94)
cg01426795	CACNA1H	ENSG00000196557	16	1260017	16	ENSG00000196557	1237506	rs2738892	16	1268758	A	G	0.286282	0.0358	0.00936389	0.0001317301	0.191005	0.0331271	8.126181e-09	0.18743	0.0588225	0.001440751	0.001440751	1.359163e-06	13	0.00282925974074074	1.20614581625872	1.07480354925427	1.35353826388811	1.21(1.07-1.35)
cg01435643	MCF2L	ENSG00000126217	13	113689776	13	ENSG00000126217	113651372	rs1105767	13	113696694	T	C	0.241551	-0.115815	0.0110902	1.577497e-25	-0.332526	0.0372309	4.204095e-19	0.348288	0.0513124	1.140236e-11	1.140236e-11	0.002099165	20	4.63733009013398e-11	1.41664018336757	1.28109565979396	1.5665258045246	1.42(1.28-1.57)
cg01446627	ADARB2	ENSG00000185736	10	1508061	10	ENSG00000185736	1503871	rs12776773	10	1508048	C	A	0.34493	-0.0121214	0.00836996	0.1475611	0.469987	0.0328326	1.772505e-46	-0.0257909	0.0178998	0.1496284	0.01785718	0.002593516	20	0.215549303451251	0.974538844377805	0.940941312974482	1.00933601926668	0.97(0.94-1.01)
cg01447185	SRD5A3	ENSG00000128039	4	56212994	4	ENSG00000128039	56225769	rs11935857	4	56204865	A	C	0.172962	0.553862	0.0101814	0	-0.470164	0.0415211	1.003872e-29	-1.17802	0.106263	1.46903e-28	4.051814e-40	0.00063992	20	1.47300035135135e-27	0.307887753229078	0.249999720280129	0.379179898610408	0.31(0.25-0.38)
cg01456517	PFKFB3	ENSG00000170525	10	6205229	10	ENSG00000170525	6232188	rs3763699	10	6212428	G	C	0.144135	0.119497	0.0113289	5.188964e-26	0.423803	0.0469634	1.811459e-19	0.281964	0.0411201	7.027847e-12	7.027847e-12	7.113439e-05	9	2.90061571483313e-11	1.32573099281197	1.22307551927327	1.43700257065607	1.33(1.22-1.44)
cg01467100	PFKFB3	ENSG00000170525	10	6246406	10	ENSG00000170525	6232188	rs3793715	10	6246162	T	G	0.335984	-0.100406	0.0106688	4.905005e-21	-0.7497	0.0335737	1.889193e-110	0.133929	0.0154431	4.22988e-18	3.588513e-21	4.133475e-13	14	2.66986187523629e-17	1.14331164163631	1.10922383612169	1.1784470071176	1.14(1.11-1.18)
cg01468656	HTR6	ENSG00000158748	1	19991678	1	ENSG00000158748	19998917	rs10917513	1	20006887	C	T	0.343936	-0.263498	0.00815823	7.365714e-229	0.221594	0.0349276	2.23312e-10	-1.1891	0.191007	4.802655e-10	4.802655e-10	0.212663	20	1.67741266161088e-09	0.304495186450947	0.209407383688445	0.442760503181403	0.3(0.21-0.44)
cg01483824	GRIN2D	ENSG00000105464	19	48945886	19	ENSG00000105464	48923160	rs56263003	19	48952002	G	A	0.196819	0.0267273	0.0112451	0.01746354	0.297416	0.0446242	2.648298e-11	0.0898651	0.0401415	0.02517498	0.02517498	2.075809e-05	5	0.0418621803884462	1.09402668954979	1.01125057702896	1.18357845684868	1.09(1.01-1.18)
cg01484915	RASSF4	ENSG00000107551	10	45458834	10	ENSG00000107551	45472513	rs10900145	10	45458270	T	G	0.476143	0.229511	0.00799508	3.165339e-181	-0.577068	0.031261	4.360784e-76	-0.397719	0.0256154	2.295023e-54	8.62975e-61	2.837305e-05	20	4.94392374e-53	0.671850791211819	0.638952486112915	0.70644296009857	0.67(0.64-0.71)
cg01490728	SARDH	ENSG00000123453	9	136565608	9	ENSG00000123453	136566879	rs10993770	9	136564575	A	C	0.383698	0.245621	0.00915187	1.155226e-158	-0.321203	0.0347063	2.14463e-20	-0.76469	0.0874002	2.147042e-18	2.147042e-18	4.253953e-08	20	1.37074058087954e-17	0.465478206854521	0.392195675320685	0.552453723206757	0.47(0.39-0.55)
cg01546378	GALM	ENSG00000143891	2	38892901	2	ENSG00000143891	38930715	rs6707421	2	38897781	G	A	0.166998	0.244054	0.0106172	6.34692e-117	-0.640187	0.0434449	3.807287e-49	-0.381222	0.0307302	2.441228e-35	2.012951e-33	4.397196e-24	20	3.12308823448276e-34	0.683026240962028	0.643101192206458	0.725429919111311	0.68(0.64-0.73)
cg01561194	ADARB2	ENSG00000185736	10	1595633	10	ENSG00000185736	1503871	rs79849781	10	1473961	C	A	0.0805169	-0.00597931	0.0139638	0.6685055	-0.504552	0.0582183	4.454072e-18	0.0118507	0.0277095	0.6688854	0.6688854	0.002576763	15	0.74061198089404	1.01192119775258	0.958428878580598	1.0683990574006	1.01(0.96-1.07)
cg01562813	NUP210	ENSG00000132182	3	13420826	3	ENSG00000132182	13409773	rs74442162	3	13383649	A	G	0.12326	-0.116855	0.0123327	2.662494e-21	-1.00937	0.0477173	2.57998e-99	0.11577	0.0133879	5.272507e-18	5.986532e-22	8.367593e-29	20	3.3029832782364e-17	1.12273761278363	1.09365983202505	1.15258850169621	1.12(1.09-1.15)
cg01564661	CRIP2	ENSG00000182809	14	105942636	14	ENSG00000182809	105942899	rs4983413	14	105930406	A	G	0.236581	0.356159	0.0114818	2.952008e-211	-0.636805	0.036571	6.593079e-68	-0.55929	0.036834	4.511212e-52	2.440821e-56	0.0003094581	5	9.12905264727273e-51	0.571614766291472	0.531801680582773	0.614408440162117	0.57(0.53-0.61)
cg01566216	SDC3	ENSG00000162512	1	31379146	1	ENSG00000162512	31361961	rs12563707	1	31378965	G	C	0.296223	-0.0677753	0.00900956	5.369803e-14	-0.37877	0.0356987	2.672285e-26	0.178935	0.0291582	8.42533e-10	8.42533e-10	8.115052e-09	20	2.86186946795524e-09	1.19594300534605	1.1295111494332	1.26628203072973	1.2(1.13-1.27)
cg01572696	IDUA	ENSG00000127415	4	995849	4	ENSG00000127415	989550	rs10010999	4	1001797	C	T	0.44334	0.0182523	0.0120192	0.1288632	0.404613	0.0321418	2.44636e-36	0.0451105	0.0299207	0.1316392	2.869119e-19	5.211842e-16	20	0.193120952899824	1.0461434523736	0.986557101771507	1.10932871597496	1.05(0.99-1.11)
cg01577760	ALDH3B1	ENSG00000006534	11	67776123	11	ENSG00000006534	67786396	rs3764818	11	67790243	T	C	0.229622	0.0383823	0.00967053	7.217496e-05	-1.11105	0.0323637	2.785653e-258	-0.034546	0.00876192	8.055686e-05	4.818589e-25	4.447523e-25	20	0.000174096670252427	0.966043900644972	0.949595320844879	0.982777397368623	0.97(0.95-0.98)
cg01585852	MIF	ENSG00000240972	22	24235823	22	ENSG00000240972	24236802	rs5751775	22	24266726	T	C	0.390656	-0.198887	0.0119604	4.311325e-62	0.498952	0.031614	4.096205e-56	-0.39861	0.0348208	2.421136e-30	2.917399e-25	4.336986e-48	20	2.65926746842105e-29	0.671252438762451	0.626968632193625	0.718664082073864	0.67(0.63-0.72)
cg01606800	SERPINA1	ENSG00000197249	14	94855990	14	ENSG00000197249	94850057	rs8008743	14	94857010	G	C	0.498012	0.452091	0.00756954	0	-0.277231	0.0325244	1.544346e-17	-1.63074	0.193255	3.220611e-17	5.919561e-21	0.05808353	20	1.94108666588448e-16	0.195784639874343	0.134053031481215	0.285943740228639	0.2(0.13-0.29)
cg01617990	CACNA1H	ENSG00000196557	16	1245967	16	ENSG00000196557	1237506	rs1005453	16	1246255	C	A	0.415507	0.105854	0.00935207	1.059096e-29	0.257558	0.0323242	1.613064e-15	0.410992	0.0630794	7.246102e-11	7.246102e-11	0.007855265	11	2.73078268374718e-10	1.50831329000347	1.33289914210873	1.70681254787356	1.51(1.33-1.71)
cg01623806	CHPF2	ENSG00000033100	7	150929509	7	ENSG00000033100	150932741	rs2792434	7	150929476	G	T	0.464215	-0.181879	0.00801575	5.598449e-114	0.405616	0.0318655	4.081024e-37	-0.448402	0.0403914	1.234578e-28	1.234578e-28	0.007795037	20	1.24539454441088e-27	0.638647895966795	0.590037524061816	0.691263044111213	0.64(0.59-0.69)
cg01639775	BPGM	ENSG00000172331	7	134331301	7	ENSG00000172331	134348062	rs73439942	7	134331301	G	C	0.0477137	-0.099898	0.0173851	9.12711e-09	1.29752	0.0696913	2.289201e-77	-0.0769913	0.0140223	4.004747e-08	3.745745e-07	0.1083734	11	1.12937924265203e-07	0.925897908883262	0.900797309851934	0.951697932818329	0.93(0.9-0.95)
cg01676795	POR	ENSG00000127948	7	75586348	7	ENSG00000127948	75572345	rs76021834	7	75607155	G	A	0.306163	0.251793	0.00855232	1.617446e-190	-0.220315	0.0350982	3.449027e-10	-1.14288	0.186162	8.297107e-10	8.297107e-10	0.08603696	20	2.826942885e-09	0.318899268114537	0.221405920029009	0.459322601629906	0.32(0.22-0.46)
cg01701585	PGP	ENSG00000184207	16	2263913	16	ENSG00000184207	2263403	rs26870	16	2248229	A	C	0.445328	-0.135038	0.0104246	2.236095e-38	0.258383	0.0325759	2.161337e-15	-0.522627	0.0772616	1.338762e-11	2.041356e-12	2.206155e-13	20	5.39219097466828e-11	0.592960792126983	0.509635387202451	0.689909903882295	0.59(0.51-0.69)
cg01705853	PTPRG	ENSG00000144724	3	61675841	3	ENSG00000144724	61915265	rs57403191	3	61684615	T	C	0.0188867	-0.0116335	0.0290546	0.6888619	-0.780748	0.118094	3.811769e-11	0.0149004	0.037282	0.6894013	0.6894013	0.247967	15	0.758955140356083	1.01501196438936	0.943487351687508	1.09195876978197	1.02(0.94-1.09)
cg01717201	PDK2	ENSG00000005882	17	48174262	17	ENSG00000005882	48180808	rs8071734	17	48179321	T	C	0.303181	0.146018	0.010732	3.699016e-42	0.228229	0.0341178	2.239981e-11	0.639784	0.106575	1.93561e-09	1.93561e-09	0.003355761	12	6.35496734513274e-09	1.89607128367294	1.53863706217748	2.33653952653486	1.9(1.54-2.34)
cg01731500	SLC16A3	ENSG00000141526	17	80192237	17	ENSG00000141526	80202639	rs55638685	17	80107566	C	G	0.291252	0.377189	0.0100182	0	-0.21564	0.0343185	3.310283e-10	-1.74916	0.282223	5.726363e-10	5.726363e-10	0.001590119	20	1.9834363129668e-09	0.17391997488756	0.100026804891274	0.302400518518696	0.17(0.1-0.3)
cg01732984	SUCLA2	ENSG00000136143	13	48575859	13	ENSG00000136143	48561373	rs9316347	13	48639532	T	C	0.172962	0.0175033	0.0103914	0.09210441	-1.18001	0.036306	1.010232e-231	-0.0148333	0.00881808	0.09254122	9.607012e-08	1.43269e-47	20	0.140070323472348	0.985276171451739	0.968393528318922	1.0024531408381	0.99(0.97-1)
cg01744552	CACNA1H	ENSG00000196557	16	1261315	16	ENSG00000196557	1237506	rs3874638	16	1294587	G	T	0.264414	0.0230011	0.0105636	0.02945074	-0.538052	0.0337045	2.283151e-57	-0.0427489	0.0198148	0.03097262	7.324896e-08	4.960804e-09	20	0.0507944883005894	0.95815195181834	0.92165352904143	0.996095749482045	0.96(0.92-1)
cg01757206	SLC2A4	ENSG00000181856	17	7183913	17	ENSG00000181856	7188281	rs5412	17	7184046	A	G	0.172962	-0.0122617	0.0106365	0.2489925	1.24211	0.036183	2.956097e-258	-0.00987171	0.00856808	0.2492592	0.004496743	9.56032e-07	20	0.333845354512635	0.990176855389969	0.973687229226784	1.00694573731706	0.99(0.97-1.01)
cg01781649	PPFIA4	ENSG00000143847	1	203024459	1	ENSG00000143847	203021747	rs12742983	1	203024421	T	A	0.245527	0.364215	0.01012	1.212292e-283	0.289095	0.0378551	2.225357e-14	1.25984	0.168641	7.986041e-14	7.986041e-14	0.1565487	6	3.87015833076923e-13	3.52485746505039	2.53274486117792	4.90559485061716	3.52(2.53-4.91)
cg01788910	CBS	ENSG00000160200	21	44473568	21	ENSG00000160200	44485177	rs706208	21	44473446	G	A	0.455268	0.744255	0.00678148	0	-1.09968	0.023123	0	-0.67679	0.0155095	0	5.383529e-284	5.105752e-13	20	0	0.508245845822226	0.493028340889727	0.523933044760454	0.51(0.49-0.52)
cg01799856	STARD3	ENSG00000131748	17	37794335	17	ENSG00000131748	37806527	rs4794817	17	37794351	T	A	0.200795	0.075466	0.010429	4.614314e-13	-0.992905	0.0390114	6.76468e-143	-0.0760053	0.0109197	3.394213e-12	1.427319e-29	4.502333e-13	20	1.44741726781609e-11	0.926811294446505	0.907185878642554	0.946861272575053	0.93(0.91-0.95)
cg01800148	SLC2A5	ENSG00000142583	1	9130886	1	ENSG00000142583	9121851	rs193065720	1	9130887	A	G	0.0139165	0.0273242	0.0400531	0.4951125	-3.09167	0.127693	1.675067e-129	-0.00883802	0.0129603	0.4952836	4.236654e-09	3.855488e-11	12	0.589783145649073	0.99120092049536	0.96633935431282	1.01670211443423	0.99(0.97-1.02)
cg01814098	ALDH7A1	ENSG00000164904	5	125930667	5	ENSG00000164904	125904321	rs62391691	5	126078913	A	G	0.05666	-0.27652	0.0264148	1.206698e-25	0.599112	0.0723322	1.203342e-16	-0.46155	0.071057	8.275949e-11	5.230586e-12	0.2721192	13	3.08753002357542e-10	0.630305913794218	0.548360851831003	0.724496549375122	0.63(0.55-0.72)
cg01839993	DDIT4	ENSG00000168209	10	74034644	10	ENSG00000168209	74034736	rs7070702	10	73907630	C	A	0.352883	0.0321222	0.0081215	7.647103e-05	-0.187823	0.0324044	6.78198e-09	-0.171023	0.0523479	0.001086751	0.001086751	0.03641459	20	0.00215350836142433	0.842802188798355	0.760617341488244	0.933867124372257	0.84(0.76-0.93)
cg01845451	TCIRG1	ENSG00000110719	11	67805250	11	ENSG00000110719	67812422	rs3133269	11	67804156	C	T	0.2833	-0.389999	0.00891684	0	0.865722	0.0337883	8.688142e-145	-0.45049	0.020377	2.659261e-108	8.055621e-78	2.510616e-78	20	1.7758544958e-106	0.637315790362237	0.61236368281653	0.663284626509661	0.64(0.61-0.66)
cg01849531	PMM2	ENSG00000140650	16	8942712	16	ENSG00000140650	8912934	rs28595449	16	8908245	G	C	0.247515	0.128397	0.0132242	2.754909e-22	0.363836	0.0362122	9.438836e-24	0.352898	0.0505445	2.911724e-12	2.911724e-12	1.122407e-12	20	1.25125436756757e-11	1.42318597106089	1.28895366907203	1.57139729442932	1.42(1.29-1.57)
cg01866455	PMM2	ENSG00000140650	16	8926201	16	ENSG00000140650	8912934	rs4985008	16	8952117	T	C	0.168986	0.161426	0.0169323	1.519199e-21	-1.31529	0.0379909	1.211847e-262	-0.12273	0.0133526	3.874646e-20	2.10913e-33	1.030428e-36	20	2.74098368516949e-19	0.884502445984024	0.861654331744772	0.907956413759963	0.88(0.86-0.91)
cg01876670	B4GALT7	ENSG00000027847	5	177035360	5	ENSG00000027847	177032224	rs968405	5	177035352	T	C	0.277336	-0.301577	0.00913966	9.118423e-239	0.655652	0.0338684	1.717807e-83	-0.459964	0.0275473	1.371999e-62	1.371999e-62	1.393969e-05	19	3.6648837288e-61	0.631306372127241	0.598124287498922	0.666329296131745	0.63(0.6-0.67)
cg01876771	PTPRG	ENSG00000144724	3	61939159	3	ENSG00000144724	61915265	rs57786052	3	61939812	T	C	0.228628	-0.0011824	0.0103538	0.9090793	0.454154	0.0368417	6.468903e-35	-0.00260353	0.022799	0.9090831	0.04487933	0.09605169	20	0.932256901382064	0.997399856244863	0.953811162499279	1.04298053152426	1(0.95-1.04)
cg01880540	C2CD2L	ENSG00000172375	11	118977881	11	ENSG00000172375	118981080	rs2509855	11	118985638	C	G	0.394632	0.307999	0.00805125	0	-0.323689	0.033142	1.564425e-22	-0.951528	0.100551	2.987438e-21	2.987438e-21	0.003016469	20	2.20199900264901e-20	0.386150534419174	0.317077847355367	0.470270113399299	0.39(0.32-0.47)
cg01889773	GPC1	ENSG00000063660	2	241404021	2	ENSG00000063660	241391290	rs3792214	2	241406701	G	C	0.400596	-0.0173476	0.00910254	0.05667616	-0.284585	0.0330274	6.895254e-18	0.0609577	0.0327584	0.06276843	0.07222251	0.006232951	20	0.0977992476761549	1.06285395451403	0.996756507523573	1.13333449051938	1.06(1-1.13)
cg01899620	MCF2L	ENSG00000126217	13	113689422	13	ENSG00000126217	113651372	rs1105767	13	113696694	T	C	0.241551	-0.115815	0.0110902	1.577497e-25	-0.337464	0.0376184	2.94591e-19	0.343192	0.050434	1.012115e-11	1.395433e-09	0.0006856617	20	4.14148527573529e-11	1.4094393483042	1.27678009776264	1.55588208183167	1.41(1.28-1.56)
cg01924561	SLC2A1	ENSG00000117394	1	43416103	1	ENSG00000117394	43407791	rs17387775	1	43416133	C	T	0.164016	-0.0244059	0.0102901	0.01770167	0.969861	0.0402823	4.393383e-128	-0.0251644	0.0106612	0.01825648	5.835464e-09	1.411459e-18	20	0.0313249674820144	0.975149584258099	0.954984325237483	0.99574064887638	0.98(0.95-1)
cg01932691	CTSG	ENSG00000100448	14	25045625	14	ENSG00000100448	25044097	rs34037718	14	25066728	T	A	0.225646	0.391231	0.00974074	0	-0.478471	0.0403371	1.868828e-32	-0.81767	0.0718763	5.502419e-30	1.862394e-29	4.640354e-06	20	5.94581781262136e-29	0.441459056719772	0.383449423587376	0.50824459960494	0.44(0.38-0.51)
cg01951477	TG	ENSG00000042832	8	134116754	8	ENSG00000042832	134013175	rs2979033	8	134122696	A	G	0.259443	0.059971	0.00884033	1.170602e-11	0.479544	0.0363683	1.059565e-39	0.125058	0.0207315	1.616692e-09	7.177485e-10	7.041306e-06	20	5.34468771089109e-09	1.1332141775831	1.08809042914188	1.1802092343447	1.13(1.09-1.18)
cg01962146	IDUA	ENSG00000127415	4	995931	4	ENSG00000127415	989550	rs2305489	4	997488	T	G	0.0516899	6.36792e-05	0.0289452	0.9982447	-0.478757	0.0736635	8.072453e-11	-0.000133009	0.060459	0.9982447	0.3321078	4.575414e-05	8	0.998543754733373	0.999866999845305	0.888133997756095	1.12565673637707	1(0.89-1.13)
cg01965047	PKD1	ENSG00000008710	16	2140870	16	ENSG00000008710	2162305	rs258281	16	2191734	A	G	0.184891	-0.130863	0.0144658	1.477607e-19	0.260068	0.0415319	3.803724e-10	-0.50319	0.0977307	2.622473e-07	2.622473e-07	0.003094659	20	6.78267803795507e-07	0.60459890968758	0.499203139941393	0.732246679454631	0.6(0.5-0.73)
cg01980456	SHMT1	ENSG00000176974	17	18266204	17	ENSG00000176974	18249021	rs28597812	17	18269758	G	A	0.383698	-0.45464	0.00824509	0	0.429358	0.0337622	4.750624e-37	-1.05888	0.0854502	2.893833e-35	8.090352e-35	5.335275e-09	20	3.68798030038168e-34	0.346844058215858	0.2933577596825	0.410082217868881	0.35(0.29-0.41)
cg01993799	B4GALT7	ENSG00000027847	5	177027141	5	ENSG00000027847	177032224	rs10036396	5	177052357	T	G	0.409543	-0.330126	0.00787718	0	0.383136	0.0309918	4.171692e-35	-0.861644	0.0726675	1.971315e-32	1.971315e-32	0.0001295583	20	2.32587306890459e-31	0.422466975388872	0.366384371974444	0.48713416550057	0.42(0.37-0.49)
cg02027800	ADARB2	ENSG00000185736	10	1228949	10	ENSG00000185736	1503871	rs4880807	10	1306745	A	G	0.333996	0.560357	0.00781206	0	0.321831	0.0335492	8.572283e-22	1.74115	0.183122	1.940761e-21	1.529517e-25	3.220044e-06	20	1.44325188841871e-20	5.70389913642097	3.98377905459299	8.1667343777397	5.7(3.98-8.17)
cg02028216	MCTP1	ENSG00000175471	5	94330872	5	ENSG00000175471	94329862	rs2194944	5	94338787	C	T	0.182903	0.0329972	0.010173	0.00118029	-0.272535	0.0427226	1.780469e-10	-0.121075	0.0418757	0.003836443	0.003836443	1.839527e-05	20	0.0072577241796034	0.885967509537814	0.816154689107066	0.961752028669245	0.89(0.82-0.96)
cg02059512	ADARB2	ENSG00000185736	10	1410671	10	ENSG00000185736	1503871	rs36151440	10	1411217	T	C	0.145129	0.0728617	0.0106848	9.154901e-12	-0.522328	0.0447246	1.636839e-31	-0.139494	0.0236879	3.889323e-09	5.924783e-28	5.089091e-10	20	1.23094308028436e-08	0.869798241978194	0.830338123032039	0.911133622271569	0.87(0.83-0.91)
cg02069524	ADARB2	ENSG00000185736	10	1234332	10	ENSG00000185736	1503871	rs35969164	10	1330769	T	C	0.338966	0.504838	0.00810922	0	0.275125	0.0340841	6.919428e-16	1.83494	0.229227	1.195394e-15	8.828951e-18	0.0003414769	20	6.53260321767594e-15	6.264758248664	3.99744369270699	9.8180734817621	6.26(4-9.82)
cg02079111	TGFBRAP1	ENSG00000135966	2	105885981	2	ENSG00000135966	105913681	rs2576746	2	105909559	G	A	0.337972	-0.0927384	0.00825575	2.801505e-29	-0.712456	0.034156	1.265033e-96	0.130167	0.0131612	4.590419e-23	5.702031e-27	5.981299e-56	20	3.59798334295775e-22	1.13901858354591	1.11001224633765	1.16878290121883	1.14(1.11-1.17)
cg02086310	ACSS1	ENSG00000154930	20	25039719	20	ENSG00000154930	25013242	rs3746332	20	25039099	C	T	0.0188867	-0.0526245	0.0262519	0.04500583	0.897403	0.117266	1.968011e-14	-0.0586409	0.0302401	0.0524801	0.0524801	0.04089184	9	0.0828124073251418	0.943045355947524	0.88877470925072	1.00062989430015	0.94(0.89-1)
cg02088347	ENO1	ENSG00000074800	1	8923969	1	ENSG00000074800	8930184	rs10864368	1	8918313	T	C	0.478131	-0.164953	0.0117671	1.206386e-44	0.178921	0.0309992	7.842566e-09	-0.921932	0.17274	9.443635e-08	9.443635e-08	0.0002568983	13	2.55943971306818e-07	0.397749845579257	0.283511554508818	0.558019372199528	0.4(0.28-0.56)
cg02116225	SHMT1	ENSG00000176974	17	18267416	17	ENSG00000176974	18249021	rs28597812	17	18269758	G	A	0.383698	-0.45464	0.00824509	0	0.456759	0.0334989	2.478785e-42	-0.99536	0.0751989	5.410698e-40	3.763938e-30	2.423604e-33	20	7.59089101764706e-39	0.369590368059228	0.318940777468965	0.428283398711684	0.37(0.32-0.43)
cg02138082	AGRN	ENSG00000188157	1	978573	1	ENSG00000188157	973499	rs9442372	1	1018704	A	G	0.440358	-0.0124897	0.0104727	0.233026	0.662276	0.0300736	1.778815e-107	-0.0188587	0.0158363	0.2337105	0.4618714	0.08504638	20	0.317735895561889	0.981318012682114	0.951326599452109	1.01225493176474	0.98(0.95-1.01)
cg02147681	RAI1	ENSG00000108557	17	17603837	17	ENSG00000108557	17649777	rs2001884	17	17602977	T	A	0.524851	0.0214764	0.00802797	0.007468471	0.316655	0.0317671	2.103992e-23	0.0678229	0.0262496	0.009772775	3.140912e-12	1.310324e-06	20	0.0175815170932112	1.07017576356734	1.01650846739258	1.12667646327104	1.07(1.02-1.13)
cg02174639	PYGB	ENSG00000100994	20	25228558	20	ENSG00000100994	25253677	rs11699953	20	25241345	G	C	0.457256	0.74915	0.0067536	0	-0.210634	0.0328336	1.406574e-10	-3.55665	0.555338	1.50885e-10	1.50885e-10	0.6979147	20	5.46426263557484e-10	0.0285342545326763	0.00960844884055993	0.0847383063849573	0.03(0.01-0.08)
cg02181506	SERPINA1	ENSG00000197249	14	94856984	14	ENSG00000197249	94850057	rs1570141	14	94856637	A	G	0.439364	-0.404994	0.00773429	0	-0.300453	0.0329802	8.231145e-20	1.34794	0.150184	2.826531e-19	2.826531e-19	0.0004457275	16	1.89513795361446e-18	3.84948741317197	2.86789800788278	5.16704335490271	3.85(2.87-5.17)
cg02184697	KREMEN2	ENSG00000131650	16	3013025	16	ENSG00000131650	3016164	rs757275	16	3012746	C	T	0.353877	0.0400585	0.00962898	3.179703e-05	-0.526074	0.0327915	6.39656e-58	-0.076146	0.0189088	5.649182e-05	9.588354e-05	0.004571494	20	0.000123124142937337	0.926680901270751	0.892965575607867	0.961669202304248	0.93(0.89-0.96)
cg02190383	BEST1	ENSG00000167995	11	61725666	11	ENSG00000167995	61725140	rs741886	11	61724787	T	G	0.082505	-0.422231	0.0155254	7.202862e-163	-0.420803	0.0596272	1.698587e-12	1.00339	0.146889	8.43335e-12	8.43335e-12	0.01905384	8	3.46358618081181e-11	2.72751244090569	2.04518358892352	3.63748474982191	2.73(2.05-3.64)
cg02204442	ADARB2	ENSG00000185736	10	1234378	10	ENSG00000185736	1503871	rs10903409	10	1284672	A	G	0.33499	-0.336035	0.00812463	0	-0.34293	0.0350321	1.25494e-22	0.979892	0.102867	1.636792e-21	1.636792e-21	3.114832e-06	20	1.23091182162162e-20	2.66416849619384	2.17770741730942	3.2592963222218	2.66(2.18-3.26)
cg02224138	ADARB2	ENSG00000185736	10	1231119	10	ENSG00000185736	1503871	rs3793735	10	1282828	C	T	0.356859	0.604643	0.00758075	0	0.426139	0.0342675	1.673143e-35	1.41889	0.115476	1.060782e-34	7.948363e-35	1.059261e-07	20	1.33658532e-33	4.13253078429301	3.29549716089292	5.18216519370394	4.13(3.3-5.18)
cg02232751	LDHA	ENSG00000134333	11	18415742	11	ENSG00000134333	18422953	rs6486424	11	18426656	A	T	0.419483	0.175026	0.00886704	9.973039e-87	-0.340495	0.0315973	4.465163e-27	-0.514036	0.0543471	3.127279e-21	3.127279e-21	1.283526e-05	20	2.29494166615385e-20	0.598076862908138	0.537645253725032	0.665301016735053	0.6(0.54-0.67)
cg02288969	C1orf105	ENSG00000180999	1	172413492	1	ENSG00000180999	172413899	rs7411767	1	172402650	A	G	0.409543	0.164139	0.00807133	6.176755e-92	-0.482126	0.0323054	2.30006e-50	-0.340447	0.0282958	2.42092e-33	3.543568e-27	1.702546e-09	20	2.90771650359712e-32	0.711452232526799	0.673069444622709	0.752023856098679	0.71(0.67-0.75)
cg02303807	SDC3	ENSG00000162512	1	31367595	1	ENSG00000162512	31361961	rs4642942	1	31492150	C	G	0.456262	0.0620223	0.00815718	2.884499e-14	0.196764	0.0325441	1.484266e-09	0.315212	0.0666087	2.219992e-06	2.219992e-06	0.0001158694	17	5.33661143844492e-06	1.37054983672556	1.20280815004136	1.56168450877547	1.37(1.2-1.56)
cg02334775	ISG20	ENSG00000172183	15	89182676	15	ENSG00000172183	89189549	rs62023331	15	89182466	T	C	0.245527	0.0899594	0.00914165	7.526119e-23	0.452689	0.0363834	1.54231e-35	0.198722	0.0257468	1.178578e-14	1.521695e-15	7.34089e-20	20	6.03569316257669e-14	1.21984280245925	1.15981240475339	1.28298029630752	1.22(1.16-1.28)
cg02335376	GDPD3	ENSG00000102886	16	30124880	16	ENSG00000102886	30120654	rs139053518	16	30504631	T	C	0.0298211	-0.0275911	0.0271353	0.3092486	0.702182	0.0782709	2.933718e-19	-0.0392934	0.0388916	0.3123366	1.378801e-06	0.004865401	11	0.402972143508501	0.961468572879717	0.890901920119229	1.03762467647577	0.96(0.89-1.04)
cg02336827	LIMD1	ENSG00000144791	3	45636190	3	ENSG00000144791	45662358	rs267238	3	45636335	A	G	0.498012	-0.0456575	0.00806842	1.524401e-08	0.232179	0.0325913	1.048744e-12	-0.196648	0.0443802	9.379814e-06	9.379814e-06	5.761943e-06	20	2.16292810400552e-05	0.821479743295956	0.753042816181464	0.896136254333476	0.82(0.75-0.9)
cg02340312	VPS52	ENSG00000223501	6	33238249	6	ENSG00000223501	33228936	rs15604	6	33267715	G	A	0.00695825	-0.388486	0.0551874	1.930701e-12	-3.66078	0.151164	1.462441e-129	0.106121	0.0156993	1.383542e-11	3.916625e-07	NA	NA	5.55914168231047e-11	1.11195641509301	1.07826187747889	1.1467038711945	1.11(1.08-1.15)
cg02341264	AGRN	ENSG00000188157	1	967967	1	ENSG00000188157	973499	rs9442368	1	1010717	C	T	0.4334	-0.0112728	0.0106047	0.2877819	0.332553	0.0331046	9.61196e-24	-0.0338976	0.0320667	0.2904668	0.2694539	0.1695863	20	0.379447826760563	0.966670486627373	0.907784437681474	1.02937634853384	0.97(0.91-1.03)
cg02354658	GLRX	ENSG00000173221	5	95151391	5	ENSG00000173221	95122866	rs6556883	5	95152085	A	G	0.230616	-0.0889868	0.0185737	1.659501e-06	-0.777292	0.0365609	2.653422e-100	0.114483	0.0244947	2.956812e-06	8.558625e-13	5.997816e-37	20	7.06208531330472e-06	1.12129357891109	1.06873252258684	1.17643962688062	1.12(1.07-1.18)
cg02371052	HCG9	ENSG00000204625	6	29945086	6	ENSG00000204625	29944536	rs2747425	6	29646790	T	C	0.181909	0.0596707	0.0175895	0.0006928301	0.35002	0.0432958	6.248067e-16	0.170478	0.054498	0.001759089	3.786538e-06	6.389653e-13	20	0.00342883722767075	1.18587156247247	1.06573203516263	1.31955436852971	1.19(1.07-1.32)
cg02371408	VCAN	ENSG00000038427	5	82767280	5	ENSG00000038427	82822703	rs77159249	5	82193895	G	A	0.101392	0.000631858	0.0152623	0.966977	0.366981	0.0599742	9.417546e-10	0.00172177	0.0415897	0.9669778	0.9669778	0.7877517	4	0.97829676496063	1.00172325309703	0.923306489163146	1.08679998199166	1(0.92-1.09)
cg02380983	PLA2G4C	ENSG00000105499	19	48568071	19	ENSG00000105499	48582587	rs412631	19	48607170	T	A	0.154076	0.759885	0.0096694	0	0.287884	0.0439611	5.807307e-11	2.63955	0.404467	6.75509e-11	6.75509e-11	0.2784934	20	2.54861531186441e-10	14.0068990847342	6.33946690164651	30.9479054017889	14.01(6.34-30.95)
cg02387701	TCIRG1	ENSG00000110719	11	67810303	11	ENSG00000110719	67812422	rs2075609	11	67816936	G	A	0.259443	0.280248	0.00885114	5.119547e-220	0.390708	0.0356233	5.459382e-28	0.717283	0.0692116	3.62953e-25	3.62953e-25	9.086179e-20	20	3.13963747927461e-24	2.04885889175196	1.78894894172656	2.34653022252252	2.05(1.79-2.35)
cg02400595	PDK2	ENSG00000005882	17	48185239	17	ENSG00000005882	48180808	rs9912132	17	48192005	T	C	0.0497018	-0.0335677	0.0213209	0.115395	-0.502931	0.0805562	4.286423e-10	0.0667442	0.0437206	0.1268588	0.1268588	4.755805e-08	7	0.186846728363476	1.06902198737225	0.981230212199688	1.1646685918113	1.07(0.98-1.16)
cg02408697	ADARB2	ENSG00000185736	10	1416920	10	ENSG00000185736	1503871	rs11250482	10	1416765	A	G	0.148111	0.0637138	0.0116304	4.296702e-08	-1.15481	0.0406076	6.819326e-178	-0.0551726	0.0102565	7.477506e-08	2.54651e-06	6.833362e-17	20	2.04315814517185e-07	0.946321798714392	0.927488076600898	0.965537961419412	0.95(0.93-0.97)
cg02415349	AGRN	ENSG00000188157	1	990470	1	ENSG00000188157	973499	rs9442396	1	1019180	T	C	0.4334	-0.0117981	0.010476	0.2600809	-0.357043	0.0324499	3.700565e-28	0.033044	0.0294944	0.2625661	0.2625661	0.1963021	20	0.348730392959427	1.03359601646552	0.975539113377575	1.09510803883054	1.03(0.98-1.1)
cg02426414	SHMT1	ENSG00000176974	17	18265933	17	ENSG00000176974	18249021	rs4924750	17	18260753	G	C	0.282306	0.331104	0.00861641	0	-0.458827	0.0349786	2.61904e-39	-0.721632	0.0581304	2.193614e-35	4.922283e-35	1.49922e-07	20	2.81710659461538e-34	0.485958524139581	0.433628291092779	0.544603966195996	0.49(0.43-0.54)
cg02445968	ADARB2	ENSG00000185736	10	1449028	10	ENSG00000185736	1503871	rs2820651	10	1471765	A	C	0.0805169	-0.00804198	0.01378	0.5594895	-1.64971	0.0495471	4.451274e-243	0.0048748	0.00835426	0.5595498	5.725431e-33	2.978969e-05	20	0.647022523702422	1.00488670116827	0.988566317498082	1.02147652040228	1(0.99-1.02)
cg02453929	EPHX1	ENSG00000143819	1	226033217	1	ENSG00000143819	226015527	rs45507694	1	226033663	T	C	0.00894632	-0.118996	0.099147	0.2300617	-1.02451	0.162723	3.053036e-10	0.116149	0.0985175	0.2384101	0.2384101	0.0844771	9	0.322246471104816	1.12316321098464	0.925940501166686	1.362393800595	1.12(0.93-1.36)
cg02470080	EXT1	ENSG00000182197	8	118849022	8	ENSG00000182197	118965410	rs13281310	8	118823689	G	C	0.0308151	-0.115093	0.0467441	0.01380876	0.670837	0.0802896	6.531459e-17	-0.171567	0.0726429	0.01818727	0.01818727	0.09627458	6	0.0312383202314815	0.842343829092792	0.730557685327101	0.971234908155151	0.84(0.73-0.97)
cg02479986	PPFIA4	ENSG00000143847	1	203027445	1	ENSG00000143847	203021747	rs34786248	1	203038008	G	A	0.0695825	-0.369588	0.0166167	1.348138e-109	0.436438	0.0647381	1.566574e-11	-0.846829	0.131256	1.105715e-10	5.541023e-15	1.352153e-14	6	4.07503574503311e-10	0.428772415851178	0.33151216937495	0.554567227325282	0.43(0.33-0.55)
cg02494066	AGRN	ENSG00000188157	1	983386	1	ENSG00000188157	973499	rs9442395	1	1018144	T	C	0.441352	-0.0143135	0.0104876	0.1723159	0.301819	0.0329833	5.658493e-20	-0.0474242	0.0351325	0.1770581	0.1770581	0.111383	20	0.250507201652542	0.95368275954611	0.890222453263982	1.02166689069769	0.95(0.89-1.02)
cg02503633	DPYSL4	ENSG00000151640	10	134014536	10	ENSG00000151640	134009842	rs2637625	10	134005372	T	C	0.11332	0.551345	0.0170992	4.28318e-228	0.292378	0.0525275	2.603862e-08	1.88573	0.343794	4.133504e-08	4.133504e-08	0.01659833	20	1.1627438800337e-07	6.59116423611899	3.35984136478855	12.9302074921707	6.59(3.36-12.93)
cg02506717	CREB5	ENSG00000146592	7	28338790	7	ENSG00000146592	28602225	rs150896293	7	28628929	C	T	0.114314	0.00380154	0.0124722	0.7605185	-0.294169	0.0470214	3.948162e-10	-0.012923	0.0424485	0.7607936	0.7607936	0.6513937	8	0.813934581992951	0.98716014342497	0.90835313571807	1.07280429873395	0.99(0.91-1.07)
cg02510185	KIAA0513	ENSG00000135709	16	85122369	16	ENSG00000135709	85094605	rs4783125	16	85128778	C	G	0.055666	-0.0348438	0.0205278	0.08962105	0.85495	0.0849354	7.817653e-24	-0.0407554	0.0243495	0.09417592	1.633495e-08	1.259104e-11	7	0.142286604923077	0.960063932868211	0.91532103254636	1.00699396432551	0.96(0.92-1.01)
cg02520020	SERPING1	ENSG00000149131	11	57364890	11	ENSG00000149131	57373593	rs34052104	11	57384519	C	A	0.267396	0.298998	0.00939688	3.546086e-222	-0.244353	0.0359863	1.120105e-11	-1.22363	0.184264	3.12333e-11	3.12333e-11	0.3223972	20	1.218317625e-10	0.294160424175825	0.204991361449981	0.422117081125956	0.29(0.2-0.42)
cg02541582	UGP2	ENSG00000169764	2	64069798	2	ENSG00000169764	64093385	rs4671073	2	64087270	T	A	0.202783	0.00941242	0.0107203	0.3799438	-0.345628	0.0409035	2.916794e-17	-0.0272328	0.0311838	0.3825005	0.3825005	2.317029e-05	20	0.479417856418919	0.973134669401328	0.915437626242146	1.03446816871425	0.97(0.92-1.03)
cg02593227	GPC1	ENSG00000063660	2	241399741	2	ENSG00000063660	241391290	rs13406305	2	241479946	A	G	0.166004	0.0315563	0.011426	0.005748374	-0.30102	0.0428021	2.023978e-12	-0.104831	0.0407796	0.01014975	0.01014975	0.01443437	20	0.018191097826087	0.900476690288391	0.831304590821283	0.975404537284766	0.9(0.83-0.98)
cg02604304	ZNF117	ENSG00000152926	7	64451414	7	ENSG00000152926	64452711	rs28872832	7	64486813	C	T	0.43837	0.0016036	0.00963699	0.8678422	0.50849	0.0322264	4.361674e-56	0.00315364	0.0189532	0.8678494	7.78149e-06	1.543816e-32	20	0.900761313832763	1.00315861795414	0.96657669320727	1.04112505489502	1(0.97-1.04)
cg02606218	GALK2	ENSG00000156958	15	49448019	15	ENSG00000156958	49553959	rs17435932	15	49448012	A	C	0.333002	0.110867	0.00842784	1.597095e-39	0.301341	0.0318385	2.944583e-21	0.367911	0.0478876	1.556617e-14	1.556617e-14	0.000334913	20	7.89900328723404e-14	1.44471345375454	1.31528227974986	1.58688138325433	1.44(1.32-1.59)
cg02631868	HDLBP	ENSG00000115677	2	242190788	2	ENSG00000115677	242211577	rs145049499	2	242263945	A	G	0.00994036	0.123984	0.105036	0.2378412	-6.45661	0.177461	7.831072e-290	-0.0192026	0.0162765	0.238088	0.05371334	0.1307947	20	0.322113384116694	0.980980595439773	0.950179333592642	1.01278031904863	0.98(0.95-1.01)
cg02644491	CBS	ENSG00000160200	21	44474019	21	ENSG00000160200	44485177	rs706208	21	44473446	G	A	0.455268	0.744255	0.00678148	0	-0.993792	0.0256906	0	-0.748904	0.0205274	2.048537e-291	3.169781e-235	4.695287e-11	20	5.7000542025e-289	0.472884550293625	0.454236312611603	0.492298373550799	0.47(0.45-0.49)
cg02653521	GPC1	ENSG00000063660	2	241373820	2	ENSG00000063660	241391290	rs9973786	2	241373780	G	A	0.153082	0.0374898	0.0122364	0.00218545	-0.778749	0.0471252	2.420733e-61	-0.048141	0.0159806	0.00259138	4.062015e-08	1.594254e-10	20	0.00498135740932642	0.952999404687708	0.923612215154235	0.983321626147466	0.95(0.92-0.98)
cg02658528	MCF2L	ENSG00000126217	13	113689139	13	ENSG00000126217	113651372	rs112627187	13	113688915	A	G	0.442346	0.0601347	0.00969446	5.539688e-10	0.186132	0.0325138	1.035991e-08	0.323075	0.0767959	2.588655e-05	2.588655e-05	9.491588e-06	20	5.77389381763527e-05	1.38136894969185	1.18833722014256	1.60575646611815	1.38(1.19-1.61)
cg02697989	ADARB2	ENSG00000185736	10	1234979	10	ENSG00000185736	1503871	rs3793735	10	1282828	C	T	0.356859	0.604643	0.00758075	0	0.652675	0.0323687	2.036561e-90	0.926406	0.0473895	4.224817e-85	3.784967e-71	1.109925e-17	20	1.72032487353659e-83	2.52541650096083	2.30141138411678	2.77122488718933	2.53(2.3-2.77)
cg02699915	EXT2	ENSG00000151348	11	44116952	11	ENSG00000151348	44192039	rs80249458	11	44113618	C	G	0.100398	0.665863	0.0288457	6.766521e-118	0.857069	0.0542291	2.89273e-56	0.776908	0.0595749	7.164044e-39	5.607952e-40	8.692836e-14	20	9.84392712592593e-38	2.17473757045738	1.9350655386277	2.44409473785209	2.17(1.94-2.44)
cg02725069	ADAM19	ENSG00000135074	5	157002817	5	ENSG00000135074	156912662	rs11134815	5	156984771	G	C	0.294235	-0.0456564	0.00886256	2.5827e-07	-0.323255	0.0357527	1.54661e-19	0.141239	0.0315547	7.604681e-06	7.604681e-06	1.031303e-16	20	1.77194904808095e-05	1.1516998713635	1.08262839980611	1.22517808874794	1.15(1.08-1.23)
cg02737384	RASSF4	ENSG00000107551	10	45470199	10	ENSG00000107551	45472513	rs968565	10	45470188	T	C	0.300199	-0.255611	0.00857572	3.227325e-195	1.0352	0.0293371	9.507872e-273	-0.246919	0.010844	9.071971e-115	1.052624e-102	5.149206e-11	20	7.04449096953488e-113	0.781203968490154	0.764775279956446	0.797985573513203	0.78(0.76-0.8)
cg02738255	PYGB	ENSG00000100994	20	25231685	20	ENSG00000100994	25253677	rs11699953	20	25241345	G	C	0.457256	0.74915	0.0067536	0	-0.213821	0.0325557	5.104524e-11	-3.50363	0.534385	5.513241e-11	5.513241e-11	0.1426338	20	2.09905492576967e-10	0.0300879656339303	0.0105563827710999	0.0857571855453143	0.03(0.01-0.09)
cg02795691	BFSP1	ENSG00000125864	20	17514397	20	ENSG00000125864	17512207	rs6080761	20	17629162	A	G	0.437376	0.0197612	0.00807306	0.01437314	-0.189549	0.0336159	1.713735e-08	-0.104254	0.0464309	0.02474528	0.02474528	0.02081446	10	0.041270973986014	0.900996415264924	0.822621930138569	0.986837951406789	0.9(0.82-0.99)
cg02802029	PLOD2	ENSG00000152952	3	145879686	3	ENSG00000152952	145834333	rs2864795	3	145873483	G	C	0.131213	-0.110384	0.0122355	1.8536e-19	-0.300211	0.0442968	1.224761e-11	0.367688	0.0678564	6.006145e-08	6.006145e-08	0.0006481013	12	1.65876907816377e-07	1.44439131857376	1.26451601989027	1.64985357904147	1.44(1.26-1.65)
cg02813606	VPS52	ENSG00000223501	6	33235902	6	ENSG00000223501	33228936	rs1014779	6	33276466	A	G	0.49006	-0.0208695	0.0121461	0.08576013	0.216259	0.0328193	4.416674e-11	-0.0965022	0.0580427	0.09639104	0.09639104	1.882153e-05	14	0.14537022699187	0.908007899980173	0.810368746754886	1.01741133246811	0.91(0.81-1.02)
cg02851212	ADARB2	ENSG00000185736	10	1451418	10	ENSG00000185736	1503871	rs2820669	10	1451438	C	T	0.312127	0.00773928	0.0101061	0.4437953	-0.497643	0.0357196	4.053143e-44	-0.0155519	0.0203387	0.4444825	0.0001723268	3.123896e-08	20	0.538507644230769	0.9845684063254	0.946091726648766	1.02460989714797	0.98(0.95-1.02)
cg02881742	DPYSL4	ENSG00000151640	10	134001246	10	ENSG00000151640	134009842	rs11592988	10	134014653	T	C	0.50994	0.490461	0.00857435	0	-0.283636	0.032971	7.794707e-18	-1.7292	0.20327	1.786309e-17	1.786309e-17	0.03347538	20	1.08840980857664e-16	0.177426294243996	0.119121749957886	0.264268195357157	0.18(0.12-0.26)
cg02887530	ADARB2	ENSG00000185736	10	1609383	10	ENSG00000185736	1503871	rs61831930	10	1582549	A	G	0.102386	-0.0233925	0.0150822	0.1209017	-0.954855	0.0549748	1.417694e-67	0.0244985	0.0158582	0.1223819	0.02963717	0.02935111	20	0.180971286138175	1.02480105390446	0.993438052229226	1.05715419066852	1.02(0.99-1.06)
cg02908963	GPA33	ENSG00000143167	1	167042622	1	ENSG00000143167	167040970	rs6672138	1	167036586	T	G	0.252485	-0.0146208	0.00961265	0.1282598	0.389394	0.0385878	6.046845e-24	-0.0375476	0.024965	0.1325784	8.72086e-05	1.119188e-14	20	0.194158749473684	0.963148570757705	0.91715480883346	1.01144884202538	0.96(0.92-1.01)
cg02924954	ADARB2	ENSG00000185736	10	1262895	10	ENSG00000185736	1503871	rs10794730	10	1247022	T	C	0.261431	-0.218393	0.00923298	1.083767e-123	0.517314	0.0361504	1.893402e-46	-0.422167	0.0344802	1.814034e-34	1.56407e-33	8.009283e-33	20	2.24335538e-33	0.655624540952237	0.612780677835596	0.701463923792576	0.66(0.61-0.7)
cg02942825	GIPR	ENSG00000010310	19	46185348	19	ENSG00000010310	46179242	rs12986349	19	46188000	T	G	0.244533	-0.0530931	0.00940366	1.642201e-08	0.432658	0.0365319	2.331336e-32	-0.122714	0.0240781	3.460017e-07	3.460017e-07	0.0002780141	20	8.85287108275862e-07	0.884516598136377	0.843743216948382	0.927260328335904	0.88(0.84-0.93)
cg02951514	TG	ENSG00000042832	8	134115347	8	ENSG00000042832	134013175	rs2703006	8	134087215	T	C	0.205765	-0.05948	0.0100098	2.8122e-09	-0.262148	0.0395866	3.540682e-11	0.226895	0.0513026	9.74838e-06	9.74838e-06	0.0005635669	20	2.24326952584425e-05	1.25469811772115	1.1346700501989	1.38742303662377	1.25(1.13-1.39)
cg02972640	ADARB2	ENSG00000185736	10	1415977	10	ENSG00000185736	1503871	rs2387660	10	1426760	T	C	0.451292	0.0391872	0.00797818	9.024404e-07	0.508352	0.0311036	4.813418e-60	0.0770868	0.0163876	2.551566e-06	2.548212e-11	1.289942e-13	20	6.11167781492109e-06	1.0801358281136	1.04599345034221	1.11539265068338	1.08(1.05-1.12)
cg02981703	CA6	ENSG00000131686	1	9005734	1	ENSG00000131686	9020536	rs10864373	1	9009016	G	A	0.315109	-0.0986881	0.0090686	1.398304e-27	0.237537	0.0343195	4.474005e-12	-0.415465	0.0711389	5.213955e-09	5.213955e-09	0.0001102584	15	1.62856835781104e-08	0.660033293854429	0.574131253596567	0.758788075491963	0.66(0.57-0.76)
cg02989940	AHSP	ENSG00000169877	16	31539234	16	ENSG00000169877	31539654	rs7192001	16	31522723	T	C	0.508946	0.0504354	0.00795662	2.315595e-10	-0.617211	0.0308281	3.610323e-89	-0.0817151	0.0135219	1.51133e-09	3.139651e-17	1.272306e-21	20	5.01125210526316e-09	0.921534466469838	0.897431913403924	0.946284347823969	0.92(0.9-0.95)
cg03043804	TCL1B	ENSG00000213231	14	96152706	14	ENSG00000213231	96155867	rs1748952	14	96151684	A	G	0.479125	-0.257062	0.0086442	2.47147e-194	0.814949	0.029622	1.274866e-166	-0.315433	0.0156194	1.084321e-90	7.289105e-66	0.0001193592	20	5.0285386375e-89	0.729472944090318	0.707479217821542	0.752150399270136	0.73(0.71-0.75)
cg03058660	GRIN2D	ENSG00000105464	19	48919198	19	ENSG00000105464	48923160	rs7255050	19	48915042	C	A	0.505964	-0.0553631	0.00793964	3.10251e-12	-0.336474	0.0326683	7.067858e-25	0.164539	0.0284957	7.733084e-09	9.950025e-09	0.01895971	20	2.36670645976169e-08	1.17884954378731	1.11481383628598	1.24656350832289	1.18(1.11-1.25)
cg03060158	IP6K2	ENSG00000068745	3	48755856	3	ENSG00000068745	48751611	rs6806356	3	48727636	G	A	0.224652	-0.0466893	0.0092759	4.818606e-07	-0.567542	0.036536	2.048643e-54	0.0822658	0.0171806	1.682014e-06	1.285873e-07	1.121089e-31	20	4.09049143918427e-06	1.08574436233073	1.04979176347361	1.12292824286632	1.09(1.05-1.12)
cg03136916	MCF2L	ENSG00000126217	13	113712471	13	ENSG00000126217	113651372	rs71446934	13	113711440	C	G	0.374751	0.00921192	0.0112423	0.4125582	-0.270049	0.0321137	4.129859e-17	-0.0341121	0.0418277	0.4147647	0.4147647	4.663714e-10	20	0.510680104646018	0.966463158044777	0.890391173527071	1.04903447341899	0.97(0.89-1.05)
cg03144753	CMC1	ENSG00000187118	3	28286464	3	ENSG00000187118	28324854	rs10510607	3	28286261	T	C	0.173956	0.295664	0.0112849	2.657472e-151	-0.232928	0.0415098	2.007055e-08	-1.26934	0.231337	4.08917e-08	4.08917e-08	0.4578838	13	1.15124271753794e-07	0.281017031827339	0.178572513885638	0.442232516408558	0.28(0.18-0.44)
cg03177708	IRF2BP1	ENSG00000170604	19	46389676	19	ENSG00000170604	46388121	rs58672492	19	46390099	G	C	0.0755467	-0.0812333	0.0167429	1.2235e-06	0.828505	0.0666633	1.837002e-35	-0.0980481	0.0216939	6.195498e-06	6.195498e-06	0.01872437	20	1.45476566962025e-05	0.90660529499045	0.868864455015977	0.945985482729417	0.91(0.87-0.95)
cg03183215	ADARB2	ENSG00000185736	10	1252341	10	ENSG00000185736	1503871	rs1876898	10	1249986	T	C	0.260437	-0.221485	0.00926841	3.306575e-126	-1.19594	0.0276489	0	0.185197	0.00885392	3.75488e-97	8.296647e-87	8.691598e-87	20	1.9589913e-95	1.20345549750979	1.18275127887382	1.22452214625002	1.2(1.18-1.22)
cg03183936	PPP2CA	ENSG00000113575	5	133560628	5	ENSG00000113575	133545929	rs254053	5	133560931	T	A	0.213718	-0.0658627	0.00997074	3.959106e-11	0.636139	0.0431382	3.238782e-49	-0.103535	0.0171745	1.655689e-09	1.147385e-09	0.1714611	20	5.46279206620553e-09	0.90164446463333	0.871798447480628	0.93251226009093	0.9(0.87-0.93)
cg03185144	KIAA0513	ENSG00000135709	16	85106490	16	ENSG00000135709	85094605	rs144677149	16	85106491	C	G	0.0129225	0.00398963	0.0427155	0.9255858	1.54055	0.107143	7.069514e-47	0.00258974	0.027728	0.9255874	9.366534e-21	5.331682e-08	20	0.94482920470804	1.0025930962733	0.949559448849931	1.05858871491652	1(0.95-1.06)
cg03185752	AGRN	ENSG00000188157	1	954631	1	ENSG00000188157	973499	rs9442372	1	1018704	A	G	0.440358	-0.0124897	0.0104727	0.233026	0.539158	0.0321376	3.623252e-63	-0.0231652	0.0194731	0.2342044	0.3423528	0.06512373	20	0.317889630731707	0.977101053345478	0.940510490622217	1.01511517199263	0.98(0.94-1.02)
cg03188793	TALDO1	ENSG00000177156	11	755658	11	ENSG00000177156	756176	rs3895063	11	755659	A	G	0.112326	0.0274167	0.0150691	0.06885044	-2.04346	0.0248262	0	-0.0134168	0.00737612	0.06891821	3.129414e-07	4.694114e-21	20	0.106536066291667	0.986672804080134	0.972510900122659	1.00104093659883	0.99(0.97-1)
cg03202693	MCF2L	ENSG00000126217	13	113637903	13	ENSG00000126217	113651372	rs2993275	13	113629802	G	A	0.37674	0.126128	0.0105128	3.657507e-33	-0.674048	0.031307	8.104943e-103	-0.187121	0.0178546	1.064375e-25	1.138015e-20	9.954633e-09	20	9.477195e-25	0.829343379764999	0.800822450727587	0.858880068778194	0.83(0.8-0.86)
cg03220363	TG	ENSG00000042832	8	134115661	8	ENSG00000042832	134013175	rs13256652	8	134107744	C	A	0.260437	0.0612383	0.00885817	4.738396e-12	-0.208552	0.0361126	7.692738e-09	-0.293636	0.0662522	9.332572e-06	9.332572e-06	0.01285252	20	2.15352162460263e-05	0.745547821465242	0.65475751892655	0.848927332675537	0.75(0.65-0.85)
cg03226887	CREB5	ENSG00000146592	7	28574260	7	ENSG00000146592	28602225	rs4722807	7	28574273	C	T	0.252485	0.00751231	0.00949723	0.428944	1.07679	0.0316008	1.73905e-254	0.00697656	0.0088223	0.4290683	5.432178e-05	0.0004700141	20	0.523824151261426	1.00700095288787	0.989737870684012	1.02456513906684	1.01(0.99-1.02)
cg03237166	ALDH1B1	ENSG00000137124	9	38393112	9	ENSG00000137124	38395659	rs4646770	9	38393171	G	A	0.304175	-0.0581441	0.00992051	4.600896e-09	0.371445	0.0371859	1.705007e-23	-0.156535	0.0309659	4.302363e-07	4.302363e-07	1.080399e-09	15	1.08830227704545e-06	0.855101588623552	0.80474633421374	0.908607713734943	0.86(0.8-0.91)
cg03254916	ELF3	ENSG00000163435	1	201978949	1	ENSG00000163435	201981694	rs12060875	1	201954339	A	T	0.390656	-0.107636	0.00864051	1.277813e-35	-0.307815	0.0333662	2.826045e-20	0.349679	0.0471664	1.227958e-13	1.227958e-13	0.01485737	20	5.82407920738636e-13	1.41861210101341	1.2933462551338	1.55601045362247	1.42(1.29-1.56)
cg03267697	GMPPA	ENSG00000144591	2	220362212	2	ENSG00000144591	220367649	rs2280039	2	220363488	G	A	0.353877	-0.00808757	0.0083377	0.3320465	-0.381534	0.0334477	3.863486e-30	0.0211975	0.021932	0.3337882	0.3337882	2.410076e-07	20	0.427346165567485	1.02142376291106	0.978446450260211	1.06628881239431	1.02(0.98-1.07)
cg03272408	COPZ2	ENSG00000005243	17	46103607	17	ENSG00000005243	46109462	rs11650615	17	46123698	G	C	0.263419	-0.109558	0.00875719	6.532893e-36	0.429744	0.0348692	6.69018e-35	-0.254937	0.0290369	1.638025e-18	4.330558e-19	3.498196e-11	20	1.05790434719536e-17	0.774965319238307	0.73209182858666	0.820349609941097	0.77(0.73-0.82)
cg03276479	SDC2	ENSG00000169439	8	97507958	8	ENSG00000169439	97564789	rs2437772	8	97512977	C	T	0.329026	0.0094132	0.00853109	0.2698535	0.265359	0.0345907	1.701224e-14	0.0354734	0.03248	0.2747625	0.1258897	0.01099984	13	0.362334908175356	1.03611008723319	0.972206158294779	1.10421447519865	1.04(0.97-1.1)
cg03277925	ADARB2	ENSG00000185736	10	1245951	10	ENSG00000185736	1503871	rs3793739	10	1282530	A	C	0.350895	0.604629	0.00769153	0	0.225901	0.0340776	3.379537e-11	2.67652	0.405193	3.96014e-11	3.96014e-11	0.898746	17	1.5339799837587e-10	14.534425384511	6.56886931820289	32.1591907259482	14.53(6.57-32.16)
cg03285617	NT5E	ENSG00000135318	6	86179345	6	ENSG00000135318	86182654	rs9450284	6	86199329	G	C	0.38668	-0.0657828	0.00801427	2.245306e-16	0.390587	0.0332651	7.796737e-32	-0.16842	0.0250351	1.727654e-11	4.044155e-20	1.650745e-30	15	6.85835755225653e-11	0.844998860623862	0.80453661889761	0.887496053857675	0.84(0.8-0.89)
cg03299838	RALGDS	ENSG00000160271	9	135996055	9	ENSG00000160271	136006204	rs7022841	9	136002096	T	C	0.292247	-0.280814	0.00948175	9.217261e-193	-0.259026	0.0362651	9.159833e-13	1.08412	0.156134	3.824998e-12	3.824998e-12	2.335201e-05	18	1.62282951994917e-11	2.95683665725804	2.17732565511127	4.01542277205111	2.96(2.18-4.02)
cg03302259	ACP5	ENSG00000102575	19	11689855	19	ENSG00000102575	11687649	rs3760780	19	11689158	C	T	0.343936	0.696845	0.00747348	0	-0.298027	0.034714	9.066412e-18	-2.33819	0.273503	1.240985e-17	1.240985e-17	0.2911036	20	7.61700168198529e-17	0.0965021491404208	0.0564581355045992	0.164948146188097	0.1(0.06-0.16)
cg03309978	MCF2L	ENSG00000126217	13	113748255	13	ENSG00000126217	113651372	rs74115794	13	113745891	T	C	0.0934394	-0.0548847	0.019081	0.004022402	0.678369	0.0504466	3.194373e-41	-0.0809068	0.0287641	0.004911656	1.783069e-09	5.170865e-09	20	0.00916202200223464	0.922279643901973	0.871722241678394	0.975769231169581	0.92(0.87-0.98)
cg03316864	B3GNT3	ENSG00000179913	19	17906309	19	ENSG00000179913	17914764	rs34262244	19	17905907	A	G	0.299205	-0.266932	0.00955579	1.031449e-171	0.551738	0.0361338	1.224768e-52	-0.483801	0.0361092	6.188136e-41	2.418851e-37	1.930002e-15	20	8.86789103175966e-40	0.616435860443589	0.57431627538257	0.661644439360007	0.62(0.57-0.66)
cg03321508	ACSS1	ENSG00000154930	20	25039707	20	ENSG00000154930	25013242	rs3746332	20	25039099	C	T	0.0188867	-0.0526245	0.0262519	0.04500583	0.991981	0.117127	2.469203e-17	-0.0530499	0.0271953	0.05109239	0.05109239	0.03511367	9	0.0808964022332859	0.948332689500394	0.899107487728255	1.00025291997887	0.95(0.9-1)
cg03321592	HTR6	ENSG00000158748	1	19991676	1	ENSG00000158748	19998917	rs10917513	1	20006887	C	T	0.343936	-0.263498	0.00815823	7.365714e-229	0.230437	0.0340435	1.297559e-11	-1.14347	0.1726	3.472843e-11	3.472843e-11	0.1765355	20	1.35149449615385e-10	0.318711173039853	0.227236034990462	0.44701014002776	0.32(0.23-0.45)
cg03337057	TSKS	ENSG00000126467	19	50249776	19	ENSG00000126467	50254798	rs73064029	19	50244799	T	C	0.0497018	0.0525241	0.0211194	0.01288254	-0.662862	0.0728358	8.969105e-20	-0.0792383	0.0330293	0.01643836	4.894666e-12	1.535566e-07	4	0.0284392145284974	0.923819751965684	0.865908765141688	0.98560375928553	0.92(0.87-0.99)
cg03337430	EPHX1	ENSG00000143819	1	226012507	1	ENSG00000143819	226015527	rs3990965	1	225989286	A	G	0.206759	-0.02277	0.00981636	0.02036252	-0.237369	0.0377151	3.098835e-10	0.0959266	0.0440741	0.02951898	0.02951898	0.05161682	8	0.0485536326206897	1.10067827124381	1.00958702793	1.19998833510395	1.1(1.01-1.2)
cg03348792	KRT1	ENSG00000167768	12	53075482	12	ENSG00000167768	53071355	rs116869595	12	52992999	A	G	0.0149105	-0.471778	0.0378798	1.320093e-35	0.836429	0.104477	1.18641e-15	-0.564039	0.0837534	1.644744e-11	3.717005e-17	9.375155e-12	20	6.5378574e-11	0.568906603388931	0.482779300760065	0.670398923213947	0.57(0.48-0.67)
cg03354108	EXT1	ENSG00000182197	8	118968448	8	ENSG00000182197	118965410	rs4876780	8	118981097	T	C	0.377734	0.0595414	0.00876227	1.081599e-11	-0.195379	0.033377	4.807536e-09	-0.304749	0.0687142	9.20649e-06	9.20649e-06	0.0008994734	20	2.12736817370242e-05	0.737308415580298	0.644404379150632	0.843606464006439	0.74(0.64-0.84)
cg03354717	LONP2	ENSG00000102910	16	48277879	16	ENSG00000102910	48337620	rs13332872	16	48253721	A	G	0.101392	-0.414715	0.0131584	5.065517e-218	0.579329	0.0554405	1.471923e-25	-0.715854	0.0721728	3.455054e-23	3.455054e-23	0.217776	20	2.74024354061758e-22	0.488774520069904	0.424300780192465	0.56304523258524	0.49(0.42-0.56)
cg03367493	GSDMD	ENSG00000104518	8	144642094	8	ENSG00000104518	144640304	rs12679598	8	144631986	G	A	0.157058	-0.124054	0.0117978	7.368113e-26	-0.827968	0.0417205	1.203203e-87	0.149829	0.0161256	1.522995e-20	2.050568e-28	3.007328e-33	20	1.09596558297414e-19	1.16163558605841	1.12549487069777	1.19893681431055	1.16(1.13-1.2)
cg03367679	MED24	ENSG00000008838	17	38183553	17	ENSG00000008838	38196409	rs2302777	17	38179492	G	A	0.366799	0.0366069	0.0082012	8.059404e-06	-0.554516	0.0323579	7.866238e-66	-0.0660159	0.0152833	1.563963e-05	2.363237e-17	3.268174e-16	20	3.5379894695122e-05	0.936115979929208	0.908490209280817	0.964581807185937	0.94(0.91-0.96)
cg03373115	PGM1	ENSG00000079739	1	64058883	1	ENSG00000079739	64092431	rs11582264	1	64071414	C	T	0.121272	-0.379782	0.0120638	1.576034e-217	0.770461	0.0483459	3.540837e-57	-0.492928	0.0346683	7.044148e-46	7.044148e-46	3.952235e-31	20	1.13625169913043e-44	0.610835247620466	0.570707837727728	0.653784081923829	0.61(0.57-0.65)
cg03396826	QSOX1	ENSG00000116260	1	180161452	1	ENSG00000116260	180148567	rs10798738	1	180161433	A	G	0.0437376	0.243607	0.0189466	7.795965e-38	1.13423	0.0742541	1.121424e-52	0.214777	0.0218343	7.823589e-23	1.398089e-22	5.076413e-15	20	6.04698233125e-22	1.23958543858929	1.18765618441967	1.29378525512704	1.24(1.19-1.29)
cg03409151	ALDH7A1	ENSG00000164904	5	125929671	5	ENSG00000164904	125904321	rs7719712	5	125910169	C	T	0.0934394	0.468218	0.0188712	6.787204e-136	-1.02977	0.0544158	7.22673e-80	-0.454682	0.0302177	3.619907e-51	2.397206e-41	0.01373281	20	6.98662975317919e-50	0.634649754484395	0.598153007724221	0.673373377155707	0.63(0.6-0.67)
cg03410667	ZCCHC24	ENSG00000165424	10	81145959	10	ENSG00000165424	81173732	rs2093430	10	81149432	T	C	0.154076	-0.0800759	0.0114702	2.926693e-12	0.288815	0.044149	6.077597e-11	-0.277257	0.0580821	1.810138e-06	1.810138e-06	0.0002914362	13	4.39247876598837e-06	0.757859702136977	0.676313930842237	0.849237760647468	0.76(0.68-0.85)
cg03430597	COL5A1	ENSG00000130635	9	137660514	9	ENSG00000130635	137635153	rs7866781	9	137661724	A	C	0.2833	0.0132747	0.00995254	0.1822694	-0.4227	0.0345951	2.476309e-34	-0.0314045	0.023685	0.1848651	0.102534	0.4081445	20	0.259791485227273	0.969083499508942	0.925124366719318	1.01513143832847	0.97(0.93-1.02)
cg03432774	KIF17	ENSG00000117245	1	21033761	1	ENSG00000117245	21017508	rs875016	1	21033779	A	G	0.40159	0.00701538	0.00822243	0.3935484	-0.829711	0.0289367	8.222246e-181	-0.00845521	0.00991438	0.3937577	0.05456098	0.09511714	20	0.491681735340314	0.991580434756028	0.972497868952908	1.01103744283738	0.99(0.97-1.01)
cg03434950	KRT7	ENSG00000135480	12	52631505	12	ENSG00000135480	52636137	rs7300317	12	52632573	A	G	0.457256	-0.0182345	0.00800462	0.02272658	0.407061	0.03127	9.714668e-39	-0.0447955	0.0199632	0.02483871	9.706502e-07	5.398886e-14	20	0.041380568394015	0.956193003309524	0.919501712972867	0.994348402703919	0.96(0.92-0.99)
cg03440125	TPBG	ENSG00000146242	6	83075080	6	ENSG00000146242	83076734	rs140236441	6	83310414	G	A	0.00596421	0.581507	0.0504684	1.019708e-30	1.34537	0.125672	9.600828e-27	0.43223	0.0551121	4.408155e-15	1.684645e-19	9.986986e-11	8	2.32892872547468e-14	1.5406894329826	1.38293808629784	1.71643543006236	1.54(1.38-1.72)
cg03441853	ADPGK	ENSG00000159322	15	73075003	15	ENSG00000159322	73060948	rs16957297	15	73079208	A	G	0.0984095	0.143946	0.0132298	1.429314e-27	-0.41121	0.0505741	4.262853e-16	-0.350053	0.0537458	7.359911e-11	8.739537e-17	4.259665e-09	20	2.77054597846674e-10	0.704650742239675	0.634197557623061	0.782930590902784	0.7(0.63-0.78)
cg03453374	CLIC5	ENSG00000112782	6	46000514	6	ENSG00000112782	45958088	rs16874143	6	46005219	T	C	0.082505	0.143348	0.0153827	1.176599e-20	-0.707317	0.0631698	4.213784e-29	-0.202665	0.0282945	7.909868e-13	7.909868e-13	1.297551e-05	11	3.54987221129032e-12	0.816551740445015	0.772500811287834	0.863114620827693	0.82(0.77-0.86)
cg03462714	ADARB2	ENSG00000185736	10	1547894	10	ENSG00000185736	1503871	rs11598604	10	1555545	A	G	0.177932	-0.0387361	0.0106776	0.00028585	-1.0003	0.0398287	3.405897e-139	0.0387245	0.0107852	0.0003300036	4.627402e-05	0.52937	20	0.000683973941899441	1.03948406633771	1.01774104343134	1.06169160725498	1.04(1.02-1.06)
cg03469910	LONP2	ENSG00000102910	16	48278066	16	ENSG00000102910	48337620	rs16945974	16	48256602	C	T	0.102386	-0.409332	0.0131765	7.067823e-212	0.496501	0.0545075	8.326088e-20	-0.824434	0.0943197	2.313685e-18	2.313685e-18	0.006373315	20	1.4743118730916e-17	0.438483103679534	0.364473799053665	0.527520586422532	0.44(0.36-0.53)
cg03474926	RALGDS	ENSG00000160271	9	136023407	9	ENSG00000160271	136006204	rs7044265	9	136020693	C	T	0.105368	0.0874969	0.0166249	1.4172e-07	0.457469	0.0620944	1.741038e-13	0.191263	0.0446615	1.847991e-05	1.847991e-05	0.0094432	4	4.16078351247471e-05	1.210777844784	1.10929697631581	1.32154240092551	1.21(1.11-1.32)
cg03477303	DPYSL4	ENSG00000151640	10	134016713	10	ENSG00000151640	134009842	rs2035807	10	133984715	G	A	0.314115	0.596431	0.00951401	0	0.645957	0.0338756	4.613919e-81	0.92333	0.0506122	2.342293e-74	5.401142e-63	0.001011094	20	8.146787840625e-73	2.51766025502578	2.27989659302175	2.78021958501869	2.52(2.28-2.78)
cg03499943	LHPP	ENSG00000107902	10	126211704	10	ENSG00000107902	126228430	rs10901746	10	126209006	C	T	0.0805169	0.0111142	0.0137688	0.4195513	0.54258	0.0706176	1.549799e-14	0.020484	0.0255163	0.4221008	4.800243e-06	2.253733e-14	18	0.517019285106383	1.02069523698875	0.970903742444215	1.07304022146293	1.02(0.97-1.07)
cg03502982	CTSG	ENSG00000100448	14	25043625	14	ENSG00000100448	25044097	rs12878578	14	25045589	A	G	0.11332	0.722807	0.0120277	0	-0.277345	0.0506767	4.428978e-08	-2.60616	0.478171	5.02911e-08	5.02911e-08	0.7835934	14	1.40168600083472e-07	0.0738174592612172	0.0289155675310296	0.188445801243018	0.07(0.03-0.19)
cg03513315	PES1	ENSG00000100029	22	30988383	22	ENSG00000100029	30987842	rs13053923	22	30988382	A	G	0.407555	-0.0676961	0.00818575	1.339595e-16	-0.50913	0.0322643	4.27324e-56	0.132964	0.0181521	2.38887e-13	1.726217e-13	1.656085e-08	20	1.11092436350975e-12	1.14220887807112	1.10228564595704	1.18357807336932	1.14(1.1-1.18)
cg03529003	PLOD1	ENSG00000083444	1	11994281	1	ENSG00000083444	12014928	rs6667711	1	11992341	C	T	0.117296	0.212468	0.0141359	4.641915e-51	0.524363	0.0465856	2.166065e-29	0.405193	0.0449736	2.068478e-19	2.068478e-19	1.425553e-15	20	1.40664929572301e-18	1.49959189336483	1.37306400692695	1.63777932805806	1.5(1.37-1.64)
cg03534662	LIMD1	ENSG00000144791	3	45636225	3	ENSG00000144791	45662358	rs166498	3	45612351	C	T	0.467197	-0.0501341	0.0080025	3.732994e-10	-0.22135	0.0330121	2.012554e-11	0.226493	0.0494782	4.702639e-06	4.702639e-06	0.0004012745	20	1.11200987898089e-05	1.25419383044636	1.13827701414288	1.38191507408607	1.25(1.14-1.38)
cg03536664	UQCRC1	ENSG00000010256	3	48636487	3	ENSG00000010256	48642422	rs138792863	3	49455678	T	C	0.0536779	0.344849	0.0299634	1.188506e-30	-0.654241	0.0729963	3.169527e-19	-0.527097	0.0745398	1.534314e-12	1.222137e-10	0.0006285847	20	6.79452844297082e-12	0.590316172514498	0.51007627378757	0.683178578263559	0.59(0.51-0.68)
cg03543954	KIAA0513	ENSG00000135709	16	85116335	16	ENSG00000135709	85094605	rs8056810	16	85117454	T	G	0.120278	-0.193825	0.0125784	1.415193e-53	-0.388687	0.049548	4.341355e-15	0.498666	0.0713308	2.731417e-12	8.968073e-18	7.5258e-07	20	1.17777473303226e-11	1.64652334286882	1.43169295979843	1.89358975334601	1.65(1.43-1.89)
cg03555710	PFKFB3	ENSG00000170525	10	6220879	10	ENSG00000170525	6232188	rs77782465	10	6220919	G	C	0.170974	-0.0110732	0.0116732	0.3428241	0.330927	0.045154	2.321123e-13	-0.033461	0.0355683	0.3468317	0.3468317	0.001382429	11	0.4411699224	0.967092627108396	0.901969234134102	1.03691801672735	0.97(0.9-1.04)
cg03564320	RPRM	ENSG00000177519	2	154336148	2	ENSG00000177519	154334587	rs11692170	2	154338708	G	A	0.333996	0.306576	0.00856711	1.876672e-280	0.564896	0.0345794	5.453431e-60	0.542712	0.0365193	5.909131e-50	9.205074e-48	2.739617e-07	20	1.10226750888268e-48	1.72066698907091	1.60180989129379	1.84834349155316	1.72(1.6-1.85)
cg03568305	MED24	ENSG00000008838	17	38183559	17	ENSG00000008838	38196409	rs2302774	17	38183090	T	G	0.374751	0.0381546	0.0082	3.271407e-06	-0.576801	0.0321019	3.479987e-72	-0.0661486	0.0146853	6.655645e-06	2.456919e-14	2.784298e-23	20	1.55733697652418e-05	0.935991765580475	0.909434966730486	0.963324060855123	0.94(0.91-0.96)
cg03569507	COPZ2	ENSG00000005243	17	46114237	17	ENSG00000005243	46109462	rs2525095	17	46037277	T	A	0.478131	-0.106276	0.00793838	7.145305e-41	-0.233021	0.0317956	2.323313e-13	0.456078	0.070946	1.28846e-10	1.95387e-16	0.0006569359	20	4.7121226067908e-10	1.57787341409301	1.37303530469695	1.81327057096398	1.58(1.37-1.81)
cg03573679	CHST12	ENSG00000136213	7	2445727	7	ENSG00000136213	2458732	rs17793630	7	2445320	G	A	0.0735587	-0.00721687	0.0186194	0.6983121	0.498377	0.0655738	2.955829e-14	-0.0144808	0.0374086	0.6986844	0.6986844	0.06987315	7	0.766813913769307	0.98562354252273	0.915942530413023	1.06060558967275	0.99(0.92-1.06)
cg03581194	MCF2L	ENSG00000126217	13	113654235	13	ENSG00000126217	113651372	rs7316954	13	113634510	G	C	0.400596	0.11619	0.0104078	6.131409e-29	0.485826	0.0319928	4.412705e-52	0.239161	0.0265891	2.368963e-19	9.287768e-23	0.0010851	20	1.59797322363636e-18	1.27018301958867	1.20568318404921	1.33813337085204	1.27(1.21-1.34)
cg03583734	IRF2BP1	ENSG00000170604	19	46390327	19	ENSG00000170604	46388121	rs59100610	19	46389531	C	G	0.0765408	-0.0826312	0.0170994	1.349e-06	0.891734	0.0680557	3.164932e-39	-0.0926635	0.020438	5.790818e-06	0.0001075477	0.007364409	20	1.36261742790698e-05	0.911500168503022	0.875708522751405	0.948754677607373	0.91(0.88-0.95)
cg03585084	LHPP	ENSG00000107902	10	126284563	10	ENSG00000107902	126228430	rs10901785	10	126295646	G	A	0.291252	0.0941131	0.00867914	2.138892e-27	0.369801	0.0339551	1.273948e-27	0.254496	0.0331193	1.539006e-14	4.690209e-17	1.595631e-20	20	7.82152364383562e-14	1.28981139208739	1.2087444448572	1.37631526187071	1.29(1.21-1.38)
cg03586793	PPP1R13B	ENSG00000088808	14	104312558	14	ENSG00000088808	104257008	rs73350563	14	104334210	G	A	0.0785288	-0.0298815	0.0164491	0.06927837	-0.387953	0.0652116	2.695384e-09	0.0770235	0.0443325	0.08231555	0.08231555	5.673238e-05	19	0.125732672209515	1.08006745767962	0.990180330916831	1.17811440675498	1.08(0.99-1.18)
cg03617683	KIAA0513	ENSG00000135709	16	85060908	16	ENSG00000135709	85094605	rs12597107	16	85070381	T	G	0.192843	0.000294203	0.0100069	0.9765456	0.528712	0.0385783	9.491803e-43	0.000556453	0.018927	0.9765456	3.75297e-09	6.976052e-29	20	0.98391241955341	1.00055660784869	0.96411907810017	1.03837124298215	1(0.96-1.04)
cg03630273	LIN7B	ENSG00000104863	19	49618499	19	ENSG00000104863	49619649	rs1009213	19	49618778	G	A	0.307157	-0.1057	0.0130063	4.4077e-16	0.315659	0.0350989	2.396647e-19	-0.334854	0.0555343	1.642839e-09	2.725777e-13	6.480644e-06	20	5.42575610385757e-09	0.715442533337612	0.641657101366994	0.797712699536981	0.72(0.64-0.8)
cg03639919	GCK	ENSG00000106633	7	44191311	7	ENSG00000106633	44210820	rs2908296	7	44193462	T	G	0.170974	-0.0482436	0.0111417	1.4911e-05	0.608346	0.0448015	5.356618e-42	-0.0793028	0.0192234	3.701991e-05	3.701991e-05	0.029217	20	8.175230125e-05	0.923760167513302	0.889602394349007	0.959229485559844	0.92(0.89-0.96)
cg03678558	ADARB2	ENSG00000185736	10	1715879	10	ENSG00000185736	1503871	rs10219144	10	1715867	T	C	0.134195	-0.0285732	0.0124556	0.02179051	-0.329031	0.0503107	6.152564e-11	0.0868403	0.0401166	0.03041114	0.03041114	0.3426871	8	0.0499227121238938	1.09072247742895	1.00824557301452	1.1799461903034	1.09(1.01-1.18)
cg03706056	SETD4	ENSG00000185917	21	37437565	21	ENSG00000185917	37429263	rs1005696	21	37443480	T	G	0.392644	0.1761	0.00802791	1.178256e-106	1.28566	0.0172278	0	0.136972	0.00650835	2.507001e-98	6.130383e-108	4.538197e-93	20	1.32871053e-96	1.14679603778179	1.13225999842964	1.1615186919047	1.15(1.13-1.16)
cg03719155	ACP5	ENSG00000102575	19	11689880	19	ENSG00000102575	11687649	rs3760780	19	11689158	C	T	0.343936	0.696845	0.00747348	0	-0.618819	0.03361	1.05768e-75	-1.12609	0.0623425	6.238285e-73	9.506097e-70	0.3108724	20	2.10400339545455e-71	0.324298788958674	0.286997636054598	0.366447981822594	0.32(0.29-0.37)
cg03720762	RAI1	ENSG00000108557	17	17604184	17	ENSG00000108557	17649777	rs2001884	17	17602977	T	A	0.524851	0.0214764	0.00802797	0.007468471	0.391734	0.0317671	6.133837e-35	0.054824	0.0209701	0.008938798	2.233713e-12	1.43759e-07	20	0.0161945993065654	1.05635467989005	1.01381719109547	1.10067694602797	1.06(1.01-1.1)
cg03724640	CD27	ENSG00000139193	12	6553145	12	ENSG00000139193	6557458	rs7312492	12	6549751	C	T	0.408549	-0.045509	0.00817566	2.600605e-08	0.392045	0.0324518	1.333837e-33	-0.116081	0.0229611	4.291464e-07	4.291464e-07	2.369149e-10	20	1.08719258694992e-06	0.890403097725511	0.851219922053948	0.931389945063972	0.89(0.85-0.93)
cg03748243	C1orf105	ENSG00000180999	1	172413542	1	ENSG00000180999	172413899	rs4916258	1	172413526	T	G	0.399602	0.170976	0.00809813	6.041385e-99	-0.911819	0.0281104	8.246137e-231	-0.187511	0.0105969	4.594556e-70	3.228118e-61	2.862221e-08	20	1.44728514e-68	0.829019998910256	0.811978900308354	0.846418741093106	0.83(0.81-0.85)
cg03754605	ADARB2	ENSG00000185736	10	1402253	10	ENSG00000185736	1503871	rs11250378	10	1316520	A	G	0.33002	0.54686	0.00786067	0	-0.270383	0.0350075	1.131044e-14	-2.02253	0.263474	1.635961e-14	1.809612e-13	0.00810226	20	8.2890345660091e-14	0.132320270952835	0.078950118289333	0.221768560762212	0.13(0.08-0.22)
cg03776080	IGFBP3	ENSG00000146674	7	45961455	7	ENSG00000146674	45956711	rs2949837	7	45994378	T	A	0.302187	-0.0883533	0.0087297	4.458403e-24	0.23347	0.0349163	2.28497e-11	-0.378436	0.0678327	2.419609e-08	2.419609e-08	3.071105e-12	20	6.98881872923875e-08	0.684931805287904	0.599662613952956	0.782325872881165	0.68(0.6-0.78)
cg03812172	GCK	ENSG00000106633	7	44184403	7	ENSG00000106633	44210820	rs13306388	7	44184403	T	C	0.265408	-0.0790142	0.00973825	4.906083e-16	-1.3798	0.020668	0	0.057265	0.00710967	7.978417e-16	1.454196e-12	3.987472e-19	20	4.41058515943709e-15	1.05893639136059	1.044282500077	1.07379591333294	1.06(1.04-1.07)
cg03826247	PTPRG	ENSG00000144724	3	61911607	3	ENSG00000144724	61915265	rs4688665	3	61915899	C	T	0.253479	-0.00518876	0.0100015	0.6039002	0.237042	0.0362024	5.843997e-11	-0.0218897	0.0423251	0.6050311	0.6050311	0.2480638	20	0.68761022562968	0.978348140900034	0.900462376424689	1.06297065803349	0.98(0.9-1.06)
cg03889767	IDUA	ENSG00000127415	4	987672	4	ENSG00000127415	989550	rs188911015	4	940660	A	G	0.0318091	0.238567	0.0421765	1.545798e-08	-1.20773	0.106108	5.13018e-30	-0.197533	0.0389965	4.07546e-07	1.201871e-22	4.63214e-06	14	1.03640220411272e-06	0.820753055329994	0.760357820540816	0.885945484659298	0.82(0.76-0.89)
cg03900028	ZNF117	ENSG00000152926	7	64451426	7	ENSG00000152926	64452711	rs56294715	7	64455399	G	A	0.439364	0.033628	0.00886487	0.0001486001	1.32316	0.0153391	0	0.0254148	0.00670623	0.0001508083	1.290459e-40	1.297652e-41	20	0.000319105775475285	1.02574050945599	1.01234618175162	1.03931205718438	1.03(1.01-1.04)
cg03900565	PPFIA4	ENSG00000143847	1	203031815	1	ENSG00000143847	203021747	rs11582909	1	203031422	A	G	0.44334	-0.537372	0.00904501	0	0.205002	0.0314821	7.430222e-11	-2.62129	0.404962	9.611319e-11	9.611319e-11	0.1497081	15	3.56184174705882e-10	0.0727090076839711	0.0328758964636409	0.160804734381448	0.07(0.03-0.16)
cg03933279	GPR19	ENSG00000183150	12	12849136	12	ENSG00000183150	12831483	rs9804886	12	12865989	T	C	0.445328	-0.178756	0.00842965	8.478156e-100	-0.241186	0.0329357	2.426064e-13	0.741153	0.107075	4.458415e-12	4.281155e-15	6.101171e-06	20	1.87962723295455e-11	2.09835352185594	1.70111854101357	2.58834842871196	2.1(1.7-2.59)
cg03947203	C2CD2L	ENSG00000172375	11	118987153	11	ENSG00000172375	118981080	rs533993	11	118989739	G	A	0.465209	0.334887	0.00777977	0	-0.591637	0.0316015	3.2895e-78	-0.566035	0.0329698	4.587657e-66	2.720963e-55	3.155058e-06	20	1.29815141720339e-64	0.567772198321448	0.532242637547672	0.60567351513227	0.57(0.53-0.61)
cg03949978	LRRC14	ENSG00000160959	8	145747140	8	ENSG00000160959	145746966	rs12216824	8	145915324	A	G	0.357853	-0.35117	0.00807135	0	0.311752	0.0335539	1.527133e-20	-1.12644	0.123972	1.025392e-19	1.025392e-19	1.729266e-05	20	7.08857947826087e-19	0.324185304243522	0.254253082559281	0.413352359112347	0.32(0.25-0.41)
cg03950121	DPYSL4	ENSG00000151640	10	134016915	10	ENSG00000151640	134009842	rs2035807	10	133984715	G	A	0.314115	0.596431	0.00951401	0	0.405503	0.0358021	9.728191e-30	1.47084	0.131964	7.506769e-29	7.506769e-29	0.3015195	20	7.64179929603659e-28	4.35289003342112	3.36083871370488	5.63777475122263	4.35(3.36-5.64)
cg03956820	SLC16A3	ENSG00000141526	17	80190154	17	ENSG00000141526	80202639	rs4789784	17	80179213	G	A	0.287276	0.35009	0.00921647	0	-0.272924	0.0340687	1.137897e-15	-1.28274	0.163645	4.55724e-15	4.55724e-15	1.19238e-07	20	2.4038901042654e-14	0.277276520993781	0.201194294201125	0.38212947041907	0.28(0.2-0.38)
cg03985718	TGFBRAP1	ENSG00000135966	2	105924245	2	ENSG00000135966	105913681	rs2576738	2	105891644	C	A	0.37674	-0.0760172	0.00813332	9.068176e-21	-0.292536	0.0342053	1.205867e-17	0.259856	0.0411848	2.79918e-10	4.509759e-13	3.432131e-15	20	9.95363367412141e-10	1.29674334217922	1.19618077288033	1.4057601773995	1.3(1.2-1.41)
cg03986934	CACNA1H	ENSG00000196557	16	1248980	16	ENSG00000196557	1237506	rs11648002	16	1247337	C	T	0.409543	0.106513	0.0093029	2.367821e-30	0.186777	0.0319307	4.932065e-09	0.570266	0.109477	1.898547e-07	1.898547e-07	3.210048e-06	14	4.97586219230769e-07	1.76873747303272	1.42716659985243	2.19205820037663	1.77(1.43-2.19)
cg04012681	ADARB2	ENSG00000185736	10	1511277	10	ENSG00000185736	1503871	rs2820651	10	1471765	A	C	0.0805169	-0.00804198	0.01378	0.5594895	-0.660801	0.0587145	2.201323e-29	0.01217	0.0208814	0.5600165	0.5600165	0.005065832	20	0.647022523702422	1.01224435578046	0.971652018771537	1.05453250342118	1.01(0.97-1.05)
cg04013093	GNMT	ENSG00000124713	6	42928303	6	ENSG00000124713	42930057	rs9471975	6	42919222	T	C	0.411531	0.42852	0.0113942	1.555371e-309	0.556161	0.0325797	2.44753e-65	0.770496	0.0495673	1.735492e-54	2.01349e-42	0.001476595	20	3.78745607058824e-53	2.16083776355925	1.96078340928694	2.38130321702474	2.16(1.96-2.38)
cg04016660	KIAA0513	ENSG00000135709	16	85075232	16	ENSG00000135709	85094605	rs9939903	16	85027151	G	C	0.239563	0.0902193	0.00923432	1.514502e-22	0.209508	0.0378244	3.042965e-08	0.430626	0.0893701	1.446752e-06	1.446752e-06	6.33244e-10	20	3.53638720937042e-06	1.53822014802805	1.29105614956795	1.8327020281738	1.54(1.29-1.83)
cg04030848	GAL3ST1	ENSG00000128242	22	30960881	22	ENSG00000128242	30960598	rs42932	22	30961048	C	T	0.362823	-0.0473924	0.00836642	1.473698e-08	-0.267722	0.0332874	8.785419e-16	0.177021	0.0382234	3.635216e-06	3.635216e-06	0.2031966	15	8.65145133570919e-06	1.19365615964329	1.10749768871951	1.28651738235385	1.19(1.11-1.29)
cg04037228	LIMD1	ENSG00000144791	3	45636386	3	ENSG00000144791	45662358	rs267244	3	45624067	T	G	0.498012	-0.0447875	0.00799862	2.150902e-08	0.727501	0.0299541	2.678458e-130	-0.0615635	0.0112831	4.86235e-08	2.093647e-18	1.732741e-07	20	1.35974762562814e-07	0.940293235223203	0.919727014812436	0.961319341464409	0.94(0.92-0.96)
cg04040317	MCF2L	ENSG00000126217	13	113689955	13	ENSG00000126217	113651372	rs3011511	13	113684919	A	G	0.261431	-0.12325	0.010774	2.651004e-30	-0.240191	0.0374104	1.358869e-10	0.513134	0.0916492	2.15729e-08	2.15729e-08	0.0002271477	20	6.252770234375e-08	1.67051840430947	1.39584723522827	1.99923864783118	1.67(1.4-2)
cg04042468	BIK	ENSG00000100290	22	43506033	22	ENSG00000100290	43516236	rs4988364	22	43505444	A	C	0.125249	-0.17104	0.0132059	2.295113e-38	-0.652876	0.046948	5.795462e-44	0.261979	0.0276413	2.596642e-21	8.740946e-19	4.116791e-19	20	1.92243628337029e-20	1.29949925265853	1.23096947748436	1.37184417530089	1.3(1.23-1.37)
cg04064828	DPYSL4	ENSG00000151640	10	134002751	10	ENSG00000151640	134009842	rs902627	10	134018001	G	A	0.517893	0.496706	0.00864724	0	0.220886	0.03319	2.829181e-11	2.2487	0.340146	3.817998e-11	1.377361e-13	0.2115734	20	1.48063824878049e-10	9.47540979343508	4.86474276682203	18.4559379718607	9.48(4.86-18.46)
cg04086443	PHGDH	ENSG00000092621	1	120286814	1	ENSG00000092621	120244629	rs667226	1	120293352	C	T	0.166004	-0.127629	0.0110893	1.185695e-30	0.381635	0.0468014	3.510391e-16	-0.334428	0.0502626	2.859923e-11	2.859923e-11	0.0006643654	8	1.11949389179367e-10	0.715747376783857	0.648597657980274	0.789849147726269	0.72(0.65-0.79)
cg04093323	IDH3A	ENSG00000166411	15	78454685	15	ENSG00000166411	78444065	rs4886560	15	78452296	T	C	0.136183	0.0240284	0.0176135	0.1725046	0.710701	0.0457558	2.091363e-54	0.0338094	0.0248787	0.1741565	0.1483289	0.09338981	20	0.246715550912176	1.03438743369326	0.985158386755728	1.08607649020384	1.03(0.99-1.09)
cg04106390	CACNA1H	ENSG00000196557	16	1224897	16	ENSG00000196557	1237506	rs11640796	16	1225628	G	A	0.141153	-0.0462671	0.0125426	0.0002253101	-0.369268	0.0477986	1.11418e-14	0.125294	0.0376395	0.000872203	0.007970292	0.0005955175	13	0.0017428401059246	1.13348164768924	1.05287085415135	1.22026423334122	1.13(1.05-1.22)
cg04123409	SDS	ENSG00000135094	12	113841617	12	ENSG00000135094	113847178	rs3794315	12	113835995	C	T	0.0357853	-0.225312	0.0232194	2.910384e-22	2.35336	0.0834374	5.056239e-175	-0.0957404	0.0104341	4.484091e-20	1.178811e-14	1.579422e-05	20	3.15872992594937e-19	0.908699883941603	0.890304948659509	0.927474884104322	0.91(0.89-0.93)
cg04147593	SLC16A3	ENSG00000141526	17	80196719	17	ENSG00000141526	80202639	rs4789846	17	80225545	T	C	0.143141	0.0405959	0.0144428	0.004941853	-0.266908	0.0465686	9.954003e-09	-0.152097	0.0602683	0.01161401	0.01161401	NA	NA	0.0206272230797872	0.858904962918871	0.763209380432886	0.966599408026458	0.86(0.76-0.97)
cg04155793	CDK10	ENSG00000185324	16	89752847	16	ENSG00000185324	89754958	rs459920	16	89730827	C	T	0.477137	0.2151	0.00874556	1.414734e-133	0.637441	0.0318949	7.341775e-89	0.337444	0.0217557	2.942884e-54	3.343703e-60	8.60684e-19	20	6.29890363846154e-53	1.40136112997132	1.34286155788239	1.46240914044133	1.4(1.34-1.46)
cg04157979	MCF2L	ENSG00000126217	13	113645505	13	ENSG00000126217	113651372	rs1317573	13	113628269	C	T	0.405567	0.117928	0.0103932	7.710273e-30	0.445078	0.032932	1.274859e-41	0.26496	0.03049	3.622566e-18	3.622566e-18	1.234642e-10	20	2.29520832523719e-17	1.30337883958207	1.22777010342017	1.38364372510619	1.3(1.23-1.38)
cg04159215	LHPP	ENSG00000107902	10	126182324	10	ENSG00000107902	126228430	rs2154394	10	126182680	A	C	0.105368	-0.259403	0.0126653	3.154646e-93	0.651749	0.0510241	2.310154e-37	-0.39801	0.0367225	2.266038e-27	6.527729e-23	2.878886e-23	20	2.161800252e-26	0.671655311075316	0.625010955874609	0.72178071865061	0.67(0.63-0.72)
cg04179148	SERPINA1	ENSG00000197249	14	94858339	14	ENSG00000197249	94850057	rs2402446	14	94866137	T	A	0.471173	-0.386674	0.0077264	0	-0.326785	0.0319914	1.702699e-24	1.18327	0.118227	1.399597e-23	2.393724e-27	2.362072e-19	20	1.13428504441748e-22	3.26503342486288	2.58970787558285	4.11646555427513	3.27(2.59-4.12)
cg04188920	PFKP	ENSG00000067057	10	3138534	10	ENSG00000067057	3144808	rs7076989	10	3137472	G	A	0.349901	-0.266871	0.00822464	5.836185e-231	0.207933	0.0357729	6.151983e-09	-1.28345	0.22432	1.055897e-08	1.055897e-08	0.002568083	10	3.17053964298561e-08	0.277079724534885	0.178508831999088	0.430080533767203	0.28(0.18-0.43)
cg04194821	EGLN3	ENSG00000129521	14	34407432	14	ENSG00000129521	34662708	rs1680689	14	34414169	T	C	0.419483	0.00710169	0.00808112	0.3795097	-0.324292	0.0326941	3.442771e-23	-0.0218991	0.0250169	0.381372	0.381372	2.256096e-05	20	0.478623753889515	0.978338944470733	0.931525025028217	1.02750550393331	0.98(0.93-1.03)
cg04200010	ALDH7A1	ENSG00000164904	5	125931362	5	ENSG00000164904	125904321	rs6883308	5	125953144	C	T	0.151093	0.14971	0.0155455	5.94972e-22	-0.657369	0.0444345	1.598607e-49	-0.227741	0.0282172	6.972444e-16	8.725065e-13	5.8623e-14	20	3.86086078208955e-15	0.796330482723462	0.753484590265468	0.84161274949387	0.8(0.75-0.84)
cg04245026	ADARB2	ENSG00000185736	10	1510077	10	ENSG00000185736	1503871	rs59042412	10	1514105	C	G	0.441352	-0.00500611	0.00802775	0.5328903	0.567963	0.0311317	2.315541e-74	-0.00881415	0.0141426	0.5331295	0.08704994	2.122416e-05	20	0.624165287692847	0.991224580743717	0.96412565437883	1.01908518356311	0.99(0.96-1.02)
cg04267284	PYGB	ENSG00000100994	20	25227488	20	ENSG00000100994	25253677	rs6138555	20	25242910	A	G	0.460239	0.747226	0.00675953	0	-0.198008	0.0321277	7.130089e-10	-3.77371	0.613251	7.573504e-10	7.573504e-10	0.8671327	20	2.5856778993865e-09	0.0229666985818724	0.00690380921198398	0.0764026391162392	0.02(0.01-0.08)
cg04269530	GRIN2D	ENSG00000105464	19	48919401	19	ENSG00000105464	48923160	rs7255050	19	48915042	C	A	0.505964	-0.0553631	0.00793964	3.10251e-12	-0.345661	0.032432	1.599773e-26	0.160166	0.0274486	5.375465e-09	5.375465e-09	0.008183669	20	1.6736972443616e-08	1.17370568996592	1.11222970528862	1.23857962083552	1.17(1.11-1.24)
cg04271617	ADARB2	ENSG00000185736	10	1416546	10	ENSG00000185736	1503871	rs10903431	10	1416776	T	C	0.146123	0.0653713	0.0116315	1.907396e-08	-0.759335	0.0448433	2.565684e-64	-0.0860903	0.0161397	9.603736e-08	1.627888e-05	1.168126e-11	20	2.60071974890511e-07	0.917511376202032	0.888941267015481	0.946999713812911	0.92(0.89-0.95)
cg04278975	ADARB2	ENSG00000185736	10	1256574	10	ENSG00000185736	1503871	rs3793735	10	1282828	C	T	0.356859	0.604643	0.00758075	0	0.541555	0.0332619	1.33444e-59	1.11649	0.0699883	2.733875e-57	2.395733e-60	2.655694e-09	20	6.520291875e-56	3.05411542262475	2.66262620805903	3.50316577914025	3.05(2.66-3.5)
cg04284463	RPRM	ENSG00000177519	2	154335766	2	ENSG00000177519	154334587	rs11682518	2	154223946	T	G	0.350895	-0.0937582	0.00831382	1.696897e-29	-0.297673	0.0322043	2.390817e-20	0.31497	0.044059	8.752304e-13	6.669847e-17	6.373199e-06	20	3.90694425882353e-12	1.37021820379428	1.25685725110873	1.4938036315206	1.37(1.26-1.49)
cg04304450	BIK	ENSG00000100290	22	43525431	22	ENSG00000100290	43516236	rs2072855	22	43533515	A	C	0.327038	-0.0271811	0.00929078	0.003437929	0.216016	0.0351936	8.360951e-10	-0.125829	0.0476456	0.008267542	0.008267542	1.259352e-05	14	0.0150601869819967	0.881765615812601	0.803149523714813	0.968077024603277	0.88(0.8-0.97)
cg04313756	TCL1A	ENSG00000100721	14	96180842	14	ENSG00000100721	96178418	rs2887399	14	96180695	T	G	0.218688	-0.231433	0.010009	2.756276e-118	0.329888	0.040695	5.215725e-16	-0.701549	0.0917075	2.011938e-14	2.011938e-14	0.02111101	20	1.01020465894737e-13	0.495816688601986	0.414245825489345	0.593450008592932	0.5(0.41-0.59)
cg04315771	NUP62	ENSG00000213024	19	50433949	19	ENSG00000213024	50421551	rs8103678	19	50434808	T	G	0.373757	-0.165376	0.00818363	8.291703e-91	0.416186	0.0339429	1.460164e-34	-0.397362	0.0379065	1.037609e-25	1.037609e-25	5.026903e-13	20	9.26357339839572e-25	0.672090684762733	0.623966411366367	0.7239266093758	0.67(0.62-0.72)
cg04324521	CACNA1H	ENSG00000196557	16	1248501	16	ENSG00000196557	1237506	rs35198836	16	1244631	T	C	0.257455	0.148697	0.0113437	2.947477e-39	0.189207	0.034669	4.828057e-08	0.785897	0.155984	4.69669e-07	4.69669e-07	0.01252316	11	1.18356588e-06	2.19437441203801	1.61634650738442	2.97911310366197	2.19(1.62-2.98)
cg04329125	CRIP2	ENSG00000182809	14	105945022	14	ENSG00000182809	105942899	rs4983413	14	105930406	A	G	0.236581	0.356159	0.0114818	2.952008e-211	-0.461452	0.0379193	4.52723e-34	-0.771821	0.0681296	9.457079e-30	6.433649e-45	0.1322328	4	1.01861892841935e-28	0.46217068873322	0.404398291751614	0.528196458493784	0.46(0.4-0.53)
cg04334406	ANG	ENSG00000214274	14	21151509	14	ENSG00000214274	21159733	rs2067689	14	21149930	C	T	0.295229	-0.107883	0.00885043	3.531538e-34	0.74017	0.0352158	4.48102e-98	-0.145755	0.0138227	5.38139e-26	6.127535e-29	5.541218e-61	20	4.88273402445652e-25	0.864369447759574	0.841265904842365	0.888107479358965	0.86(0.84-0.89)
cg04344021	ADARB2	ENSG00000185736	10	1245481	10	ENSG00000185736	1503871	rs3793737	10	1282718	T	C	0.326044	-0.324625	0.00825352	0	-0.468931	0.0344079	2.70756e-42	0.692266	0.0537581	6.030705e-38	7.924166e-34	6.418451e-14	20	8.08695742771084e-37	1.99823841513127	1.79840493352649	2.22027680711292	2(1.8-2.22)
cg04346572	BFSP1	ENSG00000125864	20	17512294	20	ENSG00000125864	17512207	rs6080761	20	17629162	A	G	0.437376	0.0197612	0.00807306	0.01437314	-0.366028	0.033046	1.634271e-28	-0.0539882	0.022588	0.01684237	0.01684237	3.80421e-05	20	0.0290779076680455	0.947443286266616	0.906412589320252	0.990331325125195	0.95(0.91-0.99)
cg04348305	PYGB	ENSG00000100994	20	25230959	20	ENSG00000100994	25253677	rs6083838	20	25378318	A	G	0.4334	0.709997	0.00691875	0	-0.193479	0.0330996	5.054551e-09	-3.66963	0.628802	5.3499e-09	5.3499e-09	0.4103597	20	1.66791e-08	0.0254858979846407	0.00743109600770456	0.087407159779672	0.03(0.01-0.09)
cg04354474	LDHB	ENSG00000111716	12	21810791	12	ENSG00000111716	21849533	rs141240649	12	21889686	A	G	0.0168986	-0.299551	0.0543768	3.612895e-08	0.902862	0.164869	4.344653e-08	-0.331779	0.0854277	0.0001028595	0.0001028595	0.08634137	7	0.000221008925675676	0.717645905075484	0.607005581950707	0.848452897939633	0.72(0.61-0.85)
cg04375683	PPP2R1A	ENSG00000105568	19	52692431	19	ENSG00000105568	52711989	rs76588013	19	52687965	A	G	0.17495	0.0491647	0.0108892	6.331709e-06	-0.91237	0.0436748	6.59379e-97	-0.0538868	0.0122106	1.019004e-05	1.087985e-13	9.87307e-12	20	2.33845660206186e-05	0.947539361886795	0.92513132738124	0.970490151778035	0.95(0.93-0.97)
cg04394641	SDHB	ENSG00000117118	1	17350304	1	ENSG00000117118	17362941	rs2746474	1	17348544	G	T	0.196819	-0.00304113	0.0105595	0.7733467	-0.293788	0.0418033	2.097063e-12	0.0103514	0.0359727	0.7735316	0.7735316	0.06985855	20	0.825446472483221	1.01040516108167	0.941618484765001	1.08421680973614	1.01(0.94-1.08)
cg04395788	EXT1	ENSG00000182197	8	119081939	8	ENSG00000182197	118965410	rs2447532	8	119082321	G	A	0.272366	0.0721785	0.00890873	5.40627e-16	-0.700089	0.0364244	2.502818e-82	-0.103099	0.0138095	8.279117e-14	4.64461e-12	1.714169e-09	20	3.99479359291907e-13	0.902037667331869	0.877950012797699	0.926786196736476	0.9(0.88-0.93)
cg04402744	SLC29A3	ENSG00000198246	10	73078816	10	ENSG00000198246	73101078	rs3781313	10	73094529	C	T	0.451292	0.000283162	0.00813685	0.9722392	-0.193589	0.0314968	7.930248e-10	-0.00146269	0.0420321	0.9722397	0.9722397	1.868038e-07	20	0.981647522921076	0.998538379209647	0.919573221723517	1.08428439541318	1(0.92-1.08)
cg04403115	SUCLA2	ENSG00000136143	13	48575681	13	ENSG00000136143	48561373	rs9567968	13	48556222	T	C	0.166004	0.014776	0.0106655	0.1659302	-0.430092	0.0419474	1.145827e-24	-0.0343554	0.0250236	0.1697761	0.1697761	8.356092e-16	20	0.24153489471666	0.966228046160945	0.919981556888793	1.01479929700466	0.97(0.92-1.01)
cg04403868	NDUFV3	ENSG00000160194	21	44312851	21	ENSG00000160194	44314768	rs9637298	21	44262129	A	G	0.214712	-0.136147	0.0102394	2.42879e-40	0.30371	0.0392735	1.048704e-14	-0.44828	0.0670594	2.312177e-11	2.312177e-11	5.940386e-15	20	9.09347350176678e-11	0.638725815763113	0.560057162818938	0.728444692446775	0.64(0.56-0.73)
cg04422003	CREB5	ENSG00000146592	7	28448295	7	ENSG00000146592	28602225	rs79317757	7	28631084	A	G	0.117296	0.00391238	0.0124757	0.7538248	0.631244	0.0467523	1.524354e-41	0.00619788	0.019769	0.7538891	0.7538891	0.06690065	20	0.80810134988764	1.00621712660041	0.967974669422413	1.04597045547496	1.01(0.97-1.05)
cg04423622	KIF17	ENSG00000117245	1	21023073	1	ENSG00000117245	21017508	rs16824489	1	21022402	G	A	0.26839	0.0208249	0.00921129	0.02377164	0.702242	0.0301005	2.206141e-120	0.0296549	0.0131784	0.02443251	0.008844122	0.0100532	20	0.040790075445	1.03009898544727	1.00383256155291	1.05705270028101	1.03(1-1.06)
cg04428535	NUP62	ENSG00000213024	19	50432391	19	ENSG00000213024	50421551	rs1152234	19	50426808	G	C	0.258449	0.122302	0.00959563	3.298395e-37	0.202757	0.037108	4.656147e-08	0.603195	0.120112	5.114864e-07	5.114864e-07	0.1241481	10	1.28603395301205e-06	1.82794977998743	1.44451767945325	2.31315991883243	1.83(1.44-2.31)
cg04429812	STARD3	ENSG00000131748	17	37814043	17	ENSG00000131748	37806527	rs11658786	17	37815899	G	A	0.326044	0.0803182	0.00838658	9.990464e-22	-0.208133	0.0338931	8.20653e-10	-0.385898	0.0746498	2.347926e-07	2.347926e-07	0.0003808152	20	6.11046368978956e-07	0.679839865810227	0.587304644653202	0.786954857845167	0.68(0.59-0.79)
cg04439622	CRIP2	ENSG00000182809	14	105944942	14	ENSG00000182809	105942899	rs4983411	14	105916797	G	A	0.351889	-0.311546	0.0105736	8.209197e-191	0.478594	0.0325913	8.077239e-49	-0.650961	0.0495295	1.869746e-39	2.214011e-60	0.008513379	7	2.59049041244813e-38	0.521544331752467	0.473293857585558	0.574713754728912	0.52(0.47-0.57)
cg04480708	CACNA1H	ENSG00000196557	16	1225588	16	ENSG00000196557	1237506	rs11640796	16	1225628	G	A	0.141153	-0.0462671	0.0125426	0.0002253101	0.704251	0.0462887	2.841591e-52	-0.0656969	0.0183258	0.0003371569	0.001773187	1.691077e-07	18	0.000697501170446097	0.936414648561919	0.903376862200166	0.970660674113047	0.94(0.9-0.97)
cg04486013	AKR1A1	ENSG00000117448	1	46035287	1	ENSG00000117448	46025968	rs71500084	1	45898130	A	G	0.525845	-0.0589104	0.00859002	6.98309e-12	-0.211602	0.032275	5.518967e-11	0.278402	0.0587464	2.147301e-06	1.055366e-05	0.00119371	15	5.16558936527378e-06	1.3210171393726	1.17734164760403	1.48222589939592	1.32(1.18-1.48)
cg04517722	B3GNT3	ENSG00000179913	19	17905589	19	ENSG00000179913	17914764	rs10854161	19	17905619	G	A	0.277336	-0.174293	0.00975391	2.056523e-71	1.02139	0.0324573	2.335403e-217	-0.170643	0.0109819	1.900047e-54	6.350061e-50	1.257512e-19	20	4.11964735909091e-53	0.843122514488125	0.825168621364024	0.861467045682997	0.84(0.83-0.86)
cg04555966	GCK	ENSG00000106633	7	44185986	7	ENSG00000106633	44210820	rs2908277	7	44183433	A	G	0.119284	0.123986	0.0118825	1.727e-25	-0.946268	0.0478571	5.108118e-87	-0.131027	0.0141984	2.75057e-20	4.784104e-21	3.69896e-07	20	1.96242590384615e-19	0.877194089830878	0.853119315313333	0.901948247358123	0.88(0.85-0.9)
cg04568819	COL5A1	ENSG00000130635	9	137659754	9	ENSG00000130635	137635153	rs4842160	9	137659005	T	A	0.27833	0.00898395	0.00978857	0.3587236	-0.461427	0.0347862	3.712441e-40	-0.01947	0.0212644	0.359871	0.3748544	0.1504101	20	0.45550010197119	0.980718316296836	0.940683797526716	1.02245666232259	0.98(0.94-1.02)
cg04607131	HTR6	ENSG00000158748	1	19990783	1	ENSG00000158748	19998917	rs1883565	1	20008507	C	T	0.340954	-0.26571	0.00811796	5.6222e-235	0.245468	0.034073	5.839366e-13	-1.08246	0.153852	1.981578e-12	1.981578e-12	0.001191038	20	8.67167620183486e-12	0.338761147357923	0.2505717631109	0.457989014941262	0.34(0.25-0.46)
cg04623837	HCG9	ENSG00000204625	6	29943414	6	ENSG00000204625	29944536	rs2734907	6	29901640	A	C	0.355865	0.140579	0.021258	3.766096e-11	0.479132	0.0356553	3.625387e-41	0.293404	0.0494491	2.966494e-09	5.476389e-14	9.593301e-16	20	9.50587664683301e-09	1.3409844387246	1.21711555962955	1.47745976187246	1.34(1.22-1.48)
cg04630823	NUP50	ENSG00000093000	22	45575276	22	ENSG00000093000	45571807	rs132866	22	45564936	T	C	0.166004	-0.0612715	0.0104299	4.238696e-09	-0.480586	0.0464377	4.226475e-25	0.127493	0.0249552	3.240682e-07	2.190749e-08	5.689091e-06	20	8.32356707538462e-07	1.13597691637492	1.08175076574637	1.19292132291332	1.14(1.08-1.19)
cg04632671	PPARG	ENSG00000132170	3	12329826	3	ENSG00000132170	12402361	rs11709077	3	12336507	A	G	0.119284	-0.0400103	0.011738	0.0006529699	-0.348151	0.0492914	1.62801e-12	0.114922	0.0374361	0.002141862	0.002141862	3.616977e-05	18	0.00414349780880649	1.12178593485646	1.04242240889244	1.20719170358091	1.12(1.04-1.21)
cg04647529	TNS4	ENSG00000131746	17	38632764	17	ENSG00000131746	38644964	rs9303289	17	38647473	G	A	0.415507	0.0492214	0.00884578	2.630598e-08	0.554068	0.0321275	1.200642e-66	0.0888364	0.0167756	1.186406e-07	2.421927e-05	0.001266887	20	3.1691277072e-07	1.09290184295829	1.05755138735375	1.12943394772559	1.09(1.06-1.13)
cg04715503	CLDN9	ENSG00000213937	16	3062795	16	ENSG00000213937	3063481	rs1859377	16	3051279	C	T	0.408549	0.0250706	0.0095587	0.008721049	0.436606	0.0328206	2.228741e-40	0.0574214	0.0223147	0.01007449	7.99929e-06	0.000278564	20	0.0180756163944116	1.05910202196418	1.01377865055371	1.10645168184983	1.06(1.01-1.11)
cg04724406	ADARB2	ENSG00000185736	10	1712918	10	ENSG00000185736	1503871	rs2291870	10	1712926	A	G	0.289264	-0.0270081	0.00892241	0.00246994	-0.647928	0.0346546	5.265318e-78	0.0416839	0.01395	0.002807251	0.0005022924	2.238076e-05	20	0.00537774589156627	1.04256487190314	1.01444523848019	1.07146395970553	1.04(1.01-1.07)
cg04726013	LHPP	ENSG00000107902	10	126223236	10	ENSG00000107902	126228430	rs74160923	10	126233600	G	A	0.0516899	-0.100145	0.01727	6.679107e-09	-0.567511	0.0682096	8.788527e-17	0.176464	0.037093	1.961593e-06	1.961593e-06	7.05374e-09	20	4.74620219347826e-06	1.19299147829331	1.10933609081677	1.28295534514934	1.19(1.11-1.28)
cg04747957	CDK10	ENSG00000185324	16	89751896	16	ENSG00000185324	89754958	rs258331	16	89728620	G	T	0.115308	0.301147	0.0136163	2.188122e-108	0.38276	0.0565551	1.306593e-11	0.786779	0.121573	9.692248e-11	9.692248e-11	1.592095e-06	20	3.58785100576497e-10	2.19631070404868	1.7306480262173	2.78726848882278	2.2(1.73-2.79)
cg04772947	SERPING1	ENSG00000149131	11	57363540	11	ENSG00000149131	57373593	rs144256346	11	57371412	T	C	0.261431	0.302172	0.00889105	3.574741e-253	0.23407	0.0364197	1.301316e-10	1.29095	0.204423	2.700026e-10	2.700026e-10	0.0195171	19	9.63182351923077e-10	3.63623934279494	2.43581382400592	5.42826238515414	3.64(2.44-5.43)
cg04777824	ACACB	ENSG00000076555	12	109644646	12	ENSG00000076555	109630215	rs34770418	12	109592852	G	C	0.16998	-0.555327	0.00957367	0	-0.229337	0.0398707	8.818415e-09	2.42145	0.423038	1.040786e-08	1.040786e-08	0.09088732	20	3.12797880648065e-08	11.2621776388142	4.91501851189514	25.8059343746602	11.26(4.92-25.81)
cg04778012	STAG3	ENSG00000066923	7	99775508	7	ENSG00000066923	99797148	rs1636988	7	99816437	G	A	0.267396	0.211832	0.00900782	2.771971e-122	0.516183	0.0355227	7.698895e-48	0.410381	0.0331982	4.219402e-35	3.163841e-29	7.043851e-25	20	5.35687577110266e-34	1.50739199206846	1.41243127501763	1.60873711729709	1.51(1.41-1.61)
cg04782146	KIAA0513	ENSG00000135709	16	85112370	16	ENSG00000135709	85094605	rs12597000	16	85110903	G	C	0.322068	0.13798	0.00838723	8.222398e-61	0.307152	0.0337536	9.047711e-20	0.449224	0.0564151	1.6815e-15	1.898456e-16	8.676107e-16	20	9.12931463414634e-15	1.56709564731209	1.4030527578321	1.75031819303716	1.57(1.4-1.75)
cg04785083	CA6	ENSG00000131686	1	9031262	1	ENSG00000131686	9020536	rs7524988	1	9001125	G	A	0.235586	0.195915	0.00903315	2.640108e-104	-0.224002	0.0374288	2.167182e-09	-0.87461	0.151602	7.967766e-09	7.967766e-09	8.456053e-09	8	2.42962289260274e-08	0.417024627572661	0.309824298876485	0.561316657966353	0.42(0.31-0.56)
cg04812347	AIF1	ENSG00000204472	6	31584223	6	ENSG00000204472	31583879	rs191306205	6	31739684	T	C	0.0308151	-0.50513	0.0310933	2.399783e-59	2.46162	0.0805394	3.658703e-205	-0.205202	0.0143046	1.143007e-46	1.861601e-51	4.192439e-09	20	1.92752544090909e-45	0.814482774272815	0.791964258771313	0.837641575664463	0.81(0.79-0.84)
cg04815959	ADAM19	ENSG00000135074	5	156962414	5	ENSG00000135074	156912662	rs17054692	5	156962401	G	A	0.0805169	-0.0793409	0.0131669	1.682799e-09	0.416411	0.0547757	2.913593e-14	-0.190535	0.0403485	2.332586e-06	2.332586e-06	2.550857e-11	18	5.59921254780733e-06	0.826516829133789	0.763671115188209	0.894534381692587	0.83(0.76-0.89)
cg04885377	MCF2L	ENSG00000126217	13	113713924	13	ENSG00000126217	113651372	rs6577026	13	113713671	G	T	0.217694	-0.0989375	0.0112176	1.146594e-18	-0.228141	0.0378787	1.712925e-09	0.433668	0.08719	6.56425e-07	6.56425e-07	0.02809997	20	1.64057116392216e-06	1.54290653810376	1.30053484618534	1.83044736733188	1.54(1.3-1.83)
cg04887078	ADARB2	ENSG00000185736	10	1610558	10	ENSG00000185736	1503871	rs2820651	10	1471765	A	C	0.0805169	-0.00804198	0.01378	0.5594895	-0.777503	0.0581264	8.34495e-41	0.0103433	0.0177402	0.5598628	0.3439987	0.00482883	20	0.647022523702422	1.01039697683302	0.975868444622382	1.04614721012763	1.01(0.98-1.05)
cg04901835	SLC2A5	ENSG00000142583	1	9127501	1	ENSG00000142583	9121851	rs765618	1	9121623	T	C	0.290258	-0.188479	0.00871972	1.292371e-103	0.837764	0.0327792	4.497767e-144	-0.224978	0.0136316	3.426304e-61	1.410479e-49	2.375965e-14	20	8.80033004307692e-60	0.798533786309432	0.777481106146673	0.820156532212094	0.8(0.78-0.82)
cg04908300	PPARG	ENSG00000132170	3	12330532	3	ENSG00000132170	12402361	rs62242116	3	12316326	A	G	0.0715706	-0.138447	0.0152583	1.151507e-19	-0.407959	0.0565946	5.660013e-13	0.339366	0.0601275	1.660342e-08	2.463274e-09	0.0006958662	20	4.87588560949868e-08	1.40405713609507	1.2479673403332	1.57966989816668	1.4(1.25-1.58)
cg04915300	GPD2	ENSG00000115159	2	157314925	2	ENSG00000115159	157381024	rs298281	2	157350543	G	A	0.456262	0.387783	0.00780679	0	-0.355482	0.0315885	2.225066e-29	-1.09086	0.0993919	5.019038e-28	5.019038e-28	0.001296919	20	4.91453603577713e-27	0.33592747181937	0.276465808470668	0.408178020085715	0.34(0.28-0.41)
cg04927725	PPP2CB	ENSG00000104695	8	30670732	8	ENSG00000104695	30651901	rs78302453	8	30809831	G	A	0.0417495	0.749668	0.0176512	0	-0.441104	0.071249	5.977815e-10	-1.69953	0.277417	8.996376e-10	8.996376e-10	0.01616607	17	3.04963446335025e-09	0.182769405489596	0.106111238002846	0.314807896050788	0.18(0.11-0.31)
cg04930661	ADARB2	ENSG00000185736	10	1531405	10	ENSG00000185736	1503871	rs2820651	10	1471765	A	C	0.0805169	-0.00804198	0.01378	0.5594895	0.390429	0.0592626	4.454289e-11	-0.0205978	0.0354326	0.5610224	0.3033972	0.03303677	16	0.647288802211472	0.979612885649228	0.913889423225973	1.05006293030784	0.98(0.91-1.05)
cg04946387	B3GAT1	ENSG00000109956	11	134253884	11	ENSG00000109956	134265105	rs77867811	11	134293610	G	A	0.106362	-0.400261	0.0127636	7.197798e-216	0.362307	0.0478106	3.510488e-14	-1.10476	0.149982	1.758982e-13	4.543589e-13	0.0003503857	20	8.24893384550562e-13	0.331290382393356	0.246911644728191	0.444504420142502	0.33(0.25-0.44)
cg04949429	LHPP	ENSG00000107902	10	126290192	10	ENSG00000107902	126228430	rs752116	10	126288957	T	C	0.419483	0.0167995	0.00800433	0.03583452	0.450382	0.0317902	1.459784e-45	0.0373005	0.0179663	0.03788085	0.003609808	1.474857e-25	20	0.0611625522969052	1.03800489444758	1.00208873036445	1.07520834058804	1.04(1-1.08)
cg04976075	ADARB2	ENSG00000185736	10	1230850	10	ENSG00000185736	1503871	rs3793739	10	1282530	A	C	0.350895	0.604629	0.00769153	0	0.508546	0.0339079	7.580022e-51	1.18893	0.0807034	4.007548e-49	7.362973e-47	0.002908651	20	7.15572340748663e-48	3.2835659115099	2.80317116710603	3.8462885255633	3.28(2.8-3.85)
cg04988514	GRIN2D	ENSG00000105464	19	48947560	19	ENSG00000105464	48923160	rs1799281	19	48948770	G	A	0.315109	-0.00922309	0.00907427	0.309439	0.265315	0.0382144	3.84432e-12	-0.0347628	0.0345665	0.3145694	0.3145694	0.01512808	17	0.405696109154114	0.965834485028785	0.902566289953957	1.03353766128182	0.97(0.9-1.03)
cg05014727	PFKFB3	ENSG00000170525	10	6214016	10	ENSG00000170525	6232188	rs630204	10	6210655	A	G	0.241551	0.0817449	0.00939834	3.383792e-18	-0.571166	0.0382046	1.553058e-50	-0.143119	0.0190368	5.560486e-14	7.902444e-10	8.989772e-08	20	2.73438332164948e-13	0.866650931298099	0.834910180650814	0.899598368933999	0.87(0.83-0.9)
cg05055326	HCG9	ENSG00000204625	6	29945080	6	ENSG00000204625	29944536	rs183708053	6	29931418	T	C	0.0357853	-0.315086	0.0631157	5.969504e-07	0.588504	0.0809857	3.681864e-13	-0.535402	0.130117	3.875797e-05	1.076589e-07	5.224131e-07	17	8.55339470125578e-05	0.585433898407065	0.453649085155135	0.755502128449987	0.59(0.45-0.76)
cg05105330	KIAA0513	ENSG00000135709	16	85063708	16	ENSG00000135709	85094605	rs12932076	16	85111943	G	A	0.0745527	0.47038	0.0144206	2.234882e-233	-0.490083	0.0637749	1.535124e-14	-0.959796	0.128318	7.443554e-14	7.443554e-14	0.001925958	20	3.62303597755102e-13	0.382971004091628	0.297810089257362	0.492484288697831	0.38(0.3-0.49)
cg05105913	XYLT2	ENSG00000015532	17	48422990	17	ENSG00000015532	48431976	rs9797156	17	48486179	A	G	0.214712	0.0112474	0.00938221	0.2306057	0.505437	0.0376788	4.983271e-41	0.0222528	0.0186365	0.2324618	7.852063e-06	1.924809e-17	20	0.316812224571429	1.0225022403666	0.985826661036484	1.06054225644038	1.02(0.99-1.06)
cg05132283	PLOD1	ENSG00000083444	1	11994444	1	ENSG00000083444	12014928	rs6667711	1	11992341	C	T	0.117296	0.212468	0.0141359	4.641915e-51	0.254888	0.0462302	3.518758e-08	0.833575	0.16104	2.264658e-07	2.264658e-07	0.002748806	17	5.9075727046875e-07	2.30153202726356	1.67856053210186	3.15570965194032	2.3(1.68-3.16)
cg05140650	MXI1	ENSG00000119950	10	111966033	10	ENSG00000119950	112007243	rs7901749	10	111983278	T	C	0.0725646	0.145491	0.0154768	5.425276e-21	0.40577	0.0700136	6.808484e-09	0.358557	0.0726799	8.082229e-07	8.082229e-07	0.0209693	20	2.00643588334573e-06	1.43126261177197	1.24123195188796	1.65038666684375	1.43(1.24-1.65)
cg05167655	PFKP	ENSG00000067057	10	3162507	10	ENSG00000067057	3144808	rs9423460	10	3160552	T	C	0.185885	0.0880629	0.0105374	6.422409e-17	-0.441335	0.0419326	6.634365e-26	-0.199537	0.0304876	5.955309e-11	5.955309e-11	4.94081e-15	20	2.25963372170455e-10	0.819109913185448	0.771597146590331	0.869548381358777	0.82(0.77-0.87)
cg05169951	KREMEN2	ENSG00000131650	16	3017955	16	ENSG00000131650	3016164	rs2285829	16	3018635	A	G	0.297217	-0.0395937	0.0100497	8.154997e-05	-0.207809	0.0356512	5.578307e-09	0.190529	0.0583707	0.001098015	0.001098015	0.2261672	20	0.00217324960580913	1.20988945992306	1.07909467747372	1.35653760118612	1.21(1.08-1.36)
cg05185038	CRIP2	ENSG00000182809	14	105945685	14	ENSG00000182809	105942899	rs7143148	14	105927433	C	T	0.2833	-0.372748	0.0116698	7.181318e-224	0.491484	0.036341	1.125364e-41	-0.758412	0.0608978	1.33231e-35	7.393978e-42	0.0191599	5	1.73096618287938e-34	0.468409671275759	0.415708207962609	0.527792369604592	0.47(0.42-0.53)
cg05241265	MAPK8	ENSG00000107643	10	49614052	10	ENSG00000107643	49581050	rs7075976	10	49614277	G	A	0.395626	-0.199512	0.0079627	1.50936e-138	-0.382234	0.0330661	6.594397e-31	0.521962	0.0497275	8.96874e-26	8.96874e-26	1.941724e-05	20	8.05016743548387e-25	1.68533102750154	1.52881985321143	1.85786485326769	1.69(1.53-1.86)
cg05244766	GSTP1	ENSG00000084207	11	67350499	11	ENSG00000084207	67352598	rs4320958	11	67310334	A	G	0.403579	-0.0220642	0.00817677	0.006967371	-0.356921	0.0316002	1.390789e-29	0.0618181	0.0235539	0.008676591	0.008676591	0.000274318	20	0.0157537451598695	1.06376882757845	1.01577559733863	1.11402963557352	1.06(1.02-1.11)
cg05248655	ADARB2	ENSG00000185736	10	1454265	10	ENSG00000185736	1503871	rs2820651	10	1471765	A	C	0.0805169	-0.00804198	0.01378	0.5594895	0.536169	0.0584043	4.299123e-20	-0.014999	0.0257527	0.5602809	0.5602809	0.01338833	20	0.64710409031477	0.985112924715495	0.936623125157424	1.03611308366789	0.99(0.94-1.04)
cg05272277	SUCLA2	ENSG00000136143	13	48575606	13	ENSG00000136143	48561373	rs9567979	13	48604003	A	G	0.16998	0.0185134	0.0104219	0.07566701	-0.888643	0.0391449	4.343089e-114	-0.0208334	0.0117637	0.07656299	0.105253	3.935704e-35	20	0.117429409099678	0.979382116039097	0.957058987019257	1.00222592570244	0.98(0.96-1)
cg05275752	GALM	ENSG00000143891	2	38892887	2	ENSG00000143891	38930715	rs6736259	2	38897754	T	C	0.171968	0.236565	0.0104957	1.713918e-112	-0.790552	0.042643	1.003719e-76	-0.29924	0.0208999	1.693764e-46	2.393352e-42	2.540764e-32	20	2.79974158217822e-45	0.741381456531949	0.711625275904816	0.772381873859905	0.74(0.71-0.77)
cg05277054	CREB5	ENSG00000146592	7	28725646	7	ENSG00000146592	28602225	rs34185967	7	28741324	T	G	0.352883	0.0742447	0.00837088	7.354109e-19	0.195752	0.0347685	1.800411e-08	0.379279	0.0797919	2.000773e-06	2.000773e-06	8.964904e-10	20	4.83399496888567e-06	1.46123066223166	1.2496791970301	1.70859453635806	1.46(1.25-1.71)
cg05280133	GATM	ENSG00000171766	15	45670068	15	ENSG00000171766	45673869	rs56850226	15	45633118	C	T	0.275348	-0.572783	0.00830097	0	0.509406	0.0355931	1.843773e-46	-1.12441	0.080237	1.286223e-44	2.036859e-39	0.03139879	20	1.99753423116279e-43	0.324844068830968	0.277572111026039	0.380166684126127	0.32(0.28-0.38)
cg05289540	ADARB2	ENSG00000185736	10	1595989	10	ENSG00000185736	1503871	rs2820651	10	1471765	A	C	0.0805169	-0.00804198	0.01378	0.5594895	-0.7015	0.0590345	1.452923e-32	0.011464	0.0196672	0.5599623	0.5599623	0.0003025851	20	0.647022523702422	1.01152996347543	0.973279762918502	1.05128340893521	1.01(0.97-1.05)
cg05313263	WDR25	ENSG00000176473	14	100906689	14	ENSG00000176473	100919697	rs6575784	14	100962018	C	T	0.40159	-0.0981414	0.00822051	7.446562e-33	0.940444	0.0285531	6.568243e-238	-0.104356	0.00929761	3.108439e-29	1.201269e-54	6.609533e-43	20	3.2434618190625e-28	0.900904518317391	0.884635736746562	0.917472488856973	0.9(0.88-0.92)
cg05346491	GRIN2D	ENSG00000105464	19	48917104	19	ENSG00000105464	48923160	rs276710	19	48921921	G	A	0.510934	-0.0524762	0.00795866	4.292904e-11	-0.228031	0.0323979	1.944124e-12	0.230128	0.0478242	1.494587e-06	1.494587e-06	0.1534686	20	3.64797221710526e-06	1.25876112104164	1.14613173993633	1.38245849463521	1.26(1.15-1.38)
cg05374982	SDC3	ENSG00000162512	1	31376412	1	ENSG00000162512	31361961	rs11810325	1	31375569	A	G	0.05666	0.0552935	0.0192862	0.004143832	-0.394339	0.0685276	8.69234e-09	-0.140218	0.0546416	0.01028361	0.01028361	NA	NA	0.018411246	0.869168735959678	0.780894254403755	0.967422013043962	0.87(0.78-0.97)
cg05385434	EPHX1	ENSG00000143819	1	225998870	1	ENSG00000143819	226015527	rs4653679	1	225979037	A	G	0.45825	-0.00762923	0.00796536	0.3381636	-0.419897	0.0326062	6.000029e-38	0.0181693	0.0190222	0.3394959	0.0005149342	3.156842e-09	20	0.433490175946463	1.01833536597406	0.981067306184681	1.05701913727652	1.02(0.98-1.06)
cg05392644	IDH3A	ENSG00000166411	15	78454622	15	ENSG00000166411	78444065	rs4886560	15	78452296	T	C	0.136183	0.0240284	0.0176135	0.1725046	0.307771	0.0468488	5.049857e-11	0.0780723	0.0584503	0.1816457	0.1816457	0.07143975	11	0.256129642018581	1.08120082666404	0.964167457845203	1.21244003628952	1.08(0.96-1.21)
cg05394294	PFKP	ENSG00000067057	10	3160926	10	ENSG00000067057	3144808	rs2388553	10	3195683	C	T	0.388668	-0.0736575	0.00821539	3.080405e-19	0.200698	0.033718	2.644503e-09	-0.367006	0.074009	7.087813e-07	7.087813e-07	3.258322e-12	20	1.76745389148618e-06	0.692805488198992	0.599257649875163	0.800956724671988	0.69(0.6-0.8)
cg05402891	TCL1B	ENSG00000213231	14	96152661	14	ENSG00000213231	96155867	rs1743519	14	96151754	A	C	0.427435	0.280407	0.00873975	7.347555e-226	-0.234483	0.0334468	2.372355e-12	-1.19585	0.174601	7.434875e-12	5.128072e-11	0.01950873	20	3.06104163070284e-11	0.302446765141915	0.214795694666575	0.425865359577169	0.3(0.21-0.43)
cg05407757	ADARB2	ENSG00000185736	10	1690932	10	ENSG00000185736	1503871	rs11250686	10	1677579	C	T	0.258449	0.00459841	0.00933497	0.6222952	-0.223919	0.0378443	3.281912e-09	-0.0205361	0.0418333	0.623496	0.623496	0.1789596	11	0.70380430831643	0.97967332962895	0.902551643227047	1.06338494864923	0.98(0.9-1.06)
cg05431532	ADARB2	ENSG00000185736	10	1258462	10	ENSG00000185736	1503871	rs3793735	10	1282828	C	T	0.356859	0.604643	0.00758075	0	0.522009	0.0335612	1.495827e-54	1.1583	0.0758725	1.280835e-52	1.061947e-48	1.200025e-11	20	2.6237472791411e-51	3.18451499638946	2.74447527488945	3.69510917260417	3.18(2.74-3.7)
cg05437446	MCF2L	ENSG00000126217	13	113622743	13	ENSG00000126217	113651372	rs3011549	13	113634937	A	C	0.265408	-0.112896	0.00980814	1.169298e-30	0.257898	0.0370151	3.229137e-12	-0.437753	0.0734428	2.515257e-09	2.515257e-09	3.095692e-06	20	8.12228541876209e-09	0.645485198012621	0.558946851592087	0.74542175104237	0.65(0.56-0.75)
cg05467458	SLC7A9	ENSG00000021488	19	33361032	19	ENSG00000021488	33341043	rs10164326	19	33365292	G	C	0.393638	-0.00247214	0.00816426	0.7620423	-0.428119	0.0325918	2.053665e-39	0.00577442	0.0190752	0.7621036	1.076174e-13	5.949567e-16	20	0.814837991642651	1.00579112409985	0.968881493790632	1.04410683019677	1.01(0.97-1.04)
cg05471090	CYB5A	ENSG00000166347	18	71959795	18	ENSG00000166347	71939890	rs7239564	18	71967031	T	C	0.115308	-0.0203723	0.0116961	0.08154344	0.297474	0.0457542	7.948626e-11	-0.0684843	0.0407046	0.09247805	0.09247805	2.876198e-10	20	0.14003819	0.933808120775932	0.862202328520045	1.01136076484953	0.93(0.86-1.01)
cg05479416	CACNA1H	ENSG00000196557	16	1244984	16	ENSG00000196557	1237506	rs1005453	16	1246255	C	A	0.415507	0.105854	0.00935207	1.059096e-29	0.316925	0.0321163	5.727105e-23	0.334004	0.0449042	1.021117e-13	1.021117e-13	0.001152148	13	4.87072809e-13	1.39654872975825	1.27888904568378	1.52503327882256	1.4(1.28-1.53)
cg05483559	ADARB2	ENSG00000185736	10	1416597	10	ENSG00000185736	1503871	rs11250474	10	1414233	G	A	0.148111	0.0671448	0.0115029	5.308517e-09	-0.411244	0.0456816	2.208414e-19	-0.163273	0.0333364	9.695022e-07	9.695022e-07	1.834528e-10	20	2.38729192168142e-06	0.849359281676863	0.795636907150664	0.906709056464155	0.85(0.8-0.91)
cg05485462	CLDN9	ENSG00000213937	16	3062349	16	ENSG00000213937	3063481	rs1859377	16	3051279	C	T	0.408549	0.0250706	0.0095587	0.008721049	0.443723	0.0326889	5.703985e-42	0.0565005	0.0219405	0.0100191	2.842484e-06	5.820018e-05	20	0.017985900483871	1.05812714386367	1.01358861731078	1.10462275666793	1.06(1.01-1.1)
cg05493344	SARDH	ENSG00000123453	9	136567064	9	ENSG00000123453	136566879	rs10993770	9	136564575	A	C	0.383698	0.245621	0.00915187	1.155226e-158	-0.716963	0.0328822	2.127847e-105	-0.342585	0.0202437	3.043882e-64	3.624841e-59	2.731595e-18	20	8.33075573606557e-63	0.709932772535181	0.682315818053941	0.73866753222427	0.71(0.68-0.74)
cg05501285	P4HA2	ENSG00000072682	5	131563764	5	ENSG00000072682	131579269	rs10479000	5	131607402	C	T	0.423459	0.0998907	0.00884771	1.470412e-29	-0.211152	0.0308958	8.238398e-12	-0.473074	0.0809149	5.018227e-09	5.018227e-09	0.001449463	20	1.57184427326454e-08	0.623083961258479	0.531704601602592	0.730167881954372	0.62(0.53-0.73)
cg05506270	ADARB2	ENSG00000185736	10	1654421	10	ENSG00000185736	1503871	rs2102031	10	1654581	A	C	0.281312	-0.0380299	0.00844545	6.700101e-06	0.575307	0.0324033	1.588813e-70	-0.0661036	0.0151447	1.272373e-05	3.521001e-08	0.4230531	20	2.8960146196319e-05	0.936033886157632	0.908657346878266	0.964235241200047	0.94(0.91-0.96)
cg05522042	KIAA0513	ENSG00000135709	16	85124401	16	ENSG00000135709	85094605	rs55711779	16	85122275	T	C	0.265408	0.192583	0.00880064	3.788447e-106	-1.43595	0.0163886	0	-0.134115	0.00631702	4.972566e-100	4.634421e-106	1.38003e-163	20	2.81413523288136e-98	0.87448949252891	0.863728876993133	0.88538416731614	0.87(0.86-0.89)
cg05532178	HKDC1	ENSG00000156510	10	70979827	10	ENSG00000156510	71003687	rs9645500	10	70986723	T	G	0.335984	0.433473	0.00823925	0	0.258242	0.0346208	8.707023e-14	1.67855	0.227282	1.520995e-13	1.520995e-13	0.06284607	20	7.15296099295775e-13	5.35778155277929	3.43177383307301	8.36471881994543	5.36(3.43-8.36)
cg05560697	GNPDA1	ENSG00000113552	5	141392853	5	ENSG00000113552	141381960	rs57365234	5	141400722	C	G	0.16004	0.191153	0.0112226	4.690477e-65	0.289737	0.0479758	1.54837e-09	0.659745	0.115907	1.255291e-08	1.255291e-08	0.7798394	3	3.74233629375e-08	1.93429902525635	1.54120916435713	2.42764759361415	1.93(1.54-2.43)
cg05570367	ADARB2	ENSG00000185736	10	1279779	10	ENSG00000185736	1503871	rs143661946	10	1318592	C	T	0.329026	0.48383	0.00850556	0	0.188499	0.0340842	3.195247e-08	2.56675	0.466307	3.703562e-08	3.703562e-08	0.03802785	18	1.05154706785714e-07	13.0234294406933	5.22151860456416	32.4828325323711	13.02(5.22-32.48)
cg05595692	HK2	ENSG00000159399	2	75059313	2	ENSG00000159399	75090797	rs640944	2	75046839	T	G	0.265408	0.461241	0.00931289	0	0.242873	0.0376803	1.151363e-10	1.89911	0.297121	1.640422e-10	1.640422e-10	0.1167806	6	5.92788859090909e-10	6.67994664338875	3.73128560316493	11.958797021775	6.68(3.73-11.96)
cg05595753	ADARB2	ENSG00000185736	10	1252146	10	ENSG00000185736	1503871	rs3793739	10	1282530	A	C	0.350895	0.604629	0.00769153	0	0.20184	0.0340432	3.049368e-09	2.99559	0.506686	3.37719e-09	3.37719e-09	0.0005658836	20	1.07908491961722e-08	19.9971547313282	7.4074439960629	53.9843699879776	20(7.41-53.98)
cg05598886	PKD1	ENSG00000008710	16	2140431	16	ENSG00000008710	2162305	rs7206195	16	2145280	T	C	0.198807	-0.120646	0.0143088	3.4097e-17	0.586387	0.0418616	1.397078e-44	-0.205744	0.0284811	5.051647e-13	2.957975e-11	0.009052835	20	2.29801762029973e-12	0.814041444220407	0.76984432800183	0.860775937166963	0.81(0.77-0.86)
cg05604112	GALM	ENSG00000143891	2	38893237	2	ENSG00000143891	38930715	rs7588762	2	38894870	C	T	0.121272	0.284585	0.0120698	6.451446e-123	-0.646707	0.0492004	1.833732e-39	-0.440052	0.0383293	1.646677e-30	1.039313e-33	1.336318e-07	20	1.82061407384106e-29	0.644002932059967	0.597394590687046	0.694247626221145	0.64(0.6-0.69)
cg05630272	ADARB2	ENSG00000185736	10	1517218	10	ENSG00000185736	1503871	rs2676753	10	1517243	C	T	0.486084	-0.0156699	0.00806233	0.05194369	0.550506	0.0309487	8.802556e-71	-0.0284646	0.0147325	0.0533471	4.133772e-08	0.0008300003	20	0.0840613340726758	0.971936700096331	0.944272678692443	1.00041118451319	0.97(0.94-1)
cg05630773	KREMEN2	ENSG00000131650	16	3016717	16	ENSG00000131650	3016164	rs4786364	16	3018953	G	C	0.424453	0.0577573	0.00915416	2.801199e-10	0.444278	0.0320574	1.12507e-43	0.130003	0.0226394	9.339138e-09	4.743142e-09	0.002483157	20	2.82970796569873e-08	1.1388317998149	1.08940293052542	1.19050337751903	1.14(1.09-1.19)
cg05631262	CDON	ENSG00000064309	11	125933228	11	ENSG00000064309	125879460	rs111735911	11	125931474	C	T	0.219682	-0.0304921	0.00954311	0.00139734	-0.850613	0.0349994	1.79538e-130	0.0358473	0.0113156	0.001535235	0.001405323	2.358521e-09	20	0.00300477706037515	1.03649756122855	1.01376256809677	1.05974241725029	1.04(1.01-1.06)
cg05642143	GNMT	ENSG00000124713	6	42928409	6	ENSG00000124713	42930057	rs1053539	6	42903766	T	G	0.480119	0.365424	0.011444	9.760761e-224	0.213368	0.0333927	1.662439e-10	1.71264	0.273347	3.717267e-10	3.717267e-10	0.02288352	18	1.30789826269758e-09	5.54357722021633	3.244235989298	9.47256873355603	5.54(3.24-9.47)
cg05652533	DPYSL4	ENSG00000151640	10	134000287	10	ENSG00000151640	134009842	rs902635	10	133991946	A	T	0.472167	0.501522	0.00863781	0	-0.837496	0.0295117	3.734571e-177	-0.598835	0.0234875	2.186111e-143	3.639338e-119	1.156889e-13	20	2.51704297551724e-141	0.549451374225182	0.524730490305347	0.575336898113665	0.55(0.52-0.58)
cg05653018	ELF3	ENSG00000163435	1	201979533	1	ENSG00000163435	201981694	rs10800807	1	201978049	T	C	0.299205	0.0310512	0.00867497	0.0003443799	0.237485	0.0366717	9.420847e-11	0.13075	0.041737	0.001731926	2.366777e-06	9.621404e-07	15	0.00337983688720047	1.13968282498769	1.05016309428733	1.23683354389193	1.14(1.05-1.24)
cg05655707	LDHAL6A	ENSG00000166800	11	18477254	11	ENSG00000166800	18489259	rs2658548	11	18461054	G	C	0.240557	0.0522941	0.00938481	2.515399e-08	-0.549301	0.0364652	2.805935e-51	-0.0952012	0.0182164	1.731133e-07	5.940652e-07	0.0007713125	20	4.55855921687697e-07	0.909189987038945	0.87730081224665	0.942238307536724	0.91(0.88-0.94)
cg05676562	TBX6	ENSG00000149922	16	30102457	16	ENSG00000149922	30100161	rs3809627	16	30103160	A	C	0.416501	-0.202227	0.00793459	2.761216e-143	0.435698	0.0326219	1.092674e-40	-0.464146	0.0392344	2.729107e-32	7.997423e-32	1.06163e-07	20	3.17508302195122e-31	0.628671761689182	0.582139351700145	0.678923668003393	0.63(0.58-0.68)
cg05689600	ALDH7A1	ENSG00000164904	5	125930496	5	ENSG00000164904	125904321	rs62391691	5	126078913	A	G	0.05666	-0.27652	0.0264148	1.206698e-25	0.887853	0.0729318	4.289656e-34	-0.311448	0.0392385	2.066098e-15	1.720563e-21	0.1384937	16	1.11810392576985e-14	0.732385693571267	0.678171237666804	0.790934168770221	0.73(0.68-0.79)
cg05696406	SNX17	ENSG00000115234	2	27599888	2	ENSG00000115234	27596692	rs715326	2	27725761	T	C	0.368787	-0.193647	0.00879005	1.479185e-107	0.379495	0.0317358	5.900878e-33	-0.510274	0.0485534	7.807523e-26	7.807523e-26	0.0002581041	20	7.0267707e-25	0.600331065563016	0.545834935979228	0.660268085686881	0.6(0.55-0.66)
cg05714116	CDK10	ENSG00000185324	16	89752555	16	ENSG00000185324	89754958	rs12922197	16	89744809	C	G	0.0854871	-0.125448	0.0160984	6.564396e-15	-1.40165	0.0409562	1.094312e-256	0.0895004	0.0117793	3.004659e-14	4.714794e-50	4.702552e-16	20	1.49072160490342e-13	1.09362777076337	1.0686679559932	1.11917054710721	1.09(1.07-1.12)
cg05720616	LHPP	ENSG00000107902	10	126185395	10	ENSG00000107902	126228430	rs41314420	10	126185416	A	G	0.0526839	-0.0793511	0.0179195	9.502302e-06	-1.17166	0.0660933	2.576067e-70	0.0677252	0.015764	1.737565e-05	8.837553e-21	1.530148e-25	20	3.9174406043214e-05	1.07007121250264	1.03751430398379	1.10364974770003	1.07(1.04-1.1)
cg05740244	LDHC	ENSG00000166796	11	18434015	11	ENSG00000166796	18453729	rs4757650	11	18415815	T	C	0.115308	0.849952	0.0115685	0	-1.95955	0.0297657	0	-0.433748	0.00884666	0	2.45766e-300	0.01147339	20	0	0.648075549947971	0.636935137471491	0.659410815530905	0.65(0.64-0.66)
cg05767306	AMT	ENSG00000145020	3	49459143	3	ENSG00000145020	49457198	rs2117939	3	49415179	A	C	0.430418	0.256921	0.00790607	1.187027e-231	-0.798439	0.029271	7.85443e-164	-0.321779	0.0154015	6.234009e-97	1.707418e-83	3.006963e-46	20	3.20236246938462e-95	0.724858366328762	0.703304076105232	0.747073234875132	0.72(0.7-0.75)
cg05770740	QSOX1	ENSG00000116260	1	180157401	1	ENSG00000116260	180148567	rs3767166	1	180157958	T	C	0.0626243	0.266283	0.0169051	6.696547e-56	0.932637	0.0702547	3.22891e-40	0.285516	0.0281272	3.283131e-24	1.867763e-34	2.508204e-07	20	2.75249084210526e-23	1.330448362387	1.25908678955997	1.40585451269555	1.33(1.26-1.41)
cg05772125	AHSP	ENSG00000169877	16	31539169	16	ENSG00000169877	31539654	rs8050390	16	31539386	A	G	0.337972	0.0661866	0.00842304	3.909412e-15	0.474846	0.0328419	2.214598e-47	0.139385	0.0201889	5.053155e-12	2.002054e-11	5.322129e-20	20	2.11699931555834e-11	1.1495665979575	1.10496621075509	1.19596721626131	1.15(1.1-1.2)
cg05779272	B4GALT1	ENSG00000086062	9	33168018	9	ENSG00000086062	33135717	rs10124479	9	33136233	G	T	0.315109	0.222488	0.00848784	1.909199e-151	-0.218342	0.0352002	5.544979e-10	-1.01899	0.168815	1.578351e-09	1.578351e-09	0.06923632	19	5.2282876875e-09	0.360959325046038	0.259274638183634	0.502523637678018	0.36(0.26-0.5)
cg05802386	SLC2A1	ENSG00000117394	1	43422920	1	ENSG00000117394	43407791	rs17387775	1	43416133	C	T	0.164016	-0.0244059	0.0102901	0.01770167	0.312984	0.0438996	1.007008e-12	-0.0779782	0.0346488	0.02441512	1.562679e-05	1.639105e-08	14	0.0407814335567784	0.92498459098783	0.864252897126769	0.989983946145133	0.92(0.86-0.99)
cg05806717	TBX6	ENSG00000149922	16	30102542	16	ENSG00000149922	30100161	rs3809627	16	30103160	A	C	0.416501	-0.202227	0.00793459	2.761216e-143	0.235366	0.0337604	3.131806e-12	-0.859203	0.127769	1.760355e-11	1.760355e-11	1.236145e-05	20	6.97250930604982e-11	0.42349947693125	0.329680841328469	0.544016468285913	0.42(0.33-0.54)
cg05810886	ADARB2	ENSG00000185736	10	1693107	10	ENSG00000185736	1503871	rs10903516	10	1680786	T	C	0.366799	-0.00154246	0.00833761	0.853229	0.436371	0.0330424	8.058991e-40	-0.00353474	0.0191086	0.8532433	0.8532433	0.02617265	20	0.888085841240648	0.996471499839199	0.959841035742166	1.03449989427053	1(0.96-1.03)
cg05818501	ADARB2	ENSG00000185736	10	1451648	10	ENSG00000185736	1503871	rs7896241	10	1451649	A	G	0.26839	0.00320682	0.00899781	0.721541	-1.34918	0.0213809	0	-0.00237686	0.00666919	0.7215453	3.804123e-13	1.40936e-09	20	0.786048860261011	0.997625962495062	0.98467024313898	1.01075214568429	1(0.98-1.01)
cg05844977	GNE	ENSG00000159921	9	36277400	9	ENSG00000159921	36245745	rs10114887	9	36292728	A	G	0.271372	-0.0287146	0.00894257	0.00132274	-0.22819	0.0356182	1.488535e-10	0.125836	0.043836	0.004096686	0.004096686	3.187553e-11	20	0.0077107297373168	1.13409616126042	1.04072484840194	1.23584452217181	1.13(1.04-1.24)
cg05888894	EXT1	ENSG00000182197	8	119107030	8	ENSG00000182197	118965410	rs11992017	8	119107051	A	G	0.119284	0.0287577	0.0122165	0.01857261	-0.521694	0.0536886	2.550621e-22	-0.0551237	0.0240944	0.02214777	0.02214777	0.03128752	20	0.0372926898789713	0.946368074981795	0.902714698493121	0.992132436571346	0.95(0.9-0.99)
cg05929675	CREB5	ENSG00000146592	7	28452098	7	ENSG00000146592	28602225	rs79317757	7	28631084	A	G	0.117296	0.00391238	0.0124757	0.7538248	0.261841	0.0478559	4.463897e-08	0.0149418	0.0477243	0.7542152	0.7542152	0.9918945	6	0.808191448267009	1.01505398675454	0.924411622167779	1.1145842082882	1.02(0.92-1.11)
cg05971148	ACTB	ENSG00000075624	7	5568411	7	ENSG00000075624	5585098	rs852389	7	5573946	G	A	0.304175	-0.0406337	0.0158354	0.01028788	-0.208218	0.0344056	1.431879e-09	0.19515	0.0826061	0.01815622	0.01815622	0.002053863	20	0.0312171053450052	1.21549329681064	1.0338007342259	1.42911869345679	1.22(1.03-1.43)
cg05979619	MERTK	ENSG00000153208	2	112704577	2	ENSG00000153208	112721597	rs6742470	2	112705490	C	T	0.454274	0.255084	0.00787217	2.466167e-230	0.273114	0.0312237	2.190956e-18	0.933985	0.1106	3.047383e-17	3.047383e-17	1.130128e-18	20	1.84333547771739e-16	2.54462934773708	2.04870728180361	3.16059720921398	2.54(2.05-3.16)
cg05988988	PFKFB3	ENSG00000170525	10	6205876	10	ENSG00000170525	6232188	rs630204	10	6210655	A	G	0.241551	0.0817449	0.00939834	3.383792e-18	-0.346822	0.0381984	1.090732e-19	-0.235697	0.0375261	3.366616e-10	3.366616e-10	3.321459e-08	15	1.19079775677966e-09	0.790020013735153	0.733998601267167	0.850317181837401	0.79(0.73-0.85)
cg06002638	ACACB	ENSG00000076555	12	109592017	12	ENSG00000076555	109630215	rs10849901	12	109588707	C	G	0.379722	-0.303968	0.00785355	0	0.230737	0.0330298	2.833906e-12	-1.31738	0.191628	6.214372e-12	6.214372e-12	5.976036e-12	20	2.5840333882939e-11	0.267836114120035	0.183972152120221	0.389929580103202	0.27(0.18-0.39)
cg06021774	COL5A1	ENSG00000130635	9	137730205	9	ENSG00000130635	137635153	rs9410001	9	137730738	G	A	0.360835	-0.00685224	0.0101847	0.5010745	-0.429819	0.0316032	3.977427e-42	0.0159422	0.0237242	0.5015975	0.5015975	0.8941869	18	0.595602436877667	1.01606995486541	0.969904920880286	1.06443232831852	1.02(0.97-1.06)
cg06024391	BPGM	ENSG00000172331	7	134345134	7	ENSG00000172331	134348062	rs6467543	7	134332587	C	T	0.50994	0.0257484	0.00795932	0.00121643	-0.189686	0.0327099	6.669832e-09	-0.135742	0.048048	0.004725993	0.004725993	2.165257e-05	12	0.00884038690588235	0.873067854940348	0.794600282561112	0.959284178547366	0.87(0.79-0.96)
cg06045062	ADH5	ENSG00000197894	4	100009749	4	ENSG00000197894	100001042	rs1154401	4	100009738	G	C	0.33002	0.109812	0.0083935	4.118592e-39	-0.21673	0.0340076	1.854022e-10	-0.506678	0.0884351	1.008024e-08	1.008024e-08	2.764102e-05	20	3.04046263414634e-08	0.602493742236937	0.506611522958064	0.716522804919929	0.6(0.51-0.72)
cg06068935	BEST1	ENSG00000167995	11	61717005	11	ENSG00000167995	61725140	rs1800007	11	61719387	C	T	0.305169	0.147975	0.00857943	1.166513e-66	0.851541	0.0310774	2.694347e-165	0.173773	0.011905	2.951941e-48	3.264978e-42	2.906196e-53	20	5.16048743403141e-47	1.18978545386579	1.16234463240106	1.21787410271464	1.19(1.16-1.22)
cg06083652	ADARB2	ENSG00000185736	10	1531529	10	ENSG00000185736	1503871	rs4448619	10	1468196	T	C	0.0805169	-0.00430852	0.0138716	0.7561047	0.366907	0.0590556	5.201237e-10	-0.0117428	0.0378541	0.7563993	0.7563993	0.007651235	13	0.809752248380891	0.988325877590662	0.917652191972669	1.06444255117569	0.99(0.92-1.06)
cg06094523	SLC2A1	ENSG00000117394	1	43398103	1	ENSG00000117394	43407791	rs111234909	1	43414565	C	T	0.0984095	-0.0477619	0.013898	0.00058906	-0.623442	0.0575582	2.440879e-27	0.0766101	0.0233875	0.001054075	2.013978e-09	4.952047e-06	20	0.00209248301129608	1.07962105007143	1.03124890825049	1.13026215342593	1.08(1.03-1.13)
cg06104007	GALK2	ENSG00000156958	15	49448015	15	ENSG00000156958	49553959	rs8034112	15	49658928	C	T	0.393638	0.0753984	0.00864998	2.866782e-18	-0.235977	0.0336166	2.224241e-12	-0.319516	0.0584423	4.57174e-08	4.57174e-08	0.002480313	20	1.28169940050378e-07	0.726500578273742	0.647871497903185	0.814672495919792	0.73(0.65-0.81)
cg06104975	PGP	ENSG00000184207	16	2262804	16	ENSG00000184207	2263403	rs2539999	16	2266173	C	T	0.285288	-0.217679	0.0121862	2.298197e-71	-0.230858	0.0363482	2.135186e-10	0.942915	0.157566	2.173625e-09	1.09826e-10	0.0005735332	20	7.06692685004869e-09	2.56745465110867	1.88529751247951	3.49643668538558	2.57(1.89-3.5)
cg06117341	CLDN9	ENSG00000213937	16	3062653	16	ENSG00000213937	3063481	rs984539	16	3049424	A	C	0.383698	0.0314383	0.00947908	0.0009112003	0.452639	0.0326454	1.027239e-43	0.0694556	0.0215326	0.001257073	3.717897e-06	2.286341e-05	20	0.00247924793089191	1.07192446670186	1.02762642789604	1.11813206737644	1.07(1.03-1.12)
cg06130562	PMM2	ENSG00000140650	16	8942906	16	ENSG00000140650	8912934	rs10852327	16	8920143	T	A	0.442346	-0.275451	0.0116979	1.347376e-122	-0.160414	0.0243165	4.197499e-11	1.71712	0.270313	2.120571e-10	2.120571e-10	0.03083934	20	7.61688730645161e-10	5.56846816023763	3.27823943280961	9.45868606827326	5.57(3.28-9.46)
cg06139431	CACNA1H	ENSG00000196557	16	1252484	16	ENSG00000196557	1237506	rs71384633	16	1254791	T	C	0.289264	0.0759709	0.0119553	2.089697e-10	-0.26548	0.0339478	5.272263e-15	-0.286165	0.0580256	8.152042e-07	8.152042e-07	3.692364e-07	11	2.01926322240356e-06	0.751138667841255	0.670390315347036	0.841613140002276	0.75(0.67-0.84)
cg06153634	KRT7	ENSG00000135480	12	52627576	12	ENSG00000135480	52636137	rs1870220	12	52641711	A	G	0.22167	-0.075678	0.0100478	5.004577e-14	0.277483	0.04001	4.052283e-12	-0.27273	0.0534567	3.362959e-07	3.362959e-07	2.484659e-09	18	8.630991622598e-07	0.761298310425923	0.685569683231651	0.845391988054888	0.76(0.69-0.85)
cg06180356	PLOD2	ENSG00000152952	3	145879710	3	ENSG00000152952	145834333	rs2864795	3	145873483	G	C	0.131213	-0.110384	0.0122355	1.8536e-19	-0.395091	0.0441649	3.691604e-19	0.279388	0.0439824	2.121505e-10	2.121505e-10	7.030307e-10	20	7.61688730645161e-10	1.32232030462691	1.21310415997604	1.44136921273368	1.32(1.21-1.44)
cg06182437	KIAA0513	ENSG00000135709	16	85121056	16	ENSG00000135709	85094605	rs116956564	16	85122336	A	G	0.0178926	0.318803	0.0405633	3.85979e-15	-3.54878	0.14878	9.539086e-126	-0.0898344	0.0120347	8.353976e-14	6.372462e-22	3.502036e-30	20	4.02509752727273e-13	0.914082544807733	0.89277346223144	0.935900241292764	0.91(0.89-0.94)
cg06188744	PFKP	ENSG00000067057	10	3108651	10	ENSG00000067057	3144808	rs10903953	10	3114654	T	C	0.240557	0.257059	0.00891439	7.504238e-183	0.255398	0.0373274	7.804081e-12	1.0065	0.151189	2.789636e-11	4.625849e-14	0.002817685	12	1.09326227746479e-10	2.73600820866812	2.03433617144545	3.67969710364071	2.74(2.03-3.68)
cg06189133	INSL3	ENSG00000248099	19	17931995	19	ENSG00000248099	17929852	rs4808100	19	17931497	T	C	0.404573	-0.0584336	0.00982309	2.704507e-09	0.498794	0.0328569	4.739904e-52	-0.11715	0.0211516	3.049661e-08	3.049661e-08	1.688215e-13	15	8.74061637682403e-08	0.88945176539177	0.853331536365957	0.927100908900731	0.89(0.85-0.93)
cg06200013	ATP1B2	ENSG00000129244	17	7554513	17	ENSG00000129244	7555515	rs1624085	17	7553743	G	C	0.432406	0.077188	0.0082554	8.764787e-21	-0.211383	0.0328102	1.174575e-10	-0.365158	0.0688312	1.125955e-07	1.125955e-07	1.329301e-05	20	3.01730637640449e-07	0.694086976471646	0.606489931333284	0.794335909004254	0.69(0.61-0.79)
cg06279471	TCIRG1	ENSG00000110719	11	67806118	11	ENSG00000110719	67812422	rs884826	11	67806129	G	A	0.483101	-0.0352321	0.00807596	1.2853e-05	-0.50101	0.0317149	3.246123e-56	0.0703222	0.0167227	2.608678e-05	7.651685e-12	1.287815e-36	20	5.81079108872582e-05	1.07285379906626	1.03825945276033	1.10860081370874	1.07(1.04-1.11)
cg06285241	CRIP2	ENSG00000182809	14	105944655	14	ENSG00000182809	105942899	rs4983411	14	105916797	G	A	0.351889	-0.311546	0.0105736	8.209197e-191	0.587558	0.031745	1.757828e-76	-0.530238	0.0338314	2.315325e-55	2.92426e-82	0.006557631	8	5.11978157284768e-54	0.588464898364719	0.550709658654335	0.628808540336054	0.59(0.55-0.63)
cg06328674	ADARB2	ENSG00000185736	10	1284161	10	ENSG00000185736	1503871	rs3793739	10	1282530	A	C	0.350895	0.604629	0.00769153	0	-0.358677	0.0333536	5.690246e-27	-1.68572	0.158217	1.661099e-26	1.661099e-26	0.018208	20	1.54927641368715e-25	0.185310960020625	0.135901445688112	0.252684228117594	0.19(0.14-0.25)
cg06334134	CASP2	ENSG00000106144	7	142986693	7	ENSG00000106144	142995048	rs3181165	7	142986684	A	G	0.05666	0.124911	0.0180717	4.778708e-12	1.02552	0.0734773	2.854483e-44	0.121803	0.0196646	5.864346e-10	5.864346e-10	2.221801e-05	5	2.02702394347826e-09	1.12953156214314	1.08682476348739	1.17391652522126	1.13(1.09-1.17)
cg06362313	GAPDH	ENSG00000111640	12	6645287	12	ENSG00000111640	6645315	rs2532514	12	6588972	C	A	0.481113	-0.191693	0.00945836	2.515265e-91	-0.311627	0.0330089	3.703452e-21	0.615135	0.0718802	1.150621e-17	1.150621e-17	8.587352e-17	20	7.10152221626617e-17	1.84990632005502	1.60680833047139	2.12978320318737	1.85(1.61-2.13)
cg06374185	LIMD1	ENSG00000144791	3	45637480	3	ENSG00000144791	45662358	rs9851400	3	45723890	G	C	0.428429	-0.0715047	0.0080042	4.13108e-19	0.188965	0.0324114	5.536107e-09	-0.378402	0.0775029	1.047921e-06	1.047921e-06	6.315585e-08	18	2.57280016102941e-06	0.684955093365179	0.58842389320546	0.797322279642855	0.68(0.59-0.8)
cg06385202	ADARB2	ENSG00000185736	10	1367612	10	ENSG00000185736	1503871	rs3793739	10	1282530	A	C	0.350895	0.604629	0.00769153	0	0.501295	0.0341654	9.657348e-49	1.20613	0.0836228	3.681753e-47	6.014517e-41	0.005429171	20	6.27212921785714e-46	3.34053174698212	2.83553125738608	3.9354714653657	3.34(2.84-3.94)
cg06407371	KIAA0513	ENSG00000135709	16	85074868	16	ENSG00000135709	85094605	rs13332552	16	85070693	T	A	0.0407555	-0.0819163	0.0199038	3.861699e-05	0.609179	0.0909003	2.06126e-11	-0.13447	0.0383426	0.0004530807	1.844865e-07	9.550059e-12	20	0.000924886060085575	0.874179103856311	0.810891113421239	0.942406561091569	0.87(0.81-0.94)
cg06421707	PYGB	ENSG00000100994	20	25228305	20	ENSG00000100994	25253677	rs6138555	20	25242910	A	G	0.460239	0.747226	0.00675953	0	0.178814	0.0321837	2.759667e-08	4.17879	0.753066	2.872529e-08	2.872529e-08	0.6922317	20	8.24709744711952e-08	65.2868083633997	14.9211644801883	285.659162321994	65.29(14.92-285.66)
cg06422309	ADARB2	ENSG00000185736	10	1352781	10	ENSG00000185736	1503871	rs3793735	10	1282828	C	T	0.356859	0.604643	0.00758075	0	0.875582	0.0299274	3.673319e-188	0.690561	0.0251412	4.317833e-166	2.582194e-122	2.991397e-21	20	5.545093995e-164	1.99483432144798	1.89891799567719	2.09559548073465	1.99(1.9-2.1)
cg06426831	SLC35A3	ENSG00000117620	1	100435258	1	ENSG00000117620	100463940	rs11805428	1	100641716	T	C	0.126243	-0.0685767	0.0119484	9.501304e-09	0.41976	0.0466539	2.313148e-19	-0.163371	0.0337632	1.306673e-06	1.306673e-06	0.01870688	20	3.20101331401321e-06	0.849276048545749	0.794893709506691	0.907378933821353	0.85(0.79-0.91)
cg06437417	DLAT	ENSG00000150768	11	111895279	11	ENSG00000150768	111915326	rs11214048	11	111814258	G	C	0.326044	-0.03243	0.00833033	9.901202e-05	0.215665	0.0312619	5.249655e-12	-0.150372	0.0443521	0.0006978705	0.0006978705	0.01067548	19	0.00140288356381698	0.86038785260455	0.788752957129239	0.938528661247446	0.86(0.79-0.94)
cg06437740	SUCLA2	ENSG00000136143	13	48575927	13	ENSG00000136143	48561373	rs9316347	13	48639532	T	C	0.172962	0.0175033	0.0103914	0.09210441	-0.758298	0.041654	4.738524e-74	-0.0230824	0.0137622	0.09349638	0.00052628	5.878418e-35	20	0.141387868125	0.977181960662212	0.951175860377527	1.00389909376448	0.98(0.95-1)
cg06439547	COG2	ENSG00000135775	1	230779251	1	ENSG00000135775	230803981	rs3827743	1	230780571	G	A	0.345924	-0.0316298	0.00836593	0.00015633	-0.40909	0.0334276	1.94492e-34	0.0773175	0.0214037	0.0003034497	9.575242e-08	2.914667e-18	20	0.000631288815140187	1.08038504419511	1.03599907191298	1.1266726731378	1.08(1.04-1.13)
cg06463313	PFKL	ENSG00000141959	21	45742621	21	ENSG00000141959	45733596	rs2847230	21	45734349	G	A	0.430418	-0.0235954	0.00952349	0.01322693	-0.479671	0.0308978	2.370292e-54	0.0491908	0.0201055	0.01441956	1.018826e-12	2.885665e-26	20	0.0252078067225131	1.05042075190061	1.00983204000547	1.0926408673045	1.05(1.01-1.09)
cg06477444	NUP62	ENSG00000213024	19	50411521	19	ENSG00000213024	50421551	rs35843988	19	50415320	G	C	0.230616	0.13133	0.0100228	3.156619e-39	-0.339601	0.0392713	5.260385e-18	-0.386719	0.0535808	5.295771e-13	5.295771e-13	0.1194456	20	2.40252437078804e-12	0.679281946337679	0.611562960746311	0.754499523740309	0.68(0.61-0.75)
cg06485139	HK3	ENSG00000160883	5	176314364	5	ENSG00000160883	176317101	rs58956809	5	176312965	T	C	0.351889	0.00240499	0.00843265	0.7754909	0.219716	0.0341216	1.201011e-10	0.0109459	0.0384175	0.7757049	0.7757049	5.618442e-06	17	0.825446767112811	1.0110060255392	0.937674504805486	1.09007249150771	1.01(0.94-1.09)
cg06488842	PES1	ENSG00000100029	22	30988475	22	ENSG00000100029	30987842	rs62227016	22	30993079	T	C	0.399602	-0.0630511	0.00823207	1.870901e-14	0.706946	0.0317058	3.944393e-110	-0.0891881	0.0123124	4.364562e-13	7.132825e-17	8.614986e-19	20	1.99633870109589e-12	0.914673507305403	0.892864536911869	0.937015180219826	0.91(0.89-0.94)
cg06489965	CLDN9	ENSG00000213937	16	3062975	16	ENSG00000213937	3063481	rs12917920	16	3054088	G	C	0.385686	0.0328262	0.00969411	0.0007086808	0.419687	0.0327468	1.33228e-37	0.078216	0.0238911	0.001060916	1.552245e-05	5.292309e-05	20	0.00210481195721925	1.0813562063866	1.03188728795822	1.13319667635848	1.08(1.03-1.13)
cg06495803	CD27	ENSG00000139193	12	6553489	12	ENSG00000139193	6557458	rs34807506	12	6546260	A	G	0.390656	-0.0477474	0.00821193	6.085199e-09	0.207513	0.033538	6.116499e-10	-0.230094	0.0543042	2.263928e-05	2.263928e-05	2.000463e-06	14	5.05974269879518e-05	0.794458919854838	0.714244290216366	0.883682213470292	0.79(0.71-0.88)
cg06497736	NUP62	ENSG00000213024	19	50411442	19	ENSG00000213024	50421551	rs111928045	19	50418038	T	C	0.245527	0.128968	0.00972992	4.232427e-40	-0.305009	0.0374953	4.133025e-16	-0.422834	0.0609879	4.117829e-12	4.117829e-12	0.0007167561	20	1.74264018136882e-11	0.655187385191076	0.581368609234321	0.738379236331457	0.66(0.58-0.74)
cg06514344	B3GNT3	ENSG00000179913	19	17905835	19	ENSG00000179913	17914764	rs62123691	19	17915586	T	C	0.262425	-0.237419	0.010246	8.766035e-119	0.36834	0.0382876	6.560029e-22	-0.644565	0.0725451	6.390322e-19	6.390322e-19	0.004293863	20	4.2168547743083e-18	0.524890819959242	0.455320644062034	0.605090888081828	0.52(0.46-0.61)
cg06516150	ACACB	ENSG00000076555	12	109592528	12	ENSG00000076555	109630215	rs2268405	12	109589593	G	A	0.192843	-0.56872	0.00916456	0	-0.436719	0.0383338	4.554502e-30	1.30226	0.116218	3.840873e-29	3.840873e-29	0.01724351	20	3.99522584018692e-28	3.67759865580111	2.92844838110999	4.61839517486175	3.68(2.93-4.62)
cg06516476	NT5E	ENSG00000135318	6	86174584	6	ENSG00000135318	86182654	rs6942065	6	86168265	A	G	0.136183	-0.757141	0.0106447	0	0.475588	0.0467846	2.827049e-24	-1.59201	0.158201	8.031574e-24	8.031574e-24	5.396627e-05	20	6.55682777163814e-23	0.203516132918699	0.149257248757405	0.277499529858691	0.2(0.15-0.28)
cg06528737	USP6NL	ENSG00000148429	10	11574303	10	ENSG00000148429	11578131	rs12250042	10	11574424	T	G	0.487078	0.00637401	0.00800151	0.4256834	0.343347	0.0326435	7.129802e-26	0.0185643	0.0233712	0.4270061	0.4270061	6.460519e-08	20	0.5216880233809	1.01873768789697	0.973124498250918	1.06648890106769	1.02(0.97-1.07)
cg06553843	GSDMD	ENSG00000104518	8	144642649	8	ENSG00000104518	144640304	rs12679647	8	144625677	G	T	0.15507	-0.124963	0.012015	2.463791e-25	-0.750642	0.0427496	5.072062e-69	0.166475	0.0186035	3.599819e-19	3.514136e-23	3.959059e-29	20	2.39916080658683e-18	1.18113400715109	1.13884220878512	1.22499634460951	1.18(1.14-1.22)
cg06554935	EYA2	ENSG00000064655	20	45817017	20	ENSG00000064655	45670377	rs6012129	20	45815078	A	G	0.472167	0.00926379	0.00818501	0.2577185	-0.195673	0.0323287	1.425355e-09	-0.0473433	0.0425551	0.2659161	0.2659161	0.2422398	16	0.352478705001985	0.953759915602278	0.877435969092229	1.03672291614711	0.95(0.88-1.04)
cg06575763	NANP	ENSG00000170191	20	25604643	20	ENSG00000170191	25599191	rs79134086	20	25551887	G	A	0.054672	0.168152	0.0197478	1.665895e-17	-0.541434	0.0778573	3.546097e-12	-0.310569	0.0576605	7.198049e-08	7.198049e-08	1.88874e-09	15	1.97163950869565e-07	0.733029743614442	0.654696453850028	0.820735474987835	0.73(0.65-0.82)
cg06588556	LDHAL6A	ENSG00000166800	11	18477299	11	ENSG00000166800	18489259	rs2658548	11	18461054	G	C	0.240557	0.0522941	0.00938481	2.515399e-08	-0.676278	0.0354556	4.156223e-81	-0.0773263	0.0144572	8.861883e-08	7.910783e-06	2.268719e-06	20	2.40959506001629e-07	0.925587785032432	0.899728334301547	0.952190472545585	0.93(0.9-0.95)
cg06589051	TGFBRAP1	ENSG00000135966	2	105946882	2	ENSG00000135966	105913681	rs2679842	2	105961703	G	A	0.511928	0.137479	0.00796922	1.095982e-66	0.674493	0.0297924	1.759616e-113	0.203825	0.0148543	7.537201e-43	1.346103e-56	7.666896e-35	20	1.1285522035426e-41	1.22608357005595	1.19090148649206	1.26230501667207	1.23(1.19-1.26)
cg06596543	PNMT	ENSG00000141744	17	37823905	17	ENSG00000141744	37825481	rs1107794	17	37823600	C	T	0.0576541	0.0638819	0.0176547	0.0002964304	0.376371	0.0632654	2.696559e-09	0.169731	0.054903	0.001991662	0.001991662	0.490074	19	0.00387087276949942	1.18498604719644	1.06409121965173	1.31961612511925	1.18(1.06-1.32)
cg06602545	KIAA0513	ENSG00000135709	16	85120870	16	ENSG00000135709	85094605	rs116956564	16	85122336	A	G	0.0178926	0.318803	0.0405633	3.85979e-15	-2.90505	0.153281	4.213541e-80	-0.109741	0.015116	3.873341e-13	5.597237e-22	3.835577e-15	14	1.77408581604938e-12	0.896066186386889	0.869907530294664	0.923011449405392	0.9(0.87-0.92)
cg06665322	GPA33	ENSG00000143167	1	167059365	1	ENSG00000143167	167040970	rs55734327	1	167056630	A	G	0.083499	-0.266644	0.0164117	2.337964e-59	0.836321	0.0596325	1.102598e-44	-0.31883	0.0300318	2.499689e-26	1.486902e-23	0.004465408	20	2.30565236767956e-25	0.726999128653667	0.685441359340463	0.771076512762149	0.73(0.69-0.77)
cg06673684	MCF2L	ENSG00000126217	13	113646815	13	ENSG00000126217	113651372	rs3011536	13	113642143	A	G	0.0308151	-0.0698841	0.0321572	0.02976526	1.1564	0.125313	2.754585e-20	-0.0604324	0.0285687	0.03440148	1.710598e-08	0.0002817928	10	0.0558961273576642	0.941357402627983	0.890095025260357	0.995572084253924	0.94(0.89-1)
cg06682024	MERTK	ENSG00000153208	2	112664134	2	ENSG00000153208	112721597	rs7604403	2	112656652	A	G	0.2833	0.19715	0.0088904	5.908496e-109	0.217626	0.0348734	4.363057e-10	0.905913	0.150806	1.888407e-09	1.888407e-09	6.869789e-08	20	6.2060934773622e-09	2.47418982747975	1.84104480634126	3.32507676147756	2.47(1.84-3.33)
cg06702884	SLC29A3	ENSG00000198246	10	73096492	10	ENSG00000198246	73101078	rs7090745	10	73096511	A	G	0.279324	0.0577183	0.00945148	1.0165e-09	0.75794	0.0331282	7.514877e-116	0.0761515	0.0129065	3.629871e-09	1.267345e-23	1.329679e-13	20	1.154298978e-08	1.0791260493702	1.05217006500484	1.10677263035799	1.08(1.05-1.11)
cg06705237	FBP1	ENSG00000165140	9	97402555	9	ENSG00000165140	97383973	rs573212	9	97349666	C	G	0.117296	0.0491338	0.0126263	9.966701e-05	0.488247	0.0462599	4.844871e-26	0.100633	0.0275621	0.0002610773	0.0002610773	9.754419e-10	20	0.000545517587421777	1.10587071272843	1.0477146664602	1.16725485709037	1.11(1.05-1.17)
cg06710082	HCG9	ENSG00000204625	6	29943408	6	ENSG00000204625	29944536	rs2734907	6	29901640	A	C	0.355865	0.140579	0.021258	3.766096e-11	0.327113	0.0358605	7.387753e-20	0.429757	0.0802678	8.601115e-08	2.491589e-10	2.706867e-12	20	2.34441820285714e-07	1.53688401535314	1.31315430846671	1.79873184851062	1.54(1.31-1.8)
cg06711259	JOSD1	ENSG00000100221	22	39095898	22	ENSG00000100221	39089554	rs1056661	22	39080245	G	A	0.365805	-0.186272	0.00819275	1.965273e-114	0.579051	0.0330212	7.642327e-69	-0.321685	0.0231669	7.74877e-44	2.404585e-41	1.378335e-07	20	1.1868414233945e-42	0.724926506217721	0.692745823588441	0.758602104152477	0.72(0.69-0.76)
cg06713098	IGFBP3	ENSG00000146674	7	45960367	7	ENSG00000146674	45956711	rs11977526	7	46008110	A	G	0.402584	-0.0845153	0.00818915	5.698515e-25	0.206144	0.033764	1.025267e-09	-0.409983	0.0780212	1.482177e-07	1.482177e-07	5.28642e-07	16	3.93536981875994e-07	0.66366153228647	0.569552364569315	0.773320693295484	0.66(0.57-0.77)
cg06751802	CAPN5	ENSG00000149260	11	76777529	11	ENSG00000149260	76807590	rs4945138	11	76780213	A	G	0.426441	0.162881	0.00830456	1.188188e-85	-0.32723	0.0324483	6.458765e-24	-0.497756	0.0554999	3.003593e-19	1.010625e-16	0.00162391	20	2.0057994054e-18	0.607893242759429	0.54523640703263	0.677750402992549	0.61(0.55-0.68)
cg06759971	KIAA0513	ENSG00000135709	16	85116424	16	ENSG00000135709	85094605	rs6564098	16	85074414	C	T	0.365805	0.310222	0.00798165	0	0.220959	0.0337663	5.998672e-11	1.40398	0.217571	1.096927e-10	1.096927e-10	2.054116e-08	20	4.05159209402655e-10	4.0713718233598	2.65791196772421	6.23650020216471	4.07(2.66-6.24)
cg06764387	ADARB2	ENSG00000185736	10	1576684	10	ENSG00000185736	1503871	rs4880862	10	1577019	C	G	0.370775	-0.019257	0.00830545	0.02041674	-0.512372	0.0335587	1.250996e-52	0.037584	0.0163956	0.02188729	0.004041739	0.09666431	20	0.036965938952959	1.03829921055249	1.00546349474785	1.07220725194433	1.04(1.01-1.07)
cg06772202	MDH2	ENSG00000146701	7	75678527	7	ENSG00000146701	75687097	rs11768535	7	75792001	C	T	0.0437376	0.133801	0.0326503	4.167403e-05	-0.661992	0.0868326	2.463642e-14	-0.202119	0.0559951	0.0003067017	0.002588185	0.006512135	20	0.000637656896824408	0.816997699431023	0.73207713418695	0.911769005894301	0.82(0.73-0.91)
cg06772671	KIAA0513	ENSG00000135709	16	85123778	16	ENSG00000135709	85094605	rs3751756	16	85123762	T	G	0.471173	-0.0601466	0.00798696	5.050808e-14	-0.395444	0.03213	8.242673e-35	0.152099	0.0236783	1.331174e-10	1.331174e-10	1.55916e-21	20	4.85239081441048e-10	1.16427549400067	1.1114767449711	1.21958235479391	1.16(1.11-1.22)
cg06775073	RAI1	ENSG00000108557	17	17603749	17	ENSG00000108557	17649777	rs9905702	17	17633932	A	T	0.420477	0.0494539	0.00803187	7.404209e-10	0.299392	0.0329472	1.017949e-19	0.165181	0.0324058	3.445762e-07	3.445762e-07	3.165339e-09	20	8.82993040521873e-07	1.17960660818609	1.10701326002818	1.25696032768467	1.18(1.11-1.26)
cg06777274	ME2	ENSG00000082212	18	48406251	18	ENSG00000082212	48440055	rs686315	18	48411328	G	A	0.39165	-0.153862	0.00826603	2.4836e-77	0.252871	0.0334719	4.197633e-14	-0.608462	0.0869215	2.557239e-12	2.557239e-12	0.0001940633	20	1.10747354357977e-11	0.544187185673746	0.458943513850988	0.645263924892649	0.54(0.46-0.65)
cg06783121	HK3	ENSG00000160883	5	176314628	5	ENSG00000160883	176317101	rs58956809	5	176312965	T	C	0.351889	0.00240499	0.00843265	0.7754909	0.335978	0.0342453	1.010405e-22	0.00715819	0.0251094	0.7755832	0.7755832	3.667108e-09	20	0.825446767112811	1.00718387108216	0.958815861005315	1.05799183286812	1.01(0.96-1.06)
cg06792911	SLC2A1	ENSG00000117394	1	43425022	1	ENSG00000117394	43407791	rs17387775	1	43416133	C	T	0.164016	-0.0244059	0.0102901	0.01770167	-0.443645	0.0426228	2.264544e-25	0.0550123	0.0237889	0.02074894	5.702928e-07	1.280961e-10	16	0.0352036131402439	1.05655361020498	1.00842131746691	1.10698327365913	1.06(1.01-1.11)
cg06837068	ADARB2	ENSG00000185736	10	1602622	10	ENSG00000185736	1503871	rs28800310	10	1606478	A	G	0.419483	0.00406666	0.00871552	0.6407861	-0.686699	0.0305092	3.473511e-112	-0.00592205	0.0126946	0.6408578	0.001335374	0.02737484	20	0.716139288554217	0.994095450774239	0.969666126712826	1.01914023603168	0.99(0.97-1.02)
cg06866033	GNPDA1	ENSG00000113552	5	141391951	5	ENSG00000113552	141381960	rs9324861	5	141396566	T	C	0.159046	0.219034	0.0109448	4.277473e-89	-0.334215	0.0461255	4.29945e-13	-0.655368	0.0961941	9.559719e-12	9.559719e-12	0.00204208	16	3.9165523608589e-11	0.519250943076163	0.430026503563403	0.626988196428064	0.52(0.43-0.63)
cg06870118	TTLL3	ENSG00000214021	3	9850429	3	ENSG00000214021	9873296	rs6790231	3	9855904	T	C	0.124254	0.488473	0.0101057	0	-1.75674	0.0208909	0	-0.278057	0.00663517	0	3.863644e-231	5.788049e-14	20	0	0.757253656825715	0.747469383413703	0.767166005057011	0.76(0.75-0.77)
cg06885459	MCF2L	ENSG00000126217	13	113689728	13	ENSG00000126217	113651372	rs1105767	13	113696694	T	C	0.241551	-0.115815	0.0110902	1.577497e-25	-0.310976	0.0376511	1.463946e-16	0.372424	0.0574892	9.284847e-11	9.284847e-11	0.002934897	20	3.45235012616927e-10	1.45124818009016	1.29659962948525	1.62434203459639	1.45(1.3-1.62)
cg06888460	LDHAL6A	ENSG00000166800	11	18477303	11	ENSG00000166800	18489259	rs2658548	11	18461054	G	C	0.240557	0.0522941	0.00938481	2.515399e-08	-0.646672	0.0358511	9.856634e-73	-0.0808664	0.0151892	1.01536e-07	1.871947e-05	1.141961e-06	20	2.74295067961165e-07	0.922316904752251	0.895263462963472	0.950187858639866	0.92(0.9-0.95)
cg06889571	ADARB2	ENSG00000185736	10	1416791	10	ENSG00000185736	1503871	rs11250482	10	1416765	A	G	0.148111	0.0637138	0.0116304	4.296702e-08	-0.939122	0.0436194	8.168623e-103	-0.0678439	0.012779	1.102066e-07	8.485401e-09	1.859233e-11	20	2.95566134457831e-07	0.934406323020392	0.91129306273698	0.958105808331485	0.93(0.91-0.96)
cg06891043	SLC2A4	ENSG00000181856	17	7186718	17	ENSG00000181856	7188281	rs5435	17	7187123	T	C	0.393638	0.037686	0.00830015	5.614797e-06	-0.478999	0.0334187	1.356208e-46	-0.0786766	0.0181767	1.501827e-05	0.0004114136	0.07544434	20	3.40434511405295e-05	0.924338807283402	0.891987703331456	0.957863238987514	0.92(0.89-0.96)
cg06894687	QSOX1	ENSG00000116260	1	180123317	1	ENSG00000116260	180148567	rs7531169	1	180123812	A	G	0.134195	0.291466	0.012311	6.494964e-124	0.440251	0.0488582	2.045442e-19	0.662045	0.078614	3.7178e-17	3.7178e-17	5.363509e-09	20	2.23268600719424e-16	1.93875303316005	1.66190005625309	2.26172645547759	1.94(1.66-2.26)
cg06902558	PFKP	ENSG00000067057	10	3141803	10	ENSG00000067057	3144808	rs2388594	10	3137445	A	G	0.382704	0.454287	0.00772962	0	-0.666459	0.0313847	4.522417e-100	-0.681642	0.0341307	9.744975e-89	1.736681e-79	4.964166e-06	20	4.33846287e-87	0.50578580985172	0.473057576349849	0.54077832855206	0.51(0.47-0.54)
cg06902898	GALE	ENSG00000117308	1	24128066	1	ENSG00000117308	24124680	rs1045017	1	24088128	A	G	0.258449	0.0453362	0.00906107	5.632806e-07	0.237679	0.0366104	8.464127e-11	0.190746	0.0481314	7.400761e-05	7.400761e-05	0.02268347	17	0.000160253832548638	1.21015203442417	1.10120876747401	1.32987312640108	1.21(1.1-1.33)
cg06910125	B4GALT7	ENSG00000027847	5	177034441	5	ENSG00000027847	177032224	rs78617146	5	177042798	T	C	0.0397614	0.395947	0.0235857	3.007575e-63	1.11239	0.0780611	4.466798e-46	0.355942	0.0327636	1.711655e-27	6.684346e-32	0.08726305	4	1.6423034612069e-26	1.42752474942723	1.33873527546449	1.52220304310741	1.43(1.34-1.52)
cg06928346	GPR19	ENSG00000183150	12	12849096	12	ENSG00000183150	12831483	rs2417222	12	12863976	G	A	0.361829	0.271159	0.00819047	2.388141e-240	0.217635	0.0340441	1.629318e-10	1.24593	0.198498	3.456134e-10	3.456134e-10	0.0006934415	17	1.21858832375924e-09	3.47616613103655	2.35578479914931	5.1293865954688	3.48(2.36-5.13)
cg06928838	GSTP1	ENSG00000084207	11	67351490	11	ENSG00000084207	67352598	rs4930436	11	67329337	A	G	0.416501	-0.0211789	0.00809714	0.008907082	0.400173	0.0310369	4.899846e-38	-0.0529244	0.0206463	0.01036567	0.01036567	9.380057e-05	20	0.0185482165755627	0.948451712721477	0.910837158476625	0.987619623324127	0.95(0.91-0.99)
cg06928983	EMB	ENSG00000170571	5	49738016	5	ENSG00000170571	49715554	rs148270495	5	49592626	T	C	0.331014	-0.310675	0.00982736	2.423972e-219	-0.280515	0.0332056	2.967547e-17	1.10752	0.135701	3.310003e-16	6.973109e-18	4.042771e-05	8	1.87323729101695e-15	3.02684250916735	2.31995094254521	3.94912470228838	3.03(2.32-3.95)
cg06956006	ACLY	ENSG00000131473	17	40066945	17	ENSG00000131473	40054978	rs4796739	17	40066926	T	C	0.218688	0.0136726	0.009835	0.1644682	0.781583	0.0380753	1.227733e-93	0.0174935	0.0126123	0.1654348	1.515072e-06	8.778034e-21	20	0.235861143125534	1.01764740742112	0.992799441144836	1.04311727314907	1.02(0.99-1.04)
cg06972019	ENO1	ENSG00000074800	1	8937448	1	ENSG00000074800	8930184	rs11121246	1	8917102	T	G	0.478131	-0.164802	0.0117669	1.440588e-44	1.06632	0.0238987	0	-0.154552	0.0115659	9.982001e-41	3.463191e-47	1.424025e-21	20	1.42435475807692e-39	0.856798937438938	0.837594518282596	0.876443676710899	0.86(0.84-0.88)
cg06995503	PFKP	ENSG00000067057	10	3178915	10	ENSG00000067057	3144808	rs541	10	3178915	T	C	0.260437	0.215685	0.00883457	1.220522e-131	-1.44505	0.0155958	0	-0.149258	0.00632235	3.186616e-123	4.851601e-120	3.996257e-131	20	2.87570562810811e-121	0.861346858739592	0.850739076100788	0.872086908786433	0.86(0.85-0.87)
cg07005506	KIAA0513	ENSG00000135709	16	85089777	16	ENSG00000135709	85094605	rs11642445	16	85089195	C	T	0.365805	0.309934	0.0079982	0	-0.622309	0.0319502	1.704451e-84	-0.498038	0.0286183	7.859466e-68	4.528052e-64	5.510442e-54	20	2.30199622578947e-66	0.60772184103375	0.574571997227841	0.642784260025464	0.61(0.57-0.64)
cg07008544	CACNA1H	ENSG00000196557	16	1203382	16	ENSG00000196557	1237506	rs909910	16	1198938	A	G	0.212724	0.0434546	0.0130096	0.0008371803	1.02896	0.0343345	2.518171e-197	0.0422317	0.0127218	0.0009013214	0.00125241	7.440092e-06	8	0.00179565164355609	1.04313614539749	1.01744743086257	1.06947345369209	1.04(1.02-1.07)
cg07036112	PKD1	ENSG00000008710	16	2140438	16	ENSG00000008710	2162305	rs7206195	16	2145280	T	C	0.198807	-0.120646	0.0143088	3.4097e-17	0.3099	0.041467	7.81503e-14	-0.389307	0.0696096	2.235448e-08	2.235448e-08	0.07434875	20	6.47368679271466e-08	0.677526237527697	0.591116701856192	0.776567133185342	0.68(0.59-0.78)
cg07062262	CLPB	ENSG00000162129	11	72142353	11	ENSG00000162129	72074580	rs12295464	11	72153384	C	T	0.0506958	-0.147856	0.0186405	2.156401e-15	-1.08729	0.0762294	3.699042e-46	0.135986	0.0196166	4.143734e-12	4.143734e-12	0.2596962	20	1.75138326911392e-11	1.14566585416063	1.10245274307923	1.19057280017605	1.15(1.1-1.19)
cg07069934	ISG20	ENSG00000172183	15	89192956	15	ENSG00000172183	89189549	rs4932187	15	89192873	T	C	0.172962	0.443133	0.0108368	0	-0.705505	0.043992	7.033377e-58	-0.628107	0.0420702	2.103108e-50	2.103108e-50	8.148033e-13	20	3.98993046136364e-49	0.533600952146403	0.491366697424754	0.579465351689103	0.53(0.49-0.58)
cg07073120	DCXR	ENSG00000169738	17	79994884	17	ENSG00000169738	79994310	rs74512221	17	79992508	G	C	0.122266	0.843972	0.0130301	0	-0.287982	0.0482314	2.36014e-09	-2.93064	0.492905	2.753701e-09	2.753701e-09	0.3457031	14	8.85800350578035e-09	0.053362874974165	0.0203081336656039	0.140219503790807	0.05(0.02-0.14)
cg07093428	LDHC	ENSG00000166796	11	18433500	11	ENSG00000166796	18453729	rs4757650	11	18415815	T	C	0.115308	0.849952	0.0115685	0	-1.89417	0.0324683	0	-0.448719	0.00982141	0	5.171775e-268	0.01008937	20	0	0.638445476668927	0.626272960614043	0.650854583086839	0.64(0.63-0.65)
cg07098477	RNASEL	ENSG00000135828	1	182548640	1	ENSG00000135828	182550580	rs76391909	1	182548640	T	C	0.0129225	-0.0650143	0.033904	0.05516176	-1.10882	0.142396	6.868358e-15	0.0586337	0.0314901	0.06260703	0.06260703	0.2831235	4	0.0975933114705882	1.06038674992591	0.996917863564771	1.12789638997715	1.06(1-1.13)
cg07102808	PFKFB3	ENSG00000170525	10	6274966	10	ENSG00000170525	6232188	rs1539232	10	6275145	T	C	0.414513	-0.0925228	0.00799015	5.228926e-31	0.220885	0.0321388	6.292313e-12	-0.418872	0.0708723	3.416229e-09	2.636875e-11	0.6642564	17	1.08947360372493e-08	0.657788386792954	0.572477578793577	0.755812241086377	0.66(0.57-0.76)
cg07110659	LPAR3	ENSG00000171517	1	85313079	1	ENSG00000171517	85318090	rs12088935	1	85313272	A	T	0.0149105	-0.0515011	0.0351016	0.1423216	3.12843	0.159759	2.196067e-85	-0.0164623	0.0112517	0.1434403	0.0020012	0.02046783	6	0.208622260182768	0.9836724631435	0.962216663251374	1.00560669098911	0.98(0.96-1.01)
cg07124366	SEC13	ENSG00000157020	3	10361044	3	ENSG00000157020	10348838	rs35682	3	10328782	G	A	0.461233	0.1501	0.00871783	1.959514e-66	0.327067	0.0316963	5.794491e-25	0.458927	0.0518505	8.676844e-19	8.676844e-19	4.905218e-12	20	5.70314608582677e-18	1.58237518517767	1.42946467351717	1.75164260653273	1.58(1.43-1.75)
cg07137277	ADARB2	ENSG00000185736	10	1252782	10	ENSG00000185736	1503871	rs11595033	10	1308706	A	G	0.33499	0.48922	0.00850018	0	0.190973	0.0331721	8.559706e-09	2.56172	0.447192	1.013454e-08	1.013454e-08	0.0005378064	19	3.05408204512635e-08	12.958086066962	5.39365725068367	31.1313801961577	12.96(5.39-31.13)
cg07151406	PGAM1	ENSG00000171314	10	99185290	10	ENSG00000171314	99189557	rs7090595	10	99188961	T	C	0.235586	0.257858	0.0196517	2.483129e-39	-0.495562	0.0362024	1.186685e-42	-0.520334	0.0549314	2.73421e-21	1.046845e-16	1.402579e-06	20	2.01980690044248e-20	0.594322011264648	0.533658293851117	0.661881689357196	0.59(0.53-0.66)
cg07199862	TALDO1	ENSG00000177156	11	763485	11	ENSG00000177156	756176	rs12796837	11	726193	A	G	0.0795229	0.173687	0.0153009	7.298534e-30	-0.339151	0.0563317	1.737662e-09	-0.512124	0.0962856	1.044554e-07	1.044554e-07	0.05492011	19	2.81725832471729e-07	0.599221479775041	0.496166473754333	0.723681265900232	0.6(0.5-0.72)
cg07203320	COPB2	ENSG00000184432	3	139108984	3	ENSG00000184432	139091508	rs9819368	3	139078610	G	A	0.445328	0.114742	0.007929	1.84233e-47	0.186523	0.0320477	5.878882e-09	0.615163	0.113923	6.671424e-08	6.671424e-08	0.005019225	20	1.83189841578947e-07	1.84995811815715	1.47975113261781	2.31278419965196	1.85(1.48-2.31)
cg07206497	USP6NL	ENSG00000148429	10	11518114	10	ENSG00000148429	11578131	rs4747915	10	11518095	A	T	0.322068	-0.0610675	0.00855431	9.414897e-13	-0.272579	0.0336848	5.867387e-16	0.224036	0.0418497	8.634162e-08	7.681922e-08	2.642803e-06	20	2.35150627389886e-07	1.25111605879577	1.15258885208317	1.35806570551812	1.25(1.15-1.36)
cg07215869	ADARB2	ENSG00000185736	10	1235975	10	ENSG00000185736	1503871	rs3793739	10	1282530	A	C	0.350895	0.604629	0.00769153	0	0.257343	0.0334371	1.400233e-14	2.3495	0.306735	1.863499e-14	1.863499e-14	0.1465942	20	9.38495197737556e-14	10.480328250343	5.74482471525147	19.1193440494955	10.48(5.74-19.12)
cg07221526	PGAM1	ENSG00000171314	10	99185307	10	ENSG00000171314	99189557	rs11812581	10	99173441	A	C	0.238569	0.255086	0.0196638	1.754507e-38	-0.488674	0.0363476	3.317196e-41	-0.521996	0.0559163	1.00701e-20	4.483113e-17	0.09075035	20	7.29372318872017e-20	0.593335068458579	0.531744617069773	0.662059364893491	0.59(0.53-0.66)
cg07226470	GMPR	ENSG00000137198	6	16266437	6	ENSG00000137198	16267295	rs9383142	6	16259284	G	T	0.39165	-0.00493584	0.00803621	0.5390832	0.387555	0.0328955	4.868787e-32	-0.0127359	0.0207638	0.5396337	0.5396337	1.615478e-09	20	0.630012910594406	0.987344858367349	0.947969502123886	1.02835572996845	0.99(0.95-1.03)
cg07256473	RASL10A	ENSG00000100276	22	29710276	22	ENSG00000100276	29710333	rs2519486	22	29717326	T	C	0.349901	0.0259953	0.0082415	0.00160939	-0.251851	0.0325701	1.053901e-14	-0.103217	0.0353415	0.003493957	0.003493957	1.136093e-05	20	0.00662859228579545	0.901931233166863	0.841569784576514	0.966622096314032	0.9(0.84-0.97)
cg07262395	MXI1	ENSG00000119950	10	111966094	10	ENSG00000119950	112007243	rs113927900	10	111984453	T	C	0.0675944	0.147476	0.0157711	8.682349e-21	0.388115	0.0698543	2.759341e-08	0.37998	0.0795515	1.783477e-06	1.783477e-06	0.0123615	15	4.33093069309091e-06	1.46225534403489	1.25114490986473	1.70898724384353	1.46(1.25-1.71)
cg07295678	DPYSL4	ENSG00000151640	10	134000009	10	ENSG00000151640	134009842	rs4880341	10	133992689	C	T	0.471173	0.500749	0.00862825	0	-0.486378	0.0325474	1.711782e-50	-1.02955	0.0711422	1.829997e-47	6.42689e-51	0.0002372024	20	3.16598962849741e-46	0.357167649853781	0.310680970388962	0.410610054237829	0.36(0.31-0.41)
cg07301795	ADAM19	ENSG00000135074	5	157001698	5	ENSG00000135074	156912662	rs889034	5	156809050	G	A	0.297217	-0.0256175	0.00882207	0.00368664	0.245563	0.0365765	1.897757e-11	-0.104322	0.0391423	0.007694528	3.322929e-05	1.045193e-11	20	0.0140855422105263	0.900935149591743	0.834401224312325	0.972774392126339	0.9(0.83-0.97)
cg07308975	ADARB2	ENSG00000185736	10	1568806	10	ENSG00000185736	1503871	rs2820651	10	1471765	A	C	0.0805169	-0.00804198	0.01378	0.5594895	1.18541	0.0555699	5.748752e-101	-0.00678414	0.011629	0.5596364	6.422108e-35	0.0001013565	20	0.647022523702422	0.993238820326406	0.970856138258989	1.01613752576411	0.99(0.97-1.02)
cg07328115	PYGB	ENSG00000100994	20	25228580	20	ENSG00000100994	25253677	rs6132824	20	25238173	C	T	0.457256	0.748275	0.00675627	0	-0.277643	0.0327615	2.357587e-17	-2.6951	0.318948	2.913966e-17	2.913966e-17	0.3733404	20	1.76583166497278e-16	0.0675356278737477	0.0361442255123901	0.126190586951097	0.07(0.04-0.13)
cg07356555	ADARB2	ENSG00000185736	10	1284242	10	ENSG00000185736	1503871	rs3793735	10	1282828	C	T	0.356859	0.604643	0.00758075	0	-0.680711	0.0321468	1.622291e-99	-0.888252	0.0434012	4.319708e-93	1.436372e-79	0.001019039	20	2.15276194208955e-91	0.411374206754017	0.377827191967901	0.447899837756712	0.41(0.38-0.45)
cg07362537	VPS52	ENSG00000223501	6	33240820	6	ENSG00000223501	33228936	rs1061801	6	33282338	A	G	0.184891	-0.134634	0.0159059	2.574708e-17	-0.416012	0.0408363	2.2592e-24	0.32363	0.0497097	7.495472e-11	9.205247e-10	0.06446436	20	2.81839876216216e-10	1.38213582224638	1.25382513661275	1.52357723206716	1.38(1.25-1.52)
cg07383972	NUP205	ENSG00000155561	7	135242951	7	ENSG00000155561	135288086	rs7810084	7	135246019	G	A	0.465209	-0.0618658	0.00879526	2.007004e-12	0.206527	0.0321624	1.350407e-10	-0.299553	0.0631647	2.111787e-06	2.111787e-06	4.122932e-07	20	5.08381888464311e-06	0.741149440448465	0.654845589735475	0.838827506342318	0.74(0.65-0.84)
cg07396581	GPR137B	ENSG00000077585	1	236309960	1	ENSG00000077585	236345498	rs10924341	1	236307360	T	G	0.514911	-0.362955	0.00775463	0	-0.232293	0.0319729	3.721396e-13	1.56249	0.217636	7.004469e-13	7.004469e-13	2.880568e-11	13	3.16052999878378e-12	4.77068547487432	3.11404785192329	7.30863524981485	4.77(3.11-7.31)
cg07408740	OGDH	ENSG00000105953	7	44645306	7	ENSG00000105953	44697418	rs3801399	7	44673311	A	G	0.413519	-0.114268	0.00812266	5.990442e-45	0.247349	0.0333974	1.299299e-13	-0.461971	0.0704921	5.62012e-11	5.62012e-11	3.375133e-06	15	2.13487834812287e-10	0.630040610854698	0.548737268375471	0.723390216416918	0.63(0.55-0.72)
cg07422279	GSDMD	ENSG00000104518	8	144635610	8	ENSG00000104518	144640304	rs113990650	8	144631342	T	C	0.156064	-0.123671	0.0118029	1.090196e-25	0.634735	0.0422062	4.082905e-51	-0.194839	0.0226633	8.174515e-18	2.73891e-24	3.58967e-16	20	5.0639527987013e-17	0.822967145100886	0.787210914795818	0.860347473829387	0.82(0.79-0.86)
cg07438401	SUCLG2	ENSG00000172340	3	67698057	3	ENSG00000172340	67557961	rs6786211	3	67703360	T	A	0.357853	-0.222745	0.00816319	6.134403e-164	0.251908	0.0332066	3.297696e-14	-0.884231	0.120981	2.694169e-13	2.694169e-13	0.05444931	20	1.24768797378641e-12	0.413031672541121	0.325838388934366	0.523557592707345	0.41(0.33-0.52)
cg07445246	TCL1A	ENSG00000100721	14	96180653	14	ENSG00000100721	96178418	rs2296311	14	96178173	A	G	0.166998	-0.265308	0.0109168	1.831267e-130	0.277402	0.0449201	6.597013e-10	-0.956403	0.159793	2.16054e-09	2.16054e-09	0.04285169	14	7.03123105263158e-09	0.384272631670956	0.280944741065273	0.525603201866001	0.38(0.28-0.53)
cg07445515	PKD1	ENSG00000008710	16	2144857	16	ENSG00000008710	2162305	rs56149818	16	2149591	C	T	0.0715706	-0.133009	0.0232533	1.065201e-08	-0.478085	0.0618645	1.092989e-14	0.278213	0.0605125	4.273802e-06	4.273802e-06	0.006979704	20	1.0113554130404e-05	1.3207674907258	1.17305153140741	1.48708451236169	1.32(1.17-1.49)
cg07466788	SLC16A3	ENSG00000141526	17	80194552	17	ENSG00000141526	80202639	rs9903052	17	80171068	T	C	0.205765	-0.136292	0.0105522	3.656622e-38	-0.27852	0.0385399	4.94487e-13	0.489343	0.0775909	2.850253e-10	3.798765e-16	4.00396e-06	18	1.01244625180851e-09	1.63124414041556	1.40111007899615	1.89917800573285	1.63(1.4-1.9)
cg07466983	HCG9	ENSG00000204625	6	29944982	6	ENSG00000204625	29944536	rs1362126	6	29691019	A	G	0.439364	0.117423	0.0131625	4.621002e-19	0.334973	0.032425	5.117614e-25	0.350544	0.0519176	1.458856e-11	9.516418e-22	2.625273e-11	20	5.83367686706587e-11	1.41983973135436	1.28246691954112	1.57192737841047	1.42(1.28-1.57)
cg07470341	GALM	ENSG00000143891	2	38892365	2	ENSG00000143891	38930715	rs11896593	2	38925155	C	G	0.178926	0.0758956	0.0100877	5.328811e-14	-0.489232	0.04078	3.690487e-33	-0.155132	0.0243387	1.842949e-10	1.101814e-19	7.140651e-23	20	6.6453636187905e-10	0.856302138140946	0.816412242864117	0.898141053363404	0.86(0.82-0.9)
cg07491858	ZCCHC24	ENSG00000165424	10	81165685	10	ENSG00000165424	81173732	rs116052829	10	81164146	T	C	0.111332	0.0142665	0.0157051	0.3636669	0.412073	0.050212	2.274369e-16	0.0346213	0.0383451	0.3665866	5.326149e-08	1.038259e-12	17	0.462772271228733	1.03522759386755	0.960275462092389	1.11602994495936	1.04(0.96-1.12)
cg07544653	CYB5A	ENSG00000166347	18	71959407	18	ENSG00000166347	71939890	rs183628518	18	71966557	C	T	0.101392	-0.0189066	0.0120578	0.1168811	0.364184	0.045003	5.848506e-16	-0.051915	0.0337249	0.1237141	0.1237141	5.565964e-14	20	0.182860283266932	0.949409563226119	0.888682007773185	1.01428689999457	0.95(0.89-1.01)
cg07563400	ADORA2B	ENSG00000170425	17	15849556	17	ENSG00000170425	15863645	rs4792680	17	15699012	G	C	0.23161	-0.0213668	0.0112079	0.05659834	-0.273933	0.0366607	7.891337e-14	0.0779999	0.0422254	0.06471438	0.06471438	6.441551e-09	20	0.100690267856477	1.08112255055782	0.995249435794637	1.17440505594603	1.08(1-1.17)
cg07568117	PKD1	ENSG00000008710	16	2139114	16	ENSG00000008710	2162305	rs34123233	16	2144299	G	T	0.199801	-0.113298	0.0140138	6.2266e-16	0.524019	0.0423633	3.814766e-35	-0.21621	0.0319484	1.310302e-11	1.027894e-10	0.01778543	20	5.29032451995163e-11	0.805566115225306	0.756669385507149	0.857622600343806	0.81(0.76-0.86)
cg07571451	COBL	ENSG00000106078	7	51384931	7	ENSG00000106078	51234212	rs76606679	7	51441524	G	C	0.445328	0.0497419	0.00888693	2.178404e-08	0.19645	0.0326996	1.881504e-09	0.253204	0.0618284	4.216889e-05	4.216889e-05	0.0002622035	20	9.27548904545455e-05	1.2881460318232	1.14113152508197	1.4541007437181	1.29(1.14-1.45)
cg07576186	PDHB	ENSG00000168291	3	58413668	3	ENSG00000168291	58416470	rs6770113	3	58379297	A	C	0.377734	-0.0446589	0.00836404	9.325497e-08	-1.21862	0.0214898	0	0.036647	0.00689386	1.061389e-07	1.365481e-47	5.26136e-121	20	2.85804667016129e-07	1.03732677984714	1.02340472506011	1.05143822560017	1.04(1.02-1.05)
cg07586489	KREMEN2	ENSG00000131650	16	3013227	16	ENSG00000131650	3016164	rs757275	16	3012746	C	T	0.353877	0.0400585	0.00962898	3.179703e-05	-0.221462	0.0341187	8.530616e-11	-0.180882	0.0516429	0.000460835	0.000460835	0.0286402	20	0.000938248820121951	0.834533827877683	0.75419668918834	0.923428490015898	0.83(0.75-0.92)
cg07590621	CAPN5	ENSG00000149260	11	76831806	11	ENSG00000149260	76807590	rs61670884	11	76833819	A	G	0.0596421	-0.0119364	0.017569	0.4968844	-0.425727	0.0655487	8.312888e-11	0.0280377	0.0414935	0.4992228	0.4992228	0.002865465	5	0.593627111538462	1.02843445566956	0.948105439320505	1.11556941426934	1.03(0.95-1.12)
cg07598930	ALAS1	ENSG00000023330	3	52233294	3	ENSG00000023330	52240222	rs76005311	3	52248448	G	T	0.00298211	0.0521984	0.13102	0.6903354	-3.23723	0.235014	3.622085e-43	-0.0161244	0.0404898	0.6904581	1.590852e-08	0.7075809	5	0.759617659275123	0.984004902231217	0.908932533619251	1.06527779763759	0.98(0.91-1.07)
cg07601804	CA6	ENSG00000131686	1	9023134	1	ENSG00000131686	9020536	rs6691526	1	9021053	G	A	0.213718	0.0420546	0.00981254	1.820799e-05	-0.998635	0.033666	2.302565e-193	-0.0421121	0.00992799	2.217757e-05	1.714248e-22	6.898594e-25	20	4.95987315673141e-05	0.958762297294633	0.940286220285718	0.977601418464224	0.96(0.94-0.98)
cg07604616	GNMT	ENSG00000124713	6	42927504	6	ENSG00000124713	42930057	rs9471975	6	42919222	T	C	0.411531	0.42852	0.0113942	1.555371e-309	0.209512	0.0326043	1.311029e-10	2.04533	0.322908	2.387406e-10	2.387406e-10	1.178408e-05	20	8.53484864453961e-10	7.73170958112637	4.1059219925028	14.5592958551174	7.73(4.11-14.56)
cg07641567	PFKFB3	ENSG00000170525	10	6206210	10	ENSG00000170525	6232188	rs11598511	10	6203152	T	G	0.229622	0.0860748	0.00969354	6.710135e-19	0.263003	0.0387873	1.196416e-11	0.327277	0.0607297	7.081974e-08	7.081974e-08	0.0238002	4	1.9414377e-07	1.38718567439834	1.23151705568074	1.56253142120902	1.39(1.23-1.56)
cg07660236	ZSCAN12	ENSG00000158691	6	28367883	6	ENSG00000158691	28357121	rs7764737	6	28354615	T	A	0.289264	-0.081155	0.00879253	2.706316e-20	-0.631346	0.0332582	2.350664e-80	0.128543	0.0154856	1.034058e-16	1.489959e-11	6.028279e-18	20	6.02568876439791e-16	1.13717031856361	1.10317371823122	1.1722145950825	1.14(1.1-1.17)
cg07680195	PGLS	ENSG00000130313	19	17622109	19	ENSG00000130313	17627267	rs9797546	19	17593917	G	A	0.0994036	-0.0138556	0.0126074	0.2717681	-0.344612	0.05535	4.783109e-10	0.0402063	0.03715	0.2791331	0.2791331	0.008849	18	0.367517910449527	1.04102551560492	0.967918199427444	1.11965466170752	1.04(0.97-1.12)
cg07718244	NUP62	ENSG00000213024	19	50413083	19	ENSG00000213024	50421551	rs283526	19	50435862	T	C	0.516899	-0.0804675	0.00814597	5.175394e-23	0.20275	0.0321163	2.737323e-10	-0.396881	0.0746094	1.040803e-07	1.040803e-07	6.275231e-08	18	2.80941084640259e-07	0.672414038142357	0.580935569586454	0.778297391934141	0.67(0.58-0.78)
cg07720789	C1orf105	ENSG00000180999	1	172413530	1	ENSG00000180999	172413899	rs7411767	1	172402650	A	G	0.409543	0.164139	0.00807133	6.176755e-92	-0.277452	0.0321323	5.889638e-18	-0.591592	0.0744338	1.897031e-15	1.897031e-15	0.0003301798	20	1.02827703068182e-14	0.553445497785859	0.478316683536484	0.640374734066899	0.55(0.48-0.64)
cg07723258	MED24	ENSG00000008838	17	38176064	17	ENSG00000008838	38196409	rs25645	17	38173143	A	G	0.366799	0.0346936	0.00820761	2.368299e-05	0.509491	0.0322909	4.399366e-56	0.0680946	0.0166775	4.445524e-05	3.581746e-08	3.69935e-22	20	9.75910889940828e-05	1.07046656982654	1.03604098099509	1.10603605275884	1.07(1.04-1.11)
cg07723558	SLC2A4	ENSG00000181856	17	7184224	17	ENSG00000181856	7188281	rs5412	17	7184046	A	G	0.172962	-0.0122617	0.0106365	0.2489925	0.711178	0.0404595	3.660869e-69	-0.0172414	0.0149882	0.2500085	0.02277579	9.749063e-05	20	0.334580513627255	0.982906382392972	0.954451668986351	1.01220940561073	0.98(0.95-1.01)
cg07728307	ADARB2	ENSG00000185736	10	1251862	10	ENSG00000185736	1503871	rs66463340	10	1250227	T	C	0.143141	-0.171173	0.0112324	1.942291e-52	0.427694	0.0471449	1.169539e-19	-0.400224	0.0513423	6.430169e-15	2.787076e-21	1.646535e-20	20	3.37053913516484e-14	0.670169911161061	0.606012353383081	0.741119726880741	0.67(0.61-0.74)
cg07763231	SLC16A3	ENSG00000141526	17	80187349	17	ENSG00000141526	80202639	rs11077982	17	80147377	G	C	0.292247	0.347641	0.00919446	0	0.433478	0.0337442	9.058352e-38	0.801981	0.0659353	4.883826e-34	4.883826e-34	0.0002923554	20	5.95149453065693e-33	2.22995409486987	1.95961458186449	2.53758841725682	2.23(1.96-2.54)
cg07787977	AGRN	ENSG00000188157	1	962651	1	ENSG00000188157	973499	rs71628928	1	1007222	T	G	0.163022	-0.0365696	0.0141721	0.009868586	-0.387381	0.0460047	3.749849e-17	0.0944022	0.0382636	0.01361908	0.01361908	0.04507461	11	0.0238834601470588	1.09900167551307	1.01959505544158	1.18459252654716	1.1(1.02-1.18)
cg07792871	HCG9	ENSG00000204625	6	29942706	6	ENSG00000204625	29944536	rs2734907	6	29901640	A	C	0.355865	0.140579	0.021258	3.766096e-11	-0.980678	0.0305459	3.742681e-226	-0.143349	0.0221319	9.354909e-11	4.734066e-38	8.901358e-17	20	3.47453182992214e-10	0.86645162450506	0.829669770689982	0.904864132850252	0.87(0.83-0.9)
cg07815694	ADARB2	ENSG00000185736	10	1438686	10	ENSG00000185736	1503871	rs3793735	10	1282828	C	T	0.356859	0.604643	0.00758075	0	0.31009	0.0340211	7.893477e-20	1.9499	0.215322	1.356952e-19	6.365647e-24	0.0002424111	20	9.32276281481481e-19	7.0279847469735	4.60834541298767	10.7180701916331	7.03(4.61-10.72)
cg07877229	EPHB6	ENSG00000106123	7	142554307	7	ENSG00000106123	142560819	rs7779406	7	142554278	A	G	0.0695825	0.284124	0.0263771	4.687802e-27	0.521241	0.0832766	3.870786e-10	0.545091	0.100722	6.23857e-08	6.23857e-08	0.5964263	8	1.72011438728324e-07	1.72476532888019	1.41577329492547	2.10119476781329	1.72(1.42-2.1)
cg07915343	LDHAL6A	ENSG00000166800	11	18477680	11	ENSG00000166800	18489259	rs7938977	11	18480315	G	A	0.303181	0.0364602	0.00875353	3.110802e-05	-0.432832	0.0350193	4.311261e-35	-0.0842364	0.0213413	7.910425e-05	2.74123e-06	0.005278517	20	0.000171068063957254	0.919213928235349	0.881557236898774	0.958479166746247	0.92(0.88-0.96)
cg07921503	CHST12	ENSG00000136213	7	2445843	7	ENSG00000136213	2458732	rs17793630	7	2445320	G	A	0.0735587	-0.00721687	0.0186194	0.6983121	0.421141	0.0657742	1.525201e-10	-0.0171365	0.0442927	0.6988364	0.6988364	0.2176779	3	0.766813913769307	0.98300949468063	0.901270186768734	1.07216202290759	0.98(0.9-1.07)
cg07928363	ADARB2	ENSG00000185736	10	1254425	10	ENSG00000185736	1503871	rs10751794	10	1252224	T	C	0.338966	-0.265075	0.00816217	2.31952e-231	-0.327449	0.034758	4.475876e-21	0.809517	0.0894709	1.458467e-19	1.458467e-19	3.770045e-12	20	9.9996330862423e-19	2.2468225092828	1.88542646369799	2.67749046988474	2.25(1.89-2.68)
cg07929310	KIAA0513	ENSG00000135709	16	85061061	16	ENSG00000135709	85094605	rs9930407	16	85059271	T	C	0.198807	3.84772e-05	0.0101256	0.9969681	0.740948	0.0376994	5.33014e-86	5.19296e-05	0.0136657	0.9969681	7.777546e-14	1.437203e-50	20	0.997864654046763	1.00005193094837	0.973621317116594	1.02720004894242	1(0.97-1.03)
cg07931024	RAE1	ENSG00000101146	20	55925586	20	ENSG00000101146	55940166	rs6070067	20	55918987	G	A	0.166998	0.04399	0.0108334	4.894703e-05	-1.04828	0.038986	2.986068e-159	-0.0419641	0.0104516	5.942727e-05	4.382485e-05	0.05780919	20	0.000129437478493151	0.958904204615515	0.939460752388643	0.978750066238988	0.96(0.94-0.98)
cg07937082	DPYSL4	ENSG00000151640	10	134013516	10	ENSG00000151640	134009842	rs2814163	10	133997292	C	G	0.115308	0.604396	0.0150862	0	0.443561	0.0527576	4.187221e-17	1.3626	0.165599	1.898958e-16	1.898958e-16	0.0009032269	20	1.0913288746988e-15	3.90633658493391	2.82363753566546	5.40418708918915	3.91(2.82-5.4)
cg07941301	GNMT	ENSG00000124713	6	42928277	6	ENSG00000124713	42930057	rs9471975	6	42919222	T	C	0.411531	0.42852	0.0113942	1.555371e-309	0.339689	0.0333332	2.182149e-24	1.26151	0.128254	7.878971e-23	7.878971e-23	0.1968956	20	6.07572382655889e-22	3.53074889499181	2.74596389762582	4.53982216236137	3.53(2.75-4.54)
cg07963816	B3GALT6	ENSG00000176022	1	1169972	1	ENSG00000176022	1169025	rs45574035	1	1169094	C	G	0.0119284	-0.768511	0.0372467	1.38773e-94	-3.90548	0.0962971	0	0.196778	0.0107003	1.581863e-75	6.599592e-70	4.81565e-09	20	5.61897931595745e-74	1.2174737315343	1.19220604708778	1.24327694075764	1.22(1.19-1.24)
cg07972488	BIK	ENSG00000100290	22	43506347	22	ENSG00000100290	43516236	rs2294413	22	43471386	C	G	0.272366	0.0365722	0.00896509	4.5152e-05	0.200209	0.0362847	3.434346e-08	0.18267	0.055688	0.001037162	0.001037162	0.1137433	20	0.00206013320523498	1.20041820470332	1.07629169822002	1.33885996571959	1.2(1.08-1.34)
cg08023751	MERTK	ENSG00000153208	2	112655112	2	ENSG00000153208	112721597	rs7604403	2	112656652	A	G	0.2833	0.19715	0.0088904	5.908496e-109	-0.748592	0.0331736	9.380934e-113	-0.263361	0.0166508	2.387073e-56	2.537404e-67	1.314037e-38	20	5.57373199090909e-55	0.76846443157181	0.743789980703013	0.793957431414743	0.77(0.74-0.79)
cg08062273	LIMD1	ENSG00000144791	3	45641120	3	ENSG00000144791	45662358	rs900327	3	45653436	A	G	0.323062	-0.0758705	0.00833357	8.690467e-20	-0.199434	0.0353709	1.716654e-08	0.380429	0.0793628	1.638667e-06	1.638667e-06	7.93396e-09	20	3.99088921444201e-06	1.46291204410249	1.25216983194895	1.70912251211895	1.46(1.25-1.71)
cg08071719	MCF2L	ENSG00000126217	13	113650155	13	ENSG00000126217	113651372	rs56135760	13	113639536	A	G	0.331014	-0.0141487	0.0107057	0.1863014	0.397753	0.033919	9.318525e-32	-0.0355716	0.0270859	0.1890866	1.808949e-09	3.156355e-18	20	0.265054642065491	0.96505363391605	0.915156706899176	1.01767108224579	0.97(0.92-1.02)
cg08074477	TNS4	ENSG00000131746	17	38657949	17	ENSG00000131746	38644964	rs72819665	17	38665159	G	A	0.0377734	0.0384155	0.0213348	0.07176596	0.544763	0.0882841	6.804684e-10	0.0705178	0.0407968	0.08389652	0.08389652	0.4104271	9	0.12785508	1.07306366979404	0.990600525838356	1.16239150838059	1.07(0.99-1.16)
cg08092680	TCL1A	ENSG00000100721	14	96181044	14	ENSG00000100721	96178418	rs11846938	14	96180685	G	T	0.239563	-0.212704	0.00959941	8.734468e-109	0.322244	0.0392853	2.351053e-16	-0.66007	0.085807	1.442924e-14	1.442924e-14	0.005457798	20	7.36685510091743e-14	0.516815156164541	0.436812289344947	0.611470675520428	0.52(0.44-0.61)
cg08097614	IRF2BP1	ENSG00000170604	19	46388787	19	ENSG00000170604	46388121	rs74531161	19	46386613	C	G	0.055666	-0.0773799	0.0199617	0.00010601	0.456614	0.0777324	4.249504e-09	-0.169465	0.0523779	0.001214617	0.001214617	0.002035177	7	0.00239693035638298	0.844116298033779	0.761758514215938	0.935378221981077	0.84(0.76-0.94)
cg08112188	ZNF652	ENSG00000198740	17	47440006	17	ENSG00000198740	47403201	rs77338752	17	47372328	C	A	0.0636183	-0.0462178	0.0161465	0.004204462	0.671367	0.0572	8.217249e-32	-0.0688414	0.0247551	0.005420884	0.001496374	0.006896571	20	0.0100837502373259	0.933474717428714	0.889263758719003	0.979883684154458	0.93(0.89-0.98)
cg08133496	EXT2	ENSG00000151348	11	44116911	11	ENSG00000151348	44192039	rs112762070	11	44120727	G	T	0.100398	0.581105	0.0138844	0	1.25291	0.0511156	1.117499e-132	0.463803	0.0219282	2.700281e-99	9.871867e-87	1.627882e-32	20	1.5027063765e-97	1.5901096879742	1.52321575445535	1.65994135262439	1.59(1.52-1.66)
cg08141659	MCF2L	ENSG00000126217	13	113622633	13	ENSG00000126217	113651372	rs3011548	13	113635131	G	A	0.293241	-0.113849	0.00964384	3.660505e-32	0.497953	0.0359063	9.88455e-44	-0.228635	0.0254338	2.485926e-19	3.236259e-16	1.94083e-13	20	1.67348929717742e-18	0.795618881405092	0.756929433890553	0.836285888890163	0.8(0.76-0.84)
cg08160350	IDUA	ENSG00000127415	4	996052	4	ENSG00000127415	989550	rs6811373	4	995997	G	A	0.16998	-0.0406697	0.0164868	0.01363264	0.503047	0.0462795	1.606458e-27	-0.0808467	0.0336073	0.01614462	0.01614462	3.965958e-13	20	0.0279745128074728	0.922335074574247	0.863538317277059	0.985135196400255	0.92(0.86-0.99)
cg08162803	TCIRG1	ENSG00000110719	11	67806347	11	ENSG00000110719	67812422	rs4147782	11	67805563	G	A	0.444334	-0.0456577	0.0081363	2.004603e-08	-0.231257	0.0327783	1.723808e-12	0.197433	0.044955	1.124217e-05	5.602519e-05	1.968641e-11	20	2.56755168467852e-05	1.21827143804882	1.11552059801987	1.3304866798516	1.22(1.12-1.33)
cg08182193	CRIP2	ENSG00000182809	14	105942243	14	ENSG00000182809	105942899	rs4983413	14	105930406	A	G	0.236581	0.356159	0.0114818	2.952008e-211	-0.654325	0.0363446	1.83306e-72	-0.544314	0.0349573	1.148922e-54	2.842019e-57	4.046229e-05	4	2.52384905131579e-53	0.580239691270033	0.541815193006228	0.621389181534585	0.58(0.54-0.62)
cg08199758	CLDN9	ENSG00000213937	16	3062426	16	ENSG00000213937	3063481	rs2526268	16	3057622	C	G	0.383698	0.03496	0.00963192	0.0002838603	0.481399	0.0328194	1.031812e-48	0.0726217	0.0206116	0.0004261528	1.068464e-06	2.000923e-06	20	0.000872959631411043	1.07532366501726	1.03274774520482	1.11965481398057	1.08(1.03-1.12)
cg08200507	GNMT	ENSG00000124713	6	42927281	6	ENSG00000124713	42930057	rs80165202	6	43001746	T	C	0.0168986	-0.148569	0.0549888	0.006896521	-1.84311	0.128427	1.043183e-46	0.0806075	0.0303588	0.007927123	0.007927123	8.269176e-10	20	0.0144716586642974	1.08394536450599	1.02132852162861	1.15040119643429	1.08(1.02-1.15)
cg08213375	PPP1R13B	ENSG00000088808	14	104286397	14	ENSG00000088808	104257008	rs11623546	14	104269098	G	A	0.382704	-0.061647	0.00816993	4.502108e-14	0.780581	0.0302084	3.162707e-147	-0.0789758	0.0109036	4.385453e-13	7.669896e-14	0.02129307	20	2.00315014596443e-12	0.924062286481838	0.904523624172277	0.94402300446208	0.92(0.9-0.94)
cg08227227	ADARB2	ENSG00000185736	10	1517151	10	ENSG00000185736	1503871	rs7906088	10	1518682	T	C	0.214712	-0.0357908	0.010115	0.0004025598	0.663383	0.0398019	2.272823e-62	-0.0539519	0.0155874	0.0005376549	1.657521e-08	0.09835533	14	0.00108933841692961	0.947477679082133	0.918968710996365	0.976871074735009	0.95(0.92-0.98)
cg08243827	SLC22A17	ENSG00000092096	14	23815798	14	ENSG00000092096	23818818	rs10130118	14	23815409	C	G	0.525845	-0.0370344	0.00830294	8.180698e-06	-0.387345	0.0323487	4.858578e-33	0.0956109	0.0228744	2.917386e-05	1.185492e-05	3.661477e-05	20	6.48113895808383e-05	1.10033084195818	1.05208833140025	1.15078546698927	1.1(1.05-1.15)
cg08248134	MCF2L	ENSG00000126217	13	113659597	13	ENSG00000126217	113651372	rs72661955	13	113635403	T	C	0.333996	-0.0139743	0.010848	0.1976763	-0.634327	0.0325424	1.275973e-84	0.0220302	0.0171388	0.1986539	1.932632e-08	9.4564e-20	20	0.276838636101836	1.0222746566989	0.988504733316526	1.05719824954467	1.02(0.99-1.06)
cg08257003	ME1	ENSG00000065833	6	84140564	6	ENSG00000065833	84030452	rs3812142	6	84141393	C	T	0.322068	0.00831461	0.00862333	0.3349457	0.689972	0.0331567	3.558509e-96	0.0120507	0.0125115	0.3354639	0.07404291	3.424926e-07	20	0.428998070509383	1.01212360223191	0.987605611076315	1.0372502694456	1.01(0.99-1.04)
cg08263398	B3GNT3	ENSG00000179913	19	17919173	19	ENSG00000179913	17914764	rs399036	19	17913672	A	T	0.455268	-0.0397431	0.00888312	7.677e-06	-0.198957	0.0334675	2.768084e-09	0.199757	0.05588	0.0003505654	0.0003505654	3.920178e-09	8	0.000724791251145511	1.22110599334832	1.09442838047338	1.36244625376604	1.22(1.09-1.36)
cg08280787	SUCLA2	ENSG00000136143	13	48575775	13	ENSG00000136143	48561373	rs9595837	13	48632944	G	A	0.173956	0.0179823	0.0104113	0.08413177	-0.491405	0.0425985	8.712973e-31	-0.0365937	0.0214229	0.08760677	0.02664625	2.219602e-18	20	0.133144745120619	0.964067756515298	0.924425714005955	1.00540976421438	0.96(0.92-1.01)
cg08284873	ADARB2	ENSG00000185736	10	1246035	10	ENSG00000185736	1503871	rs3793735	10	1282828	C	T	0.356859	0.604643	0.00758075	0	0.336119	0.0337542	2.330877e-23	1.79889	0.182054	5.02662e-23	5.02662e-23	0.002165073	20	3.93065203278688e-22	6.0429360812342	4.22941700634269	8.63406857898357	6.04(4.23-8.63)
cg08293102	PYGL	ENSG00000100504	14	51387478	14	ENSG00000100504	51368031	rs2075645	14	51382941	C	T	0.132207	-0.0452611	0.0116102	9.683006e-05	-0.401662	0.0478983	5.041517e-17	0.112685	0.0318761	0.0004076607	0.001438789	2.024532e-14	19	0.000837133503874539	1.11927930443161	1.05148961947435	1.19143939999636	1.12(1.05-1.19)
cg08295410	ADAM19	ENSG00000135074	5	156990663	5	ENSG00000135074	156912662	rs11465260	5	156993078	T	C	0.141153	-0.305327	0.0106669	3.388153e-180	-0.269831	0.0448057	1.720194e-09	1.13155	0.192009	3.787387e-09	3.787387e-09	0.2604304	20	1.20095775811966e-08	3.10045848827933	2.128063390916	4.51717880142922	3.1(2.13-4.52)
cg08298555	CACNA1H	ENSG00000196557	16	1260656	16	ENSG00000196557	1237506	rs113856625	16	1272750	A	G	0.055666	-0.190535	0.022133	7.395814e-18	-1.26505	0.0722093	1.021516e-68	0.150614	0.0194938	1.107838e-14	3.877349e-11	8.647109e-05	17	5.68213683870968e-14	1.16254782800158	1.11896723914754	1.20782575674048	1.16(1.12-1.21)
cg08300117	PPIA	ENSG00000196262	7	44842568	7	ENSG00000196262	44850221	rs6967982	7	44854784	C	A	0.17992	-0.282886	0.0103301	4.195496e-165	0.448789	0.0411604	1.11008e-27	-0.630331	0.0622243	4.067207e-24	7.023393e-23	2.211449e-05	20	3.37820999328358e-23	0.53241554229319	0.471285774991498	0.601474359544303	0.53(0.47-0.6)
cg08308459	GALM	ENSG00000143891	2	38893161	2	ENSG00000143891	38930715	rs6736259	2	38897754	T	C	0.171968	0.236565	0.0104957	1.713918e-112	-0.548619	0.0437325	4.240327e-36	-0.4312	0.039338	5.85679e-28	3.841956e-27	1.453837e-06	20	5.71807655263158e-27	0.649728951988906	0.601515797743245	0.701806523845937	0.65(0.6-0.7)
cg08309041	DPYSL4	ENSG00000151640	10	134002714	10	ENSG00000151640	134009842	rs61865793	10	134000422	C	T	0.485089	0.423669	0.0098824	0	0.279186	0.0333805	6.075674e-17	1.51751	0.18486	2.230602e-16	5.732938e-19	4.714913e-06	20	1.27533905445205e-15	4.56085451677577	3.17460876141284	6.55242755454892	4.56(3.17-6.55)
cg08332990	IDUA	ENSG00000127415	4	997351	4	ENSG00000127415	989550	rs79574529	4	1007235	T	C	0.16004	-0.0338492	0.0166368	0.04189114	0.39635	0.0469154	2.958838e-17	-0.0854024	0.0431752	0.04792367	0.04792367	2.086492e-09	20	0.0762301491	0.91814274941364	0.843643057074046	0.999221295347957	0.92(0.84-1)
cg08347226	GPC1	ENSG00000063660	2	241388722	2	ENSG00000063660	241391290	rs2844	2	241388981	A	T	0.355865	0.0114985	0.00913015	0.2078859	-0.189549	0.0337113	1.879852e-08	-0.0606625	0.0493612	0.2190907	0.2190907	0.0005453056	13	0.300552114749384	0.941140821208286	0.854353315813843	1.03674443459128	0.94(0.85-1.04)
cg08358624	GFAP	ENSG00000131095	17	42992658	17	ENSG00000131095	42988340	rs72828807	17	42959358	A	G	0.275348	-0.0172775	0.0090128	0.05523793	-0.217862	0.037094	4.273697e-09	0.079305	0.0435172	0.06839688	0.06839688	6.204868e-07	20	0.105828166042632	1.08253444472969	0.994029184592042	1.17891993735292	1.08(0.99-1.18)
cg08382737	LIN7B	ENSG00000104863	19	49617001	19	ENSG00000104863	49619649	rs4802561	19	49617130	T	C	0.341948	-0.0249096	0.012404	0.04462205	1.2149	0.021316	0	-0.0205034	0.0102162	0.04475451	1.215476e-10	7.301911e-22	20	0.0715343747678315	0.979705365470612	0.96028309055096	0.999520467012713	0.98(0.96-1)
cg08388507	TG	ENSG00000042832	8	133976835	8	ENSG00000042832	134013175	rs2069561	8	133975283	G	A	0.491054	0.105607	0.00800244	9.154261e-40	0.288282	0.0317071	9.719804e-20	0.366331	0.0489282	7.040006e-14	7.040006e-14	2.824163e-09	20	3.43663450789474e-13	1.44243260883958	1.31053012116473	1.58761084346129	1.44(1.31-1.59)
cg08418111	LDHC	ENSG00000166796	11	18433745	11	ENSG00000166796	18453729	rs11605386	11	18433720	G	C	0.115308	0.851349	0.0115065	0	-1.47886	0.0443641	1.217753e-243	-0.575679	0.0189415	6.917124e-203	1.250091e-153	0.06999811	20	1.283126502e-200	0.56232292188669	0.541829263045845	0.583591714300653	0.56(0.54-0.58)
cg08429256	SLC16A3	ENSG00000141526	17	80188425	17	ENSG00000141526	80202639	rs6502090	17	80187608	G	A	0.313121	0.373446	0.00908846	0	-0.355166	0.0332373	1.186849e-26	-1.05147	0.101672	4.560397e-25	2.099382e-25	4.506498e-09	20	3.91443845321337e-24	0.349423718525007	0.286290823338262	0.42647868920193	0.35(0.29-0.43)
cg08482957	ADARB2	ENSG00000185736	10	1437944	10	ENSG00000185736	1503871	rs2820595	10	1437915	C	G	0.328032	0.0701663	0.00845397	1.042899e-16	-0.250814	0.0338907	1.355022e-13	-0.279754	0.0506462	3.319399e-08	2.227155e-14	5.273102e-07	20	9.45688844795222e-08	0.755969687126503	0.684531544029417	0.834863159833559	0.76(0.68-0.83)
cg08495827	ZCCHC24	ENSG00000165424	10	81206525	10	ENSG00000165424	81173732	rs76304180	10	81209792	A	G	0.134195	-0.122697	0.0115286	1.883804e-26	-0.331428	0.049651	2.469951e-11	0.370207	0.0654664	1.559232e-08	8.112286e-07	0.000164387	16	4.59512413768756e-08	1.44803432674769	1.27365772072241	1.64628485135735	1.45(1.27-1.65)
cg08498833	TG	ENSG00000042832	8	134003896	8	ENSG00000042832	134013175	rs28547062	8	134003923	C	T	0.21173	0.0245795	0.00993753	0.01338343	-0.52754	0.037397	3.464109e-45	-0.0465927	0.0191249	0.01484106	1.375079e-05	0.0497443	20	0.0258769187154047	0.954476076536504	0.919359999256433	0.99093345524859	0.95(0.92-0.99)
cg08530414	CD44	ENSG00000026508	11	35160400	11	ENSG00000026508	35207183	rs116449944	11	35141316	T	G	0.0149105	-0.0425131	0.0265176	0.1088905	0.737085	0.123828	2.640916e-09	-0.0576773	0.0372584	0.1216137	0.1216137	0.00311986	4	0.179914995259194	0.943954512413752	0.877477676369919	1.01546756744002	0.94(0.88-1.02)
cg08539737	B3GAT1	ENSG00000109956	11	134254573	11	ENSG00000109956	134265105	rs12806537	11	134254796	T	C	0.2833	-0.0604128	0.0100587	1.901602e-09	-0.24269	0.037036	5.646176e-11	0.248929	0.0562222	9.528811e-06	9.528811e-06	4.279312e-07	17	2.19576949130435e-05	1.28265096161854	1.1488178854482	1.4320751010062	1.28(1.15-1.43)
cg08541297	IGFBP3	ENSG00000146674	7	45962236	7	ENSG00000146674	45956711	rs856541	7	46756141	T	C	0.249503	-0.0618432	0.00934639	3.670599e-11	0.207383	0.0374828	3.152568e-08	-0.298208	0.0702584	2.191274e-05	2.191274e-05	0.07548658	18	4.90721923943662e-05	0.742146957125456	0.646673037394772	0.851716515334379	0.74(0.65-0.85)
cg08548409	PTPRG	ENSG00000144724	3	61550635	3	ENSG00000144724	61915265	rs11130848	3	61546916	A	G	0.338966	-0.0262345	0.00921157	0.004399489	-0.290802	0.0342953	2.264509e-17	0.0902145	0.0334154	0.006938434	0.006938434	0.02359089	20	0.0127714614807056	1.09440900926248	1.02502839638821	1.1684857549071	1.09(1.03-1.17)
cg08601574	PYGB	ENSG00000100994	20	25228251	20	ENSG00000100994	25253677	rs8184820	20	25250577	C	T	0.457256	0.748271	0.00675608	0	0.675747	0.0303914	1.580943e-109	1.10732	0.0507949	2.325963e-105	1.705945e-111	3.229927e-13	20	1.41207099218182e-103	3.02623720119833	2.73946321972995	3.34303141285448	3.03(2.74-3.34)
cg08604960	ADAM19	ENSG00000135074	5	157003436	5	ENSG00000135074	156912662	rs7724199	5	156989957	A	G	0.141153	-0.315229	0.0109365	1.088921e-182	0.355787	0.045118	3.128024e-15	-0.886006	0.116485	2.8234e-14	1.366903e-14	3.788122e-07	20	1.402876875e-13	0.412299191591518	0.328139452792683	0.518043843677701	0.41(0.33-0.52)
cg08614441	MCF2L	ENSG00000126217	13	113633676	13	ENSG00000126217	113651372	rs3742241	13	113632277	G	A	0.253479	-0.116563	0.0100613	4.898204e-31	-0.759522	0.0359948	7.802849e-99	0.153468	0.0151122	3.139756e-24	1.078436e-20	1.418922e-18	20	2.64071669622166e-23	1.16587047866986	1.13184391726543	1.20091997871747	1.17(1.13-1.2)
cg08624915	AHSP	ENSG00000169877	16	31538718	16	ENSG00000169877	31539654	rs4889545	16	31521276	T	C	0.152087	-0.204502	0.0103284	2.976863e-87	-1.73239	0.0215926	0	0.118046	0.0061408	2.364235e-82	2.883301e-61	3.898773e-05	20	8.97065984659091e-81	1.12529587378699	1.11183303035954	1.1389217346354	1.13(1.11-1.14)
cg08643855	ADARB2	ENSG00000185736	10	1416142	10	ENSG00000185736	1503871	rs11250482	10	1416765	A	G	0.148111	0.0637138	0.0116304	4.296702e-08	-0.559931	0.0455518	9.978499e-35	-0.113789	0.0227406	5.621888e-07	7.397086e-11	1.974646e-09	20	1.40821335573893e-06	0.892446242174605	0.85354195972949	0.933123774517181	0.89(0.85-0.93)
cg08645257	HDLBP	ENSG00000115677	2	242211290	2	ENSG00000115677	242211577	rs73018185	2	242241706	T	C	0.189861	-0.181427	0.00998628	9.318686e-74	0.534827	0.0422172	8.840422e-37	-0.339225	0.0326444	2.709609e-25	3.37524e-21	3.947079e-17	20	2.380890645e-24	0.712322158571506	0.668173088826672	0.759388347236465	0.71(0.67-0.76)
cg08666915	CACNA1H	ENSG00000196557	16	1247321	16	ENSG00000196557	1237506	rs3794621	16	1247606	A	G	0.408549	0.105534	0.00930469	8.12658e-30	0.520621	0.0314471	1.461478e-61	0.202707	0.0216642	8.218952e-21	9.734876e-17	1.4534e-11	20	5.96588711478261e-20	1.22471357459479	1.17379861357623	1.27783703477628	1.22(1.17-1.28)
cg08675664	ALDH7A1	ENSG00000164904	5	125930870	5	ENSG00000164904	125904321	rs62391691	5	126078913	A	G	0.05666	-0.27652	0.0264148	1.206698e-25	0.784048	0.0727431	4.357885e-27	-0.352683	0.0469652	5.93762e-14	6.119178e-17	0.157936	15	2.90699606744868e-13	0.702799945651912	0.640994250295188	0.770565045444432	0.7(0.64-0.77)
cg08691422	TP53	ENSG00000141510	17	7588787	17	ENSG00000141510	7577976	rs12944939	17	7580500	T	C	0.0815109	0.0360354	0.0147856	0.01480149	0.511573	0.0694123	1.705336e-13	0.0704404	0.0304415	0.0206699	0.0206699	0.008067637	20	0.0350873391459075	1.07298061788015	1.01083332002272	1.13894880940469	1.07(1.01-1.14)
cg08702413	ALDH7A1	ENSG00000164904	5	125931275	5	ENSG00000164904	125904321	rs11960347	5	125945742	C	T	0.0775348	-0.129853	0.0210445	6.811692e-10	1.392	0.0562063	2.090299e-135	-0.0932851	0.0155803	2.132675e-09	6.178624e-24	1.73115e-16	20	6.95410334472656e-09	0.910933756057507	0.883536665323764	0.939180387744253	0.91(0.88-0.94)
cg08729839	HK2	ENSG00000159399	2	75059030	2	ENSG00000159399	75090797	rs678350	2	75062870	G	A	0.264414	0.468299	0.00956529	0	0.241685	0.0363948	3.123536e-11	1.93764	0.294458	4.69281e-11	4.69281e-11	0.03922717	9	1.79693722362385e-10	6.94234768184066	3.89815092925112	12.3638597402429	6.94(3.9-12.36)
cg08748415	CLIC5	ENSG00000112782	6	45983741	6	ENSG00000112782	45958088	rs9472670	6	45996395	G	T	0.135189	0.13685	0.011449	6.262305e-33	-0.4658	0.0470078	3.804939e-23	-0.293796	0.0385127	2.37424e-14	2.37424e-14	7.817807e-06	16	1.18322199402985e-13	0.745428543356311	0.691231221858204	0.80387531071954	0.75(0.69-0.8)
cg08822417	ADARB2	ENSG00000185736	10	1669312	10	ENSG00000185736	1503871	rs17294019	10	1669347	T	C	0.0944334	0.0591695	0.0136015	1.360101e-05	-0.528549	0.0579393	7.344358e-20	-0.111947	0.02851	8.615673e-05	8.615673e-05	0.05923499	20	0.000185958190995475	0.894091643101712	0.845500431749191	0.945475408700268	0.89(0.85-0.95)
cg08823240	MAP3K14	ENSG00000006062	17	43388897	17	ENSG00000006062	43367451	rs4792847	17	43383484	A	G	0.475149	-0.0708162	0.00796171	5.863005e-19	0.213068	0.0336932	2.552624e-10	-0.332364	0.0644874	2.550717e-07	2.550717e-07	0.8765042	7	6.6022047e-07	0.717226204995258	0.632067362677618	0.813858552912299	0.72(0.63-0.81)
cg08836353	SLC7A9	ENSG00000021488	19	33361317	19	ENSG00000021488	33341043	rs10414757	19	33416801	C	G	0.236581	-0.196866	0.00906907	1.746639e-104	0.241172	0.0351386	6.722084e-12	-0.816288	0.124736	5.98446e-11	5.98446e-11	1.813031e-12	20	2.26811713280363e-10	0.442069574907056	0.346188948170707	0.564505337594256	0.44(0.35-0.56)
cg08866695	ACACB	ENSG00000076555	12	109596187	12	ENSG00000076555	109630215	rs34273	12	109601760	A	G	0.296223	-0.272075	0.00837563	1.7882e-231	-0.398479	0.0346996	1.593576e-30	0.682783	0.0630628	2.563119e-27	1.134128e-27	1.238021e-25	20	2.4382491e-26	1.97937868498456	1.74923738332821	2.23979890660504	1.98(1.75-2.24)
cg08885657	FGR	ENSG00000000938	1	27958339	1	ENSG00000000938	27950181	rs12726763	1	27958245	G	A	0.0815109	0.145141	0.0183296	2.405887e-15	1.09029	0.0551991	7.715015e-87	0.133122	0.0181123	1.985233e-13	1.71127e-15	0.008767119	13	9.27089928251748e-13	1.14238936133166	1.10254582488872	1.18367275393336	1.14(1.1-1.18)
cg08891829	SRD5A3	ENSG00000128039	4	56231727	4	ENSG00000128039	56225769	rs6554276	4	56233552	T	G	0.193837	-0.112333	0.00997362	1.998399e-29	-1.54733	0.0196863	0	0.0725978	0.00651153	7.232307e-29	4.440183e-76	3.901132e-72	20	7.38491531284404e-28	1.07529796508878	1.06166157157492	1.08910950973653	1.08(1.06-1.09)
cg08896420	MFGE8	ENSG00000140545	15	89453807	15	ENSG00000140545	89449279	rs3784752	15	89453788	A	G	0.259443	0.466876	0.00886414	0	-0.573022	0.036336	4.997341e-56	-0.814761	0.0539311	1.446181e-51	1.994819e-43	1.037837e-18	20	2.84046962294118e-50	0.442745130803598	0.398333392001718	0.492108507060463	0.44(0.4-0.49)
cg08911152	TG	ENSG00000042832	8	134105078	8	ENSG00000042832	134013175	rs2739157	8	134087038	A	G	0.27336	0.0632505	0.00889925	1.1825e-12	0.271061	0.0363532	8.898395e-14	0.233344	0.045357	2.680701e-07	2.680701e-07	0.002037315	20	6.92791071130031e-07	1.2628158132573	1.15539731443177	1.38022112246036	1.26(1.16-1.38)
cg08918582	MCF2L	ENSG00000126217	13	113687422	13	ENSG00000126217	113651372	rs28464357	13	113688862	T	C	0.188867	-0.116874	0.0121238	5.418823e-22	-0.419528	0.040115	1.344652e-25	0.278584	0.0393029	1.35945e-12	3.978878e-10	0.0001079172	20	6.03617493351064e-12	1.32125758637198	1.22329778696577	1.42706185537663	1.32(1.22-1.43)
cg08926287	SLC6A6	ENSG00000131389	3	14443694	3	ENSG00000131389	14487466	rs9855606	3	14292955	A	G	0.472167	-0.0212579	0.00798509	0.007763171	0.19973	0.0322684	6.030059e-10	-0.106433	0.0435205	0.01446164	0.01446164	0.9145808	20	0.0252681402197802	0.899035281507253	0.825527106250946	0.979088913343479	0.9(0.83-0.98)
cg08932343	TCIRG1	ENSG00000110719	11	67815010	11	ENSG00000110719	67812422	rs11228131	11	67870321	G	A	0.398608	0.00647912	0.00823477	0.4313989	0.210809	0.0328082	1.314536e-10	0.0307346	0.0393545	0.434822	0.434822	2.977628e-10	20	0.528529544230069	1.03121178395803	0.954659811773828	1.11390228252935	1.03(0.95-1.11)
cg08954856	BIK	ENSG00000100290	22	43506306	22	ENSG00000100290	43516236	rs4988374	22	43506753	A	C	0.267396	-0.146138	0.00980211	2.888995e-50	-0.228535	0.0375076	1.107937e-09	0.639455	0.113375	1.698693e-08	1.698693e-08	2.699159e-06	20	4.97538239210526e-08	1.89544757882569	1.51776673324288	2.36711046920887	1.9(1.52-2.37)
cg08968034	GRK4	ENSG00000125388	4	3022836	4	ENSG00000125388	3003904	rs2995803	4	2990864	T	C	0.341948	-0.348747	0.00845157	0	-0.317806	0.0354416	3.046286e-19	1.09736	0.125233	1.909369e-18	1.909369e-18	2.555423e-05	20	1.22133775689655e-17	2.9962454853544	2.34410418909608	3.82981569260728	3(2.34-3.83)
cg08971562	ADARB2	ENSG00000185736	10	1402293	10	ENSG00000185736	1503871	rs113351710	10	1412300	C	T	0.054672	0.165537	0.0156427	3.596279e-26	0.415153	0.0634315	5.953298e-11	0.398737	0.0716336	2.601432e-08	2.601432e-08	0.003066896	13	7.50102024870466e-08	1.48994171240363	1.29477268121243	1.71452976925767	1.49(1.29-1.71)
cg08980476	NUP160	ENSG00000030066	11	47800628	11	ENSG00000030066	47834873	rs10466480	11	47889737	T	C	0.0656064	-0.17044	0.0173191	7.481346e-23	-0.956403	0.0615141	1.649259e-54	0.17821	0.0214313	9.143938e-17	2.264379e-13	0.003572665	20	5.34704185323993e-16	1.1950762609	1.14591638367936	1.24634509961449	1.2(1.15-1.25)
cg08987251	GOT2	ENSG00000125166	16	58769104	16	ENSG00000125166	58754648	rs141521179	16	58816392	C	T	0.427435	0.139627	0.00856008	8.189383e-60	-0.198129	0.0326053	1.227637e-09	-0.704726	0.12376	1.238872e-08	1.238872e-08	0.0003885613	18	3.69668776407507e-08	0.49424397855503	0.387788341423368	0.629923812153019	0.49(0.39-0.63)
cg08994060	PFKFB3	ENSG00000170525	10	6214026	10	ENSG00000170525	6232188	rs592866	10	6205922	A	T	0.246521	0.0822282	0.00940676	2.302398e-18	-0.684492	0.0374959	1.884292e-74	-0.12013	0.015237	3.167671e-15	7.165578e-11	1.305396e-08	20	1.69229655504e-14	0.886805144554537	0.860712693117692	0.913688587024079	0.89(0.86-0.91)
cg08998953	SLC37A4	ENSG00000137700	11	118901842	11	ENSG00000137700	118898220	rs685044	11	118942928	A	G	0.480119	-0.0140793	0.00804162	0.07998037	0.304318	0.0323582	5.220629e-21	-0.046265	0.0268791	0.08520948	0.08520948	2.408425e-09	15	0.129796739835766	0.954788909601683	0.905789775260519	1.00643867572492	0.95(0.91-1.01)
cg09001761	IL2RA	ENSG00000134460	10	6053793	10	ENSG00000134460	6078470	rs12722602	10	6053866	T	C	0.109344	0.0984842	0.0136412	5.2141e-13	1.20979	0.0511134	7.556445e-124	0.0814057	0.0117885	5.002809e-12	4.052812e-14	3.062264e-05	20	2.09854010690955e-11	1.08481091509122	1.06003321230888	1.11016778326955	1.08(1.06-1.11)
cg09022808	GAL3ST1	ENSG00000128242	22	30960857	22	ENSG00000128242	30960598	rs42941	22	30970972	C	A	0.367793	-0.0448768	0.00844373	1.0677e-07	-0.195797	0.0338801	7.51043e-09	0.229201	0.0585894	9.153787e-05	9.153787e-05	0.207364	10	0.000197317590658489	1.25759479016032	1.12116214409641	1.41062973323365	1.26(1.12-1.41)
cg09026600	SETD4	ENSG00000185917	21	37436723	21	ENSG00000185917	37429263	rs73372463	21	37454654	T	C	0.0248509	-0.213594	0.0343422	4.984211e-10	-4.17034	0.0973885	0	0.0512176	0.00832127	7.506947e-10	2.473749e-13	3.210071e-25	20	2.56557789488229e-09	1.05255190366021	1.03552434380025	1.06985945480818	1.05(1.04-1.07)
cg09038676	GSTP1	ENSG00000084207	11	67351608	11	ENSG00000084207	67352598	rs4930444	11	67342580	A	G	0.411531	-0.0191916	0.00809705	0.01777848	0.537415	0.0309709	1.896463e-67	-0.035711	0.0152066	0.01885461	0.003376768	2.171081e-05	20	0.0322353009677419	0.964919114815682	0.936584121236146	0.994111342511137	0.96(0.94-0.99)
cg09045305	ADARB2	ENSG00000185736	10	1451460	10	ENSG00000185736	1503871	rs17293817	10	1452786	A	G	0.346918	-0.054228	0.00839132	1.0306e-10	-0.198828	0.0323867	8.293468e-10	0.272738	0.0612764	8.549353e-06	8.549353e-06	0.002030895	19	1.98100552859126e-05	1.31355604805234	1.16490117605615	1.48118100216573	1.31(1.16-1.48)
cg09075268	CACNA1H	ENSG00000196557	16	1270372	16	ENSG00000196557	1237506	rs2092389	16	1294624	T	C	0.182903	0.0303451	0.0135107	0.02470401	-0.904947	0.0370938	1.878211e-131	-0.0335324	0.014993	0.0253163	1.209332e-09	6.51285e-07	20	0.0420134819582505	0.967023579159861	0.939019831677087	0.995862463288981	0.97(0.94-1)
cg09079275	ADAM19	ENSG00000135074	5	157003083	5	ENSG00000135074	156912662	rs7725839	5	156990257	A	C	0.141153	-0.314154	0.010913	3.120122e-182	0.830072	0.0431205	1.40969e-82	-0.378465	0.0236512	1.238509e-57	3.515822e-71	0.0005809067	20	3.01852667956204e-56	0.684911942553562	0.653886590227609	0.717409373526386	0.68(0.65-0.72)
cg09085632	PPP2R1B	ENSG00000137713	11	111637200	11	ENSG00000137713	111617391	rs4936691	11	111647084	T	C	0.327038	-0.0420473	0.00892534	2.464996e-06	0.909198	0.0305382	8.873587e-195	-0.0462466	0.00993885	3.269625e-06	6.150073e-20	2.277824e-35	20	7.79248956102784e-06	0.954806477879247	0.936386700747386	0.973588592696295	0.95(0.94-0.97)
cg09099177	CLN6	ENSG00000128973	15	68499367	15	ENSG00000128973	68524439	rs11856619	15	68404362	T	C	0.418489	-0.562925	0.00734655	0	-0.345733	0.0332957	2.940421e-25	1.6282	0.158237	7.843397e-25	7.843397e-25	0.01179622	20	6.71515450846154e-24	5.09469600736167	3.73614929217321	6.94724042794584	5.09(3.74-6.95)
cg09105442	ADARB2	ENSG00000185736	10	1228439	10	ENSG00000185736	1503871	rs9664591	10	1251781	G	A	0.40159	-0.269005	0.00804373	3.275152e-245	-0.32133	0.0323786	3.269513e-23	0.837162	0.0879921	1.83364e-21	8.26567e-25	4.36132e-22	20	1.36969216107383e-20	2.30980244677509	1.94390237080924	2.74457576843594	2.31(1.94-2.74)
cg09115275	IL2RA	ENSG00000134460	10	6093271	10	ENSG00000134460	6078470	rs12722502	10	6093139	T	C	0.00695825	-0.263286	0.0391201	1.694306e-11	0.978856	0.125599	6.516132e-15	-0.268974	0.0528045	3.510369e-07	3.510369e-07	7.972099e-05	17	8.97482549081164e-07	0.764163123631128	0.689029757152853	0.847489202687864	0.76(0.69-0.85)
cg09128751	CBS	ENSG00000160200	21	44486205	21	ENSG00000160200	44485177	rs55767206	21	44483276	T	C	0.0934394	0.476725	0.0125353	0	-0.656798	0.0525084	6.713645e-36	-0.725832	0.0610855	1.464077e-32	5.810277e-31	1.189439e-15	20	1.73352946914894e-31	0.483921778498057	0.429317053745289	0.545471664034246	0.48(0.43-0.55)
cg09139549	PFKP	ENSG00000067057	10	3151710	10	ENSG00000067057	3144808	rs78296009	10	3151704	A	C	0.0159046	0.268107	0.0694036	0.000112	-1.07202	0.153448	2.823876e-12	-0.250094	0.0739788	0.000723243	0.000723243	NA	NA	0.00145301346389892	0.77872757923843	0.673617761755358	0.900238498887417	0.78(0.67-0.9)
cg09154639	RAE1	ENSG00000101146	20	55925570	20	ENSG00000101146	55940166	rs6025517	20	55940921	C	T	0.385686	0.0428446	0.00833066	2.703902e-07	-0.596444	0.0324807	2.595866e-75	-0.0718333	0.0145047	7.329357e-07	7.326465e-06	4.047911e-06	20	1.82632261365672e-06	0.930686028241466	0.904599918530275	0.957524387766	0.93(0.9-0.96)
cg09235583	IER3	ENSG00000137331	6	30711141	6	ENSG00000137331	30711653	rs116771824	6	30710271	G	A	0.0387674	0.204952	0.0351161	5.334092e-09	0.674407	0.0927479	3.557803e-13	0.303899	0.066768	5.324719e-06	5.324719e-06	0.2931922	20	1.25559581504237e-05	1.35513218082732	1.188906194325	1.54459892317781	1.36(1.19-1.54)
cg09263116	BIK	ENSG00000100290	22	43505892	22	ENSG00000100290	43516236	rs4988372	22	43506635	T	C	0.125249	-0.174778	0.0133278	2.744918e-39	-0.669144	0.0477108	1.096377e-44	0.261197	0.0272683	9.818345e-22	1.099106e-19	1.342683e-19	20	7.41707103054299e-21	1.29848344147689	1.23090679811439	1.36977003488203	1.3(1.23-1.37)
cg09273059	HK1	ENSG00000156515	10	71077221	10	ENSG00000156515	71095689	rs2305199	10	71124843	T	C	0.32505	0.133878	0.00848266	4.099418e-56	-0.576583	0.0336173	6.140582e-66	-0.232193	0.0199929	3.507876e-31	1.911272e-30	1.256002e-07	20	3.99754196723549e-30	0.79279309947216	0.762327455481998	0.824476272041493	0.79(0.76-0.82)
cg09274658	PFKL	ENSG00000141959	21	45726274	21	ENSG00000141959	45733596	rs4818906	21	45746225	G	A	0.177932	-0.273838	0.0122436	8.475004e-111	-0.235838	0.0395499	2.475776e-09	1.16113	0.201523	8.323199e-09	8.323199e-09	7.798226e-08	20	2.52876810382166e-08	3.19353993809844	2.15145621032818	4.74036947034776	3.19(2.15-4.74)
cg09281979	DCAF17	ENSG00000115827	2	172289850	2	ENSG00000115827	172316144	rs13024497	2	172303911	A	G	0.170974	-0.0193874	0.0104256	0.06294214	-0.479843	0.0426349	2.195708e-29	0.0404037	0.0220217	0.06654658	0.005785548	0.0001231639	20	0.103300339665272	1.04123103432573	0.997244970079765	1.08715721750526	1.04(1-1.09)
cg09294084	MCF2L	ENSG00000126217	13	113646732	13	ENSG00000126217	113651372	rs1320523	13	113639133	A	G	0.0308151	-0.0583993	0.0299884	0.0514868	0.883108	0.123279	7.86334e-13	-0.0661293	0.0351901	0.06021732	0.06021732	0.001045344	9	0.0940437939569691	0.936009830395876	0.873626888067149	1.00284734199982	0.94(0.87-1)
cg09308536	DPYSL4	ENSG00000151640	10	134016855	10	ENSG00000151640	134009842	rs6560685	10	133967770	A	G	0.289264	0.624481	0.00986692	0	0.436198	0.0354052	7.05581e-35	1.43165	0.118385	1.147798e-33	1.33963e-35	0.001049023	20	1.38858605869565e-32	4.18559973697403	3.31884025128772	5.2787250460035	4.19(3.32-5.28)
cg09308553	NUP93	ENSG00000102900	16	56763573	16	ENSG00000102900	56822404	rs4784726	16	56764475	G	A	0.219682	0.20994	0.0148045	1.204692e-45	0.31593	0.0431345	2.401181e-13	0.664512	0.102114	7.637742e-11	7.637742e-11	0.0009210859	12	2.86866372755905e-10	1.94354184145914	1.59100924476202	2.37418789484619	1.94(1.59-2.37)
cg09317036	GSDMD	ENSG00000104518	8	144635547	8	ENSG00000104518	144640304	rs113990650	8	144631342	T	C	0.156064	-0.123671	0.0118029	1.090196e-25	0.893364	0.0406249	3.548068e-107	-0.138433	0.0146349	3.105435e-21	3.487143e-23	6.320781e-23	20	2.28393115969163e-20	0.870721587661199	0.846100269949671	0.896059379893988	0.87(0.85-0.9)
cg09327694	CDK10	ENSG00000185324	16	89751805	16	ENSG00000185324	89754958	rs149948027	16	89718638	T	C	0.0119284	0.416412	0.0797511	1.775798e-07	-3.4494	0.233615	2.451412e-49	-0.12072	0.0245233	8.537252e-07	6.132271e-11	0.000195296	6	2.10998404352332e-06	0.886282083837335	0.844689928067313	0.929922218829218	0.89(0.84-0.93)
cg09332484	LDHC	ENSG00000166796	11	18433887	11	ENSG00000166796	18453729	rs7938267	11	18432754	A	G	0.413519	0.228064	0.00791842	2.042429e-182	-0.286727	0.0330104	3.755814e-18	-0.795405	0.0956474	9.097126e-17	2.865801e-18	1.456391e-19	20	5.32900065157895e-16	0.451398381552755	0.374234039207491	0.544473451158925	0.45(0.37-0.54)
cg09363892	AGRN	ENSG00000188157	1	954619	1	ENSG00000188157	973499	rs9442372	1	1018704	A	G	0.440358	-0.0124897	0.0104727	0.233026	0.546444	0.0320637	3.978036e-65	-0.0228563	0.019212	0.234168	0.4625283	0.08973268	20	0.317889630731707	0.977402926482762	0.941282642991811	1.01490927067416	0.98(0.94-1.01)
cg09396704	PPFIA4	ENSG00000143847	1	203045229	1	ENSG00000143847	203021747	rs1574183	1	203039174	T	C	0.372763	-0.609165	0.00821646	0	0.573953	0.0317701	5.921494e-73	-1.06135	0.0604681	5.716416e-69	7.239003e-65	1.121258e-06	20	1.7511112866055e-67	0.345988410551948	0.307319463107113	0.38952293820239	0.35(0.31-0.39)
cg09419978	CDK10	ENSG00000185324	16	89753003	16	ENSG00000185324	89754958	rs447735	16	89734349	C	T	0.474155	0.211098	0.00875851	2.381921e-128	-0.243272	0.0329218	1.474996e-13	-0.867742	0.122826	1.608289e-12	1.608289e-12	2.583764e-05	20	7.09389296036988e-12	0.419898610675805	0.330059954737791	0.534190351530347	0.42(0.33-0.53)
cg09423836	NUP54	ENSG00000138750	4	77070069	4	ENSG00000138750	77052740	rs60671651	4	77071701	A	C	0.130219	0.227818	0.0110632	3.210631e-94	-0.604872	0.045507	2.580614e-40	-0.376637	0.0337261	5.880132e-29	2.141501e-27	0.04611391	20	6.04115715323077e-28	0.686165106627551	0.642274076471979	0.733055514461105	0.69(0.64-0.73)
cg09436375	GNMT	ENSG00000124713	6	42928200	6	ENSG00000124713	42930057	rs9471975	6	42919222	T	C	0.411531	0.42852	0.0113942	1.555371e-309	0.752126	0.0310455	1.167794e-129	0.569745	0.0279744	3.305923e-92	1.045588e-72	2.681631e-09	20	1.62330542602941e-90	1.76781620082152	1.67349654310609	1.86745179293083	1.77(1.67-1.87)
cg09502149	SLC2A1	ENSG00000117394	1	43406792	1	ENSG00000117394	43407791	rs16830099	1	43406701	A	G	0.026839	-0.035196	0.0201028	0.07998036	-0.583966	0.092912	3.275257e-10	0.0602706	0.0357352	0.09168298	0.0007077725	0.01169543	10	0.139023374305177	1.06212391839451	0.990277183211024	1.13918328842816	1.06(0.99-1.14)
cg09505809	QSOX1	ENSG00000116260	1	180123222	1	ENSG00000116260	180148567	rs6425611	1	180127107	C	A	0.199801	0.503246	0.00976516	0	0.430198	0.0396952	2.285776e-27	1.1698	0.110301	2.808072e-26	5.721484e-26	5.229704e-07	20	2.58296209586777e-25	3.22134830443635	2.59506104389465	3.99878258082172	3.22(2.6-4)
cg09508934	MCF2L	ENSG00000126217	13	113717379	13	ENSG00000126217	113651372	rs7330238	13	113703404	C	T	0.23161	-0.100592	0.0111188	1.469497e-19	-0.270733	0.0380709	1.149691e-12	0.371554	0.0664575	2.259558e-08	2.259558e-08	0.008876565	20	6.5378372287695e-08	1.44998614323911	1.27289941205494	1.65170931471424	1.45(1.27-1.65)
cg09514185	ADARB2	ENSG00000185736	10	1712988	10	ENSG00000185736	1503871	rs2291871	10	1713043	C	T	0.297217	-0.0220569	0.00883761	0.01256734	-0.315151	0.0350876	2.662908e-19	0.0699883	0.0291049	0.0161862	0.0161862	0.002756405	20	0.0280320133817427	1.0724956329819	1.0130268152079	1.13545551361263	1.07(1.01-1.14)
cg09522147	KRT7	ENSG00000135480	12	52627342	12	ENSG00000135480	52636137	rs1317649	12	52641016	T	C	0.220676	-0.0750291	0.0100229	7.111303e-14	0.270737	0.0402212	1.682668e-11	-0.277129	0.0553675	5.578574e-07	5.578574e-07	0.0153431	10	1.39841280675676e-06	0.757956714387502	0.680008963011219	0.844839424382145	0.76(0.68-0.84)
cg09530650	KLHL3	ENSG00000146021	5	137024163	5	ENSG00000146021	137012484	rs2905609	5	137029743	T	C	0.244533	-0.177801	0.00925554	3.040821e-82	0.252402	0.0384732	5.364244e-11	-0.704435	0.113465	5.352589e-10	5.352589e-10	4.464444e-06	20	1.85589768130841e-09	0.494387824481356	0.395807855050996	0.617520137299745	0.49(0.4-0.62)
cg09553448	NUP214	ENSG00000126883	9	134000424	9	ENSG00000126883	134055502	rs1043169	9	133997543	G	C	0.250497	-0.0710646	0.0150932	2.496703e-06	1.07003	0.0302712	1.076052e-273	-0.0664139	0.01423	3.053663e-06	1.453331e-07	4.632247e-20	20	7.282986255e-06	0.935743479901618	0.910005441335098	0.962209477444164	0.94(0.91-0.96)
cg09564509	HDLBP	ENSG00000115677	2	242210639	2	ENSG00000115677	242211577	rs10933542	2	242188000	C	T	0.184891	0.0721654	0.00975471	1.382495e-13	0.431498	0.0382667	1.722591e-29	0.167244	0.0270377	6.187943e-10	3.177903e-13	2.307775e-09	20	2.13666408241986e-09	1.18204264853042	1.1210324690133	1.24637319753513	1.18(1.12-1.25)
cg09566763	ATP1B2	ENSG00000129244	17	7553760	17	ENSG00000129244	7555515	rs1642807	17	7545251	C	T	0.131213	0.28934	0.0114741	2.621026e-140	0.441808	0.0487771	1.332477e-19	0.654902	0.0768262	1.535325e-17	1.535325e-17	0.00388501	20	9.37193816270567e-17	1.92495386265389	1.65586353803601	2.23777339631568	1.92(1.66-2.24)
cg09577651	SIRPB1	ENSG00000101307	20	1600705	20	ENSG00000101307	1572437	rs1535882	20	1600524	C	T	0.349901	0.307242	0.00836834	4.239984e-295	0.375423	0.0333716	2.321372e-29	0.818388	0.0760853	5.541753e-27	2.238024e-29	1.367079e-25	20	5.2123699343662e-26	2.26684274020668	1.95279330562441	2.63139780028314	2.27(1.95-2.63)
cg09583302	LDHA	ENSG00000134333	11	18414888	11	ENSG00000134333	18422953	rs3758683	11	18429548	C	G	0.420477	0.175031	0.0088679	1.025333e-86	1.1611	0.0213031	0	0.150746	0.00812289	6.999985e-77	6.290887e-50	4.09694e-15	20	2.54053803423913e-75	1.16270129444344	1.14433666311079	1.18136064646	1.16(1.14-1.18)
cg09584591	TGFBI	ENSG00000120708	5	135364349	5	ENSG00000120708	135382045	rs72793188	5	135317819	A	T	0.0685885	0.112971	0.0147586	1.939102e-14	0.516557	0.0654723	3.02909e-15	0.2187	0.0398082	3.932505e-08	3.932505e-08	1.573058e-05	20	1.11008032721893e-07	1.24445788331633	1.15105156395253	1.34544400255211	1.24(1.15-1.35)
cg09608765	LIMD1	ENSG00000144791	3	45636137	3	ENSG00000144791	45662358	rs13083425	3	45632288	A	G	0.446322	-0.0274778	0.00812185	0.0007164598	-0.548497	0.0315411	9.837627e-68	0.0500966	0.0150851	0.0008971565	1.717124e-08	9.283509e-08	20	0.00178842122597015	1.05137265406909	1.02074198998412	1.08292249027738	1.05(1.02-1.08)
cg09625781	RASSF4	ENSG00000107551	10	45488298	10	ENSG00000107551	45472513	rs41306544	10	45479125	T	C	0.0447316	-0.246436	0.0190991	4.329149e-38	-0.973288	0.0713298	2.165029e-42	0.2532	0.0270077	6.910353e-21	1.391976e-25	2.430367e-15	20	5.02694306470588e-20	1.28814087924938	1.22172636038254	1.35816577148569	1.29(1.22-1.36)
cg09660145	KREMEN2	ENSG00000131650	16	3018104	16	ENSG00000131650	3016164	rs11552907	16	3019425	T	G	0.298211	-0.0371047	0.0100577	0.0002249598	-0.273871	0.0355535	1.328221e-14	0.135482	0.0407185	0.0008769403	0.0008769403	0.0372849	20	0.00175125817087321	1.14508858405442	1.0572526881985	1.24022183151505	1.15(1.06-1.24)
cg09664479	CD82	ENSG00000085117	11	44617598	11	ENSG00000085117	44613945	rs4076854	11	44617749	A	G	0.106362	0.0464873	0.0125852	0.0002209301	-0.487025	0.0586512	1.008816e-16	-0.0954517	0.0282825	0.0007383049	0.003672426	2.490557e-08	11	0.00148149042133413	0.908962263470759	0.859946242851946	0.960772145098065	0.91(0.86-0.96)
cg09667394	AK5	ENSG00000154027	1	78011748	1	ENSG00000154027	77886693	rs12074409	1	78018184	G	C	0.302187	0.0137152	0.00881442	0.1197081	-0.267596	0.0373631	7.948846e-13	-0.0512535	0.0337077	0.1283781	4.280873e-07	5.536363e-09	19	0.188751420475561	0.95003780542039	0.889300044977721	1.01492385705502	0.95(0.89-1.01)
cg09674170	CLDN9	ENSG00000213937	16	3062382	16	ENSG00000213937	3063481	rs2526268	16	3057622	C	G	0.383698	0.03496	0.00963192	0.0002838603	0.462092	0.0328082	4.722158e-45	0.075656	0.0215252	0.0004401353	5.782904e-07	7.361472e-06	20	0.000899945968585426	1.07859147486451	1.0340329147227	1.12507015307379	1.08(1.03-1.13)
cg09677763	NUP98	ENSG00000110713	11	3817793	11	ENSG00000110713	3755667	rs61877632	11	3789544	A	G	0.0745527	0.0606134	0.0162957	0.00019954	0.621785	0.0655223	2.317835e-21	0.097483	0.0281493	0.0005340413	0.0005340413	8.226554e-05	20	0.00108333165291616	1.10239270072812	1.04321821423254	1.16492374274031	1.1(1.04-1.16)
cg09685982	PTGFR	ENSG00000122420	1	78956458	1	ENSG00000122420	78887501	rs3753380	1	78956432	T	C	0.324056	0.0223571	0.00869316	0.01011713	0.426977	0.0347567	1.094273e-34	0.0523613	0.0208012	0.01182816	7.271066e-05	1.021156e-10	20	0.0209963988516746	1.05375639593003	1.01165838333239	1.09760622781161	1.05(1.01-1.1)
cg09745087	MERTK	ENSG00000153208	2	112656917	2	ENSG00000153208	112721597	rs35507976	2	112656063	C	T	0.284294	0.166856	0.00966684	9.313867e-67	0.212493	0.0345181	7.460834e-10	0.785228	0.135425	6.70059e-09	6.70059e-09	2.077069e-08	20	2.06395479797048e-08	2.19290686650508	1.68168286937189	2.85954064987367	2.19(1.68-2.86)
cg09786098	KREMEN2	ENSG00000131650	16	3016378	16	ENSG00000131650	3016164	rs12934782	16	3020860	G	C	0.40159	0.0530421	0.00919528	8.002787e-09	0.194039	0.0328631	3.537964e-09	0.273358	0.0662502	3.68904e-05	3.68904e-05	0.3433698	20	8.15233312971542e-05	1.31437070531979	1.15431559280673	1.49661874254184	1.31(1.15-1.5)
cg09788352	CLN6	ENSG00000128973	15	68522666	15	ENSG00000128973	68524439	rs12148307	15	68542205	G	C	0.442346	-0.589928	0.00726414	0	0.634547	0.0309725	2.788476e-93	-0.929684	0.0468	8.170023e-88	5.014432e-76	1.726229e-08	20	3.58943510486842e-86	0.394678409045431	0.360086139415424	0.432593842183198	0.39(0.36-0.43)
cg09793172	KIF17	ENSG00000117245	1	21044101	1	ENSG00000117245	21017508	rs72652993	1	21308631	C	G	0.0506958	0.0362823	0.0177073	0.04046211	0.430768	0.0688269	3.881436e-10	0.084227	0.0432532	0.05149875	0.05149875	0.2978527	20	0.0814177681107955	1.08787581359206	0.99945087882225	1.1841240133714	1.09(1-1.18)
cg09794923	GPC1	ENSG00000063660	2	241374949	2	ENSG00000063660	241391290	rs144149246	2	241375632	G	A	0.0864811	-0.108245	0.0144887	7.958796e-14	0.713815	0.0477043	1.274477e-50	-0.151643	0.0226869	2.322348e-11	1.236396e-09	0.01961192	20	9.12272937882353e-11	0.859294994302461	0.821922373924701	0.898366939091152	0.86(0.82-0.9)
cg09824328	SLC2A1	ENSG00000117394	1	43425412	1	ENSG00000117394	43407791	rs17387775	1	43416133	C	T	0.164016	-0.0244059	0.0102901	0.01770167	-0.989669	0.0401092	2.016783e-134	0.0246607	0.0104454	0.01822977	2.151598e-08	5.049815e-18	20	0.0312952195526992	1.0249672901168	1.00419649673545	1.04616770644455	1.02(1-1.05)
cg09845000	FGR	ENSG00000000938	1	27962021	1	ENSG00000000938	27950181	rs112861813	1	27968952	G	A	0.0805169	-0.0514957	0.0170504	0.002526081	0.905546	0.0680515	2.114573e-40	-0.056867	0.0193078	0.003226519	0.007955275	0.06943634	20	0.00614917062842466	0.944719708732582	0.909636428886727	0.981156096793605	0.94(0.91-0.98)
cg09863950	HTR6	ENSG00000158748	1	19990768	1	ENSG00000158748	19998917	rs7527271	1	20014753	G	A	0.34493	-0.264608	0.00820476	3.461716e-228	0.456643	0.0339041	2.391819e-41	-0.579463	0.0466242	1.83342e-35	1.83342e-35	1.207804e-07	20	2.36362524324324e-34	0.560199112731366	0.511275634525993	0.613804031940535	0.56(0.51-0.61)
cg09867002	ADARB2	ENSG00000185736	10	1416776	10	ENSG00000185736	1503871	rs11250482	10	1416765	A	G	0.148111	0.0637138	0.0116304	4.296702e-08	-1.05558	0.0427839	2.119221e-134	-0.060359	0.0112864	8.895211e-08	9.678319e-09	5.456856e-13	20	2.41668913986981e-07	0.941426500797208	0.92082953750431	0.962484173569559	0.94(0.92-0.96)
cg09929164	XYLT2	ENSG00000015532	17	48423123	17	ENSG00000015532	48431976	rs11079911	17	48421567	T	G	0.224652	-0.00559573	0.00929524	0.5471742	0.481969	0.036708	2.222063e-39	-0.0116102	0.0193062	0.5475948	4.111976e-07	7.782061e-18	20	0.637301860299756	0.988456938291163	0.951752409567113	1.02657698476469	0.99(0.95-1.03)
cg09933329	GCK	ENSG00000106633	7	44186183	7	ENSG00000106633	44210820	rs2908277	7	44183433	A	G	0.119284	0.123986	0.0118825	1.727e-25	-0.869179	0.0479174	1.565591e-73	-0.142648	0.0157714	1.500818e-19	2.534191e-22	3.845764e-06	20	1.02479167730061e-18	0.867059220031189	0.840666756723409	0.894280266263037	0.87(0.84-0.89)
cg09952232	ADARB2	ENSG00000185736	10	1438024	10	ENSG00000185736	1503871	rs3793735	10	1282828	C	T	0.356859	0.604643	0.00758075	0	0.266667	0.0338288	3.20009e-15	2.2674	0.289039	4.34244e-15	4.34244e-15	0.0001211401	20	2.3014932e-14	9.65426705999523	5.47878609000997	17.0119568339525	9.65(5.48-17.01)
cg09971811	CST7	ENSG00000077984	20	24930099	20	ENSG00000077984	24935215	rs6114945	20	24920045	A	G	0.0934394	0.0883607	0.0133613	3.761004e-11	0.459126	0.0544099	3.220314e-17	0.192454	0.0369738	1.938559e-07	4.945097e-13	7.357588e-07	14	5.07674392235294e-07	1.21222074027084	1.12748033612645	1.30333015668486	1.21(1.13-1.3)
cg09974780	KIF2A	ENSG00000068796	5	61601128	5	ENSG00000068796	61717532	rs247237	5	61746142	A	G	0.517893	-0.116692	0.00793066	5.24148e-49	0.324631	0.0318492	2.136072e-24	-0.35946	0.0429012	5.348315e-17	5.348315e-17	0.006389345	20	3.18893281875e-16	0.69805317302663	0.641756486348201	0.759288363636672	0.7(0.64-0.76)
cg09982224	ALDH3B1	ENSG00000006534	11	67775972	11	ENSG00000006534	67786396	rs3764818	11	67790243	T	C	0.229622	0.0383823	0.00967053	7.217496e-05	-0.612644	0.0370534	2.085411e-61	-0.0626503	0.0162333	0.0001136837	1.128049e-18	3.314438e-16	20	0.000243015284443022	0.939271879640316	0.909857242637619	0.969637457987935	0.94(0.91-0.97)
cg09985802	LHPP	ENSG00000107902	10	126234119	10	ENSG00000107902	126228430	rs10901757	10	126234739	A	G	0.40159	-0.17619	0.00809734	5.677136e-105	-0.391027	0.0324875	2.292353e-33	0.450583	0.0427813	6.135881e-26	1.606889e-40	2.394223e-13	20	5.55222402682927e-25	1.56922677807214	1.44301063813574	1.70648269384902	1.57(1.44-1.71)
cg09996298	GPC1	ENSG00000063660	2	241386947	2	ENSG00000063660	241391290	rs62187175	2	241386948	A	G	0.190855	-0.0148795	0.0107479	0.166236	-0.290161	0.0400934	4.582949e-13	0.05128	0.0377129	0.1739105	0.1739105	0.0002707825	20	0.246576288535032	1.05261758494823	0.977617016805856	1.13337202717931	1.05(0.98-1.13)
cg10001374	B3GAT1	ENSG00000109956	11	134254128	11	ENSG00000109956	134265105	rs1440480	11	134290032	A	G	0.367793	0.0371625	0.00830224	7.5983e-06	-0.204765	0.0340992	1.913498e-09	-0.181488	0.0505701	0.0003321463	0.0003321463	4.592362e-07	16	0.000687561373651581	0.834028253582473	0.75532633147284	0.920930594882672	0.83(0.76-0.92)
cg10013998	KIAA0513	ENSG00000135709	16	85120012	16	ENSG00000135709	85094605	rs3942895	16	85119977	T	C	0.420477	-0.179264	0.00801611	9.02407e-111	-0.201594	0.0331175	1.148662e-09	0.889233	0.151396	4.265818e-09	4.265818e-09	5.198488e-05	20	1.34373267e-08	2.43326262294424	1.80849831373727	3.273858176833	2.43(1.81-3.27)
cg10030791	SERPING1	ENSG00000149131	11	57364888	11	ENSG00000149131	57373593	rs3824988	11	57377968	G	A	0.264414	0.299466	0.00883437	7.178276e-252	-0.279975	0.0361969	1.035837e-14	-1.06962	0.141841	4.66539e-14	4.66539e-14	0.07458573	20	2.30439899556213e-13	0.343138885423678	0.25985581486563	0.453113949944468	0.34(0.26-0.45)
cg10055817	ADARB2	ENSG00000185736	10	1229050	10	ENSG00000185736	1503871	rs7094153	10	1225475	T	C	0.321074	-0.160979	0.00843336	3.152835e-81	0.701899	0.0321385	9.716409e-106	-0.229348	0.0159575	7.703198e-47	9.807058e-49	4.64001e-75	20	1.30563340720812e-45	0.795051807328582	0.770570060298066	0.820311362852506	0.8(0.77-0.82)
cg10056627	GNMT	ENSG00000124713	6	42928773	6	ENSG00000124713	42930057	rs6940837	6	42924969	A	G	0.454274	0.371924	0.0114338	4.230964e-232	-0.366988	0.0317041	5.492297e-31	-1.01345	0.0929304	1.08532e-27	1.08532e-27	0.004759344	20	1.05040100869565e-26	0.36296458915966	0.302524327275307	0.435479996502729	0.36(0.3-0.44)
cg10062109	CDK10	ENSG00000185324	16	89761133	16	ENSG00000185324	89754958	rs74415461	16	89990843	T	C	0.0586481	-0.863721	0.0161784	0	-0.410161	0.0529359	9.315621e-15	2.10581	0.274626	1.747958e-14	7.794482e-14	0.02650363	20	8.82970009379728e-14	8.2137534561008	4.79485294758669	14.070451497697	8.21(4.79-14.07)
cg10074813	GSDMD	ENSG00000104518	8	144637872	8	ENSG00000104518	144640304	rs383439	8	144571710	G	C	0.34493	-0.208164	0.00945794	2.340704e-107	0.41043	0.0349989	9.275958e-32	-0.507184	0.0490056	4.205839e-25	3.092748e-26	5.362368e-27	20	3.61940629407216e-24	0.602188957520402	0.547039112204661	0.662898744292782	0.6(0.55-0.66)
cg10084644	STAG3	ENSG00000066923	7	99775521	7	ENSG00000066923	99797148	rs1636988	7	99816437	G	A	0.267396	0.211832	0.00900782	2.771971e-122	0.421242	0.0361812	2.503591e-31	0.502873	0.0481963	1.736661e-25	1.736661e-25	5.27027e-12	20	1.530002923219e-24	1.65346485781089	1.50442121878787	1.81727431245509	1.65(1.5-1.82)
cg10094355	RALGDS	ENSG00000160271	9	136019899	9	ENSG00000160271	136006204	rs7867322	9	136019906	C	T	0.327038	-0.258688	0.00943599	1.816974e-165	0.503879	0.0349515	4.074006e-47	-0.513392	0.0402351	2.748318e-37	2.673577e-34	2.179898e-08	20	3.64152135e-36	0.598462148456482	0.553079904019456	0.647568173300595	0.6(0.55-0.65)
cg10095033	MCTP2	ENSG00000140563	15	94898125	15	ENSG00000140563	94899199	rs16948984	15	94894084	T	C	0.0586481	0.0329995	0.0184975	0.07442367	-2.64063	0.0357784	0	-0.0124968	0.00700699	0.07450836	5.664551e-09	0.0001241692	20	0.114646734580645	0.987580960747899	0.974110530862295	1.00123766567679	0.99(0.97-1)
cg10098541	PDIA5	ENSG00000065485	3	122785650	3	ENSG00000065485	122864991	rs2332443	3	122781865	A	G	0.173956	-0.0480716	0.0155733	0.00202324	-0.517992	0.0430721	2.589063e-33	0.0928037	0.0310393	0.002790856	1.040273e-12	0.000220379	20	0.00534940768312285	1.09724632467269	1.03248309413513	1.16607187453875	1.1(1.03-1.17)
cg10106505	TAF1C	ENSG00000103168	16	84220380	16	ENSG00000103168	84216063	rs62049903	16	84221615	A	C	0.105368	-0.245221	0.0137929	1.031589e-70	-1.42796	0.0492673	1.047565e-184	0.171728	0.0113315	7.035752e-52	3.202543e-46	1.064213e-32	20	1.41520336915663e-50	1.18735482877387	1.16127467549397	1.21402069567471	1.19(1.16-1.21)
cg10127490	COLQ	ENSG00000206561	3	15563072	3	ENSG00000206561	15527449	rs2036518	3	15569526	T	C	0.209742	0.341095	0.00968243	7.375274e-272	-0.276378	0.0374499	1.583781e-13	-1.23416	0.170863	5.080362e-13	5.080362e-13	0.003239927	20	2.30793588e-12	0.291079166203481	0.208242610991092	0.406867166112021	0.29(0.21-0.41)
cg10140454	RAI1	ENSG00000108557	17	17626019	17	ENSG00000108557	17649777	rs62064085	17	17629523	A	G	0.0904573	-0.052126	0.0140615	0.0002097299	1.27355	0.0503552	3.97492e-141	-0.0409296	0.0111591	0.000244637	3.039419e-13	5.294303e-17	20	0.000511672165247339	0.959896704297136	0.939129932572441	0.981122687035035	0.96(0.94-0.98)
cg10140957	GOT2	ENSG00000125166	16	58768477	16	ENSG00000125166	58754648	rs9937713	16	58805825	C	T	0.305169	0.204217	0.00841825	5.339449e-130	0.206038	0.0349377	3.694946e-09	0.99116	0.172965	1.001906e-08	1.001906e-08	0.002472757	20	3.02747885429864e-08	2.69435811570007	1.91966098473736	3.78169151394825	2.69(1.92-3.78)
cg10144198	DPYSL4	ENSG00000151640	10	134001728	10	ENSG00000151640	134009842	rs2637629	10	134016115	G	A	0.368787	0.314391	0.00969969	1.829695e-230	-0.455212	0.0345955	1.52824e-39	-0.690647	0.0566485	3.437201e-34	5.317741e-41	1.214722e-36	20	4.23498676715867e-33	0.501251654308861	0.448575595431407	0.56011344243044	0.5(0.45-0.56)
cg10152449	CHST12	ENSG00000136213	7	2444534	7	ENSG00000136213	2458732	rs1548598	7	2438912	T	C	0.194831	-0.0890059	0.00974745	6.774418e-20	0.279469	0.0411921	1.164517e-11	-0.318482	0.0584814	5.155509e-08	4.073048e-10	0.02832093	18	1.43571680992494e-07	0.727252168376797	0.648492043748633	0.815577803162319	0.73(0.65-0.82)
cg10161743	GRIN2D	ENSG00000105464	19	48917816	19	ENSG00000105464	48923160	rs7255999	19	48906519	C	T	0.0606362	-0.0167952	0.0195521	0.3903406	-0.543011	0.0820403	3.620365e-11	0.0309298	0.0363087	0.3942941	0.3942941	0.223222	20	0.49188571423235	1.03141309614569	0.960563438099826	1.10748851424666	1.03(0.96-1.11)
cg10162958	MCF2L	ENSG00000126217	13	113673671	13	ENSG00000126217	113651372	rs2993297	13	113669664	C	T	0.489066	-0.0260668	0.0101412	0.01015811	-0.226099	0.0309898	2.965945e-13	0.115289	0.0475548	0.015336	0.015336	4.96905e-07	20	0.0266425098855359	1.12219770584991	1.02232719478806	1.23182450533937	1.12(1.02-1.23)
cg10174482	INSL3	ENSG00000248099	19	17932369	19	ENSG00000248099	17929852	rs12979536	19	17930289	T	C	0.405567	-0.0601362	0.00984098	9.91331e-10	0.503604	0.0324618	2.801151e-54	-0.119412	0.0210024	1.303365e-08	1.303365e-08	7.056201e-10	19	3.88219066458519e-08	0.887442099287713	0.85165249591349	0.924735714821625	0.89(0.85-0.92)
cg10187927	TGFBI	ENSG00000120708	5	135364060	5	ENSG00000120708	135382045	rs72793188	5	135317819	A	T	0.0685885	0.112971	0.0147586	1.939102e-14	0.845264	0.0647232	5.59543e-39	0.133652	0.0202385	4.006193e-11	5.637182e-16	9.73596e-09	20	1.54822666979167e-10	1.1429949881701	1.09854276231479	1.1892459609211	1.14(1.1-1.19)
cg10201141	ENO2	ENSG00000111674	12	7032793	12	ENSG00000111674	7027885	rs7134367	12	7004938	T	C	0.291252	-0.0250096	0.00892816	0.0050913	-0.224134	0.0378584	3.212708e-09	0.111583	0.0440677	0.01133897	0.01133897	0.01882451	12	0.0202032128228388	1.11804653801718	1.02553077517295	1.21890838523241	1.12(1.03-1.22)
cg10211873	KIAA0513	ENSG00000135709	16	85116513	16	ENSG00000135709	85094605	rs9934629	16	85085799	A	G	0.232604	-0.00797022	0.00924405	0.3885775	0.213234	0.0374073	1.195716e-08	-0.0373777	0.0438447	0.3939347	0.3939347	2.376361e-09	20	0.491718864785047	0.963312223601792	0.883986655541254	1.04975616353897	0.96(0.88-1.05)
cg10241809	SLC16A3	ENSG00000141526	17	80197360	17	ENSG00000141526	80202639	rs56046717	17	80177662	T	C	0.133201	0.340949	0.0121878	3.30155e-172	0.249856	0.0431106	6.803614e-09	1.36458	0.240447	1.385383e-08	1.385383e-08	0.01459211	18	4.10088106117021e-08	3.91407879362931	2.44318833256967	6.27050014872392	3.91(2.44-6.27)
cg10248981	LHPP	ENSG00000107902	10	126157948	10	ENSG00000107902	126228430	rs11245102	10	126166151	A	G	0.191849	0.411999	0.0110045	9.070692e-307	-0.479359	0.0412785	3.547898e-31	-0.859479	0.07749	1.379679e-28	4.341503e-30	8.748325e-25	16	1.38757475331325e-27	0.423382607204381	0.363724196670827	0.492826250559856	0.42(0.36-0.49)
cg10259872	PDIA5	ENSG00000065485	3	122802215	3	ENSG00000065485	122864991	rs3804753	3	122851840	A	G	0.411531	0.192457	0.0118992	7.693668e-59	-0.997196	0.0268813	3.232992e-301	-0.192998	0.0130175	9.937416e-50	1.265362e-34	0.03392002	20	1.83320618917127e-48	0.824483623104705	0.803713593706656	0.845790403560064	0.82(0.8-0.85)
cg10282491	CLDN9	ENSG00000213937	16	3062368	16	ENSG00000213937	3063481	rs2717692	16	3048391	T	C	0.377734	0.0340767	0.00948843	0.0003289098	0.465476	0.0329989	3.498011e-45	0.0732084	0.0210347	0.0005007329	0.0003408251	1.304851e-06	20	0.00101761847419355	1.07595474252001	1.03249725577037	1.12124134130267	1.08(1.03-1.12)
cg10292139	SDC2	ENSG00000169439	8	97507561	8	ENSG00000169439	97564789	rs2008026	8	97518087	G	A	0.260437	-0.0231047	0.00898106	0.01009378	-0.231118	0.0351194	4.675136e-11	0.0999691	0.0417228	0.01657374	0.01657374	0.1943174	4	0.028658579937856	1.10513676882189	1.01835890201302	1.19930927631491	1.11(1.02-1.2)
cg10306450	GLS2	ENSG00000135423	12	56882479	12	ENSG00000135423	56873467	rs11171870	12	56887871	A	G	0.333002	0.0451327	0.00920513	9.438398e-07	-0.207877	0.033248	4.04364e-10	-0.217112	0.0562732	0.0001142348	0.0001142348	0.008933743	11	0.000244037106333973	0.804839822196772	0.720789981445543	0.89869054241658	0.8(0.72-0.9)
cg10328171	KIAA0513	ENSG00000135709	16	85116332	16	ENSG00000135709	85094605	rs9939389	16	85090357	G	A	0.365805	0.309544	0.00799915	0	0.205142	0.0334611	8.745905e-10	1.50892	0.249193	1.402083e-09	1.402083e-09	3.150856e-06	20	4.67687825874126e-09	4.52184456409565	2.77458648033805	7.36941465214311	4.52(2.77-7.37)
cg10369242	KRT7	ENSG00000135480	12	52625486	12	ENSG00000135480	52636137	rs12320971	12	52634956	T	C	0.341948	-0.0253519	0.0084349	0.00265057	-0.211674	0.0336921	3.329605e-10	0.119769	0.0441738	0.006701849	0.006701849	3.165434e-06	17	0.0123495992334437	1.12723642988652	1.03374522888699	1.22918291021416	1.13(1.03-1.23)
cg10374499	CD82	ENSG00000085117	11	44601397	11	ENSG00000085117	44613945	rs55954253	11	44601286	A	G	0.219682	0.0135211	0.0100648	0.1791425	0.35714	0.0383285	1.186968e-20	0.0378594	0.0284731	0.183633	3.561997e-07	3.788816e-11	20	0.258495188448567	1.03858519753368	0.982212227854197	1.09819363060932	1.04(0.98-1.1)
cg10374813	MED24	ENSG00000008838	17	38183790	17	ENSG00000008838	38196409	rs12602514	17	38159745	G	A	0.368787	0.0351447	0.00824024	1.998998e-05	-0.259774	0.0333029	6.173239e-15	-0.135289	0.0361528	0.0001824487	0.0001824487	2.389621e-09	20	0.000384836518825016	0.873463444272855	0.813712240808621	0.937602201636828	0.87(0.81-0.94)
cg10377245	SLC16A3	ENSG00000141526	17	80189973	17	ENSG00000141526	80202639	rs8071677	17	80180185	G	C	0.204771	-0.140761	0.0111763	2.260974e-36	0.730234	0.0372717	1.802533e-85	-0.192761	0.0181946	3.16358e-26	7.073262e-46	2.588193e-29	20	2.89402564931507e-25	0.824679048880421	0.795788035228437	0.85461894820659	0.82(0.8-0.85)
cg10421188	CREB5	ENSG00000146592	7	28824953	7	ENSG00000146592	28602225	rs4722842	7	28800227	A	C	0.186879	-0.344442	0.0105431	4.19454e-234	0.291446	0.0424341	6.501178e-12	-1.18184	0.175835	1.80127e-11	1.80127e-11	0.0003970098	20	7.12611437203791e-11	0.306713865564668	0.217299954740707	0.432919534851603	0.31(0.22-0.43)
cg10432093	HCG9	ENSG00000204625	6	29945155	6	ENSG00000204625	29944536	rs1362126	6	29691019	A	G	0.439364	0.117423	0.0131625	4.621002e-19	0.371522	0.0328704	1.273349e-29	0.316059	0.0451347	2.512877e-12	1.057414e-15	1.885355e-20	20	1.09109184694408e-11	1.37171118419849	1.25557669880942	1.49858752128757	1.37(1.26-1.5)
cg10442549	COG2	ENSG00000135775	1	230818260	1	ENSG00000135775	230803981	rs2478534	1	230828987	A	C	0.430418	0.0407832	0.00801808	3.649203e-07	-0.577256	0.0321384	3.895493e-72	-0.07065	0.0144362	9.882841e-07	1.14193e-10	1.260011e-16	20	2.43174694907885e-06	0.931787960848534	0.905792568720493	0.958529396204602	0.93(0.91-0.96)
cg10443148	ENO1	ENSG00000074800	1	8922612	1	ENSG00000074800	8930184	rs10864368	1	8918313	T	C	0.478131	-0.164953	0.0117671	1.206386e-44	0.588235	0.0312178	3.357998e-79	-0.28042	0.0249326	2.39231e-29	1.170534e-26	3.637871e-14	20	2.5119255e-28	0.755466378935109	0.719435864221748	0.793301360252193	0.76(0.72-0.79)
cg10475341	IDH3B	ENSG00000101365	20	2644958	20	ENSG00000101365	2641953	rs146773525	20	2524498	A	C	0.0198807	0.0463405	0.0320518	0.1482333	-1.02746	0.113487	1.383391e-19	-0.045102	0.0315904	0.1533754	9.133367e-06	0.009135935	7	0.219794189098712	0.955899975062883	0.898508435839134	1.01695735496557	0.96(0.9-1.02)
cg10495669	RBCK1	ENSG00000125826	20	388531	20	ENSG00000125826	399876	rs4815586	20	389984	C	T	0.374751	0.274094	0.010012	5.210105e-165	-0.211698	0.034491	8.368883e-10	-1.29474	0.216184	2.110132e-09	2.110132e-09	5.417831e-08	10	6.88732233431085e-09	0.273969087034722	0.179342007446035	0.418524704387647	0.27(0.18-0.42)
cg10504390	SEH1L	ENSG00000085415	18	12947632	18	ENSG00000085415	12967333	rs3976787	18	12971894	T	C	0.409543	0.00634331	0.0081955	0.4389308	-0.443482	0.0319061	6.367247e-44	-0.0143034	0.0185085	0.4396391	0.4396391	5.313731e-20	20	0.53360776259542	0.985798407649252	0.950677814359694	1.0222164500371	0.99(0.95-1.02)
cg10509001	ATP1B2	ENSG00000129244	17	7553872	17	ENSG00000129244	7555515	rs2908808	17	7544849	G	A	0.130219	0.182208	0.012232	3.499106e-50	0.590586	0.0486797	7.142166e-34	0.308521	0.0327974	5.110924e-21	1.227312e-21	1.756209e-05	20	3.73421777592998e-20	1.36141009885948	1.27664825914983	1.45179961981921	1.36(1.28-1.45)
cg10512202	LIMD1	ENSG00000144791	3	45649293	3	ENSG00000144791	45662358	rs2578693	3	45649417	T	C	0.32505	-0.0743179	0.00833178	4.671296e-19	-1.18502	0.0243797	0	0.0627142	0.0071483	1.735034e-18	2.195951e-24	1.876926e-47	20	1.11839353783784e-17	1.06472249805308	1.04990904016218	1.0797449631306	1.06(1.05-1.08)
cg10513709	BIK	ENSG00000100290	22	43506327	22	ENSG00000100290	43516236	rs6003010	22	43434116	G	A	0.084493	0.0500818	0.014181	0.0004130499	0.310939	0.0545482	1.196253e-08	0.161066	0.0536508	0.00268105	0.00268105	0.06517444	20	0.00514780100632547	1.17476250058033	1.0575029610694	1.30502417825305	1.17(1.06-1.31)
cg10524915	SERPINA1	ENSG00000197249	14	94857046	14	ENSG00000197249	94850057	rs1122629	14	94855831	A	G	0.507952	0.431075	0.00763869	0	0.259418	0.0327391	2.303888e-15	1.6617	0.211768	4.267464e-15	4.267464e-15	0.2441457	12	2.2653517163752e-14	5.26825927689496	3.47861671821989	7.97861853052686	5.27(3.48-7.98)
cg10532908	EPHB6	ENSG00000106123	7	142555548	7	ENSG00000106123	142560819	rs1114798	7	142518105	G	A	0.39662	0.0381356	0.0123296	0.00198144	-0.190056	0.0331388	9.741772e-09	-0.200654	0.0737066	0.006482167	0.006482167	3.257266e-08	20	0.011964596800995	0.818195478219426	0.708136125580803	0.945360385377384	0.82(0.71-0.95)
cg10544696	ADARB2	ENSG00000185736	10	1585345	10	ENSG00000185736	1503871	rs10903474	10	1586879	T	C	0.229622	0.00872401	0.00900497	0.332645	-0.371442	0.0361899	1.026852e-24	-0.0234868	0.024351	0.3347889	0.4618344	0.0110771	20	0.428298903103448	0.976786868170406	0.931261872850478	1.02453736553149	0.98(0.93-1.02)
cg10548968	CAPN5	ENSG00000149260	11	76802004	11	ENSG00000149260	76807590	rs948977	11	76801982	T	G	0.305169	0.00563678	0.0102338	0.5817708	1.11317	0.0273633	0	0.0050637	0.0091942	0.5818054	1.519902e-10	3.199705e-09	20	0.667118211057692	1.00507654219604	0.987126647675276	1.02335283729981	1.01(0.99-1.02)
cg10557828	PLOD2	ENSG00000152952	3	145879642	3	ENSG00000152952	145834333	rs2864795	3	145873483	G	C	0.131213	-0.110384	0.0122355	1.8536e-19	-0.332472	0.0440769	4.592762e-14	0.332009	0.0573736	7.174e-09	7.174e-09	0.0001794437	13	2.19963140495868e-08	1.3937653923446	1.24552452199401	1.55964971752425	1.39(1.25-1.56)
cg10588471	MCF2L	ENSG00000126217	13	113632644	13	ENSG00000126217	113651372	rs3742241	13	113632277	G	A	0.253479	-0.116563	0.0100613	4.898204e-31	-0.537904	0.0371509	1.6471e-47	0.216698	0.0239554	1.48454e-19	3.147158e-19	1.618074e-08	20	1.0157539057377e-18	1.24196897086659	1.18500313007843	1.30167329135522	1.24(1.19-1.3)
cg10597191	HK2	ENSG00000159399	2	75070244	2	ENSG00000159399	75090797	rs3771791	2	75070216	A	G	0.280318	-0.083497	0.010028	8.33382e-17	-0.507762	0.0356546	5.090209e-46	0.164441	0.0228773	6.575989e-13	3.907623e-22	1.530034e-23	15	2.97120802043302e-12	1.17873402219267	1.12704762458027	1.23279075770374	1.18(1.13-1.23)
cg10607155	ACTG1	ENSG00000184009	17	79481002	17	ENSG00000184009	79483935	rs8077376	17	79488008	A	C	0.395626	0.100502	0.00950863	4.122513e-26	0.859022	0.0291683	1.24052e-190	0.116996	0.0117604	2.565128e-23	7.909002e-19	1.449631e-16	20	2.04903406507177e-22	1.12411493322181	1.09850000346848	1.15032715439453	1.12(1.1-1.15)
cg10631471	LONP2	ENSG00000102910	16	48279243	16	ENSG00000102910	48337620	rs5017203	16	48239883	A	G	0.0994036	-0.399759	0.0139989	2.332563e-179	-0.302392	0.0551991	4.29667e-08	1.32199	0.245719	7.444472e-08	7.444472e-08	0.08821681	14	2.03651352751843e-07	3.75087820288229	2.31724912460382	6.07146082977285	3.75(2.32-6.07)
cg10640944	PAM	ENSG00000145730	5	102201890	5	ENSG00000145730	102228247	rs17355759	5	102044030	G	A	0.369781	0.814325	0.00667786	0	0.256695	0.0326112	3.507777e-15	3.17235	0.403862	3.996987e-15	3.996987e-15	0.0002132294	20	2.12853901004785e-14	23.8634977346078	10.8133391662729	52.663336955694	23.86(10.81-52.66)
cg10663055	NT5E	ENSG00000135318	6	86159251	6	ENSG00000135318	86182654	rs9362220	6	86154351	T	C	0.143141	-0.76827	0.0104677	0	0.325631	0.0433985	6.224463e-14	-2.35933	0.316079	8.370186e-14	8.370186e-14	0.001320466	20	4.02709669365994e-13	0.0944835059431968	0.0508515416167609	0.175552846806431	0.09(0.05-0.18)
cg10667338	LIN7B	ENSG00000104863	19	49617042	19	ENSG00000104863	49619649	rs4802561	19	49617130	T	C	0.341948	-0.0249096	0.012404	0.04462205	1.24495	0.020204	0	-0.0200085	0.00996871	0.04473537	2.122897e-11	3.322199e-24	20	0.0715343747678315	0.980190341653442	0.961224610418309	0.99953028195208	0.98(0.96-1)
cg10675614	RRAGD	ENSG00000025039	6	90120254	6	ENSG00000025039	90098172	rs6454756	6	90113257	C	T	0.4334	-0.000320816	0.00822604	0.9688904	-0.374788	0.0331734	1.34461e-29	0.000855993	0.0219487	0.9688906	6.271211e-09	6.568738e-27	20	0.97915477690678	1.00085635946656	0.95871305748627	1.0448522052168	1(0.96-1.04)
cg10677697	IGFBP3	ENSG00000146674	7	45961126	7	ENSG00000146674	45956711	rs11977526	7	46008110	A	G	0.402584	-0.0845153	0.00818915	5.698515e-25	0.202416	0.0337497	2.002933e-09	-0.417532	0.0805189	2.154096e-07	2.154096e-07	9.136454e-09	17	5.62355476465989e-07	0.658670414057543	0.562508494322389	0.771271400758769	0.66(0.56-0.77)
cg10691866	TPST1	ENSG00000169902	7	65817282	7	ENSG00000169902	65777858	rs3800822	7	66147149	A	G	0.105368	-0.375805	0.0126508	6.404931e-194	0.391521	0.0509124	1.470363e-14	-0.95986	0.128932	9.718068e-14	9.718068e-14	0.007233524	18	4.64215007896996e-13	0.382946494731674	0.29743287193849	0.493045764819173	0.38(0.3-0.49)
cg10710457	PFKP	ENSG00000067057	10	3143236	10	ENSG00000067057	3144808	rs56882221	10	3138477	T	G	0.383698	0.45377	0.00774168	0	0.190408	0.032637	5.407633e-09	2.38315	0.410503	6.420112e-09	6.420112e-09	0.5687006	8	1.9830484706753e-08	10.8389919701074	4.84798967974851	24.2334977359416	10.84(4.85-24.23)
cg10724130	ADARB2	ENSG00000185736	10	1249843	10	ENSG00000185736	1503871	rs3793735	10	1282828	C	T	0.356859	0.604643	0.00758075	0	0.40366	0.0335917	2.904813e-33	1.4979	0.126059	1.458345e-32	1.079585e-30	0.01497734	20	1.73288752846975e-31	4.4722873985009	3.49322144287336	5.72576199416025	4.47(3.49-5.73)
cg10741760	HTR6	ENSG00000158748	1	19992024	1	ENSG00000158748	19998917	rs6693503	1	19987294	A	G	0.345924	-0.254172	0.00812274	6.109251e-215	0.782619	0.0318185	1.382962e-133	-0.324771	0.0167949	2.599171e-83	7.159425e-63	2.420398e-08	20	9.97543904482759e-82	0.722692831352531	0.699290517746719	0.746878322004515	0.72(0.7-0.75)
cg10760299	GATM	ENSG00000171766	15	45669010	15	ENSG00000171766	45673869	rs55885762	15	45633166	A	C	0.276342	-0.573416	0.00827209	0	1.01272	0.0313206	2.323855e-229	-0.566213	0.0193227	9.494152e-189	8.545716e-129	5.240816e-05	20	1.5850486764e-186	0.56767114386426	0.546574044488907	0.589582565848857	0.57(0.55-0.59)
cg10764101	GPC1	ENSG00000063660	2	241374174	2	ENSG00000063660	241391290	rs6758251	2	241334255	C	T	0.385686	0.0109281	0.00930054	0.2399947	-0.261047	0.0331069	3.146137e-15	-0.0418628	0.0360213	0.2451676	0.0006745518	8.252976e-10	20	0.32954022	0.959001346531598	0.893629027483228	1.02915589619953	0.96(0.89-1.03)
cg10768391	GMPR	ENSG00000137198	6	16239574	6	ENSG00000137198	16267295	rs9358087	6	16208742	C	T	0.313121	0.0100261	0.00836488	0.2306835	0.274303	0.0359728	2.435004e-14	0.0365513	0.0308695	0.2363887	0.2363887	2.982254e-07	20	0.320333550852273	1.03722751242433	0.976331674371123	1.10192155060721	1.04(0.98-1.1)
cg10776377	LPAR3	ENSG00000171517	1	85359334	1	ENSG00000171517	85318090	rs6703143	1	85366935	A	G	0.275348	0.287514	0.00878708	8.087557e-235	-0.242082	0.0366581	4.007558e-11	-1.18767	0.183473	9.590289e-11	9.590289e-11	0.004621323	12	3.557997219e-10	0.30493092604713	0.212826695628652	0.436894767290848	0.3(0.21-0.44)
cg10803903	PLOD1	ENSG00000083444	1	12000521	1	ENSG00000083444	12014928	rs2273289	1	12018290	C	T	0.146123	0.0779791	0.0113603	6.686519e-12	-0.334749	0.0433124	1.086423e-14	-0.232948	0.0453889	2.862731e-07	2.862731e-07	4.508296e-09	20	7.37550834027778e-07	0.792194766581148	0.724763239259896	0.86590008185213	0.79(0.72-0.87)
cg10805721	TPBG	ENSG00000146242	6	83075187	6	ENSG00000146242	83076734	rs117902951	6	83189578	C	T	0.00695825	0.704914	0.051961	6.353181e-42	1.34072	0.126663	3.501848e-26	0.525774	0.0630028	7.106932e-17	3.232898e-21	4.140806e-10	7	4.18519328888889e-16	1.69176777001506	1.49524266590267	1.914122873115	1.69(1.5-1.91)
cg10826702	ADARB2	ENSG00000185736	10	1285425	10	ENSG00000185736	1503871	rs11595033	10	1308706	A	G	0.33499	0.48922	0.00850018	0	0.199397	0.033375	2.308884e-09	2.4535	0.412873	2.807004e-09	2.807004e-09	0.0106382	13	9.01210226538461e-09	11.6289769942452	5.17722355845621	26.120777750036	11.63(5.18-26.12)
cg10831285	B3GNT3	ENSG00000179913	19	17918927	19	ENSG00000179913	17914764	rs10407076	19	17920758	T	G	0.464215	0.136359	0.00876606	1.462414e-54	-0.24692	0.0329235	6.390813e-14	-0.552241	0.0817455	1.422289e-11	1.422289e-11	0.001108813	17	5.70110800840336e-11	0.575658313518158	0.490435169983292	0.675690721637806	0.58(0.49-0.68)
cg10834803	ADARB2	ENSG00000185736	10	1228893	10	ENSG00000185736	1503871	rs10903409	10	1284672	A	G	0.33499	-0.336035	0.00812463	0	-0.318436	0.0339058	5.898931e-21	1.05526	0.115221	5.255771e-20	5.255771e-20	3.186695e-05	20	3.6790397e-19	2.87272196452253	2.29200467831486	3.60057357802501	2.87(2.29-3.6)
cg10837116	KRT1	ENSG00000167768	12	53069933	12	ENSG00000167768	53071355	rs2269327	12	53065916	T	C	0.517893	-0.74918	0.00739034	0	0.240474	0.03318	4.243227e-13	-3.11543	0.430955	4.861495e-13	4.861495e-13	0.1275823	20	2.21453367053206e-12	0.0443594284916202	0.0190611737653512	0.103233878476052	0.04(0.02-0.1)
cg10853431	USP6NL	ENSG00000148429	10	11574300	10	ENSG00000148429	11578131	rs12250042	10	11574424	T	G	0.487078	0.00637401	0.00800151	0.4256834	0.347947	0.0329151	4.059617e-26	0.0183189	0.0230615	0.426993	0.426993	6.82112e-08	20	0.5216880233809	1.01848772034064	0.973476455379105	1.06558020047922	1.02(0.97-1.07)
cg10855825	GFAP	ENSG00000131095	17	42988799	17	ENSG00000131095	42988340	rs3744468	17	42990810	A	G	0.111332	-0.0730203	0.0124787	4.868699e-09	-0.302165	0.0506659	2.463165e-09	0.241657	0.0578564	2.955906e-05	2.955906e-05	0.0006109103	20	6.56234716356383e-05	1.2733573563298	1.13684678960378	1.42625987225976	1.27(1.14-1.43)
cg10862848	GNMT	ENSG00000124713	6	42927986	6	ENSG00000124713	42930057	rs28868299	6	42921221	T	G	0.455268	0.37086	0.011438	1.284653e-230	0.717604	0.0304089	3.998161e-123	0.516804	0.0270862	3.707221e-81	8.345964e-69	3.16256e-08	20	1.39083268752809e-79	1.67666047065112	1.58996984079693	1.76807777211358	1.68(1.59-1.77)
cg10900550	TDRD7	ENSG00000196116	9	100173984	9	ENSG00000196116	100216319	rs150205497	9	100177532	A	G	0.00596421	-0.0598835	0.0435453	0.1690695	0.895801	0.144736	6.047273e-10	-0.0668491	0.049796	0.1794467	0.1794467	0.007097593	10	0.253242828106509	0.93533633294077	0.848360801679363	1.03122875784369	0.94(0.85-1.03)
cg10916515	ADARB2	ENSG00000185736	10	1246336	10	ENSG00000185736	1503871	rs3793739	10	1282530	A	C	0.350895	0.604629	0.00769153	0	0.268775	0.0344817	6.45455e-15	2.24957	0.290017	8.717309e-15	8.717309e-15	0.06690371	20	4.51272786837209e-14	9.48365698696436	5.37165835885723	16.7433860900885	9.48(5.37-16.74)
cg10959428	BCAS4	ENSG00000124243	20	49493606	20	ENSG00000124243	49452572	rs62205182	20	49491880	T	C	0.299205	-0.408631	0.00812877	0	0.474033	0.0328995	4.57207e-47	-0.86203	0.0622367	1.257517e-43	1.257517e-43	0.05455043	20	1.90856784681818e-42	0.422303934605267	0.373807645021078	0.477091936343446	0.42(0.37-0.48)
cg10961323	GALE	ENSG00000117308	1	24127976	1	ENSG00000117308	24124680	rs12041159	1	24127660	G	C	0.148111	0.0369445	0.0113306	0.00111177	-0.714541	0.0454677	1.187352e-55	-0.0517038	0.0161949	0.001409949	7.136729e-12	1.905033e-06	20	0.00277093567451442	0.949610099701779	0.919940942439549	0.980236121532202	0.95(0.92-0.98)
cg10991184	PTPRG	ENSG00000144724	3	61763393	3	ENSG00000144724	61915265	rs595514	3	61748633	T	C	0.124254	-0.0198125	0.0135405	0.1434127	0.40155	0.0504847	1.807398e-15	-0.0493401	0.0342865	0.1501356	0.1501356	0.06301352	20	0.215892665116279	0.9518573479585	0.889993036895036	1.01802190950112	0.95(0.89-1.02)
cg10997785	HSPA5	ENSG00000044574	9	128004697	9	ENSG00000044574	128000370	rs111810394	9	127964171	A	G	0.44831	-0.0264854	0.00806941	0.00103001	0.638456	0.0304369	1.079019e-97	-0.0414835	0.0127927	0.001183853	2.245305e-06	1.026108e-05	20	0.00233760210940272	0.959365164736098	0.93560940495306	0.983724099433669	0.96(0.94-0.98)
cg10998611	FUT8	ENSG00000033170	14	65879393	14	ENSG00000033170	66044074	rs8003464	14	65908235	A	G	0.371769	-0.317419	0.00820135	0	0.582145	0.0335753	2.409942e-67	-0.545257	0.0344592	2.151174e-56	1.297123e-47	8.062489e-06	20	5.05828872253521e-55	0.579692783148873	0.541833222748568	0.620197707940887	0.58(0.54-0.62)
cg11003012	B3GAT1	ENSG00000109956	11	134254827	11	ENSG00000109956	134265105	rs12806537	11	134254796	T	C	0.2833	-0.0604128	0.0100587	1.901602e-09	0.312421	0.0363412	8.190796e-18	-0.19337	0.0392749	8.501713e-07	8.501713e-07	2.727791e-11	20	2.10275701533333e-06	0.824176972237508	0.763113270948301	0.890126941079766	0.82(0.76-0.89)
cg11029475	GCAT	ENSG00000100116	22	38202626	22	ENSG00000100116	38208547	rs1894644	22	38202552	T	C	0.125249	0.826882	0.010974	0	-0.456048	0.0477228	1.22179e-21	-1.81314	0.191255	2.536878e-21	2.536878e-21	3.674411e-06	20	1.882363476e-20	0.163141068751538	0.112140828525521	0.237335577624494	0.16(0.11-0.24)
cg11063277	CACNA1H	ENSG00000196557	16	1255080	16	ENSG00000196557	1237506	rs4984636	16	1252441	C	T	0.286282	0.108829	0.0105141	4.150002e-25	-0.770899	0.0317775	5.280601e-130	-0.141172	0.0148283	1.724899e-21	5.103077e-15	1.053266e-08	20	1.29135375807175e-20	0.868339944382013	0.843466183916087	0.893947230354373	0.87(0.84-0.89)
cg11072637	TPST1	ENSG00000169902	7	65773051	7	ENSG00000169902	65777858	rs73146620	7	65773020	G	A	0.0626243	-0.243074	0.0183217	3.596882e-40	-0.939683	0.0632924	7.307618e-50	0.258676	0.0261482	4.47749e-23	7.563903e-37	6.10599e-17	18	3.526023375e-22	1.29521408747317	1.23050607517934	1.36332486789588	1.3(1.23-1.36)
cg11093548	CREB5	ENSG00000146592	7	28450001	7	ENSG00000146592	28602225	rs4722820	7	28626931	A	G	0.114314	0.00481234	0.0124737	0.6996448	-0.310175	0.0465563	2.694477e-11	-0.0155149	0.0402823	0.7001228	0.7001228	0.2647857	7	0.767216944273055	0.98460483603038	0.90985666032917	1.06549385788272	0.98(0.91-1.07)
cg11127249	IL2RA	ENSG00000134460	10	6104630	10	ENSG00000134460	6078470	rs12722497	10	6095928	A	C	0.144135	0.0593663	0.0137117	1.4938e-05	-0.354064	0.05777	8.851305e-10	-0.167671	0.0474152	0.0004058752	4.98979e-06	4.951684e-08	20	0.000834493406896552	0.84563200185226	0.770585400959527	0.927987321932432	0.85(0.77-0.93)
cg11190728	MSH5	ENSG00000204410	6	31709813	6	ENSG00000204410	31720173	rs115333512	6	31780239	T	C	0.0477137	0.162151	0.0480932	0.0007473297	0.845263	0.100498	4.075246e-17	0.191835	0.0612987	0.001750967	0.002542126	0.2968835	14	0.00341499930665888	1.21147060782256	1.07432176694546	1.36612798769856	1.21(1.07-1.37)
cg11194698	GCK	ENSG00000106633	7	44184840	7	ENSG00000106633	44210820	rs887688	7	44185656	T	G	0.265408	-0.0777288	0.00975414	1.602202e-15	-0.824001	0.0334301	3.820826e-134	0.094331	0.0124408	3.392551e-14	5.831718e-20	1.152866e-16	20	1.68067177878338e-13	1.09892342937936	1.07245137414536	1.12604891256843	1.1(1.07-1.13)
cg11197418	SUCLG2	ENSG00000172340	3	67705285	3	ENSG00000172340	67557961	rs6806536	3	67709063	G	T	0.357853	-0.221836	0.00816312	1.268885e-162	0.790963	0.0308637	7.506598e-145	-0.280463	0.0150426	1.395707e-77	9.582151e-72	1.437648e-13	20	5.17807297e-76	0.755433894579233	0.733486199620065	0.778038318068904	0.76(0.73-0.78)
cg11218432	PFKP	ENSG00000067057	10	3150898	10	ENSG00000067057	3144808	rs11251721	10	3150898	T	C	0.201789	-0.239779	0.010808	4.751884e-109	-1.34129	0.030141	0	0.178767	0.00900375	1.002008e-87	3.425162e-86	5.494797e-43	20	4.34507105454546e-86	1.19574210379736	1.17482552827919	1.21703107770224	1.2(1.17-1.22)
cg11222065	VPS52	ENSG00000223501	6	33240468	6	ENSG00000223501	33228936	rs75086869	6	33397796	A	G	0.0616302	0.00154265	0.0244091	0.9496072	0.421859	0.0712429	3.191912e-09	0.0036568	0.0578641	0.9496101	0.9496101	0.08322922	17	0.965808445202559	1.00366349425048	0.896051996395118	1.12419861095526	1(0.9-1.12)
cg11225573	CRIP2	ENSG00000182809	14	105941779	14	ENSG00000182809	105942899	rs4983413	14	105930406	A	G	0.236581	0.356159	0.0114818	2.952008e-211	-0.32116	0.0383928	6.005295e-17	-1.10898	0.137307	6.660075e-16	6.660075e-16	0.1975298	3	3.7063317375e-15	0.329895282710361	0.252056573159912	0.431771709780022	0.33(0.25-0.43)
cg11226100	CAPN11	ENSG00000137225	6	44126570	6	ENSG00000137225	44139343	rs60245793	6	44068896	C	G	0.115308	-0.00622868	0.0117611	0.5963893	-0.407915	0.0489331	7.673003e-17	0.0152695	0.0288903	0.5971284	0.5971284	3.202316e-06	20	0.679836218711656	1.0153866744539	0.959487982850494	1.07454196101089	1.02(0.96-1.07)
cg11239826	TRIM52	ENSG00000183718	5	180685955	5	ENSG00000183718	180684768	rs4976814	5	180685949	T	C	0.0497018	-0.151959	0.0171221	6.993283e-19	0.49405	0.0793549	4.790087e-10	-0.307577	0.0603471	3.454418e-07	3.454418e-07	0.3242869	20	8.8453233911043e-07	0.73522625294669	0.653209538021459	0.827540952110641	0.74(0.65-0.83)
cg11261958	B4GALT4	ENSG00000121578	3	118958539	3	ENSG00000121578	118945264	rs4687843	3	118961002	T	C	0.163022	0.626704	0.00918008	0	-0.545554	0.0391382	3.661876e-44	-1.14875	0.0841118	1.82431e-42	7.759711e-43	0.04314682	20	2.70727604e-41	0.317032812816357	0.268847996463722	0.373853648620417	0.32(0.27-0.37)
cg11270017	ADARB2	ENSG00000185736	10	1401818	10	ENSG00000185736	1503871	rs3793735	10	1282828	C	T	0.356859	0.604643	0.00758075	0	-0.602606	0.0332553	2.191146e-73	-1.00338	0.0567833	7.097665e-70	1.381477e-63	1.335358e-14	20	2.21486947990654e-68	0.366638107695648	0.328021780775284	0.409800537320825	0.37(0.33-0.41)
cg11271171	MCTP1	ENSG00000175471	5	94124467	5	ENSG00000175471	94329862	rs255349	5	94124754	C	T	0.162028	0.31626	0.0102376	1.534412e-209	-0.762731	0.0427821	4.262338e-71	-0.414642	0.0268528	8.633779e-54	1.279766e-52	0.0001046597	20	1.82456886588608e-52	0.660576724846451	0.626708669672037	0.69627504855999	0.66(0.63-0.7)
cg11297227	MCF2L	ENSG00000126217	13	113677325	13	ENSG00000126217	113651372	rs2993301	13	113673945	T	G	0.363817	0.0540794	0.0100411	7.212309e-08	0.483471	0.0326073	9.792253e-50	0.111857	0.0220965	4.144856e-07	4.144856e-07	1.509719e-19	20	1.05241880106383e-06	1.11835292474166	1.0709518794814	1.16785197191481	1.12(1.07-1.17)
cg11306767	GLRX	ENSG00000173221	5	95153995	5	ENSG00000173221	95122866	rs889224	5	95144746	T	A	0.361829	-0.169333	0.0209768	6.892994e-16	0.395439	0.034426	1.539926e-30	-0.428217	0.0648363	3.986504e-11	6.297409e-16	1.051751e-15	20	1.5424028801854e-10	0.651669987067184	0.573902276016055	0.739975758577169	0.65(0.57-0.74)
cg11316904	CREB5	ENSG00000146592	7	28355605	7	ENSG00000146592	28602225	rs7792124	7	28355489	T	C	0.302187	-0.0147261	0.00875197	0.09245255	-0.634644	0.0339946	8.849212e-78	0.0232036	0.0138462	0.09377592	1.54087e-05	0.3235652	20	0.141746399674061	1.02347489782482	0.996072779778904	1.05163085242631	1.02(1-1.05)
cg11321939	PTPRG	ENSG00000144724	3	61913676	3	ENSG00000144724	61915265	rs12636665	3	61941532	G	A	0.314115	-0.00467913	0.00939585	0.618484	-0.200314	0.034751	8.200742e-09	0.023359	0.0470803	0.6197873	0.6197873	0.2170737	15	0.700328187715736	1.02363395818261	0.933402853843521	1.12258761158691	1.02(0.93-1.12)
cg11329827	HCG9	ENSG00000204625	6	29944848	6	ENSG00000204625	29944536	rs192079207	6	29930926	T	C	0.0357853	-0.313002	0.0620395	4.530506e-07	0.516744	0.078293	4.107889e-11	-0.605718	0.151117	6.116571e-05	6.116571e-05	6.823908e-06	13	0.000133050362013029	0.545682485924937	0.405794940350936	0.733792725921383	0.55(0.41-0.73)
cg11336178	GNMT	ENSG00000124713	6	42931581	6	ENSG00000124713	42930057	rs6458314	6	42922215	C	A	0.411531	0.432144	0.0113927	0	0.458838	0.0333618	4.85971e-43	0.941823	0.0728418	3.059666e-38	8.098188e-41	0.0001600837	20	4.1194454733871e-37	2.56465252087122	2.22343449894809	2.95823535882118	2.56(2.22-2.96)
cg11346754	TGFBRAP1	ENSG00000135966	2	105946772	2	ENSG00000135966	105913681	rs13027039	2	105939151	C	G	0.236581	0.0928709	0.00949445	1.350607e-22	0.539197	0.0376939	2.047765e-46	0.172239	0.0213317	6.7842e-16	2.276451e-22	1.696415e-14	20	3.76912542429285e-15	1.18796172213942	1.13931689512177	1.23868351229674	1.19(1.14-1.24)
cg11350053	IER3	ENSG00000137331	6	30711028	6	ENSG00000137331	30711653	rs114965076	6	30710632	T	C	0.0387674	0.199575	0.0342865	5.856703e-09	-0.944421	0.090061	9.969605e-26	-0.21132	0.0415221	3.593388e-07	4.099928e-08	0.007613397	20	9.1730294587156e-07	0.809514980635884	0.746243506366214	0.878151030171008	0.81(0.75-0.88)
cg11368946	GCAT	ENSG00000100116	22	38204391	22	ENSG00000100116	38208547	rs5750499	22	38210424	C	T	0.125249	0.758217	0.0110513	0	0.318547	0.0459978	4.351702e-12	2.38024	0.34545	5.569437e-12	5.569437e-12	2.848131e-06	20	2.324543767875e-11	10.8074963518247	5.49126144208643	21.2705183729742	10.81(5.49-21.27)
cg11398158	DHX35	ENSG00000101452	20	37590618	20	ENSG00000101452	37629654	rs7270446	20	37717288	T	G	0.289264	0.110468	0.00875122	1.573002e-36	-0.265248	0.0328818	7.220501e-16	-0.416471	0.0612698	1.0657e-11	1.0657e-11	0.000384238	20	4.35008838630807e-11	0.65936963423757	0.584756470597362	0.743503212731354	0.66(0.58-0.74)
cg11408952	RB1	ENSG00000139687	13	48892244	13	ENSG00000139687	48967004	rs3825417	13	48891836	G	A	0.229622	-0.152956	0.00954268	8.068078e-58	-1.01943	0.0345597	3.087043e-191	0.150041	0.0106535	4.786106e-45	3.004025e-40	5.594787e-12	20	7.4676672588785e-44	1.16188187890877	1.13787232845092	1.18639804025676	1.16(1.14-1.19)
cg11409096	GNMT	ENSG00000124713	6	42928337	6	ENSG00000124713	42930057	rs9471975	6	42919222	T	C	0.411531	0.42852	0.0113942	1.555371e-309	0.333974	0.0330818	5.789409e-24	1.28309	0.131596	1.840557e-22	1.840557e-22	0.1119127	20	1.40632032562929e-21	3.6077705305585	2.78754656059722	4.66934198881246	3.61(2.79-4.67)
cg11422156	RASSF4	ENSG00000107551	10	45477807	10	ENSG00000107551	45472513	rs11511618	10	45854778	A	G	0.157058	0.00707647	0.0107972	0.5122103	0.220727	0.0396893	2.676534e-08	0.0320598	0.049255	0.5151138	0.5151138	0.0003244748	13	0.609052754320113	1.03257925169813	0.937554865171843	1.13723468422518	1.03(0.94-1.14)
cg11431346	GATM	ENSG00000171766	15	45670478	15	ENSG00000171766	45673869	rs2467863	15	45641880	A	G	0.279324	-0.501496	0.00927217	0	0.20984	0.035855	4.843938e-09	-2.3899	0.410744	5.938417e-09	5.938417e-09	0.008648236	20	1.84107468551532e-08	0.0916388473040563	0.0409682361739038	0.204980226621651	0.09(0.04-0.2)
cg11437063	ADARB2	ENSG00000185736	10	1715848	10	ENSG00000185736	1503871	rs117505845	10	1715851	T	C	0.027833	-0.00908957	0.0268922	0.7353632	-1.38157	0.116485	1.898692e-32	0.00657917	0.0194729	0.7354666	0.06089793	0.5136625	5	0.79648209536617	1.00660086028087	0.968905966108461	1.04576225904337	1.01(0.97-1.05)
cg11469137	PLOD1	ENSG00000083444	1	11994385	1	ENSG00000083444	12014928	rs79887247	1	11974769	A	G	0.112326	0.187059	0.013226	2.05709e-45	0.406557	0.0465814	2.594854e-18	0.460105	0.0619465	1.107075e-13	1.107075e-13	2.465639e-09	20	5.26570288461538e-13	1.58424032149542	1.40310811777385	1.78875552386793	1.58(1.4-1.79)
cg11480762	SLC29A3	ENSG00000198246	10	73103395	10	ENSG00000198246	73101078	rs182791169	10	73124760	T	C	0.0149105	0.12723	0.0336161	0.0001538302	1.19034	0.115486	6.532815e-25	0.106885	0.0300844	0.0003810781	1.465788e-11	3.257159e-10	10	0.000784475817447596	1.11280627439906	1.04908628021662	1.18039652952682	1.11(1.05-1.18)
cg11485894	ADARB2	ENSG00000185736	10	1739346	10	ENSG00000185736	1503871	rs11250749	10	1745136	T	C	0.120278	0.0385439	0.01179	0.00107852	-0.250849	0.0454177	3.329707e-08	-0.153654	0.0546168	0.004903449	0.004903449	0.7569936	5	0.00915182571883734	0.857568688451235	0.770509782501126	0.954464267831534	0.86(0.77-0.95)
cg11566244	GSTP1	ENSG00000084207	11	67351786	11	ENSG00000084207	67352598	rs4930436	11	67329337	A	G	0.416501	-0.0211789	0.00809714	0.008907082	0.649554	0.0304846	9.649114e-101	-0.0326053	0.0125593	0.009428497	0.0009923455	2.000399e-05	20	0.0170079694667747	0.96792052243391	0.944384838507627	0.992042755821061	0.97(0.94-0.99)
cg11584111	C1orf105	ENSG00000180999	1	172412837	1	ENSG00000180999	172413899	rs9425606	1	172389198	G	A	0.241551	0.106161	0.0092636	2.095089e-30	-0.203488	0.0355038	9.957408e-09	-0.521705	0.101774	2.957938e-07	2.957938e-07	1.130816e-05	18	7.60905622650231e-07	0.593507754088041	0.486177235239036	0.724533006958751	0.59(0.49-0.72)
cg11587640	FGR	ENSG00000000938	1	27959253	1	ENSG00000000938	27950181	rs6703312	1	27889163	C	T	0.112326	0.00933818	0.0142481	0.5122102	0.414799	0.0580362	8.853619e-13	0.0225126	0.0344935	0.5139744	0.5139744	0.0003562848	18	0.60835183325062	1.02276792095906	0.95590699139445	1.09430543929485	1.02(0.96-1.09)
cg11604379	HCG9	ENSG00000204625	6	29945039	6	ENSG00000204625	29944536	rs183708053	6	29931418	T	C	0.0357853	-0.315086	0.0631157	5.969504e-07	0.862822	0.0800291	4.216564e-27	-0.365181	0.0806118	5.894924e-06	3.034024e-06	5.64957e-09	18	1.38613741098592e-05	0.694071012654772	0.592632899601584	0.812871797923271	0.69(0.59-0.81)
cg11632617	PPCDC	ENSG00000138621	15	75315747	15	ENSG00000138621	75362849	rs9672995	15	75297601	C	T	0.21173	0.0435809	0.00942861	3.7969e-06	-0.467055	0.041713	4.223486e-29	-0.09331	0.0218398	1.933182e-05	6.548114e-06	2.032993e-06	20	4.34088412777404e-05	0.910911074089373	0.872741381633678	0.950750133270219	0.91(0.87-0.95)
cg11639651	HKDC1	ENSG00000156510	10	70979811	10	ENSG00000156510	71003687	rs9663238	10	70983629	A	G	0.336978	0.426189	0.00822967	0	0.198427	0.0335707	3.406092e-09	2.14784	0.365739	4.290232e-09	4.290232e-09	0.001290366	19	1.35014935419416e-08	8.56633511538618	4.18284467780333	17.5435864732218	8.57(4.18-17.54)
cg11672772	HK2	ENSG00000159399	2	75078286	2	ENSG00000159399	75090797	rs3771783	2	75082895	A	G	0.167992	0.0356515	0.0111655	0.00140803	-0.796129	0.0397499	3.112793e-89	-0.0447811	0.0142019	0.001615016	4.972875e-09	6.082685e-28	17	0.00315537649151551	0.956206772587911	0.929957099005941	0.983197389342309	0.96(0.93-0.98)
cg11704601	ADARB2	ENSG00000185736	10	1390610	10	ENSG00000185736	1503871	rs57522688	10	1388897	A	G	0.0487078	0.290424	0.0178668	2.058679e-59	0.907072	0.0820443	2.053032e-28	0.320178	0.0350237	6.144742e-20	1.279407e-32	0.001089292	18	4.29232082384937e-19	1.37737291489576	1.28599346994594	1.47524555219413	1.38(1.29-1.48)
cg11726857	ADARB2	ENSG00000185736	10	1745263	10	ENSG00000185736	1503871	rs6560762	10	1745254	G	A	0.426441	0.0162478	0.00798809	0.04195161	-0.287087	0.0332563	5.999177e-18	-0.0565952	0.0285865	0.0477275	0.0477275	0.05249592	20	0.0759590669685415	0.944976518448275	0.893485886727366	0.999434499955456	0.94(0.89-1)
cg11731626	TCIRG1	ENSG00000110719	11	67806363	11	ENSG00000110719	67812422	rs4147779	11	67804807	G	A	0.269384	-0.393046	0.00898107	0	-0.208262	0.0381102	4.636029e-08	1.88726	0.348035	5.873123e-08	5.873123e-08	5.803134e-08	14	1.62471894755592e-07	6.6012564359644	3.337130813734	13.0580995968217	6.6(3.34-13.06)
cg11743438	GMPR	ENSG00000137198	6	16238437	6	ENSG00000137198	16267295	rs9396652	6	16228032	T	G	0.284294	0.00408157	0.00854242	0.6327926	0.245036	0.0359382	9.214099e-12	0.016657	0.0349473	0.6336248	0.6336248	1.870307e-06	20	0.712108114170313	1.01679650130591	0.949481048862068	1.08888442408304	1.02(0.95-1.09)
cg11750300	CLN6	ENSG00000128973	15	68503423	15	ENSG00000128973	68524439	rs10431808	15	68507272	G	A	0.427435	-0.57807	0.00730165	0	-0.64658	0.0317831	5.298293e-92	0.894043	0.045375	2.015158e-86	5.567183e-80	0.0006130257	20	8.30692908888889e-85	2.4449948094494	2.23693807508674	2.6724028191986	2.44(2.24-2.67)
cg11753018	RASSF4	ENSG00000107551	10	45469396	10	ENSG00000107551	45472513	rs968565	10	45470188	T	C	0.300199	-0.255611	0.00857572	3.227325e-195	0.748763	0.0329696	3.512152e-114	-0.341378	0.0188977	6.066844e-73	1.095997e-65	1.987187e-06	20	2.06706042e-71	0.710790178732178	0.684944482123067	0.737611136914518	0.71(0.68-0.74)
cg11762346	HKDC1	ENSG00000156510	10	70980112	10	ENSG00000156510	71003687	rs9663238	10	70983629	A	G	0.336978	0.426189	0.00822967	0	0.229365	0.0338063	1.163306e-11	1.85812	0.27621	1.729481e-11	1.729481e-11	0.2559438	20	6.85835755225653e-11	6.41167149121587	3.73126903629363	11.0175736221116	6.41(3.73-11.02)
cg11770664	RASSF4	ENSG00000107551	10	45470023	10	ENSG00000107551	45472513	rs2274886	10	45467204	C	T	0.0437376	-0.0679691	0.020773	0.0010679	0.667419	0.0755261	9.839042e-19	-0.101839	0.0331893	0.002151948	0.002151948	6.703596e-08	16	0.00416059894151708	0.903174951131038	0.846292674717935	0.963880483335661	0.9(0.85-0.96)
cg11781976	ADPGK	ENSG00000159322	15	73076851	15	ENSG00000159322	73060948	rs74963158	15	73082094	T	C	0.0427435	0.72833	0.0216622	7.949617e-248	0.56705	0.0899495	2.898994e-10	1.28442	0.207294	5.787445e-10	5.787445e-10	0.03065315	6	2.00251594352332e-09	3.61257205767188	2.40638052081617	5.42336374441948	3.61(2.41-5.42)
cg11791289	ADARB2	ENSG00000185736	10	1242192	10	ENSG00000185736	1503871	rs3793735	10	1282828	C	T	0.356859	0.604643	0.00758075	0	0.259413	0.0329492	3.459154e-15	2.33081	0.297485	4.687015e-15	4.687015e-15	0.001466197	20	2.46844528154574e-14	10.2862700382745	5.74160851403132	18.4281723565324	10.29(5.74-18.43)
cg11821245	LDHC	ENSG00000166796	11	18433683	11	ENSG00000166796	18453729	rs2658549	11	18456140	G	A	0.115308	0.859445	0.011398	0	-1.84842	0.0343368	0	-0.464963	0.0106126	0	1.544094e-244	0.0411971	20	0	0.628158346618497	0.615227170779232	0.641361316872131	0.63(0.62-0.64)
cg11853970	AGRN	ENSG00000188157	1	986037	1	ENSG00000188157	973499	rs12145826	1	1066029	A	G	0.0815109	0.0076734	0.0264966	0.7721223	-0.408933	0.0659002	5.457612e-10	-0.0187644	0.0648648	0.7723632	0.5810157	0.2206385	3	0.824990634932822	0.981410555334027	0.864244634908566	1.11446069691013	0.98(0.86-1.11)
cg11861055	ADARB2	ENSG00000185736	10	1453917	10	ENSG00000185736	1503871	rs111635470	10	1080240	T	C	0.0467197	-0.0118355	0.0210521	0.5739798	-0.38949	0.0681588	1.100618e-08	0.0303872	0.0543115	0.5758213	0.5758213	6.74949e-05	9	0.660937545788931	1.03085360320388	0.926757503879992	1.14664207928122	1.03(0.93-1.15)
cg11886554	SKIL	ENSG00000136603	3	170076028	3	ENSG00000136603	170095044	rs7626016	3	170084335	A	G	0.121272	0.0415194	0.0120836	0.0005903701	-0.332094	0.0465495	9.734104e-13	-0.125023	0.0403864	0.00196368	0.00196368	1.800634e-05	13	0.0038187114269074	0.882476605389255	0.815315320701658	0.955170274966916	0.88(0.82-0.96)
cg11891522	KIF2A	ENSG00000068796	5	61605247	5	ENSG00000068796	61717532	rs13359224	5	61483093	T	A	0.468191	-0.0885772	0.00795399	8.36113e-29	0.494091	0.032364	1.274779e-52	-0.179273	0.019926	2.320867e-19	9.590267e-16	8.0164e-11	20	1.56869937510121e-18	0.835877673640733	0.80386176392695	0.869168701192929	0.84(0.8-0.87)
cg11967592	CREB5	ENSG00000146592	7	28725406	7	ENSG00000146592	28602225	rs56381057	7	28750482	T	A	0.10338	-0.255027	0.0138757	1.920823e-75	0.371654	0.061918	1.944634e-09	-0.686194	0.120263	1.158005e-08	1.158005e-08	6.069581e-09	20	3.470896494614e-08	0.503488705022334	0.397758803006639	0.637323106789507	0.5(0.4-0.64)
cg11987759	GUSB	ENSG00000169919	7	65425863	7	ENSG00000169919	65436486	rs9530	7	65425894	A	G	0.436382	-0.0324882	0.00808446	5.854507e-05	1.06193	0.0239647	0	-0.0305934	0.0076442	6.276266e-05	5.389904e-37	6.794932e-08	20	0.000136346468275862	0.969869841993478	0.955446955267327	0.984510448458405	0.97(0.96-0.98)
cg12017722	ISG20	ENSG00000172183	15	89181425	15	ENSG00000172183	89189549	rs8025236	15	89181422	T	G	0.463221	0.293121	0.00791167	1.849942e-300	-0.772373	0.0285339	2.307003e-161	-0.379507	0.0173635	6.72945e-106	1.042488e-97	5.396588e-44	20	4.2395535e-104	0.684198636006672	0.66130543875296	0.707884354310091	0.68(0.66-0.71)
cg12037550	ADARB2	ENSG00000185736	10	1705054	10	ENSG00000185736	1503871	rs12265257	10	1704740	G	A	0.290258	-0.0112915	0.00887557	0.2033021	-0.525208	0.0350825	1.142391e-50	0.0214991	0.0169601	0.2049297	5.035445e-12	0.001136937	20	0.284752504494382	1.02173187077828	0.988325980376558	1.05626689623837	1.02(0.99-1.06)
cg12054648	PPP2R1A	ENSG00000105568	19	52692935	19	ENSG00000105568	52711989	rs3826653	19	52709992	T	G	0.152087	0.0190443	0.0112835	0.09144961	-0.261133	0.0456696	1.078733e-08	-0.0729296	0.045053	0.1055009	0.1055009	0.0001064576	19	0.157543606932021	0.929666276227906	0.851093334635788	1.01549307224373	0.93(0.85-1.02)
cg12058385	ARHGAP15	ENSG00000075884	2	144448686	2	ENSG00000075884	144187426	rs16822931	2	144450292	A	G	0.200795	0.0141797	0.0102841	0.1679564	0.321927	0.0410958	4.742244e-15	0.0440463	0.0324365	0.1744872	0.1744872	6.265686e-09	20	0.247079203053435	1.04503073869155	0.9806602202646	1.11362653673822	1.05(0.98-1.11)
cg12077754	HK2	ENSG00000159399	2	75089669	2	ENSG00000159399	75090797	rs11694331	2	75082216	C	T	0.200795	0.00194114	0.0104027	0.8519743	-0.613436	0.0381536	3.634595e-58	-0.00316437	0.0169592	0.8519841	7.348998e-11	1.072118e-21	18	0.887278914780168	0.996840631341992	0.964250269887634	1.03053250315408	1(0.96-1.03)
cg12085119	IRS2	ENSG00000185950	13	110431691	13	ENSG00000185950	110422549	rs9521510	13	110426871	C	T	0.312127	0.0132406	0.0085236	0.1203276	0.341757	0.0341103	1.255382e-23	0.0387426	0.0252385	0.1247692	0.1993652	0.001497088	20	0.184256682352941	1.03950288116958	0.989332446260835	1.0922175291469	1.04(0.99-1.09)
cg12086028	VPS52	ENSG00000223501	6	33241026	6	ENSG00000223501	33228936	rs2282850	6	33267103	T	C	0.186879	-0.138442	0.0157317	1.365702e-18	-0.458802	0.0404101	7.112381e-30	0.301747	0.0433826	3.513619e-12	1.007602e-10	0.003763997	20	1.49642523482143e-11	1.35221907200352	1.24199269766845	1.47222799467552	1.35(1.24-1.47)
cg12095397	USF2	ENSG00000105698	19	35769544	19	ENSG00000105698	35765299	rs35497966	19	35764965	C	A	0.218688	-0.150906	0.00977154	8.357544e-54	0.386714	0.0386105	1.299601e-23	-0.390226	0.0464377	4.343733e-17	4.343733e-17	4.652646e-07	20	2.60390026696589e-16	0.676903876933904	0.61801417060857	0.741405101046394	0.68(0.62-0.74)
cg12098569	ADARB2	ENSG00000185736	10	1594637	10	ENSG00000185736	1503871	rs2820651	10	1471765	A	C	0.0805169	-0.00804198	0.01378	0.5594895	-0.799561	0.0578131	1.677767e-43	0.010058	0.0172497	0.5598387	0.4267903	0.0191668	20	0.647022523702422	1.0101087516928	0.976528432837699	1.04484381195274	1.01(0.98-1.04)
cg12101479	SLC2A1	ENSG00000117394	1	43426093	1	ENSG00000117394	43407791	rs17387775	1	43416133	C	T	0.164016	-0.0244059	0.0102901	0.01770167	0.255883	0.0432128	3.19104e-09	-0.0953795	0.0433199	0.0276831	0.0276831	0.0007528866	7	0.045646356	0.909027892915376	0.835030937432734	0.989582149661052	0.91(0.84-0.99)
cg12109455	DPYSL4	ENSG00000151640	10	134000737	10	ENSG00000151640	134009842	rs871883	10	134013856	G	T	0.516899	0.491031	0.00870658	0	-0.293908	0.0338818	4.153734e-18	-1.6707	0.194863	1.002323e-17	1.423334e-22	0.05189815	20	6.19769721666667e-17	0.188115338802571	0.128396585597452	0.275609982369409	0.19(0.13-0.28)
cg12119029	CDK10	ENSG00000185324	16	89752879	16	ENSG00000185324	89754958	rs2115401	16	89740609	T	C	0.472167	0.214942	0.00873295	9.214326e-134	0.630161	0.0319673	1.678915e-86	0.341091	0.0221687	2.026986e-53	4.318459e-36	1.148195e-54	20	4.23006640875e-52	1.40648122483027	1.34667736556517	1.46894088100297	1.41(1.35-1.47)
cg12121318	GRK4	ENSG00000125388	4	2964239	4	ENSG00000125388	3003904	rs16843629	4	2946481	G	A	0.32505	-0.331991	0.00860344	0	-0.232078	0.0356166	7.22015e-11	1.43051	0.222646	1.318227e-10	1.318227e-10	0.003313199	20	4.81044803606557e-10	4.18083087204335	2.70235560784687	6.4681889866292	4.18(2.7-6.47)
cg12124589	QSOX1	ENSG00000116260	1	180127817	1	ENSG00000116260	180148567	rs3842829	1	180127748	C	T	0.261431	0.498837	0.00879828	0	-0.44848	0.036632	1.835316e-34	-1.11228	0.0929459	5.290212e-33	5.290212e-33	0.009692046	20	6.3311892e-32	0.328808422582952	0.274047463265178	0.394511875692398	0.33(0.27-0.39)
cg12126991	RASSF4	ENSG00000107551	10	45455245	10	ENSG00000107551	45472513	rs12777031	10	45452000	A	T	0.167992	-0.0803761	0.0107751	8.691711e-14	-0.32995	0.0447165	1.598346e-13	0.243601	0.046437	1.5558e-07	1.5558e-07	1.602444e-08	7	4.11847129397781e-07	1.27583517068573	1.16484086369424	1.39740580322391	1.28(1.16-1.4)
cg12128164	LRFN3	ENSG00000126243	19	36426701	19	ENSG00000126243	36431464	rs73590895	19	36392673	G	A	0.0218688	0.552323	0.0248539	2.067659e-109	-0.866635	0.107976	1.00532e-15	-0.637318	0.0844249	4.388182e-14	4.388182e-14	0.02634516	11	2.17068736266667e-13	0.528708520460782	0.448076723239039	0.623850079930853	0.53(0.45-0.62)
cg12141457	LHPP	ENSG00000107902	10	126182012	10	ENSG00000107902	126228430	rs60015709	10	126182297	A	G	0.0626243	-0.0616921	0.0182122	0.0007055801	-2.36642	0.0467823	0	0.0260698	0.00771333	0.0007253022	7.387895e-33	4.790921e-38	20	0.00145627423078773	1.02641258957189	1.01101186229603	1.04204791587618	1.03(1.01-1.04)
cg12151656	TTLL3	ENSG00000214021	3	9850558	3	ENSG00000214021	9873296	rs3806667	3	9860880	G	T	0.100398	-0.24604	0.0128508	1.04908e-81	0.446072	0.0527612	2.801959e-17	-0.551569	0.0713172	1.041913e-14	7.521328e-20	0.007093668	19	5.35222693384615e-14	0.576045285913005	0.500899041588157	0.662465175358485	0.58(0.5-0.66)
cg12152703	ADARB2	ENSG00000185736	10	1453105	10	ENSG00000185736	1503871	rs12771141	10	1442709	G	A	0.366799	-0.0575952	0.00832517	4.574212e-12	-0.202322	0.032769	6.650925e-10	0.284671	0.0617981	4.095571e-06	4.095571e-06	0.000954919	20	9.70554405180979e-06	1.32932460837372	1.17768037983999	1.50049533360488	1.33(1.18-1.5)
cg12158889	SUCLG1	ENSG00000163541	2	84663044	2	ENSG00000163541	84668908	rs6719880	2	84673355	A	G	0.055666	0.18838	0.019172	8.71786e-23	-0.476708	0.0747889	1.840987e-10	-0.395168	0.0738986	8.920526e-08	8.920526e-08	0.01665244	19	2.42159644829268e-07	0.673566870508714	0.582742858481129	0.778546356156838	0.67(0.58-0.78)
cg12189255	EXT2	ENSG00000151348	11	44134238	11	ENSG00000151348	44192039	rs11037869	11	44134916	A	G	0.168986	-0.153339	0.0108437	2.128523e-45	-1.05248	0.0439653	1.208786e-126	0.145694	0.0119664	4.209946e-34	3.477119e-35	1.302444e-66	20	5.1490878e-33	1.15684214018934	1.13002511258064	1.1842955722122	1.16(1.13-1.18)
cg12195446	IRS2	ENSG00000185950	13	110424497	13	ENSG00000185950	110422549	rs9521508	13	110420832	T	A	0.314115	0.0156646	0.00855802	0.06719016	-1.34675	0.0170781	0	-0.0116314	0.0063563	0.06726384	2.548812e-05	0.00011045	20	0.104316749540177	0.988435983226195	0.976198093999758	1.00082729001577	0.99(0.98-1)
cg12198042	CABIN1	ENSG00000099991	22	24407497	22	ENSG00000099991	24491119	rs5760205	22	24490529	C	T	0.215706	0.097723	0.0104423	8.095292e-21	-0.444426	0.0425458	1.531389e-25	-0.219886	0.0315464	3.164069e-12	3.164069e-12	1.358464e-18	20	1.35446492192308e-11	0.802610290320412	0.754487216444457	0.853802773708941	0.8(0.75-0.85)
cg12235073	PFKFB3	ENSG00000170525	10	6270423	10	ENSG00000170525	6232188	rs3793721	10	6270465	G	T	0.397614	0.0126284	0.00973509	0.1945624	0.448776	0.0326747	6.294862e-43	0.0281395	0.0217891	0.1965467	0.1965467	NA	NA	0.274611654225941	1.02853915562629	0.985538451401829	1.07341605307402	1.03(0.99-1.07)
cg12244052	IGFBP3	ENSG00000146674	7	45961469	7	ENSG00000146674	45956711	rs2453849	7	45974665	A	G	0.212724	-0.296081	0.00918308	4.554036e-228	-0.223516	0.0368118	1.264379e-09	1.32465	0.221997	2.416974e-09	2.416974e-09	2.335283e-08	20	7.82761996702231e-09	3.76086882053263	2.43399972114799	5.81106651835747	3.76(2.43-5.81)
cg12260643	LRFN3	ENSG00000126243	19	36435669	19	ENSG00000126243	36431464	rs74477157	19	37350720	T	C	0.0168986	-0.0163356	0.0457067	0.7207924	-1.06705	0.160189	2.716712e-11	0.0153092	0.0428964	0.7211766	0.7211766	0.329031	4	0.786048860261011	1.01542698610506	0.93354347597471	1.10449271045877	1.02(0.93-1.1)
cg12331425	ENO3	ENSG00000108515	17	4854391	17	ENSG00000108515	4855906	rs238242	17	4849774	G	A	0.403579	-0.00655519	0.00813501	0.4203582	-0.464248	0.0323725	1.216078e-46	0.01412	0.0175506	0.4210904	7.30786e-05	4.380095e-13	20	0.516539619985305	1.01422015805537	0.979925063556351	1.04971550097177	1.01(0.98-1.05)
cg12344468	ADARB2	ENSG00000185736	10	1577596	10	ENSG00000185736	1503871	rs2813461	10	1578728	T	C	0.435388	0.00477819	0.00809589	0.5550566	-0.17718	0.0320184	3.135801e-08	-0.026968	0.0459522	0.55729	0.55729	0.02669272	17	0.646781824817518	0.973392389582432	0.889554670239918	1.06513154929697	0.97(0.89-1.07)
cg12432568	MCF2L	ENSG00000126217	13	113659625	13	ENSG00000126217	113651372	rs56135760	13	113639536	A	G	0.331014	-0.0141487	0.0107057	0.1863014	-0.680129	0.0327611	9.899921e-96	0.020803	0.0157726	0.1871925	2.995393e-08	1.035739e-24	20	0.262509767954641	1.02102089070836	0.989939651294418	1.0530779910672	1.02(0.99-1.05)
cg12444076	PFKL	ENSG00000141959	21	45722068	21	ENSG00000141959	45733596	rs62220377	21	45722811	C	A	0.0646123	0.45588	0.0261438	4.291674e-68	-1.1419	0.0801791	5.037943e-46	-0.39923	0.0361937	2.727629e-28	2.313407e-33	9.388664e-05	17	2.68659387345133e-27	0.670836391238478	0.624896244391719	0.720153894104325	0.67(0.62-0.72)
cg12482253	B4GALT7	ENSG00000027847	5	177030568	5	ENSG00000027847	177032224	rs188745628	5	177075678	G	T	0.0387674	0.406945	0.0244584	3.685299e-62	-1.0385	0.0774519	5.401405e-41	-0.391857	0.0375336	1.625163e-25	1.625163e-25	2.012911e-07	6	1.43936850318302e-24	0.675800746557988	0.627869550641225	0.727390982062936	0.68(0.63-0.73)
cg12488111	CRIP2	ENSG00000182809	14	105945699	14	ENSG00000182809	105942899	rs7143148	14	105927433	C	T	0.2833	-0.372748	0.0116698	7.181318e-224	0.540676	0.0361884	1.793085e-50	-0.68941	0.0509418	9.947842e-42	2.01434e-51	0.01333583	5	1.45047355624454e-40	0.501872086263291	0.454182614152066	0.554568984197041	0.5(0.45-0.55)
cg12508258	ADARB2	ENSG00000185736	10	1567872	10	ENSG00000185736	1503871	rs138283115	10	1319872	G	A	0.329026	0.481992	0.00852555	0	0.206423	0.0348404	3.126614e-09	2.33498	0.39626	3.803072e-09	3.803072e-09	0.01558424	13	1.20478723036053e-08	10.3292533422368	4.75078752955618	22.4580606782215	10.33(4.75-22.46)
cg12533206	ADARB2	ENSG00000185736	10	1448073	10	ENSG00000185736	1503871	rs4880848	10	1449849	A	G	0.0298211	-0.00605646	0.0240336	0.8010411	-0.847421	0.10657	1.838127e-15	0.00714693	0.0283751	0.8011388	0.8011388	0.0235101	10	0.845449574336283	1.00717253025562	0.952687571413531	1.06477352716632	1.01(0.95-1.06)
cg12533658	STARD3	ENSG00000131748	17	37809838	17	ENSG00000131748	37806527	rs2952150	17	37818932	G	A	0.0467197	-0.038871	0.0175411	0.02669151	0.500693	0.0636426	3.625073e-15	-0.0776345	0.0363969	0.03292484	5.223846e-05	5.502929e-13	20	0.0537781625867971	0.925302562832083	0.861592873856458	0.993723205893487	0.93(0.86-0.99)
cg12536891	CLPB	ENSG00000162129	11	72044829	11	ENSG00000162129	72074580	rs7932324	11	72044894	G	C	0.241551	-0.013916	0.00941163	0.1392473	-0.521295	0.0372491	1.676482e-44	0.0266951	0.0181548	0.1414491	0.0971135	0.005659016	20	0.206063937565445	1.02705460606969	0.991151076236765	1.0642587080206	1.03(0.99-1.06)
cg12537329	MCF2L	ENSG00000126217	13	113677777	13	ENSG00000126217	113651372	rs2993298	13	113672225	T	C	0.364811	0.0513494	0.0100602	3.321999e-07	0.797916	0.0298347	1.426599e-157	0.0643543	0.0128357	5.339146e-07	3.637677e-13	3.523778e-25	20	1.34141523656885e-06	1.06647018221877	1.0399746397498	1.09364075438934	1.07(1.04-1.09)
cg12548454	PSAT1	ENSG00000135069	9	80911457	9	ENSG00000135069	80928534	rs17725890	9	80911234	G	A	0.296223	0.151745	0.00901732	1.516401e-63	-0.499879	0.0341549	1.664229e-48	-0.303564	0.0274884	2.360798e-28	1.415173e-25	1.098956e-19	20	2.33216110118343e-27	0.738182643930757	0.699463781440873	0.779044791537452	0.74(0.7-0.78)
cg12555033	SRD5A3	ENSG00000128039	4	56224290	4	ENSG00000128039	56225769	rs12650678	4	56223171	C	A	0.523857	-0.212613	0.0078565	2.751869e-161	0.178049	0.0314122	1.443546e-08	-1.19413	0.215245	2.893524e-08	2.893524e-08	0.0005317382	20	8.30023765979382e-08	0.302967421213822	0.198689852535742	0.461972552425351	0.3(0.2-0.46)
cg12565371	DPYSL4	ENSG00000151640	10	134019250	10	ENSG00000151640	134009842	rs117964195	10	134019687	T	C	0.0248509	0.195739	0.0268496	3.095001e-13	-0.666522	0.0820572	4.560944e-16	-0.293672	0.0541285	5.780468e-08	4.264675e-10	0.0002001508	4	1.60307164883721e-07	0.745520982226779	0.670478354102008	0.828962682448985	0.75(0.67-0.83)
cg12572295	GRK4	ENSG00000125388	4	3042386	4	ENSG00000125388	3003904	rs2857850	4	3043513	C	A	0.393638	0.0899425	0.00840756	1.042202e-26	-0.55866	0.0321351	1.076824e-67	-0.160997	0.0176706	8.163454e-20	2.548021e-25	1.532057e-31	20	5.69055801795407e-19	0.851294624987195	0.822315303972058	0.881295210038696	0.85(0.82-0.88)
cg12581741	ADARB2	ENSG00000185736	10	1559249	10	ENSG00000185736	1503871	rs56368317	10	1490983	A	G	0.0725646	-0.0192973	0.0146614	0.1881069	-0.396347	0.0599743	3.87926e-11	0.0486879	0.0377178	0.1967566	0.1967566	0.09259454	20	0.274767999749059	1.04989262811234	0.9750768525134	1.13044887459215	1.05(0.98-1.13)
cg12582138	PDK2	ENSG00000005882	17	48183477	17	ENSG00000005882	48180808	rs9902826	17	48181359	C	T	0.0447316	-0.0737034	0.0252513	0.00351382	-0.525847	0.0818532	1.32498e-10	0.140161	0.0527441	0.007874971	0.007874971	0.01311479	6	0.014384315190919	1.15045900784777	1.03746741354694	1.27575662758702	1.15(1.04-1.28)
cg12597614	MCF2L	ENSG00000126217	13	113652368	13	ENSG00000126217	113651372	rs9549622	13	113640064	C	A	0.12326	-0.146277	0.0132498	2.450306e-28	-1.18455	0.0479168	6.367849e-135	0.123488	0.0122502	6.741212e-24	6.36199e-28	3.251535e-08	20	5.53044394791155e-23	1.13143642722349	1.10459373640008	1.15893142126653	1.13(1.1-1.16)
cg12615903	LHPP	ENSG00000107902	10	126278372	10	ENSG00000107902	126228430	rs11595762	10	126278458	G	T	0.503976	0.145018	0.0079039	3.450117e-75	0.229619	0.0318167	5.316683e-13	0.631556	0.0940366	1.866923e-11	1.866923e-11	5.032751e-06	20	7.36838758510638e-11	1.88053441548034	1.56399628061986	2.26113689119796	1.88(1.56-2.26)
cg12648759	ATF6	ENSG00000118217	1	161812851	1	ENSG00000118217	161834972	rs61802510	1	161812478	G	T	0.302187	0.0506086	0.00829025	1.030599e-09	-0.622833	0.0337011	2.932395e-76	-0.0812556	0.0140179	6.769079e-09	3.346095e-35	2.772438e-44	20	2.0812113058011e-08	0.921958008858592	0.896971953870699	0.947640075512362	0.92(0.9-0.95)
cg12656391	SLC2A1	ENSG00000117394	1	43425156	1	ENSG00000117394	43407791	rs17387775	1	43416133	C	T	0.164016	-0.0244059	0.0102901	0.01770167	-1.0426	0.0397388	1.022415e-151	0.0234087	0.00990983	0.01816844	1.499886e-08	6.596478e-17	20	0.0312220386824498	1.02368483405459	1.00399338559997	1.04376249336259	1.02(1-1.04)
cg12664173	PFKFB3	ENSG00000170525	10	6220910	10	ENSG00000170525	6232188	rs584797	10	6220496	A	G	0.181909	-0.00895776	0.011279	0.427079	0.302701	0.043988	5.925593e-12	-0.0295928	0.0375085	0.4301337	0.0001619735	9.521796e-06	15	0.524741112276215	0.97084077943637	0.902028232067215	1.0449027929609	0.97(0.9-1.04)
cg12682931	RRAGD	ENSG00000025039	6	90119710	6	ENSG00000025039	90098172	rs6454756	6	90113257	C	T	0.4334	-0.000320816	0.00822604	0.9688904	-0.19124	0.0332348	8.705596e-09	0.00167756	0.0430153	0.9688911	0.9688911	1.879997e-09	12	0.97915477690678	1.00167896789094	0.920689504713571	1.08979275812122	1(0.92-1.09)
cg12691651	ADPGK	ENSG00000159322	15	73075087	15	ENSG00000159322	73060948	rs11072380	15	72974647	T	C	0.238569	0.177176	0.00921446	2.157924e-82	-0.228701	0.0358981	1.879781e-10	-0.774703	0.128102	1.470705e-09	1.470705e-09	8.045453e-07	17	4.90088223053892e-09	0.460840630343044	0.358515666413173	0.592370449804062	0.46(0.36-0.59)
cg12710176	PFKFB2	ENSG00000123836	1	207226467	1	ENSG00000123836	207238585	rs77157682	1	206911253	T	C	0.0149105	-0.0388802	0.0450837	0.3884675	0.838766	0.141639	3.18306e-09	-0.0463541	0.0543171	0.3934386	0.3934386	0.4333957	3	0.491467072727273	0.954703841699669	0.858287961790032	1.0619506109059	0.95(0.86-1.06)
cg12711814	ENO1	ENSG00000074800	1	8939529	1	ENSG00000074800	8930184	rs2038904	1	8935149	A	G	0.187873	0.123816	0.0153305	6.670709e-16	0.29174	0.0437485	2.583256e-11	0.424404	0.0825333	2.715109e-07	2.715109e-07	1.985164e-06	20	7.00598837017002e-07	1.52867905538679	1.30035685676282	1.79709103868284	1.53(1.3-1.8)
cg12728665	MCF2L	ENSG00000126217	13	113744906	13	ENSG00000126217	113651372	rs503176	13	113744874	A	G	0.124254	-0.0115659	0.0160861	0.4721409	0.358748	0.0522333	6.502724e-12	-0.0322397	0.0450847	0.474552	0.474552	2.885319e-08	17	0.569155577586207	0.968274458872551	0.886383381032549	1.05773127945243	0.97(0.89-1.06)
cg12793711	ACTG1	ENSG00000184009	17	79477853	17	ENSG00000184009	79483935	rs56134233	17	79473743	G	A	0.404573	-0.108664	0.00926109	8.593555e-32	-0.253129	0.0329853	1.667363e-14	0.429284	0.0668422	1.341839e-10	6.936699e-12	0.06131873	20	4.88593284732824e-10	1.53615724110954	1.34753000134211	1.75118852052495	1.54(1.35-1.75)
cg12793733	ATP10D	ENSG00000145246	4	47488620	4	ENSG00000145246	47541404	rs13140519	4	47413449	T	C	0.404573	0.136839	0.00807311	1.924497e-64	-0.293322	0.032058	5.706994e-20	-0.466515	0.057941	8.174925e-16	8.522488e-20	0.0002585874	20	4.51174786363636e-15	0.627184200997083	0.559853934794107	0.702611873443404	0.63(0.56-0.7)
cg12799314	ADARB2	ENSG00000185736	10	1405193	10	ENSG00000185736	1503871	rs2387640	10	1340908	A	G	0.460239	-0.0354008	0.0086618	4.369901e-05	-0.292094	0.031494	1.782929e-20	0.121196	0.0324057	0.0001840404	2.18075e-05	3.204076e-09	20	0.000387948797727273	1.12884614453021	1.05937681832692	1.20287096713445	1.13(1.06-1.2)
cg12807206	GPD2	ENSG00000115159	2	157324457	2	ENSG00000115159	157381024	rs298309	2	157288358	C	T	0.451292	0.387214	0.00781419	0	-0.334386	0.0324478	6.663407e-25	-1.15798	0.114771	6.148691e-24	6.148691e-24	0.4016738	20	5.05676828793103e-23	0.314120062973359	0.250842215756594	0.393360478278239	0.31(0.25-0.39)
cg12965344	GRIN2D	ENSG00000105464	19	48898160	19	ENSG00000105464	48923160	rs276721	19	48909343	C	T	0.162028	-0.030761	0.0104944	0.00337655	0.238049	0.0429477	2.977313e-08	-0.129222	0.0498698	0.009564781	0.009564781	0.04020942	20	0.0172351882131678	0.878778854983306	0.796947234123738	0.969013057451513	0.88(0.8-0.97)
cg12986110	PLA2G4C	ENSG00000105499	19	48551504	19	ENSG00000105499	48582587	rs9226	19	48551546	A	T	0.309145	0.0781191	0.00852977	5.267204e-20	-0.201036	0.034349	4.835663e-09	-0.388583	0.078793	8.151684e-07	8.151684e-07	0.01103157	7	2.01926322240356e-06	0.678016944138026	0.580992587724944	0.791244133317417	0.68(0.58-0.79)
cg12997404	C2CD2L	ENSG00000172375	11	118977474	11	ENSG00000172375	118981080	rs10790282	11	118973133	G	A	0.519881	0.35419	0.00770669	0	0.243317	0.0326327	8.903386e-14	1.45568	0.197782	1.83914e-13	1.83914e-13	0.2202457	20	8.61274678821879e-13	4.28739790515587	2.90963394158208	6.31755786679478	4.29(2.91-6.32)
cg13000649	RAI1	ENSG00000108557	17	17626790	17	ENSG00000108557	17649777	rs62064087	17	17632013	T	G	0.0904573	-0.0517597	0.0141769	0.00026122	0.687964	0.0547557	3.320801e-36	-0.0752361	0.0214594	0.0004549345	3.167685e-05	3.399256e-14	20	0.000927932984422724	0.927524471947096	0.889321448908777	0.967368601214278	0.93(0.89-0.97)
cg13008339	PYGL	ENSG00000100504	14	51411481	14	ENSG00000100504	51368031	rs2356729	14	51403027	A	C	0.383698	-0.0388186	0.00821732	2.312503e-06	0.803545	0.0301556	1.959479e-156	-0.0483092	0.0103858	3.295785e-06	1.548846e-15	3.420534e-65	20	7.84923403352354e-06	0.952839123667851	0.933639053313935	0.972434039010617	0.95(0.93-0.97)
cg13012686	VPS52	ENSG00000223501	6	33239881	6	ENSG00000223501	33228936	rs2282850	6	33267103	T	C	0.186879	-0.138442	0.0157317	1.365702e-18	-0.309364	0.0401303	1.268128e-14	0.447505	0.077173	6.681931e-09	3.805123e-09	0.1464079	17	2.06010781246537e-08	1.56440412392149	1.34480082959088	1.81986819839122	1.56(1.34-1.82)
cg13017345	MXI1	ENSG00000119950	10	111966029	10	ENSG00000119950	112007243	rs111777102	10	111965826	T	C	0.0725646	0.139956	0.0157604	6.673954e-19	0.498532	0.0673641	1.35622e-13	0.280736	0.0493807	1.30706e-08	4.424596e-14	0.0004222486	20	3.88972668449198e-08	1.32410399433432	1.20195551707127	1.45866578497358	1.32(1.2-1.46)
cg13095737	B4GALT7	ENSG00000027847	5	177034964	5	ENSG00000027847	177032224	rs113512016	5	177055473	G	A	0.0387674	0.39287	0.0235952	3.005913e-62	0.692479	0.0798941	4.418776e-18	0.567339	0.0737938	1.492605e-14	1.301884e-20	5.9128e-05	7	7.60886732061069e-14	1.76356794774017	1.52608121456525	2.03801205113614	1.76(1.53-2.04)
cg13100600	AGRN	ENSG00000188157	1	958351	1	ENSG00000188157	973499	rs9442372	1	1018704	A	G	0.440358	-0.0124897	0.0104727	0.233026	0.259375	0.0332274	5.900028e-15	-0.048153	0.040845	0.2384298	0.2384298	0.1676417	20	0.322246471104816	0.952987968763467	0.879669333069617	1.03241756244792	0.95(0.88-1.03)
cg13108304	MCF2L	ENSG00000126217	13	113634805	13	ENSG00000126217	113651372	rs1317573	13	113628269	C	T	0.405567	0.117928	0.0103932	7.710273e-30	0.811112	0.0293863	1.060982e-167	0.14539	0.013854	9.159077e-26	1.820387e-24	4.395542e-12	20	8.19897000080429e-25	1.15649051362867	1.12550988039745	1.18832391559352	1.16(1.13-1.19)
cg13115683	HCG9	ENSG00000204625	6	29943460	6	ENSG00000204625	29944536	rs114088589	6	29819602	T	C	0.193837	-0.00678747	0.0201051	0.7356646	-0.265734	0.0369691	6.57559e-13	0.0255424	0.0757422	0.7359448	0.7359448	9.779148e-11	20	0.79648209536617	1.02587140229578	0.884341205272597	1.19005212894485	1.03(0.88-1.19)
cg13145289	HDLBP	ENSG00000115677	2	242210216	2	ENSG00000115677	242211577	rs3771344	2	242204175	A	G	0.198807	0.0677284	0.00959217	1.655499e-12	0.388167	0.0382178	3.09334e-24	0.174483	0.0300961	6.730531e-09	6.730531e-09	1.813683e-09	20	2.07126663677419e-08	1.19063050149444	1.12242850280512	1.2629766506696	1.19(1.12-1.26)
cg13167443	CATSPERB	ENSG00000133962	14	92196238	14	ENSG00000133962	92147045	rs79510968	14	92152386	A	T	0.0407555	-0.0702875	0.0197149	0.00036358	0.414597	0.0726654	1.159575e-08	-0.169532	0.0560721	0.002498951	0.002498951	0.001432595	18	0.00480922039711816	0.844059744136387	0.756212153385097	0.942112406528302	0.84(0.76-0.94)
cg13197560	MCF2L	ENSG00000126217	13	113649953	13	ENSG00000126217	113651372	rs9549624	13	113645476	C	T	0.408549	0.118509	0.0105379	2.423314e-29	0.228766	0.0325146	1.981005e-12	0.518034	0.0868504	2.451226e-09	2.451226e-09	2.95815e-06	16	7.93085621511628e-09	1.67872403186	1.41595924913791	1.99025104490829	1.68(1.42-1.99)
cg13210467	STAG3	ENSG00000066923	7	99775443	7	ENSG00000066923	99797148	rs3823642	7	99796072	C	T	0.270378	0.207164	0.00919273	1.859039e-112	0.252131	0.0367938	7.25534e-12	0.821651	0.125325	5.521983e-11	5.521983e-11	4.985249e-12	20	2.09998875136674e-10	2.27425152893323	1.77893345119646	2.90748370231412	2.27(1.78-2.91)
cg13221404	TSKS	ENSG00000126467	19	50249893	19	ENSG00000126467	50254798	rs2304203	19	50248695	G	A	0.0497018	0.0525219	0.021061	0.01263837	-0.900992	0.0722661	1.120266e-35	-0.0582934	0.0238384	0.01447067	0.01447067	2.461477e-07	6	0.0252706941056485	0.943373121154622	0.900309519703426	0.988496540623247	0.94(0.9-0.99)
cg13241645	ALAS1	ENSG00000023330	3	52235959	3	ENSG00000023330	52240222	rs614288	3	52220203	T	C	0.469185	-0.0785405	0.00802613	1.29819e-22	0.239176	0.0322418	1.187257e-13	-0.328379	0.0555485	3.388569e-09	3.388569e-09	0.8150504	20	1.08168564923518e-08	0.72009005385113	0.645807336754587	0.802916994193842	0.72(0.65-0.8)
cg13256891	ADH5	ENSG00000197894	4	100009986	4	ENSG00000197894	100001042	rs2602874	4	100039396	A	T	0.424453	0.0922404	0.00805706	2.395295e-30	-0.27334	0.031155	1.730993e-18	-0.337457	0.0484587	3.312241e-12	3.312241e-12	9.138032e-07	20	1.41607845057618e-11	0.713582658101103	0.648926349349828	0.784681051174473	0.71(0.65-0.78)
cg13282837	TCL1A	ENSG00000100721	14	96180648	14	ENSG00000100721	96178418	rs2296311	14	96178173	A	G	0.166998	-0.265308	0.0109168	1.831267e-130	0.309602	0.0454062	9.19976e-12	-0.856934	0.130531	5.203114e-11	5.203114e-11	0.004586658	17	1.9855083024e-10	0.424461488233498	0.328645781565248	0.548211981104118	0.42(0.33-0.55)
cg13315970	NT5E	ENSG00000135318	6	86159197	6	ENSG00000135318	86182654	rs2295890	6	86159462	C	G	0.143141	-0.772404	0.0104992	0	1.01085	0.0422543	1.77046e-126	-0.764117	0.0335872	1.426489e-114	2.124254e-93	0.0002484917	20	1.08251062977273e-112	0.465745002296644	0.436071999848307	0.497437137077726	0.47(0.44-0.5)
cg13320842	GIPR	ENSG00000010310	19	46175254	19	ENSG00000010310	46179242	rs11671664	19	46172278	A	G	0.107356	-0.0218201	0.0135495	0.1073106	1.02503	0.0540331	2.990379e-80	-0.0212872	0.0132661	0.1085756	0.4047837	0.0001029378	20	0.1619160103125	0.97893777326384	0.953811938901881	1.00472548605973	0.98(0.95-1)
cg13344757	ALDOC	ENSG00000109107	17	26904381	17	ENSG00000109107	26902207	rs2286519	17	26881730	A	G	0.242545	-0.276009	0.00945817	3.271887e-187	-0.216502	0.0385492	1.951354e-08	1.27486	0.231159	3.486772e-08	3.486772e-08	0.1467535	14	9.91680724701874e-08	3.5782004269738	2.27456394157925	5.62899906287352	3.58(2.27-5.63)
cg13382694	ZNF652	ENSG00000198740	17	47440203	17	ENSG00000198740	47403201	rs147125686	17	47348066	A	G	0.0636183	-0.0495552	0.0160529	0.00202188	0.330835	0.0599874	3.486503e-08	-0.149788	0.0556064	0.00706585	0.00706585	0.3027185	14	0.0129916702367841	0.860890465859256	0.771995510800135	0.960021637223279	0.86(0.77-0.96)
cg13393505	GPC1	ENSG00000063660	2	241386846	2	ENSG00000063660	241391290	rs13390118	2	241397331	G	C	0.163022	0.000387898	0.0121218	0.9744721	0.354368	0.0459054	1.167528e-14	0.00109462	0.0342071	0.9744723	0.9744723	0.001700986	16	0.983009972719033	1.00109521931513	0.93617645871954	1.07051574390832	1(0.94-1.07)
cg13416901	RALGDS	ENSG00000160271	9	136019673	9	ENSG00000160271	136006204	rs6597602	9	136023229	A	C	0.361829	-0.201876	0.00977966	1.142495e-94	0.250383	0.0343672	3.204586e-13	-0.806268	0.117358	6.412593e-12	6.412593e-12	2.303565e-12	14	2.65983205304348e-11	0.446521378335962	0.354768547858533	0.562003995321908	0.45(0.35-0.56)
cg13417420	GPR19	ENSG00000183150	12	12849159	12	ENSG00000183150	12831483	rs9804886	12	12865989	T	C	0.445328	-0.178756	0.00842965	8.478156e-100	-0.241142	0.0330803	3.108922e-13	0.741289	0.107532	5.437725e-12	5.316303e-15	1.036439e-05	20	2.27241098560701e-11	2.09863891734137	1.69982665803239	2.59102025760548	2.1(1.7-2.59)
cg13443165	B4GALT1	ENSG00000086062	9	33130375	9	ENSG00000086062	33135717	rs3780489	9	33129844	T	G	0.314115	0.221975	0.00848138	5.538e-151	-1.17508	0.0242269	0	-0.188901	0.0082014	2.187505e-117	3.923873e-99	1.752513e-18	20	1.739066475e-115	0.827868461615598	0.814667076736374	0.841283770154813	0.83(0.81-0.84)
cg13458384	SARDH	ENSG00000123453	9	136567339	9	ENSG00000123453	136566879	rs10993770	9	136564575	A	C	0.383698	0.245621	0.00915187	1.155226e-158	-0.699903	0.0323155	5.059913e-104	-0.350935	0.0208212	9.686707e-64	1.555673e-54	1.831567e-19	20	2.62958655878049e-62	0.704029514286819	0.675876743273097	0.733354952541485	0.7(0.68-0.73)
cg13476133	GCK	ENSG00000106633	7	44185646	7	ENSG00000106633	44210820	rs887687	7	44185805	G	C	0.292247	-0.0182025	0.0101758	0.07364705	0.318503	0.0353661	2.139052e-19	-0.05715	0.0325729	0.07934061	3.210823e-09	7.697749e-16	20	0.121522154490826	0.94445239088227	0.886040264632965	1.00671533139946	0.94(0.89-1.01)
cg13492737	COL5A1	ENSG00000130635	9	137624816	9	ENSG00000130635	137635153	rs148211057	9	137629370	C	G	0.0129225	0.0176958	0.0378116	0.6397846	-4.5415	0.0716769	0	-0.00389647	0.00832603	0.6397937	0.1508308	0.5467948	20	0.716139288554217	0.996111111389149	0.979987474227218	1.01250002916146	1(0.98-1.01)
cg13493766	FBP1	ENSG00000165140	9	97365869	9	ENSG00000165140	97383973	rs10761345	9	97362296	T	C	0.427435	-0.04403	0.00809524	5.357993e-08	0.731702	0.0297229	8.21456e-134	-0.0601748	0.0113304	1.09073e-07	3.403154e-33	1.889769e-34	20	2.92761050643087e-07	0.941599927530766	0.920919746384163	0.962744502989617	0.94(0.92-0.96)
cg13504318	INSL3	ENSG00000248099	19	17932100	19	ENSG00000248099	17929852	rs4808100	19	17931497	T	C	0.404573	-0.0584336	0.00982309	2.704507e-09	0.739149	0.0309684	6.603268e-126	-0.0790552	0.0136963	7.832181e-09	5.459268e-08	5.880196e-20	16	2.39483995961538e-08	0.923988918849025	0.899514641812765	0.949129099705639	0.92(0.9-0.95)
cg13507964	MX1	ENSG00000157601	21	42792703	21	ENSG00000157601	42811686	rs459498	21	42795027	A	G	0.389662	-0.466619	0.00770738	0	0.488568	0.0328396	4.62001e-50	-0.955074	0.0661061	2.596272e-47	6.425201e-48	0.08557063	20	4.44561651692308e-46	0.384783669507871	0.338022791263072	0.438013282378683	0.38(0.34-0.44)
cg13508800	COBL	ENSG00000106078	7	51376950	7	ENSG00000106078	51234212	rs11764618	7	51377464	G	A	0.420477	0.096037	0.00812138	2.892087e-32	0.176845	0.0227248	7.136204e-15	0.543057	0.0835387	7.996292e-11	7.996292e-11	0.001706762	20	2.99995718966292e-10	1.72126072159511	1.46129225147953	2.02747839708752	1.72(1.46-2.03)
cg13520893	RALGDS	ENSG00000160271	9	136006118	9	ENSG00000160271	136006204	rs482670	9	136007358	A	C	0.399602	0.338077	0.00901515	8.87132e-308	-0.247543	0.0326955	3.698973e-14	-1.36573	0.184026	1.158684e-13	1.158684e-13	7.06423e-09	16	5.50333695021337e-13	0.255194316124233	0.177920054785121	0.366030344700417	0.26(0.18-0.37)
cg13521538	ALDH1B1	ENSG00000137124	9	38392470	9	ENSG00000137124	38395659	rs9298976	9	38392604	G	T	0.129225	0.0989946	0.0122853	7.755287e-16	0.318507	0.0488338	6.925511e-11	0.310808	0.0613075	3.985155e-07	3.985155e-07	0.03487651	4	1.01498341304348e-06	1.36452720680988	1.21003017824986	1.53875046390777	1.36(1.21-1.54)
cg13523713	PLA2G4C	ENSG00000105499	19	48614733	19	ENSG00000105499	48582587	rs156634	19	48622945	A	G	0.43837	-0.5971	0.00725801	0	0.4232	0.0313757	1.836693e-41	-1.41092	0.106001	2.013194e-40	2.117084e-48	9.716667e-25	20	2.8363100278481e-39	0.243918774622695	0.198159709458226	0.300244528900966	0.24(0.2-0.3)
cg13549174	LAMC3	ENSG00000050555	9	133910264	9	ENSG00000050555	133927164	rs3780276	9	133909192	A	G	0.194831	-0.0114643	0.0118409	0.3329445	-0.251905	0.0408133	6.737634e-10	0.0455106	0.0475801	0.3388181	0.3388181	0.004485609	6	0.432955849942595	1.04656209811339	0.953375536271428	1.14885706999689	1.05(0.95-1.15)
cg13563026	ATP10D	ENSG00000145246	4	47512538	4	ENSG00000145246	47541404	rs75041610	4	47528563	A	G	0.131213	-0.0984742	0.0124629	2.757893e-15	0.460651	0.0464613	3.592224e-23	-0.213772	0.0345954	6.443408e-10	2.299919e-16	5.918126e-09	20	2.21799374350515e-09	0.807532481440661	0.754591312681231	0.86418793540655	0.81(0.75-0.86)
cg13568622	ALDOB	ENSG00000136872	9	104197886	9	ENSG00000136872	104190482	rs75061787	9	104165291	A	C	0.0775348	0.170123	0.016017	2.369777e-26	0.885593	0.0563486	1.168773e-55	0.1921	0.0218291	1.365833e-18	2.890022e-22	0.06121441	8	8.87259997470817e-18	1.21179169007515	1.16103861699323	1.26476335811986	1.21(1.16-1.26)
cg13572911	ACO1	ENSG00000122729	9	32383291	9	ENSG00000122729	32417726	rs7866419	9	32387682	A	C	0.470179	0.0660585	0.00801467	1.6907e-16	-0.251885	0.0322513	5.715567e-15	-0.262257	0.0462601	1.434919e-08	1.434919e-08	9.336075e-12	20	4.24294117168142e-08	0.769313284785023	0.702628626720646	0.842326810549991	0.77(0.7-0.84)
cg13584882	P4HA1	ENSG00000122884	10	74836656	10	ENSG00000122884	74811853	rs16930271	10	74808985	T	C	0.0516899	0.180226	0.0165926	1.752589e-27	-0.332056	0.0579472	1.002392e-08	-0.542757	0.10709	4.014847e-07	4.014847e-07	0.2444372	14	1.0217663211128e-06	0.581143828157253	0.471114836716018	0.716870118885356	0.58(0.47-0.72)
cg13588086	GLDC	ENSG00000178445	9	6644369	9	ENSG00000178445	6589057	rs34848653	9	6636991	C	G	0.0318091	0.0383435	0.021641	0.07642775	0.874143	0.0840957	2.623065e-25	0.0438641	0.0251139	0.08070528	3.749102e-09	3.098452e-11	20	0.123442478204306	1.04484035143577	0.994655190593724	1.09755759615226	1.04(0.99-1.1)
cg13594463	KRT1	ENSG00000167768	12	53075431	12	ENSG00000167768	53071355	rs2269327	12	53065916	T	C	0.517893	-0.74918	0.00739034	0	0.332379	0.0324155	1.13899e-24	-2.25399	0.220944	1.949411e-24	1.08689e-26	0.01409992	20	1.6562553e-23	0.104979519524225	0.0680821482790286	0.161873557138205	0.1(0.07-0.16)
cg13596370	COL5A1	ENSG00000130635	9	137662926	9	ENSG00000130635	137635153	rs34226173	9	137672282	G	A	0.0854871	0.0388285	0.017376	0.02544362	-0.559158	0.061664	1.214263e-19	-0.069441	0.032005	0.03003035	0.03003035	0.6818713	20	0.0493704276957164	0.932915173756101	0.876191328819276	0.993311269808161	0.93(0.88-0.99)
cg13605536	COL5A1	ENSG00000130635	9	137718987	9	ENSG00000130635	137635153	rs4842173	9	137718113	C	T	0.305169	0.00818534	0.00861978	0.3423155	-0.323173	0.0334531	4.437195e-22	-0.025328	0.0268008	0.3446358	0.3446358	0.7188004	11	0.438878312814645	0.974990062835323	0.925096180459505	1.02757490810896	0.97(0.93-1.03)
cg13609040	B4GALT4	ENSG00000121578	3	118960340	3	ENSG00000121578	118945264	rs73187824	3	118959040	G	A	0.10835	-0.224148	0.0130146	1.791113e-66	-0.35227	0.0561253	3.462906e-10	0.636296	0.1079	3.69934e-09	3.69934e-09	0.0007978685	6	1.17527081446242e-08	1.88946930757519	1.52930288369371	2.33445859700849	1.89(1.53-2.33)
cg13638198	CD82	ENSG00000085117	11	44587403	11	ENSG00000085117	44613945	rs10838306	11	44581875	C	G	0.0387674	0.148965	0.0208594	9.238491e-13	-1.38036	0.0926056	3.022765e-50	-0.107918	0.0167564	1.191674e-10	1.191674e-10	0.001659209	11	4.37252690769231e-10	0.897701204911249	0.868697301575508	0.927673485157086	0.9(0.87-0.93)
cg13649103	COL5A1	ENSG00000130635	9	137734338	9	ENSG00000130635	137635153	rs3128574	9	137736913	T	C	0.223658	-0.00828464	0.00989565	0.4024802	0.248877	0.034962	1.091146e-12	-0.0332881	0.0400353	0.4057086	0.4057086	0.9448625	20	0.503778733878765	0.967259851879788	0.894261279105992	1.04621730015397	0.97(0.89-1.05)
cg13667243	ADAM19	ENSG00000135074	5	157001561	5	ENSG00000135074	156912662	rs6556051	5	156901324	T	C	0.217694	0.0420927	0.009855	1.9442e-05	0.287004	0.0401011	8.246006e-13	0.146663	0.0399875	0.0002447261	1.352335e-06	5.14366e-13	20	0.000511672165247339	1.15796366351348	1.07067308274539	1.25237093154458	1.16(1.07-1.25)
cg13667739	CRIP2	ENSG00000182809	14	105944604	14	ENSG00000182809	105942899	rs4983411	14	105916797	G	A	0.351889	-0.311546	0.0105736	8.209197e-191	0.686214	0.0312389	6.002445e-107	-0.454007	0.0257797	2.02672e-69	7.444549e-79	0.004779945	11	6.26594266666667e-68	0.635078287682355	0.603786142773549	0.667992196099173	0.64(0.6-0.67)
cg13668339	SUCLG2	ENSG00000172340	3	67704244	3	ENSG00000172340	67557961	rs13069212	3	67702200	G	A	0.354871	-0.222837	0.00817356	1.16235e-163	0.5585	0.0331357	9.653935e-64	-0.398992	0.0278307	1.296412e-46	3.721616e-44	1.133839e-06	20	2.17523601407035e-45	0.670996069300528	0.635374829220798	0.708614355354481	0.67(0.64-0.71)
cg13692517	PTPRG	ENSG00000144724	3	61558087	3	ENSG00000144724	61915265	rs6785899	3	61553636	T	C	0.410537	-0.0270578	0.00981491	0.005837001	-0.639064	0.031833	1.208387e-89	0.0423397	0.0155024	0.006311004	0.0001734045	0.1783783	20	0.0116615619014942	1.04324881018498	1.01202674258968	1.07543411073046	1.04(1.01-1.08)
cg13697193	GPR19	ENSG00000183150	12	12849138	12	ENSG00000183150	12831483	rs9804886	12	12865989	T	C	0.445328	-0.178756	0.00842965	8.478156e-100	-0.252787	0.0330841	2.159412e-14	0.707139	0.0983727	6.557078e-13	6.54869e-16	9.749378e-08	20	2.96667797317073e-12	2.02818032615838	1.6725150441713	2.45947888466025	2.03(1.67-2.46)
cg13698860	BIK	ENSG00000100290	22	43525679	22	ENSG00000100290	43516236	rs2245946	22	43528240	G	A	0.337972	-0.0201994	0.00917569	0.02770772	-0.244842	0.034058	6.527165e-13	0.0824995	0.0391936	0.03529808	0.03529808	3.729481e-08	9	0.057269333877551	1.08599813043986	1.00569620603579	1.17271193054187	1.09(1.01-1.17)
cg13709982	SARDH	ENSG00000123453	9	136567739	9	ENSG00000123453	136566879	rs10993770	9	136564575	A	C	0.383698	0.245621	0.00915187	1.155226e-158	-0.329365	0.0344855	1.28669e-21	-0.74574	0.082878	2.297707e-19	6.739236e-16	2.421779e-13	20	1.55619547119675e-18	0.474383126508152	0.403257130320191	0.558054238339109	0.47(0.4-0.56)
cg13717350	SARDH	ENSG00000123453	9	136566991	9	ENSG00000123453	136566879	rs10993770	9	136564575	A	C	0.383698	0.245621	0.00915187	1.155226e-158	-1.16184	0.0249949	0	-0.211406	0.00909573	1.698935e-119	2.693801e-77	6.777269e-53	20	1.45454973461538e-117	0.80944536534105	0.795142741967706	0.824005257031846	0.81(0.8-0.82)
cg13720710	ADARB2	ENSG00000185736	10	1452970	10	ENSG00000185736	1503871	rs10903444	10	1455474	G	A	0.357853	-0.0322771	0.00836669	0.0001144101	-0.450713	0.0323195	3.349109e-44	0.0716134	0.0192604	0.0002006801	4.694736e-11	8.639316e-06	20	0.000422224860680529	1.07423996260621	1.0344428948967	1.11556810236048	1.07(1.03-1.12)
cg13740339	FBP1	ENSG00000165140	9	97400757	9	ENSG00000165140	97383973	rs28382863	9	97401064	C	T	0.0984095	-0.159193	0.0150903	5.112318e-26	0.466138	0.0591973	3.426188e-15	-0.341515	0.0541205	2.785512e-10	2.785512e-10	0.09957036	20	9.9155912238806e-10	0.710692807147798	0.6391659344434	0.790224007434713	0.71(0.64-0.79)
cg13745489	LIMD1	ENSG00000144791	3	45695038	3	ENSG00000144791	45662358	rs150188338	3	45692405	A	G	0.0258449	-0.0339707	0.0209825	0.1054472	-0.675102	0.0793019	1.694099e-17	0.0503194	0.0316376	0.1117237	1.711559e-07	2.833428e-07	20	0.166241280882353	1.05160692599334	0.988377770014807	1.11888101932988	1.05(0.99-1.12)
cg13753488	RALGDS	ENSG00000160271	9	136001623	9	ENSG00000160271	136006204	rs571780	9	136001763	A	G	0.413519	0.309619	0.00904955	1.507658e-256	0.732296	0.0301983	6.683295e-130	0.422806	0.0213709	4.073071e-87	5.580762e-65	1.4886e-28	20	1.74358770115385e-85	1.5262381770375	1.46362909934603	1.59152545825139	1.53(1.46-1.59)
cg13756251	COL5A1	ENSG00000130635	9	137675723	9	ENSG00000130635	137635153	rs35084901	9	137679192	C	T	0.0974155	0.0270715	0.014922	0.06964695	0.438837	0.0532012	1.602369e-16	0.0616893	0.0348163	0.07641935	0.2009432	0.5943416	20	0.117262963993566	1.06363182297674	0.993470760722102	1.13874781178918	1.06(0.99-1.14)
cg13769004	HSPA5	ENSG00000044574	9	128004122	9	ENSG00000044574	128000370	rs460269	9	127951582	C	G	0.445328	-0.0178952	0.00806598	0.02651396	0.18558	0.0308413	1.774127e-09	-0.0964287	0.046324	0.03737768	0.03737768	0.001163726	20	0.060437808	0.908074641013524	0.829258177403082	0.994382179304121	0.91(0.83-0.99)
cg13771471	ADARB2	ENSG00000185736	10	1505595	10	ENSG00000185736	1503871	rs2676192	10	1505474	C	T	0.462227	0.00394827	0.00883677	0.6550195	0.625395	0.030888	3.762138e-91	0.00631324	0.0141333	0.655098	3.660409e-10	0.01386261	20	0.728333824733688	1.00633321050372	0.97883907390195	1.03459961659047	1.01(0.98-1.03)
cg13771579	TCL1B	ENSG00000213231	14	96152766	14	ENSG00000213231	96155867	rs1743519	14	96151754	A	C	0.427435	0.280407	0.00873975	7.347555e-226	-0.515769	0.0324647	7.791267e-57	-0.543668	0.0381864	5.383147e-46	5.383147e-46	0.02960099	20	8.81094501617647e-45	0.580614647208322	0.538744770683081	0.625738544293273	0.58(0.54-0.63)
cg13775295	COL5A1	ENSG00000130635	9	137673894	9	ENSG00000130635	137635153	rs7861012	9	137672541	G	C	0.130219	0.0338055	0.0134522	0.01197093	-1.19051	0.0435429	1.37469e-164	-0.0283957	0.0113471	0.01233363	0.4849982	0.9718563	20	0.0217663797938689	0.972003668842015	0.950624619720207	0.993863521565865	0.97(0.95-0.99)
cg13781758	PDIA5	ENSG00000065485	3	122823409	3	ENSG00000065485	122864991	rs1545324	3	122822685	C	G	0.250497	0.0146859	0.0137974	0.2871475	-0.269544	0.035654	4.030737e-14	-0.0544843	0.0516926	0.2918808	0.2918808	4.449238e-07	20	0.380996869116497	0.946973376223123	0.855728782431144	1.04794719271649	0.95(0.86-1.05)
cg13785123	ENO1	ENSG00000074800	1	8931135	1	ENSG00000074800	8930184	rs7540170	1	8928811	T	C	0.245527	0.0546091	0.0132129	3.580598e-05	-0.344962	0.0353787	1.834635e-22	-0.158305	0.0416014	0.0001416503	0.0001416503	2.577835e-10	20	0.000300871725	0.853589397495632	0.786750785993241	0.926106300099986	0.85(0.79-0.93)
cg13787768	COL5A1	ENSG00000130635	9	137679142	9	ENSG00000130635	137635153	rs34496826	9	137677507	C	T	0.0516899	0.0285938	0.0206662	0.166481	-1.10921	0.0717832	7.283282e-54	-0.0257784	0.0187059	0.1681765	0.1458529	0.5781935	20	0.2395654153157	0.974551026189496	0.939467584172075	1.01094462294193	0.97(0.94-1.01)
cg13791224	PFKP	ENSG00000067057	10	3148613	10	ENSG00000067057	3144808	rs9804219	10	3154799	G	A	0.452286	0.28483	0.00839565	2.765882e-252	-0.292733	0.0336145	3.077964e-18	-0.973002	0.115352	3.309771e-17	2.702743e-15	2.109065e-14	20	1.99122979621622e-16	0.377946737263935	0.301467844573525	0.473827437252981	0.38(0.3-0.47)
cg13803559	COL5A1	ENSG00000130635	9	137684506	9	ENSG00000130635	137635153	rs28577990	9	137685058	T	C	0.321074	0.00160071	0.00950541	0.8662686	0.204696	0.0336614	1.194204e-09	0.00781995	0.0464545	0.8663194	0.8663194	0.5010912	20	0.899732652130638	1.00785060566549	0.920138690276677	1.10392363028976	1.01(0.92-1.1)
cg13807886	ADARB2	ENSG00000185736	10	1441722	10	ENSG00000185736	1503871	rs2805526	10	1445809	C	A	0.148111	0.104911	0.0104331	8.679102e-24	-0.428995	0.0450035	1.535649e-21	-0.24455	0.0353497	4.579752e-12	1.405869e-22	2.73562e-11	20	1.92834702749054e-11	0.7830568345448	0.730639272720366	0.839234939896259	0.78(0.73-0.84)
cg13811879	SARDH	ENSG00000123453	9	136556337	9	ENSG00000123453	136566879	rs756687	9	136549794	G	C	0.411531	-0.018312	0.00972075	0.05959202	-0.282759	0.0307462	3.696517e-20	0.0647618	0.0350921	0.06496759	1.4046e-05	4.27557e-19	20	0.101020512318436	1.06690485737708	0.995989348232907	1.14286962678301	1.07(1-1.14)
cg13824009	SARDH	ENSG00000123453	9	136547862	9	ENSG00000123453	136566879	rs2519120	9	136550998	T	C	0.409543	-0.0192629	0.00966918	0.04634913	0.532495	0.0246878	3.498999e-103	-0.0361749	0.0182355	0.04728302	9.838819e-13	2.380613e-29	20	0.0754188731948424	0.964471592649111	0.930608616997215	0.999566773869552	0.96(0.93-1)
cg13862853	NOL8	ENSG00000198000	9	95085154	9	ENSG00000198000	95073779	rs142577248	9	95529019	T	C	0.0815109	-0.00964021	0.0132858	0.468084	0.356569	0.052276	9.047549e-12	-0.027036	0.0374704	0.4705842	0.4705842	6.057981e-07	16	0.564599584549048	0.973326201150372	0.904405023574587	1.04749959271725	0.97(0.9-1.05)
cg13865347	COL5A1	ENSG00000130635	9	137667199	9	ENSG00000130635	137635153	rs4842164	9	137665445	G	A	0.315109	0.00911846	0.00963082	0.3437407	-0.202142	0.0325338	5.188268e-10	-0.0451091	0.0481937	0.3492757	0.3492757	0.1177209	17	0.444109505826352	0.955893188197153	0.869733225250105	1.05058857212102	0.96(0.87-1.05)
cg13882377	LHPP	ENSG00000107902	10	126211811	10	ENSG00000107902	126228430	rs12773190	10	126204789	G	A	0.295229	-0.145537	0.00857715	1.41678e-64	0.256689	0.0375412	8.056775e-12	-0.566978	0.0894007	2.268259e-10	2.268259e-10	1.478872e-10	20	8.1263055804721e-10	0.567237041504527	0.476063813386426	0.675871284914559	0.57(0.48-0.68)
cg13883681	GOT2	ENSG00000125166	16	58768565	16	ENSG00000125166	58754648	rs1436429	16	58763831	T	A	0.331014	0.138263	0.00902939	6.299409e-53	-0.286614	0.0335846	1.41288e-17	-0.482403	0.0647129	9.019716e-14	9.019716e-14	4.610859e-07	20	4.32092277245337e-13	0.617298240439653	0.543763818265542	0.700776890351698	0.62(0.54-0.7)
cg13885120	COL5A1	ENSG00000130635	9	137538776	9	ENSG00000130635	137635153	rs28451948	9	137542038	T	A	0.260437	0.0306115	0.0111404	0.00599966	-0.330739	0.037069	4.568469e-19	-0.0925547	0.0352444	0.008637359	0.008637359	0.000752538	17	0.015691045539173	0.911599345116465	0.850752757796624	0.976797734007964	0.91(0.85-0.98)
cg13885156	ADARB2	ENSG00000185736	10	1370331	10	ENSG00000185736	1503871	rs2805528	10	1385623	T	C	0.475149	0.0142348	0.00806412	0.07753016	-0.311292	0.0327491	1.993331e-21	-0.0457281	0.0263482	0.08264742	0.08264742	6.517493e-10	20	0.12618186345679	0.955301673406374	0.907219753595704	1.00593189642971	0.96(0.91-1.01)
cg13889467	COL5A1	ENSG00000130635	9	137691430	9	ENSG00000130635	137635153	rs73561912	9	137691431	A	G	0.0407555	0.0121047	0.0239507	0.6132779	-2.75549	0.0538152	0	-0.00439293	0.0086924	0.6132952	0.9605216	0.2092072	20	0.694167007728814	0.99561670480349	0.978797957651382	1.01272444955061	1(0.98-1.01)
cg13902308	LAMC3	ENSG00000050555	9	133913703	9	ENSG00000050555	133927164	rs3780274	9	133913563	T	C	0.470179	-0.0199733	0.0101069	0.04813211	0.366725	0.0329204	8.035902e-29	-0.0544642	0.0279904	0.05167651	0.04585853	0.001615165	11	0.0816601357737814	0.946992410579279	0.896438683233473	1.00039706280858	0.95(0.9-1)
cg13907754	RRAGD	ENSG00000025039	6	90117574	6	ENSG00000025039	90098172	rs4263556	6	90087811	C	T	0.430418	0.00624493	0.0081293	0.4423683	-0.254431	0.0256964	4.103143e-23	-0.0245447	0.0320469	0.4437368	0.4437368	5.656244e-20	20	0.537799337640653	0.975754071736564	0.916350244865477	1.03900884388398	0.98(0.92-1.04)
cg13911959	ADARB2	ENSG00000185736	10	1505654	10	ENSG00000185736	1503871	rs2676192	10	1505474	C	T	0.462227	0.00394827	0.00883677	0.6550195	0.669615	0.0301327	2.095132e-109	0.00589632	0.0131995	0.6550847	2.872384e-13	0.01932159	20	0.728333824733688	1.00591373751102	0.9802234726469	1.0322773077256	1.01(0.98-1.03)
cg13917577	AGRN	ENSG00000188157	1	957119	1	ENSG00000188157	973499	rs9442372	1	1018704	A	G	0.440358	-0.0124897	0.0104727	0.233026	0.68164	0.03015	3.593503e-113	-0.018323	0.0153853	0.2336755	0.6535986	0.09587155	20	0.317735895561889	0.981843845573272	0.952678118894341	1.01190246524076	0.98(0.95-1.01)
cg13961576	ADARB2	ENSG00000185736	10	1228316	10	ENSG00000185736	1503871	rs9664591	10	1251781	G	A	0.40159	-0.269005	0.00804373	3.275152e-245	-0.301213	0.032901	5.428448e-20	0.893072	0.101138	1.044468e-18	1.044468e-18	4.546192e-08	20	6.82481145205479e-18	2.44262187173712	2.0033915512883	2.97815052901258	2.44(2-2.98)
cg13969662	COL5A1	ENSG00000130635	9	137662888	9	ENSG00000130635	137635153	rs34347545	9	137662659	A	G	0.0586481	0.0378539	0.0206603	0.06692164	-0.883485	0.070916	1.26194e-35	-0.0428461	0.0236366	0.06987789	0.06987789	0.7246208	20	0.107969585705692	0.95805882397471	0.914686554301362	1.00348770393469	0.96(0.91-1)
cg13987700	COL5A1	ENSG00000130635	9	137657798	9	ENSG00000130635	137635153	rs10776901	9	137660455	C	T	0.316103	0.00793153	0.00958609	0.4080104	-0.306429	0.0335434	6.521631e-20	-0.0258837	0.0314113	0.4099242	0.4848409	0.09806259	20	0.507691729896142	0.974448411369203	0.916264823011995	1.03632670661584	0.97(0.92-1.04)
cg14001893	SARDH	ENSG00000123453	9	136562840	9	ENSG00000123453	136566879	rs756687	9	136549794	G	C	0.411531	-0.018312	0.00972075	0.05959202	0.192241	0.0347881	3.275219e-08	-0.0952554	0.0534229	0.07457916	0.07457916	7.49338e-08	19	0.114702816784892	0.90914071027706	0.818759995387765	1.00949830932034	0.91(0.82-1.01)
cg14006650	PFKP	ENSG00000067057	10	3147474	10	ENSG00000067057	3144808	rs2388569	10	3148116	T	C	0.27833	-0.0930805	0.00959079	2.865109e-22	0.681602	0.0364387	4.469941e-78	-0.136561	0.0158521	7.01303e-18	7.285879e-18	1.057804e-32	20	4.3606158603352e-17	0.872353105097165	0.845665729711618	0.899882676139868	0.87(0.85-0.9)
cg14018024	LAMC3	ENSG00000050555	9	133908909	9	ENSG00000050555	133927164	rs3780279	9	133908961	A	C	0.195825	-0.015501	0.0118058	0.1891829	0.642376	0.0394736	1.520779e-59	-0.0241308	0.0184381	0.19062	0.19062	0.001572725	18	0.26709197650021	0.976158019938169	0.941510784835931	1.01208025997882	0.98(0.94-1.01)
cg14021321	COL5A1	ENSG00000130635	9	137594239	9	ENSG00000130635	137635153	rs4529530	9	137594829	T	C	0.293241	-0.00413823	0.0103663	0.6897458	-0.682648	0.0329246	1.722245e-95	0.00606202	0.0151882	0.6898003	0.9200307	0.7675005	20	0.759144100758075	1.00608043122752	0.976571947914175	1.03648055451609	1.01(0.98-1.04)
cg14040899	ADARB2	ENSG00000185736	10	1256651	10	ENSG00000185736	1503871	rs3793735	10	1282828	C	T	0.356859	0.604643	0.00758075	0	0.486471	0.0330746	5.70151e-49	1.24292	0.0859291	2.032892e-47	7.984724e-47	1.127233e-09	20	3.4988795814433e-46	3.4657186024007	2.9285252363178	4.10145191240647	3.47(2.93-4.1)
cg14059257	KRT7	ENSG00000135480	12	52628105	12	ENSG00000135480	52636137	rs7958201	12	52624945	A	C	0.168986	0.0757233	0.0102779	1.737301e-13	-0.250376	0.0421847	2.934375e-09	-0.302439	0.0654343	3.800306e-06	1.319037e-08	0.009340567	9	9.03147454377224e-06	0.739013566711607	0.650060250052283	0.840139128242167	0.74(0.65-0.84)
cg14068301	PFKP	ENSG00000067057	10	3161106	10	ENSG00000067057	3144808	rs3829915	10	3161148	C	G	0.349901	-0.118069	0.00897933	1.724385e-39	0.244292	0.0353361	4.731717e-12	-0.483311	0.0789832	9.406973e-10	9.406973e-10	6.817691e-11	12	3.17913793997976e-09	0.61673798803042	0.528285684749462	0.720000100059873	0.62(0.53-0.72)
cg14071023	CLIC5	ENSG00000112782	6	45901289	6	ENSG00000112782	45958088	rs76783700	6	45973428	A	C	0.0377734	0.139894	0.0212237	4.357007e-11	-1.17763	0.0825098	3.242223e-46	-0.118793	0.0198515	2.176193e-09	1.368517e-08	2.182146e-05	11	7.0683934114786e-09	0.887991595998859	0.85410431836617	0.923223378700379	0.89(0.85-0.92)
cg14084623	PPFIA4	ENSG00000143847	1	203024379	1	ENSG00000143847	203021747	rs6676973	1	203037197	T	C	0.444334	0.381704	0.00842825	0	0.179782	0.032373	2.800829e-08	2.12315	0.385176	3.544471e-08	3.544471e-08	3.318776e-07	15	1.00723307821277e-07	8.35742194706346	3.92829323421132	17.7803685816955	8.36(3.93-17.78)
cg14095101	TRPM6	ENSG00000119121	9	77502747	9	ENSG00000119121	77420210	rs10746966	9	77503939	C	T	0.183897	0.0810003	0.0104541	9.320368e-15	0.611721	0.0378675	1.060046e-58	0.132414	0.0189537	2.824992e-12	3.737345e-27	5.739545e-30	20	1.21554745979381e-11	1.14158083591561	1.09995002615045	1.18478728482845	1.14(1.1-1.18)
cg14099540	RALGDS	ENSG00000160271	9	136018794	9	ENSG00000160271	136006204	rs688045	9	136011176	A	G	0.326044	-0.0979822	0.00909314	4.498217e-27	0.264775	0.0344911	1.633363e-14	-0.370058	0.0591881	4.046213e-10	4.046213e-10	2.414074e-09	13	1.42064197760252e-09	0.69069426920797	0.615040797486145	0.77565354276759	0.69(0.62-0.78)
cg14103123	RALGDS	ENSG00000160271	9	136004821	9	ENSG00000160271	136006204	rs1548371	9	136010478	T	C	0.251491	-0.305107	0.00995011	1.735588e-206	0.245277	0.0373849	5.349553e-11	-1.24393	0.193889	1.402163e-10	1.402163e-10	0.3015236	20	5.10002424509804e-10	0.288249169793049	0.197118060080068	0.421511777523746	0.29(0.2-0.42)
cg14113739	COL5A1	ENSG00000130635	9	137658595	9	ENSG00000130635	137635153	rs11103518	9	137662064	A	C	0.281312	0.0103034	0.00978111	0.2921577	-0.275596	0.0349122	2.926832e-15	-0.037386	0.0358054	0.2964186	0.3221023	0.1008779	20	0.385435020560748	0.963304228143517	0.898018522949617	1.03333618655352	0.96(0.9-1.03)
cg14120215	SDS	ENSG00000135094	12	113841668	12	ENSG00000135094	113847178	rs78655033	12	113839183	T	C	0.0318091	-0.207373	0.0254414	3.609303e-16	3.01462	0.0752185	0	-0.0687891	0.00861211	1.37723e-15	7.440352e-12	5.434779e-06	20	7.51400485294118e-15	0.93352353943312	0.917898156084947	0.94941491373373	0.93(0.92-0.95)
cg14121014	NUP107	ENSG00000111581	12	69080752	12	ENSG00000111581	69108649	rs2259592	12	69082669	G	A	0.360835	-0.423063	0.00806412	0	0.340894	0.0339991	1.164794e-23	-1.24104	0.126015	6.96911e-23	6.96911e-23	0.0002011096	20	5.39903904640371e-22	0.28908341479714	0.225817212772826	0.370074626662082	0.29(0.23-0.37)
cg14127336	TCL1A	ENSG00000100721	14	96180319	14	ENSG00000100721	96178418	rs2887399	14	96180695	T	G	0.218688	-0.231433	0.010009	2.756276e-118	0.290477	0.0408453	1.146789e-12	-0.796735	0.117212	1.065297e-11	1.065297e-11	0.003435581	20	4.35008838630807e-11	0.450798420767652	0.35826923577351	0.567224857383733	0.45(0.36-0.57)
cg14163119	SARDH	ENSG00000123453	9	136581211	9	ENSG00000123453	136566879	rs10993770	9	136564575	A	C	0.383698	0.245621	0.00915187	1.155226e-158	-0.300472	0.0341472	1.376627e-18	-0.817449	0.0977649	6.199169e-17	6.199169e-17	4.353872e-13	20	3.68310058558719e-16	0.441556629952752	0.364558515524367	0.53481745495587	0.44(0.36-0.53)
cg14171527	CBS	ENSG00000160200	21	44473840	21	ENSG00000160200	44485177	rs9977307	21	44468432	A	G	0.481113	-0.433049	0.0076594	0	-0.188413	0.0332239	1.419698e-08	2.29841	0.407326	1.674215e-08	1.674215e-08	0.004853937	20	4.91230569859402e-08	9.95833610589738	4.4819178215859	22.1263445573238	9.96(4.48-22.13)
cg14192087	TPBG	ENSG00000146242	6	83072400	6	ENSG00000146242	83076734	rs770911	6	83074365	C	T	0.361829	-0.115129	0.00901823	2.532175e-37	-0.331591	0.0337701	9.32013e-23	0.347201	0.0446093	7.074138e-15	7.074138e-15	0.004499435	20	3.6907104346875e-14	1.41510113211415	1.29662764152623	1.54439960245922	1.42(1.3-1.54)
cg14194478	COL5A1	ENSG00000130635	9	137624093	9	ENSG00000130635	137635153	rs148211057	9	137629370	C	G	0.0129225	0.0176958	0.0378116	0.6397846	0.702893	0.115383	1.116323e-09	0.0251757	0.0539528	0.6407682	0.6407682	0.8335418	16	0.716139288554217	1.02549528421802	0.92258867041094	1.13988022146964	1.03(0.92-1.14)
cg14211930	FBP1	ENSG00000165140	9	97402452	9	ENSG00000165140	97383973	rs499480	9	97352468	G	T	0.120278	0.0485058	0.012497	0.00010386	0.428073	0.0469063	7.099087e-20	0.113312	0.0317243	0.0003545728	2.151898e-09	3.953971e-09	20	0.000732622883168317	1.11998131261206	1.05246220058922	1.1918320105919	1.12(1.05-1.19)
cg14227731	COL5A1	ENSG00000130635	9	137673708	9	ENSG00000130635	137635153	rs7861012	9	137672541	G	C	0.130219	0.0338055	0.0134522	0.01197093	-1.59438	0.0355541	0	-0.0212029	0.00845053	0.01210517	0.6242971	0.9459582	20	0.0214311572799576	0.979020301196629	0.962938301010401	0.995370886327208	0.98(0.96-1)
cg14228300	IGFBP3	ENSG00000146674	7	45961074	7	ENSG00000146674	45956711	rs1496499	7	45979023	G	T	0.459245	-0.032753	0.00797764	4.032703e-05	-0.426127	0.0325854	4.443127e-39	0.0768619	0.0196222	8.962406e-05	1.112476e-09	2.18458e-29	20	0.000193317013139535	1.07989293288045	1.03914928996677	1.12223407911141	1.08(1.04-1.12)
cg14236602	PFKL	ENSG00000141959	21	45720651	21	ENSG00000141959	45733596	rs3788116	21	45722442	T	C	0.245527	-0.21165	0.010511	3.570293e-90	0.276599	0.0353655	5.234506e-15	-0.765186	0.104956	3.087895e-13	3.087895e-13	1.311752e-06	20	1.42448796174033e-12	0.465247386911999	0.378742107749783	0.571510604707955	0.47(0.38-0.57)
cg14259717	LDHC	ENSG00000166796	11	18433732	11	ENSG00000166796	18453729	rs4757650	11	18415815	T	C	0.115308	0.849952	0.0115685	0	-1.52021	0.0428142	3.812658e-276	-0.559102	0.0174886	2.893312e-224	3.315388e-169	0.00117819	20	6.90054912e-222	0.571722239969744	0.552457011421103	0.591659283742662	0.57(0.55-0.59)
cg14266999	VPS52	ENSG00000223501	6	33240388	6	ENSG00000223501	33228936	rs2282850	6	33267103	T	C	0.186879	-0.138442	0.0157317	1.365702e-18	-0.329727	0.0411636	1.145426e-15	0.419868	0.0708794	3.147737e-09	4.617307e-08	0.05353028	20	1.00769835503356e-08	1.52176066995204	1.3243799345769	1.74855830729018	1.52(1.32-1.75)
cg14288594	ADARB2	ENSG00000185736	10	1460509	10	ENSG00000185736	1503871	rs2820651	10	1471765	A	C	0.0805169	-0.00804198	0.01378	0.5594895	-0.387261	0.0585194	3.649427e-11	0.0207663	0.0357212	0.5610088	0.0004047243	0.1273253	20	0.647288802211472	1.02098341992926	0.951945730112533	1.09502791051673	1.02(0.95-1.1)
cg14295437	IPCEF1	ENSG00000074706	6	154651280	6	ENSG00000074706	154576778	rs2473546	6	154678347	C	G	0.337972	-0.0778024	0.00874282	5.635215e-19	0.637076	0.0331955	4.347819e-82	-0.122124	0.0151269	6.842129e-16	1.099506e-19	3.618861e-06	20	3.79499480581395e-15	0.885038616909672	0.859183530348552	0.911671750858191	0.89(0.86-0.91)
cg14301212	HCG9	ENSG00000204625	6	29943677	6	ENSG00000204625	29944536	rs2072895	6	29691857	G	C	0.481113	0.130576	0.0129911	9.075512e-24	0.564977	0.0307986	3.668783e-75	0.231118	0.0262194	1.199525e-18	5.403963e-20	1.723704e-10	20	7.82268354492187e-18	1.26000791161097	1.19689173555709	1.32645241850825	1.26(1.2-1.33)
cg14313373	SARDH	ENSG00000123453	9	136538372	9	ENSG00000123453	136566879	rs34508494	9	136538310	G	A	0.197813	-0.0838812	0.0104757	1.173498e-15	0.361872	0.0388498	1.223674e-20	-0.231798	0.0381747	1.263012e-09	1.263012e-09	2.187162e-05	20	4.22564836472946e-09	0.793106314602368	0.735929898053119	0.85472492410785	0.79(0.74-0.85)
cg14330924	HCG9	ENSG00000204625	6	29945024	6	ENSG00000204625	29944536	rs145463269	6	30211185	G	A	0.0447316	-0.306421	0.0442626	4.427986e-12	0.720095	0.0772718	1.174624e-20	-0.425529	0.0765726	2.741378e-08	1.038543e-10	2.097835e-10	17	7.88411812403101e-08	0.653424032373181	0.562360994686619	0.759232895092158	0.65(0.56-0.76)
cg14332815	LDHC	ENSG00000166796	11	18433564	11	ENSG00000166796	18453729	rs11605386	11	18433720	G	C	0.115308	0.851349	0.0115065	0	-1.90513	0.0327305	0	-0.446872	0.00976833	0	1.214024e-266	0.06708125	20	0	0.639625775134427	0.627496034950592	0.65198998787065	0.64(0.63-0.65)
cg14355794	COL5A1	ENSG00000130635	9	137621048	9	ENSG00000130635	137635153	rs3124309	9	137623193	T	C	0.464215	-0.00574289	0.00923294	0.5339419	-1.05352	0.0249267	0	0.00545116	0.00876488	0.5339862	0.8401744	0.930089	20	0.62451135614711	1.00546604460651	0.988340500177858	1.02288833319562	1.01(0.99-1.02)
cg14360014	SARDH	ENSG00000123453	9	136603716	9	ENSG00000123453	136566879	rs2905214	9	136600773	T	C	0.295229	-0.0876106	0.00941443	1.327397e-20	0.414871	0.0350527	2.553727e-32	-0.211175	0.0288668	2.564134e-13	6.666937e-20	7.060318e-07	20	1.1891171425e-12	0.809632368818514	0.765096026650405	0.856761177428253	0.81(0.77-0.86)
cg14387505	AHSP	ENSG00000169877	16	31538946	16	ENSG00000169877	31539654	rs4889545	16	31521276	T	C	0.152087	-0.204502	0.0103284	2.976863e-87	-0.948848	0.0405813	6.606756e-121	0.215527	0.0142638	1.390657e-51	1.149377e-45	0.0001330074	20	2.74757616745562e-50	1.24051547638881	1.20631463059067	1.27568596793579	1.24(1.21-1.28)
cg14399122	COL5A1	ENSG00000130635	9	137660670	9	ENSG00000130635	137635153	rs4842160	9	137659005	T	A	0.27833	0.00898395	0.00978857	0.3587236	-0.474001	0.0345782	9.080297e-43	-0.0189535	0.0206972	0.3597982	0.1179037	0.2325769	20	0.45550010197119	0.981224988143944	0.942216677762404	1.02184826492837	0.98(0.94-1.02)
cg14399447	PLA2G4C	ENSG00000105499	19	48613950	19	ENSG00000105499	48582587	rs274893	19	48637585	T	G	0.492048	0.435565	0.0075728	0	-0.175317	0.0308732	1.357884e-08	-2.48444	0.439636	1.59386e-08	1.59386e-08	0.002709489	20	4.68889739207048e-08	0.0833722298904959	0.0352205147762557	0.197354546379309	0.08(0.04-0.2)
cg14412967	COBL	ENSG00000106078	7	51096971	7	ENSG00000106078	51234212	rs2240090	7	51096974	C	T	0.306163	-0.026509	0.00849592	0.001807279	-0.250387	0.03366	1.016831e-13	0.105872	0.0367953	0.004010579	0.008258818	0.0125136	7	0.00756144736363636	1.11167957241399	1.03432931516494	1.19481431455464	1.11(1.03-1.19)
cg14447369	GNE	ENSG00000159921	9	36258825	9	ENSG00000159921	36245745	rs7046089	9	36263800	A	G	0.0526839	-0.239473	0.0159064	3.1913e-51	0.485191	0.0673568	5.877781e-13	-0.493565	0.0759585	8.148544e-11	8.148544e-11	0.504686	20	3.04339915167785e-10	0.610446269470425	0.526005473713049	0.70844252870579	0.61(0.53-0.71)
cg14462893	COL5A1	ENSG00000130635	9	137677985	9	ENSG00000130635	137635153	rs62571363	9	137676745	C	T	0.027833	0.0432656	0.031715	0.1725046	-3.52732	0.0903405	0	-0.0122658	0.00899672	0.1727665	0.233823	0.3332591	20	0.245162491925202	0.987809118301015	0.970543193231621	1.00538220349536	0.99(0.97-1.01)
cg14464133	ADARB2	ENSG00000185736	10	1245586	10	ENSG00000185736	1503871	rs10794730	10	1247022	T	C	0.261431	-0.218393	0.00923298	1.083767e-123	-1.10271	0.0294783	2.952444e-306	0.198052	0.00990648	6.446805e-89	1.085182e-76	7.984724e-83	20	2.90890295878378e-87	1.21902578151419	1.19558463397537	1.24292652629298	1.22(1.2-1.24)
cg14473344	CHST2	ENSG00000175040	3	142840240	3	ENSG00000175040	142839986	rs12492293	3	142828249	A	G	0.238569	-0.00694938	0.00938091	0.4588148	0.45081	0.0382776	5.104757e-32	-0.0154153	0.0208501	0.4597013	0.4597013	0.0180552	20	0.554130917220217	0.984702907555929	0.945273007864544	1.02577753525365	0.98(0.95-1.03)
cg14473743	NUP210	ENSG00000132182	3	13462496	3	ENSG00000132182	13409773	rs7628923	3	13439005	G	A	0.125249	-0.0835039	0.0121407	6.069905e-12	-0.547982	0.049175	7.703151e-29	0.152384	0.0260357	4.830654e-09	3.839259e-11	3.971071e-18	20	1.51736159040452e-08	1.1646073598051	1.10666836400658	1.22557971893387	1.16(1.11-1.23)
cg14476101	PHGDH	ENSG00000092621	1	120255992	1	ENSG00000092621	120244629	rs11583993	1	120255370	A	G	0.112326	0.773856	0.012921	0	-1.01707	0.0526026	2.728552e-83	-0.760869	0.0413518	1.316355e-75	3.492092e-61	2.95074e-08	20	4.72613908064516e-74	0.467260201415422	0.430883068703321	0.506708459173899	0.47(0.43-0.51)
cg14482313	KRT7	ENSG00000135480	12	52626889	12	ENSG00000135480	52636137	rs10876254	12	52626356	G	A	0.220676	0.0513679	0.00928929	3.206005e-08	-0.285193	0.0378138	4.626926e-14	-0.180116	0.0403889	8.213332e-06	8.213332e-06	2.662376e-05	14	1.90711512851182e-05	0.835173325686229	0.771608297792871	0.903974835331586	0.84(0.77-0.9)
cg14482968	COL5A1	ENSG00000130635	9	137599175	9	ENSG00000130635	137635153	rs3109688	9	137599935	A	G	0.424453	-0.0043226	0.00930391	0.6422179	-0.62769	0.0314139	8.011088e-89	0.00688651	0.0148265	0.6423079	0.4546687	0.2565459	20	0.717279624782609	1.00691027653483	0.978070593558132	1.03660033505668	1.01(0.98-1.04)
cg14509581	CLN6	ENSG00000128973	15	68522181	15	ENSG00000128973	68524439	rs7402649	15	68436575	C	A	0.428429	-0.562256	0.00735008	0	0.183228	0.0326005	1.905182e-08	-3.06861	0.54745	2.079078e-08	2.079078e-08	0.1768931	20	6.03655777565217e-08	0.0464857251286252	0.0158972045448896	0.135930982999697	0.05(0.02-0.14)
cg14524643	SARDH	ENSG00000123453	9	136549086	9	ENSG00000123453	136566879	rs756690	9	136549043	T	C	0.398608	-0.00987753	0.0097604	0.311538	0.783339	0.0321332	2.936442e-131	-0.0126095	0.0124707	0.3119546	1.293567e-17	3.098331e-49	20	0.402790568213457	0.987469666645164	0.963625956111812	1.01190335976293	0.99(0.96-1.01)
cg14535035	RALGDS	ENSG00000160271	9	135997830	9	ENSG00000160271	136006204	rs76809135	9	135999734	C	T	0.299205	-0.273388	0.00941306	1.858846e-185	0.212553	0.0359026	3.214014e-09	-1.28621	0.221723	6.592721e-09	6.592721e-09	0.02826413	17	2.03448201654344e-08	0.276316038866179	0.178925263978531	0.426717567083523	0.28(0.18-0.43)
cg14548802	COL5A1	ENSG00000130635	9	137675380	9	ENSG00000130635	137635153	rs12005720	9	137678020	C	T	0.122266	0.0308658	0.0138549	0.02589385	0.735371	0.0472056	1.026396e-54	0.0419731	0.0190323	0.02742865	0.1979288	0.9649162	20	0.0452491414772727	1.04286642526661	1.00468071247082	1.08250349334733	1.04(1-1.08)
cg14556787	ADARB2	ENSG00000185736	10	1669329	10	ENSG00000185736	1503871	rs17294019	10	1669347	T	C	0.0944334	0.0591695	0.0136015	1.360101e-05	-0.889215	0.0561649	1.86555e-56	-0.0665412	0.015863	2.731862e-05	0.0005864387	0.01388579	20	6.07707342971352e-05	0.935624367338302	0.906981995201078	0.965171261821051	0.94(0.91-0.97)
cg14565651	SLC2A5	ENSG00000142583	1	9145034	1	ENSG00000142583	9121851	rs12733425	1	9142320	C	A	0.122266	-0.267907	0.0123431	1.840186e-104	0.41252	0.0518658	1.811633e-15	-0.649442	0.0869633	8.142631e-14	8.142631e-14	0.06855144	20	3.94032534913043e-13	0.522337159592698	0.440480074700058	0.61940624323848	0.52(0.44-0.62)
cg14594362	GRIN2D	ENSG00000105464	19	48947631	19	ENSG00000105464	48923160	rs28403616	19	48948682	C	A	0.196819	0.0283143	0.0110958	0.0107168	0.255827	0.0439897	6.041434e-09	0.110678	0.0473641	0.01945237	0.01945237	0.0001023337	7	0.0331893017015841	1.11703516361622	1.01800452590742	1.22569941979668	1.12(1.02-1.23)
cg14600213	MCF2L	ENSG00000126217	13	113688172	13	ENSG00000126217	113651372	rs9577442	13	113703772	G	A	0.49503	0.0550606	0.00957342	8.850699e-09	0.197274	0.0308973	1.715896e-10	0.279107	0.0653142	1.926012e-05	1.926012e-05	4.153069e-06	20	4.3306088e-05	1.32194878482229	1.16310269099448	1.50248864801348	1.32(1.16-1.5)
cg14607812	ADAM19	ENSG00000135074	5	157002793	5	ENSG00000135074	156912662	rs7735126	5	157002832	G	T	0.287276	-0.0552487	0.00892576	6.024109e-10	0.261867	0.034779	5.095484e-14	-0.21098	0.0441243	1.739961e-06	1.739961e-06	1.06011e-09	20	4.22833317248908e-06	0.80979026252457	0.742699596199234	0.882941464672211	0.81(0.74-0.88)
cg14612335	SKIL	ENSG00000136603	3	170074131	3	ENSG00000136603	170095044	rs7626016	3	170084335	A	G	0.121272	0.0415194	0.0120836	0.0005903701	-0.270389	0.0481534	1.963787e-08	-0.153554	0.0523928	0.003380597	0.003380597	0.0005278028	8	0.00642448115139442	0.857654449608066	0.773953187877399	0.950407810774514	0.86(0.77-0.95)
cg14640592	PPFIA4	ENSG00000143847	1	203044726	1	ENSG00000143847	203021747	rs4950876	1	203021807	A	G	0.375746	-0.604985	0.00820642	0	0.244641	0.0332132	1.76106e-13	-2.47295	0.337406	2.313698e-13	2.313698e-13	0.006605886	20	1.07746689288703e-12	0.0843357013557289	0.0435317048169655	0.163386905086031	0.08(0.04-0.16)
cg14640682	GYS1	ENSG00000104812	19	49496473	19	ENSG00000104812	49483974	rs77078012	19	49511397	C	G	0.0954274	0.244268	0.0158747	1.994821e-53	-0.390811	0.0619743	2.863088e-10	-0.625027	0.107117	5.378488e-09	5.378488e-09	0.7809919	5	1.6736972443616e-08	0.535246976655521	0.433884755702358	0.660288987464233	0.54(0.43-0.66)
cg14656180	COL5A1	ENSG00000130635	9	137701344	9	ENSG00000130635	137635153	rs11103536	9	137701391	A	G	0.402584	0.0040694	0.00916945	0.6571872	0.186244	0.0325831	1.090856e-08	0.0218499	0.0493818	0.6581503	0.6581503	NA	19	0.730816046458264	1.02209035719339	0.927800611109119	1.12596250289046	1.02(0.93-1.13)
cg14661225	GIPR	ENSG00000010310	19	46171451	19	ENSG00000010310	46179242	rs4994277	19	46164282	C	T	0.270378	0.0241236	0.00921171	0.008823973	0.513875	0.0330537	1.676299e-54	0.0469445	0.0181785	0.009811056	0.001577662	1.232874e-07	20	0.0176408809822294	1.04806383992236	1.01137889264234	1.08607943130295	1.05(1.01-1.09)
cg14667192	ADARB2	ENSG00000185736	10	1453030	10	ENSG00000185736	1503871	rs17293817	10	1452786	A	G	0.346918	-0.054228	0.00839132	1.0306e-10	-0.575888	0.0323186	5.023919e-71	0.0941642	0.0154998	1.238299e-09	6.824277e-15	1.154789e-06	20	4.14712172617854e-09	1.09874014423775	1.06586277866196	1.13263163770021	1.1(1.07-1.13)
cg14668889	NUP85	ENSG00000125450	17	73230827	17	ENSG00000125450	73216803	rs4789157	17	73243307	C	T	0.198807	0.539894	0.0111251	0	1.23469	0.034998	1.233426e-272	0.43727	0.0153236	4.231757e-179	7.338368e-122	1.6171e-17	20	6.42265301045455e-177	1.54847410862887	1.50265830658977	1.59568682685795	1.55(1.5-1.6)
cg14675963	HDLBP	ENSG00000115677	2	242167043	2	ENSG00000115677	242211577	rs2013250	2	242139491	C	T	0.200795	0.0031921	0.00960898	0.7397382	0.26948	0.0401507	1.923532e-11	0.0118454	0.0357011	0.7400449	0.7400449	0.000429476	19	0.798903951212415	1.01191583458445	0.943528454665796	1.08525996351158	1.01(0.94-1.09)
cg14689122	PDIA5	ENSG00000065485	3	122809537	3	ENSG00000065485	122864991	rs3804753	3	122851840	A	G	0.411531	0.192457	0.0118992	7.693668e-59	-0.651928	0.0315848	1.186137e-94	-0.295212	0.0231885	3.978781e-37	6.381463e-31	4.481422e-05	17	5.25104733557312e-36	0.744373763499298	0.711299670840786	0.778985739064309	0.74(0.71-0.78)
cg14694191	AIF1	ENSG00000204472	6	31582340	6	ENSG00000204472	31583879	rs191306205	6	31739684	T	C	0.0308151	-0.50513	0.0310933	2.399783e-59	0.541095	0.0925462	5.012398e-09	-0.933531	0.169692	3.769548e-08	3.769548e-08	0.4025211	11	1.06846526078098e-07	0.393162997967973	0.281921301411784	0.54829891248758	0.39(0.28-0.55)
cg14698025	ADARB2	ENSG00000185736	10	1245418	10	ENSG00000185736	1503871	rs3793735	10	1282828	C	T	0.356859	0.604643	0.00758075	0	0.674556	0.0323358	1.211657e-96	0.896356	0.0444134	1.406263e-90	4.84951e-70	7.199282e-10	20	6.43220843424658e-89	2.45065662781238	2.2463478867093	2.67354755822732	2.45(2.25-2.67)
cg14709481	HK3	ENSG00000160883	5	176325836	5	ENSG00000160883	176317101	rs11739147	5	176359335	C	T	0.279324	0.0862974	0.00884267	1.684794e-22	-0.466506	0.0370222	2.092254e-36	-0.184987	0.0239754	1.203171e-14	1.203171e-14	1.160432e-06	20	6.15220209647779e-14	0.831115088278044	0.792962946630097	0.871102859091908	0.83(0.79-0.87)
cg14720773	RAI1	ENSG00000108557	17	17603531	17	ENSG00000108557	17649777	rs4995264	17	17610587	T	C	0.414513	0.0534256	0.00802765	2.829211e-11	0.329493	0.033141	2.728753e-23	0.162145	0.0293183	3.193344e-08	3.500207e-12	2.328766e-10	20	9.11331249230769e-08	1.17603075341782	1.11035649674555	1.24558944540622	1.18(1.11-1.25)
cg14731892	HCG9	ENSG00000204625	6	29944980	6	ENSG00000204625	29944536	rs192079207	6	29930926	T	C	0.0357853	-0.313002	0.0620395	4.530506e-07	0.99767	0.0778793	1.432889e-37	-0.313733	0.0668332	2.675694e-06	8.668927e-11	2.617721e-09	19	6.40440305806452e-06	0.730714102781247	0.64099983978942	0.832984763582487	0.73(0.64-0.83)
cg14733031	B3GNT3	ENSG00000179913	19	17904427	19	ENSG00000179913	17914764	rs265542	19	17904388	T	G	0.370775	0.110718	0.00890406	1.695897e-35	0.308295	0.0332464	1.80944e-20	0.359132	0.0483121	1.05699e-13	1.05699e-13	1.114617e-15	15	5.03464994293866e-13	1.4320858244247	1.30270162873897	1.57432044550634	1.43(1.3-1.57)
cg14746283	MX1	ENSG00000157601	21	42830679	21	ENSG00000157601	42811686	rs1557370	21	42830690	G	A	0.0924453	0.0556742	0.0132848	2.7797e-05	0.547755	0.0680339	8.198304e-16	0.101641	0.0273421	0.000201315	0.000201315	5.273464e-08	9	0.000423293945214106	1.10698599241339	1.04922362299283	1.1679283239011	1.11(1.05-1.17)
cg14757107	GMPR	ENSG00000137198	6	16277615	6	ENSG00000137198	16267295	rs66929956	6	16239228	T	C	0.10338	-0.0701517	0.0127022	3.336399e-08	0.676857	0.0542797	1.090882e-35	-0.103643	0.0205246	4.42504e-07	4.42504e-07	7.16235e-06	20	1.11848664345193e-06	0.90154709228935	0.865999267727771	0.938554095718801	0.9(0.87-0.94)
cg14765414	MCF2L	ENSG00000126217	13	113652335	13	ENSG00000126217	113651372	rs9549627	13	113652369	A	G	0.111332	-0.139333	0.0138403	7.71433e-24	-0.373156	0.0544821	7.429027e-12	0.37339	0.0659369	1.488882e-08	1.488882e-08	0.001660366	13	4.39555879575597e-08	1.45265076317068	1.27654048905283	1.65305703801537	1.45(1.28-1.65)
cg14772913	IDH1	ENSG00000138413	2	209120237	2	ENSG00000138413	209115874	rs1370376	2	209285819	C	G	0.218688	0.0696865	0.0150511	3.656703e-06	-0.828046	0.0383263	1.60647e-103	-0.0841578	0.0185893	5.976787e-06	3.755062e-05	3.334203e-13	20	1.40439773349754e-05	0.919286181289616	0.886394801269599	0.953398059081136	0.92(0.89-0.95)
cg14780446	PLA2G4C	ENSG00000105499	19	48565104	19	ENSG00000105499	48582587	rs442701	19	48607370	A	C	0.154076	0.779993	0.00954095	0	0.729197	0.0429253	1.014832e-64	1.06966	0.0643122	4.066602e-62	1.114251e-82	0.003075099	20	1.05258791302326e-60	2.91438843943684	2.56923473992573	3.3059104502723	2.91(2.57-3.31)
cg14801864	BFSP1	ENSG00000125864	20	17540975	20	ENSG00000125864	17512207	rs6080761	20	17629162	A	G	0.437376	0.0197612	0.00807306	0.01437314	-0.273261	0.0326129	5.341698e-17	-0.0723163	0.0307783	0.01879409	0.01879409	4.920909e-06	20	0.0321482922694672	0.930236615431756	0.875778767900646	0.988080771544919	0.93(0.88-0.99)
cg14813083	LDHAL6A	ENSG00000166800	11	18477280	11	ENSG00000166800	18489259	rs2658548	11	18461054	G	C	0.240557	0.0522941	0.00938481	2.515399e-08	-0.622921	0.0361748	1.887961e-66	-0.0839498	0.015835	1.148292e-07	2.553404e-05	1.63058e-06	20	3.07223316346154e-07	0.919477412702702	0.891378266568822	0.948462335440146	0.92(0.89-0.95)
cg14820573	POLR3K	ENSG00000161980	16	102121	16	ENSG00000161980	100017	rs216598	16	108585	T	C	0.177932	-0.536742	0.0123159	0	0.367188	0.0431787	1.832734e-17	-1.46176	0.175134	7.030376e-17	7.030376e-17	3.677754e-06	20	4.15501791451327e-16	0.231827898362853	0.16447073291761	0.326770444236178	0.23(0.16-0.33)
cg14826909	ADARB2	ENSG00000185736	10	1595543	10	ENSG00000185736	1503871	rs10794758	10	1595547	C	T	0.247515	0.0343902	0.00976383	0.0004279803	0.762645	0.0371005	6.777551e-94	0.0450933	0.0129892	0.0005173523	0.001805224	0.01916907	20	0.00105075385018248	1.04612545886097	1.01982849193864	1.07310051084836	1.05(1.02-1.07)
cg14842376	HDLBP	ENSG00000115677	2	242211374	2	ENSG00000115677	242211577	rs12618809	2	242249122	A	G	0.190855	-0.181019	0.00998065	1.626705e-73	0.648757	0.0344893	6.211587e-79	-0.279024	0.0213708	5.845877e-39	1.958222e-26	5.31312e-15	20	8.06586086900826e-38	0.756521746475252	0.725487984845796	0.78888302059422	0.76(0.73-0.79)
cg14864103	MCF2L	ENSG00000126217	13	113622738	13	ENSG00000126217	113651372	rs3011549	13	113634937	A	C	0.265408	-0.112896	0.00980814	1.169298e-30	0.291609	0.0371407	4.111748e-15	-0.387147	0.0596879	8.803296e-11	8.803296e-11	4.816767e-06	20	3.280603275e-10	0.678991275872563	0.604027662049998	0.763258343411579	0.68(0.6-0.76)
cg14868466	DPYSL4	ENSG00000151640	10	134018073	10	ENSG00000151640	134009842	rs869252	10	133969872	C	T	0.28827	0.620047	0.00955719	0	0.290862	0.0356791	3.574825e-16	2.13176	0.263552	6.037717e-16	6.037717e-16	0.01005467	20	3.37122693361204e-15	8.42969001762334	5.02888394615146	14.1303069536134	8.43(5.03-14.13)
cg14871932	GCK	ENSG00000106633	7	44185323	7	ENSG00000106633	44210820	rs2979422	7	44162355	C	T	0.122266	0.110775	0.0112414	6.573772e-23	-0.251779	0.0461561	4.898742e-08	-0.439967	0.0921879	1.81946e-06	1.81946e-06	0.1044759	10	4.41189320261438e-06	0.644057674635719	0.537592046682503	0.771607933593841	0.64(0.54-0.77)
cg14882082	WDR25	ENSG00000176473	14	100845427	14	ENSG00000176473	100919697	rs8015259	14	100795338	C	G	0.22664	-0.326246	0.00947318	6.601535e-260	0.324348	0.0357729	1.224941e-19	-1.00585	0.114717	1.817371e-18	1.706821e-23	2.628867e-18	20	1.16921036011561e-17	0.365733629060598	0.292089411446705	0.457945691229692	0.37(0.29-0.46)
cg14889070	RASSF4	ENSG00000107551	10	45477550	10	ENSG00000107551	45472513	rs914702	10	45477526	C	G	0.178926	-0.240621	0.0117828	1.079276e-92	-0.880399	0.038949	3.969844e-113	0.273309	0.0180365	7.226704e-52	2.081969e-50	6.151188e-14	20	1.44490806323353e-50	1.31430630273311	1.26865522308379	1.36160008327958	1.31(1.27-1.36)
cg14896948	COBL	ENSG00000106078	7	51096885	7	ENSG00000106078	51234212	rs2240090	7	51096974	C	T	0.306163	-0.026509	0.00849592	0.001807279	-0.333314	0.0336187	3.599616e-23	0.0795317	0.0267217	0.002917585	0.01460282	0.0005011853	10	0.00557950533505155	1.0827798831077	1.02752928479589	1.14100132483876	1.08(1.03-1.14)
cg14900246	MERTK	ENSG00000153208	2	112655153	2	ENSG00000153208	112721597	rs6736093	2	112655242	G	A	0.284294	0.196759	0.00887815	7.956508e-109	-0.859586	0.0317212	1.036682e-161	-0.2289	0.0133428	5.729296e-66	5.856561e-68	1.237148e-46	20	1.60757305411765e-64	0.79540807033522	0.774876290136996	0.816483878016894	0.8(0.77-0.82)
cg14910265	GATM	ENSG00000171766	15	45670406	15	ENSG00000171766	45673869	rs56850226	15	45633118	C	T	0.275348	-0.572783	0.00830097	0	0.424852	0.0355204	5.703495e-33	-1.34819	0.114399	4.662876e-32	4.662876e-32	0.3759616	20	5.4060218625e-31	0.25970991042249	0.207543973765953	0.324987694644992	0.26(0.21-0.32)
cg14920289	SLC22A17	ENSG00000092096	14	23821149	14	ENSG00000092096	23818818	rs12433146	14	23822551	C	G	0.542744	-0.0442563	0.00807745	4.277402e-08	0.306857	0.0320498	1.024786e-21	-0.144224	0.0303285	1.980485e-06	1.980485e-06	0.00121347	20	4.78844273352643e-06	0.86569381092541	0.815733263843912	0.918714250713649	0.87(0.82-0.92)
cg14925091	MCF2L	ENSG00000126217	13	113721521	13	ENSG00000126217	113651372	rs9549655	13	113725367	A	G	0.151093	-0.113357	0.0131645	7.255182e-18	-0.395934	0.0447257	8.558935e-19	0.286302	0.0463841	6.724769e-10	5.551605e-08	2.234123e-05	20	2.30770849856115e-09	1.33149450588037	1.215784033815	1.45821755334827	1.33(1.22-1.46)
cg14927519	CREB5	ENSG00000146592	7	28450696	7	ENSG00000146592	28602225	rs41273	7	28644857	A	G	0.10835	0.00203498	0.013112	0.8766637	-0.355643	0.0505456	1.97711e-12	-0.00572198	0.0368774	0.8766934	0.8766934	0.3949397	8	0.907402127278363	0.994294359348231	0.924962868904757	1.06882265901369	0.99(0.92-1.07)
cg14937036	COPB2	ENSG00000184432	3	139109058	3	ENSG00000184432	139091508	rs62270789	3	139050383	T	C	0.441352	0.112762	0.00794728	1.074797e-45	0.257574	0.0320416	9.078407e-16	0.437787	0.0625929	2.667746e-12	2.667746e-12	0.01249586	20	1.15234203027167e-11	1.54927487672375	1.3704030806246	1.75149390539416	1.55(1.37-1.75)
cg14969099	TSKS	ENSG00000126467	19	50249927	19	ENSG00000126467	50254798	rs73064029	19	50244799	T	C	0.0497018	0.0525241	0.0211194	0.01288254	-0.643809	0.0732449	1.498124e-18	-0.0815833	0.0340917	0.01670874	0.01670874	4.657507e-05	3	0.0288770615217391	0.921655932716969	0.862083597639929	0.98534487912526	0.92(0.86-0.99)
cg14971586	BIK	ENSG00000100290	22	43509649	22	ENSG00000100290	43516236	rs9620115	22	43509668	G	A	0.173956	0.0447378	0.0112957	7.476204e-05	0.644165	0.044524	1.935282e-47	0.0694508	0.0181806	0.0001334264	1.601443e-09	3.195451e-10	20	0.000284126753571429	1.07191932147677	1.03439511301408	1.11080477594984	1.07(1.03-1.11)
cg14997413	COBL	ENSG00000106078	7	51384937	7	ENSG00000106078	51234212	rs62447000	7	51425442	C	G	0.494036	0.0713219	0.00806808	9.571947e-19	0.24063	0.0315954	2.616964e-14	0.296396	0.0513691	7.930014e-09	7.930014e-09	9.378841e-05	20	2.42032145758684e-08	1.34500267244529	1.21617728195633	1.48747408434976	1.35(1.22-1.49)
cg14999931	PFKFB3	ENSG00000170525	10	6212377	10	ENSG00000170525	6232188	rs2387015	10	6215257	T	C	0.150099	0.119628	0.0110185	1.847188e-27	-0.437149	0.0445527	1.000069e-22	-0.273655	0.037592	3.348093e-13	3.348093e-13	6.828846e-06	16	1.53984607809917e-12	0.760594435081314	0.706568362027057	0.818751483603097	0.76(0.71-0.82)
cg15016624	SLC37A4	ENSG00000137700	11	118902268	11	ENSG00000137700	118898220	rs11217148	11	118957735	T	G	0.472167	-0.0104541	0.0080615	0.1947	0.192491	0.0324131	2.873123e-09	-0.0543098	0.0428667	0.2051747	0.2051747	5.908975e-06	14	0.284901945155925	0.9471386374959	0.870812554955521	1.03015464525935	0.95(0.87-1.03)
cg15067870	PDK2	ENSG00000005882	17	48183288	17	ENSG00000005882	48180808	rs847695	17	48183736	T	C	0.352883	0.131916	0.0102018	3.02446e-38	-0.256885	0.0335084	1.770446e-14	-0.513521	0.0778721	4.269413e-11	4.269413e-11	5.746201e-11	17	1.64424106193772e-10	0.598384951818621	0.51368229075919	0.697054496532821	0.6(0.51-0.7)
cg15081722	ADARB2	ENSG00000185736	10	1517340	10	ENSG00000185736	1503871	rs7906088	10	1518682	T	C	0.214712	-0.0357908	0.010115	0.0004025598	0.660013	0.0398198	1.057046e-61	-0.0542275	0.0156707	0.0005393188	5.119705e-06	0.01396418	13	0.00109204698192844	0.947216590213476	0.918565493522202	0.976761347016525	0.95(0.92-0.98)
cg15087907	PFKP	ENSG00000067057	10	3169259	10	ENSG00000067057	3144808	rs11251737	10	3170371	T	C	0.426441	0.327824	0.00777834	0	-0.515474	0.0314021	1.486887e-60	-0.635965	0.0415772	8.128096e-53	7.492946e-47	1.073596e-11	20	1.68569643130435e-51	0.529424347236579	0.487991977896884	0.57437448184057	0.53(0.49-0.57)
cg15089806	SLC2A1	ENSG00000117394	1	43418199	1	ENSG00000117394	43407791	rs4660691	1	43417150	T	G	0.212724	-0.0740669	0.0097142	2.447901e-14	-0.450641	0.0400316	2.136174e-29	0.164359	0.0260356	2.739248e-10	4.004126e-10	2.681271e-08	20	9.76131170971185e-10	1.17863736996565	1.12000060333632	1.24034401922763	1.18(1.12-1.24)
cg15104526	INSL3	ENSG00000248099	19	17932331	19	ENSG00000248099	17929852	rs4808100	19	17931497	T	C	0.404573	-0.0584336	0.00982309	2.704507e-09	0.580422	0.0323101	3.722952e-72	-0.100674	0.0178278	1.632315e-08	8.783499e-11	1.399808e-16	16	4.79779910651408e-08	0.904227763092998	0.873177442310079	0.936382237939005	0.9(0.87-0.94)
cg15109207	PLA2G4C	ENSG00000105499	19	48614773	19	ENSG00000105499	48582587	rs153023	19	48624625	T	C	0.463221	0.330361	0.00779797	0	-0.711221	0.0308137	7.129363e-118	-0.464498	0.0229174	2.444647e-91	2.09268e-83	8.390604e-61	20	1.18299657e-89	0.628450508171971	0.60084630816352	0.657322905800601	0.63(0.6-0.66)
cg15110101	BEST1	ENSG00000167995	11	61717334	11	ENSG00000167995	61725140	rs1800007	11	61719387	C	T	0.305169	0.147975	0.00857943	1.166513e-66	0.673617	0.0331642	1.016829e-91	0.219672	0.0167087	1.767895e-39	4.517999e-37	1.41295e-45	20	2.46950353125e-38	1.24566808444138	1.20553439263518	1.28713787518249	1.25(1.21-1.29)
cg15131784	COPB2	ENSG00000184432	3	139108705	3	ENSG00000184432	139091508	rs7612112	3	139142241	T	C	0.461233	0.108452	0.00794533	2.024324e-42	0.447511	0.0304555	7.049613e-49	0.242345	0.024233	1.514125e-23	2.708697e-20	0.0001055297	20	1.22413156779661e-22	1.27423372762811	1.21512666209882	1.33621592157361	1.27(1.22-1.34)
cg15135222	COLQ	ENSG00000206561	3	15564190	3	ENSG00000206561	15527449	rs77879656	3	15647443	A	G	0.228628	-0.137026	0.00941865	5.978459e-48	0.383682	0.0379717	5.281338e-24	-0.357135	0.043033	1.049065e-16	1.454845e-26	1.493201e-06	20	6.10248786585366e-16	0.699678034823807	0.643084157967681	0.761252390296803	0.7(0.64-0.76)
cg15138543	IDUA	ENSG00000127415	4	987391	4	ENSG00000127415	989550	rs11936407	4	987276	T	C	0.361829	-0.223623	0.0124804	8.534208e-72	1.14165	0.0252911	0	-0.195878	0.0117616	2.832263e-62	1.513261e-50	1.695813e-38	20	7.50549695e-61	0.822112526288481	0.803377361356126	0.841284604708727	0.82(0.8-0.84)
cg15140703	STAG3	ENSG00000066923	7	99775532	7	ENSG00000066923	99797148	rs3779045	7	99779259	C	T	0.26839	0.2088	0.00905685	1.328775e-117	0.428818	0.0358122	4.857772e-33	0.48692	0.0458223	2.248896e-26	1.693855e-25	8.69888e-16	20	2.09166121002786e-25	1.62729642045746	1.48751700752123	1.78021066424404	1.63(1.49-1.78)
cg15172061	GSDMD	ENSG00000104518	8	144638852	8	ENSG00000104518	144640304	rs58774177	8	144629194	C	T	0.347913	-0.19433	0.00934971	5.965731e-96	0.690289	0.0329933	3.369014e-97	-0.28152	0.0190922	3.298139e-49	1.461486e-49	3.624251e-72	20	5.92069146290323e-48	0.754635822807898	0.726918645581439	0.783409847204356	0.75(0.73-0.78)
cg15177211	POR	ENSG00000127948	7	75567469	7	ENSG00000127948	75572345	rs56151817	7	75567456	G	C	0.280318	-0.0904263	0.00958291	3.865415e-21	0.844755	0.0324925	5.152853e-149	-0.107044	0.0120681	7.312815e-19	2.406863e-43	2.591885e-21	20	4.81607283727811e-18	0.898486138730454	0.877483193966895	0.919991798180487	0.9(0.88-0.92)
cg15177613	TSKS	ENSG00000126467	19	50249737	19	ENSG00000126467	50254798	rs73064029	19	50244799	T	C	0.0497018	0.0525241	0.0211194	0.01288254	-0.535144	0.0737459	3.969538e-13	-0.0981494	0.0417184	0.01863944	0.01863944	5.381795e-06	4	0.0319328323037455	0.906513460525561	0.83533915411853	0.983752108424963	0.91(0.84-0.98)
cg15178540	WNT16	ENSG00000002745	7	120969768	7	ENSG00000002745	120973289	rs2908004	7	120969769	A	G	0.44334	-0.0415675	0.0081266	3.137401e-07	-0.376826	0.0323204	2.062555e-31	0.11031	0.02355	2.812546e-06	2.812546e-06	0.1301392	20	6.72232719685039e-06	1.11662417030342	1.06625445712224	1.16937334177338	1.12(1.07-1.17)
cg15186969	ADARB2	ENSG00000185736	10	1256369	10	ENSG00000185736	1503871	rs3849973	10	1306220	G	T	0.33499	0.556998	0.00781191	0	0.366024	0.0336282	1.367226e-27	1.52175	0.141429	5.328517e-27	9.660231e-27	0.02204546	20	5.02596561101695e-26	4.58023359453932	3.4713694143075	6.04330374464959	4.58(3.47-6.04)
cg15196165	HCG9	ENSG00000204625	6	29944403	6	ENSG00000204625	29944536	rs112525507	6	29913515	T	C	0.0487078	0.0988321	0.033907	0.003559172	0.693961	0.0726733	1.308928e-21	0.142417	0.0510857	0.005306486	1.796061e-07	1.624195e-09	15	0.00988196137981037	1.15305737322358	1.0431959480206	1.27448856417433	1.15(1.04-1.27)
cg15203150	HCG9	ENSG00000204625	6	29944416	6	ENSG00000204625	29944536	rs138821691	6	30054031	A	G	0.0506958	0.120455	0.0296995	4.9963e-05	0.545162	0.0731631	9.240789e-14	0.220953	0.0620256	0.0003676374	0.0003676374	7.889752e-06	12	0.00075774153	1.24726480774048	1.10448904354905	1.40849699661035	1.25(1.1-1.41)
cg15212210	C2CD2L	ENSG00000172375	11	118986793	11	ENSG00000172375	118981080	rs11217164	11	119008538	A	G	0.528827	0.359891	0.00768345	0	-0.982914	0.0258875	0	-0.366147	0.0124137	3.302901e-191	2.608327e-129	1.932263e-10	20	5.80441391526316e-189	0.693400863790562	0.676733418804702	0.710478815653483	0.69(0.68-0.71)
cg15228268	PFKP	ENSG00000067057	10	3146741	10	ENSG00000067057	3144808	rs4881081	10	3147501	T	C	0.343936	-0.23176	0.00891384	4.952046e-149	0.717179	0.0312921	3.016823e-116	-0.323155	0.018796	3.010248e-66	4.258558e-83	3.411695e-24	20	8.59078467692308e-65	0.723861647116775	0.697679702832621	0.751026125655136	0.72(0.7-0.75)
cg15243474	B3GAT1	ENSG00000109956	11	134282918	11	ENSG00000109956	134265105	rs80021729	11	134263734	C	A	0.120278	-0.387605	0.0118346	2.852856e-235	0.733245	0.0431078	6.978052e-65	-0.528617	0.0350189	1.741703e-51	3.021375e-41	0.01048663	20	3.40090427894737e-50	0.589419573520137	0.550320719689363	0.63129629908313	0.59(0.55-0.63)
cg15246895	RAI1	ENSG00000108557	17	17672475	17	ENSG00000108557	17649777	rs117215381	17	17136164	T	C	0.0168986	-0.00542904	0.0377016	0.8855005	0.900557	0.135441	2.94905e-11	-0.00602853	0.0418746	0.8855271	0.5199891	0.8653969	8	0.913995359165379	0.993989605125963	0.915666790789845	1.07901186876748	0.99(0.92-1.08)
cg15251779	CHPF2	ENSG00000033100	7	150929295	7	ENSG00000033100	150932741	rs4726009	7	150928545	C	T	0.464215	-0.183054	0.00798929	3.495655e-116	-0.562427	0.0319562	2.466782e-69	0.325471	0.0233188	2.832935e-44	1.536091e-37	1.924436e-05	20	4.3590645e-43	1.38468267795648	1.32282043725186	1.44943793173924	1.38(1.32-1.45)
cg15294778	HK2	ENSG00000159399	2	75058623	2	ENSG00000159399	75090797	rs581720	2	75039614	C	A	0.281312	0.468169	0.00922047	0	0.370529	0.0364894	3.166897e-24	1.26352	0.126894	2.3446e-23	2.3446e-23	6.770823e-10	14	1.88187966346154e-22	3.53785283734108	2.75883298834132	4.53684683037212	3.54(2.76-4.54)
cg15300856	CBS	ENSG00000160200	21	44497019	21	ENSG00000160200	44485177	rs2850144	21	44496976	C	G	0.352883	-0.464298	0.00822588	0	-0.788659	0.03179	7.278312e-136	0.588718	0.0259216	3.452e-114	7.32993e-90	6.230478e-31	20	2.561384e-112	1.80167718406515	1.71242700255421	1.89557900613528	1.8(1.71-1.9)
cg15322932	ALDH3B1	ENSG00000006534	11	67777682	11	ENSG00000006534	67786396	rs475325	11	67785062	T	C	0.227634	0.00705615	0.00948663	0.4569975	0.215629	0.0384587	2.061337e-08	0.0327236	0.0443806	0.4609156	0.4609156	0.000422178	11	0.554993576776055	1.03326490534868	0.947183555663736	1.12716944697913	1.03(0.95-1.13)
cg15343510	AIF1	ENSG00000204472	6	31582285	6	ENSG00000204472	31583879	rs9267576	6	31812038	T	G	0.107356	-0.0370788	0.0180117	0.03953258	-1.36004	0.0362058	8.31387e-309	0.0272631	0.0132634	0.03982923	4.295103e-17	1.475866e-08	20	0.0640605968063584	1.02763813879354	1.00126763877568	1.05470316167847	1.03(1-1.05)
cg15358372	HK1	ENSG00000156515	10	71108752	10	ENSG00000156515	71095689	rs149310859	10	71111092	T	C	0.130219	-0.0599286	0.012483	1.580299e-06	0.421628	0.0507926	1.032658e-16	-0.142136	0.0342016	3.241069e-05	3.241069e-05	5.584522e-10	19	7.18587608964143e-05	0.86750326801843	0.811256388589568	0.92764991512861	0.87(0.81-0.93)
cg15388766	MCF2L	ENSG00000126217	13	113688132	13	ENSG00000126217	113651372	rs72663506	13	113691418	A	C	0.455268	0.0622887	0.00960653	8.932211e-11	-0.968496	0.0256615	0	-0.0643149	0.0100643	1.654764e-10	2.8584e-24	2.078575e-15	20	5.97325080648649e-10	0.937709668258726	0.919393626382735	0.956390599971211	0.94(0.92-0.96)
cg15393816	LRFN3	ENSG00000126243	19	36431827	19	ENSG00000126243	36431464	rs3817624	19	36398899	T	C	0.0894632	-0.0234425	0.0148747	0.1150258	-0.407291	0.0483796	3.808913e-17	0.0575572	0.0371555	0.1213602	0.2857203	1.111657e-07	6	0.179632427792553	1.05924585778499	0.984848378613661	1.13926347608356	1.06(0.98-1.14)
cg15437741	SLC16A3	ENSG00000141526	17	80194576	17	ENSG00000141526	80202639	rs9903052	17	80171068	T	C	0.205765	-0.136292	0.0105522	3.656622e-38	-0.266589	0.0383221	3.487203e-12	0.511243	0.0834725	9.086324e-10	9.086324e-10	7.125311e-06	18	3.07700160608519e-09	1.66736243891265	1.41571810915801	1.96373662575396	1.67(1.42-1.96)
cg15456115	B3GNT3	ENSG00000179913	19	17908598	19	ENSG00000179913	17914764	rs35663425	19	17910999	T	C	0.192843	-0.228709	0.0114986	4.947635e-88	0.613065	0.0440333	4.608909e-44	-0.373058	0.032707	3.899932e-30	4.047425e-28	3.499272e-09	20	4.24165242605863e-29	0.688625291418763	0.645865681624788	0.73421580596856	0.69(0.65-0.73)
cg15456821	BEST1	ENSG00000167995	11	61717225	11	ENSG00000167995	61725140	rs1800007	11	61719387	C	T	0.305169	0.147975	0.00857943	1.166513e-66	0.303129	0.0348427	3.320641e-18	0.488156	0.0628444	7.992603e-15	7.992603e-15	1.374078e-15	20	4.15043567916019e-14	1.62930900235254	1.44048660407139	1.84288268814436	1.63(1.44-1.84)
cg15462970	ADARB2	ENSG00000185736	10	1444586	10	ENSG00000185736	1503871	rs1806447	10	1455766	G	C	0.316103	-0.00869067	0.00875899	0.3211	-0.426676	0.0351028	5.393828e-34	0.0203683	0.0205967	0.3227068	0.5168482	2.268834e-05	20	0.415068569029276	1.02057714938133	0.980197465702734	1.06262029262908	1.02(0.98-1.06)
cg15463284	LDHAL6A	ENSG00000166800	11	18477534	11	ENSG00000166800	18489259	rs2658548	11	18461054	G	C	0.240557	0.0522941	0.00938481	2.515399e-08	-0.635571	0.0357969	1.579913e-70	-0.082279	0.0154761	1.057694e-07	3.781197e-06	4.018679e-06	20	2.85039569491525e-07	0.921014959672903	0.89349713042451	0.949380280089158	0.92(0.89-0.95)
cg15472170	PLOD1	ENSG00000083444	1	12012720	1	ENSG00000083444	12014928	rs11121844	1	12028155	T	C	0.316103	-0.523228	0.00787252	0	0.350806	0.0342613	1.324188e-24	-1.4915	0.147385	4.515915e-24	4.515915e-24	7.720662e-05	20	3.74159806079404e-23	0.225034849973642	0.168574987249239	0.300404493744895	0.23(0.17-0.3)
cg15495981	SHMT1	ENSG00000176974	17	18267006	17	ENSG00000176974	18249021	rs7207306	17	18247362	T	C	0.298211	0.336634	0.00848163	0	0.255988	0.0341917	7.055475e-14	1.31504	0.178745	1.879684e-13	1.879684e-13	6.457271e-07	20	8.79028694117647e-13	3.72489997827047	2.62399981348125	5.28768324480617	3.72(2.62-5.29)
cg15531433	ADARB2	ENSG00000185736	10	1639090	10	ENSG00000185736	1503871	rs2820656	10	1466607	A	G	0.0805169	-0.00802621	0.0138192	0.5613753	-0.345172	0.0586502	3.974128e-09	0.0232528	0.0402303	0.5632694	0.5632694	0.00223386	13	0.648899693583994	1.02352525402855	0.94591876283432	1.1074988538077	1.02(0.95-1.11)
cg15541193	GSDMD	ENSG00000104518	8	144635496	8	ENSG00000104518	144640304	rs12679598	8	144631986	G	A	0.157058	-0.124054	0.0117978	7.368113e-26	0.62224	0.0423046	5.678274e-49	-0.199366	0.0233069	1.189287e-17	1.53139e-22	4.371293e-15	20	7.31312945303867e-17	0.819249992957082	0.78266734187526	0.857542553586131	0.82(0.78-0.86)
cg15580226	SDC3	ENSG00000162512	1	31362242	1	ENSG00000162512	31361961	rs10753239	1	31362224	C	T	0.487078	0.0180708	0.00804291	0.02465282	0.860413	0.0297739	1.257287e-183	0.0210025	0.00937594	0.02508835	2.116752e-07	0.4017766	20	0.0417597211615154	1.02122460469585	1.00262910765781	1.04016498750216	1.02(1-1.04)
cg15598120	ADAM19	ENSG00000135074	5	157001591	5	ENSG00000135074	156912662	rs1990951	5	156920911	T	C	0.461233	-0.000234564	0.00792445	0.9763861	-0.189996	0.0327287	6.430127e-09	0.00123457	0.0417091	0.9763864	0.9763864	7.301941e-10	20	0.98391241955341	1.00123533239525	0.922640818441511	1.08652486514738	1(0.92-1.09)
cg15603548	PLOD1	ENSG00000083444	1	12009394	1	ENSG00000083444	12014928	rs6697996	1	12006802	G	T	0.0745527	0.109543	0.015487	1.514e-12	0.427347	0.0565689	4.206035e-14	0.256332	0.0496454	2.426765e-07	2.426765e-07	1.345039e-06	20	6.30581193385214e-07	1.29218166104434	1.17236961899051	1.42423807141731	1.29(1.17-1.42)
cg15613048	KIF17	ENSG00000117245	1	21044031	1	ENSG00000117245	21017508	rs646786	1	21054726	A	G	0.316103	0.0129402	0.00861075	0.1328906	0.23521	0.0346712	1.16888e-11	0.0550157	0.0374962	0.1423131	0.1423131	0.03459705	20	0.207141866129032	1.05655720249336	0.981692798553684	1.1371308048559	1.06(0.98-1.14)
cg15617545	SERPING1	ENSG00000149131	11	57365018	11	ENSG00000149131	57373593	rs10750866	11	57404779	G	A	0.269384	0.277915	0.00882831	1.631668e-217	-0.22386	0.0368571	1.249766e-09	-1.24147	0.20817	2.465324e-09	2.465324e-09	0.1465448	20	7.96874814714424e-09	0.288959135650709	0.192149185664508	0.43454455342731	0.29(0.19-0.43)
cg15618108	PPFIA4	ENSG00000143847	1	203044677	1	ENSG00000143847	203021747	rs4950876	1	203021807	A	G	0.375746	-0.604985	0.00820642	0	0.218233	0.0328774	3.184196e-11	-2.77219	0.419327	3.816125e-11	3.816125e-11	0.03490159	16	1.48063824878049e-10	0.0625249251087537	0.0274862082031013	0.14223010431152	0.06(0.03-0.14)
cg15622544	GIPR	ENSG00000010310	19	46171507	19	ENSG00000010310	46179242	rs4803843	19	46155919	G	A	0.247515	0.0205126	0.00929519	0.02732804	0.200226	0.0363324	3.56902e-08	0.102447	0.0500072	0.04049616	0.04049616	0.0001610122	20	0.0650705862560154	1.10787858278887	1.00444272778219	1.22196609149869	1.11(1-1.22)
cg15631106	QSOX1	ENSG00000116260	1	180153485	1	ENSG00000116260	180148567	rs145155235	1	180335933	C	T	0.00497018	-0.226584	0.104407	0.0299917	-3.12851	0.186547	4.006051e-63	0.0724255	0.033651	0.03137733	0.01072322	0.005951017	6	0.0513824938057872	1.07511270720982	1.00649051267737	1.14841354056016	1.08(1.01-1.15)
cg15639951	MAP3K14	ENSG00000006062	17	43367609	17	ENSG00000006062	43367451	rs7222094	17	43367653	C	T	0.481113	-0.0691195	0.00795795	3.767507e-18	-0.543664	0.0332247	3.499108e-60	0.127137	0.0165719	1.695696e-14	2.778714e-09	0.02693534	20	8.57868021818182e-14	1.13557258056873	1.09928072108243	1.17306258629713	1.14(1.1-1.17)
cg15658249	LRFN3	ENSG00000126243	19	36430810	19	ENSG00000126243	36431464	rs807660	19	36354606	A	G	0.0248509	0.578727	0.0248199	2.980763e-120	0.543979	0.0980368	2.877659e-08	1.06388	0.197088	6.739369e-08	6.739369e-08	0.4060233	8	1.84903476507806e-07	2.89759186312464	1.96912153110582	4.26384988057648	2.9(1.97-4.26)
cg15698299	ALAS1	ENSG00000023330	3	52233019	3	ENSG00000023330	52240222	rs181274	3	52233861	T	A	0.465209	-0.0785179	0.00799393	9.035045e-23	0.353866	0.0321937	4.184871e-28	-0.221886	0.0302954	2.405619e-13	2.405619e-13	0.4156905	20	1.11715741877608e-12	0.801006673890739	0.754828291557149	0.85001012653343	0.8(0.75-0.85)
cg15700009	LDHA	ENSG00000134333	11	18415711	11	ENSG00000134333	18422953	rs10766473	11	18401531	G	A	0.414513	0.171565	0.00886374	1.821432e-83	-0.40262	0.0327367	9.198471e-35	-0.42612	0.0410501	3.042002e-25	3.042002e-25	7.741804e-05	20	2.6451158015625e-24	0.653037972861871	0.602553876523159	0.707751805465566	0.65(0.6-0.71)
cg15721981	SLC16A10	ENSG00000112394	6	111408429	6	ENSG00000112394	111476502	rs9487584	6	111414097	G	A	0.319085	-0.0278202	0.00886616	0.001702211	0.5241	0.0330156	9.543587e-57	-0.0530819	0.0172442	0.002082269	0.0008696097	0.001722677	20	0.00403757037804878	0.948302343339871	0.916786615754358	0.980901464888794	0.95(0.92-0.98)
cg15730074	MCF2L	ENSG00000126217	13	113744115	13	ENSG00000126217	113651372	rs4907483	13	113744139	G	A	0.269384	-0.0739342	0.0126708	5.379108e-09	-0.202171	0.0362598	2.466597e-08	0.365702	0.0907194	5.550832e-05	5.550832e-05	3.477758e-06	10	0.000121138745411765	1.44152560401154	1.20670315540707	1.72204411475153	1.44(1.21-1.72)
cg15806365	ADARB2	ENSG00000185736	10	1386520	10	ENSG00000185736	1503871	rs3793739	10	1282530	A	C	0.350895	0.604629	0.00769153	0	0.291785	0.0334363	2.624237e-18	2.07217	0.238913	4.196685e-18	4.196685e-18	0.1355487	20	2.65392636647727e-17	7.94203865611872	4.97238955331967	12.6852446573043	7.94(4.97-12.69)
cg15827031	NUP155	ENSG00000113569	5	37371628	5	ENSG00000113569	37329761	rs13179942	5	37279482	T	C	0.329026	-0.0110861	0.00846396	0.1902635	0.243593	0.0346468	2.054291e-12	-0.0455108	0.0353442	0.1978692	0.1978692	0.00328393	20	0.275975463157895	0.955509283015972	0.891557423078058	1.02404844185764	0.96(0.89-1.02)
cg15893346	GUSB	ENSG00000169919	7	65447565	7	ENSG00000169919	65436486	rs431168	7	65511604	T	G	0.0636183	0.377081	0.0141877	1.216143e-155	-0.388061	0.066434	5.179404e-09	-0.971705	0.170321	1.162467e-08	1.162467e-08	0.01717533	14	3.48114557219731e-08	0.378437252212348	0.271027724203803	0.528413667947637	0.38(0.27-0.53)
cg15906692	ACTG1	ENSG00000184009	17	79478715	17	ENSG00000184009	79483935	rs6565586	17	79469118	A	T	0.228628	-0.103079	0.010254	8.947506e-24	0.245885	0.0383672	1.46741e-10	-0.419218	0.0775759	6.518378e-08	6.518378e-08	0.0004724065	20	1.79430042390767e-07	0.65756083138048	0.564809504987972	0.765543502981587	0.66(0.56-0.77)
cg15914500	HK3	ENSG00000160883	5	176316668	5	ENSG00000160883	176317101	rs73337977	5	176209447	A	T	0.0367793	0.063064	0.0246807	0.01061268	-0.733914	0.0935794	4.409914e-15	-0.0859283	0.0353686	0.01511943	0.0001372512	0.5524451	13	0.0263073354715998	0.917660025085211	0.8562004531622	0.983531272997192	0.92(0.86-0.98)
cg15918732	SERPING1	ENSG00000149131	11	57364939	11	ENSG00000149131	57373593	rs3824988	11	57377968	G	A	0.264414	0.299466	0.00883437	7.178276e-252	-0.370611	0.0367126	5.817762e-24	-0.808033	0.0835175	3.850637e-22	4.159658e-23	0.5956416	20	2.92210839613636e-21	0.44573396320147	0.378428813155719	0.525009616193086	0.45(0.38-0.53)
cg15920453	MCF2L	ENSG00000126217	13	113635755	13	ENSG00000126217	113651372	rs9549626	13	113648551	A	G	0.406561	0.11566	0.0104955	3.060613e-28	0.486254	0.0327896	9.440127e-50	0.237859	0.0268915	9.139999e-19	3.872147e-23	2.814296e-05	20	5.99576751689588e-18	1.26853031743973	1.20340093407449	1.33718457473305	1.27(1.2-1.34)
cg15964468	ZSCAN12	ENSG00000158691	6	28351351	6	ENSG00000158691	28357121	rs75885713	6	28312356	A	G	0.0318091	-0.254436	0.0221715	1.745605e-30	0.523703	0.0894397	4.759337e-09	-0.485839	0.0931498	1.831482e-07	3.557479e-07	0.001741086	20	4.80764025e-07	0.615180843456702	0.512521504935577	0.738403104087641	0.62(0.51-0.74)
cg15973594	HCG9	ENSG00000204625	6	29942083	6	ENSG00000204625	29944536	rs2734907	6	29901640	A	C	0.355865	0.140579	0.021258	3.766096e-11	-0.938825	0.0317983	1.401616e-191	-0.149739	0.0232042	1.095798e-10	1.759168e-22	3.300651e-25	20	4.05159209402655e-10	0.860932650525599	0.822654286140634	0.900992119324258	0.86(0.82-0.9)
cg15988792	ACSS1	ENSG00000154930	20	25039314	20	ENSG00000154930	25013242	rs6138389	20	24837810	A	G	0.0139165	-0.0741892	0.0313696	0.01803007	1.51535	0.118507	1.938304e-37	-0.0489583	0.0210523	0.02004212	0.07451274	0.02599855	19	0.0340563046717557	0.952220836479494	0.913729404232325	0.992333744789025	0.95(0.91-0.99)
cg15996769	ACACB	ENSG00000076555	12	109592065	12	ENSG00000076555	109630215	rs36041654	12	109599544	A	G	0.33996	-0.244014	0.00856458	1.510049e-178	0.200181	0.0336976	2.841107e-09	-1.21897	0.209608	6.046782e-09	6.046782e-09	2.33169e-09	20	1.87293182727273e-08	0.295534410654569	0.195968434733341	0.445687020972487	0.3(0.2-0.45)
cg16009311	EXT1	ENSG00000182197	8	119086762	8	ENSG00000182197	118965410	rs2451142	8	119128220	T	C	0.225646	-0.0279717	0.00934759	0.002767931	-0.20514	0.0370991	3.211075e-08	0.136354	0.0518114	0.008494816	0.008494816	1.598419e-06	14	0.0154573245907357	1.1460875367798	1.03541639104428	1.26858783898257	1.15(1.04-1.27)
cg16024904	B3GNT3	ENSG00000179913	19	17905718	19	ENSG00000179913	17914764	rs10854161	19	17905619	G	A	0.277336	-0.174293	0.00975391	2.056523e-71	0.70567	0.0363533	6.178492e-84	-0.246989	0.018787	1.775025e-39	3.438177e-38	2.453527e-11	20	2.46950353125e-38	0.781149286126265	0.752908539535139	0.810449311137205	0.78(0.75-0.81)
cg16031250	TGFBI	ENSG00000120708	5	135365012	5	ENSG00000120708	135382045	rs112615089	5	135266055	T	C	0.0685885	0.114208	0.0143872	2.0514e-15	0.63159	0.0617612	1.511524e-24	0.180827	0.0288369	3.594997e-10	2.270025e-10	1.451475e-08	20	1.26621255094937e-09	1.19820787139983	1.13236308633701	1.26788140695115	1.2(1.13-1.27)
cg16035921	PDK2	ENSG00000005882	17	48187466	17	ENSG00000005882	48180808	rs78834689	17	48171679	T	G	0.135189	-0.140434	0.0126917	1.85459e-28	-0.912539	0.0407997	8.372222e-111	0.153893	0.015517	3.486655e-23	4.104382e-20	8.251583e-16	20	2.7587538021327e-22	1.16636607893089	1.13142701371157	1.20238408098273	1.17(1.13-1.2)
cg16038331	CLN6	ENSG00000128973	15	68503187	15	ENSG00000128973	68524439	rs1012521	15	68508643	T	A	0.43837	-0.490211	0.00798712	0	-0.771457	0.0297065	1.099477e-148	0.635435	0.0265689	2.062325e-126	3.090554e-112	4.733678e-08	20	1.96745805e-124	1.88784317465205	1.79204953415809	1.98875744456175	1.89(1.79-1.99)
cg16044595	GPR137B	ENSG00000077585	1	236304396	1	ENSG00000077585	236345498	rs911270	1	236304247	A	T	0.372763	0.413687	0.00819395	0	0.396458	0.0336082	4.070364e-32	1.04346	0.0908375	1.532181e-30	5.876224e-30	2.687443e-20	20	1.69965194651163e-29	2.83902305989717	2.37600023403506	3.39227741612628	2.84(2.38-3.39)
cg16052901	VPS52	ENSG00000223501	6	33240864	6	ENSG00000223501	33228936	rs2282850	6	33267103	T	C	0.186879	-0.138442	0.0157317	1.365702e-18	-0.360025	0.0410621	1.821591e-18	0.384535	0.0619099	5.258083e-10	3.08253e-09	0.07887836	20	1.82692394765869e-09	1.46893110964073	1.30107597602534	1.65844166261688	1.47(1.3-1.66)
cg16082401	GIPR	ENSG00000010310	19	46181221	19	ENSG00000010310	46179242	rs10423928	19	46182304	A	T	0.213718	-0.027094	0.010159	0.00765317	-0.58029	0.0409981	1.762738e-45	0.0466904	0.0178148	0.008770335	5.698797e-07	0.001072374	20	0.0159152981331522	1.04779756073284	1.01184297117244	1.08502975220114	1.05(1.01-1.09)
cg16100355	MCF2L	ENSG00000126217	13	113648607	13	ENSG00000126217	113651372	rs2993287	13	113639862	A	G	0.375746	0.124657	0.010599	6.184886e-32	-0.211075	0.0331351	1.888484e-10	-0.590582	0.105436	2.127272e-08	2.127272e-08	2.966689e-06	10	6.17112181407472e-08	0.554004760118559	0.450572375004227	0.681180851869009	0.55(0.45-0.68)
cg16122370	MCF2L	ENSG00000126217	13	113696520	13	ENSG00000126217	113651372	rs1537023	13	113696513	A	G	0.16501	0.172804	0.0147157	7.68982e-32	-0.529004	0.0472068	3.806206e-29	-0.326658	0.0402934	5.188287e-16	2.958586e-16	7.858e-20	20	2.90179066884422e-15	0.721330395841949	0.666554705474644	0.780607406551864	0.72(0.67-0.78)
cg16167877	KRT5	ENSG00000186081	12	52914229	12	ENSG00000186081	52911415	rs12821071	12	52914211	C	T	0.167992	-0.0518761	0.0115434	6.989804e-06	0.845172	0.0389575	2.30011e-104	-0.0613794	0.013948	1.079637e-05	1.952025e-08	4.992061e-10	20	2.46742501232033e-05	0.940466359143376	0.915104072259703	0.966531566728058	0.94(0.92-0.97)
cg16205897	P4HA2	ENSG00000072682	5	131564050	5	ENSG00000072682	131579269	rs10479000	5	131607402	C	T	0.423459	0.0998907	0.00884771	1.470412e-29	-0.600145	0.0295895	1.841393e-91	-0.166444	0.0168728	5.9222e-23	1.850403e-18	0.0008932856	20	4.5986571627907e-22	0.846670229140717	0.81912818936972	0.875138331479933	0.85(0.82-0.88)
cg16217803	CHST2	ENSG00000175040	3	142841719	3	ENSG00000175040	142839986	rs6664	3	142841740	T	C	0.293241	-0.0124925	0.00851801	0.1424849	0.263653	0.0346953	2.981677e-14	-0.0473824	0.0329038	0.1498599	9.407577e-08	0.3408498	19	0.215774991849935	0.953722624318627	0.894157050085885	1.01725624603624	0.95(0.89-1.02)
cg16223079	PPCDC	ENSG00000138621	15	75339541	15	ENSG00000138621	75362849	rs74023935	15	75359184	C	T	0.083499	0.0562698	0.0139641	5.5872e-05	0.402103	0.0601862	2.373571e-11	0.139939	0.0405554	0.0005594341	0.0005594341	0.05258322	20	0.00113072061737288	1.15020363429554	1.0623149224413	1.24536366043542	1.15(1.06-1.25)
cg16246545	PHGDH	ENSG00000092621	1	120255941	1	ENSG00000092621	120244629	rs11583993	1	120255370	A	G	0.112326	0.773856	0.012921	0	-0.951179	0.0529875	4.713263e-72	-0.813575	0.047314	2.882832e-66	9.400884e-52	0.0004164961	20	8.2980828e-65	0.443270538033632	0.404012104433808	0.4863437697343	0.44(0.4-0.49)
cg16272554	COLQ	ENSG00000206561	3	15541262	3	ENSG00000206561	15527449	rs68146283	3	15553781	A	G	0.10835	-0.046207	0.0128047	0.0003078499	-0.593523	0.0550764	4.451634e-27	0.0778522	0.0227515	0.0006219703	1.395955e-06	7.004244e-13	20	0.00125332458159324	1.08096288054903	1.03381853229255	1.13025711246797	1.08(1.03-1.13)
cg16296438	ADARB2	ENSG00000185736	10	1416569	10	ENSG00000185736	1503871	rs11250482	10	1416765	A	G	0.148111	0.0637138	0.0116304	4.296702e-08	-0.280832	0.0447712	3.550681e-10	-0.226875	0.054985	3.689181e-05	3.689181e-05	1.108547e-05	20	8.15233312971542e-05	0.797020403614129	0.715591647098674	0.887715118465651	0.8(0.72-0.89)
cg16303742	COLQ	ENSG00000206561	3	15540471	3	ENSG00000206561	15527449	rs983268	3	15548586	G	C	0.32505	0.24032	0.00844818	5.399105e-178	1.08716	0.0253689	0	0.221053	0.00932704	3.589648e-124	2.828544e-84	6.471356e-18	20	3.32939852e-122	1.24738954045778	1.22479318552407	1.27040277822716	1.25(1.22-1.27)
cg16308521	NUP50	ENSG00000093000	22	45580979	22	ENSG00000093000	45571807	rs132840	22	45557244	C	G	0.309145	-0.0348187	0.00843314	3.646596e-05	-0.254685	0.0335812	3.346854e-14	0.136713	0.0377008	0.0002875512	0.0002875512	1.987358e-08	20	0.000598960359825327	1.1464990560688	1.06483454682645	1.23442659658645	1.15(1.06-1.23)
cg16324184	PFKP	ENSG00000067057	10	3165537	10	ENSG00000067057	3144808	rs113999704	10	3213015	C	T	0.00695825	-0.0979	0.0511655	0.05569687	-4.3077	0.135983	3.106009e-220	0.0227268	0.0118993	0.05614363	6.243243e-12	NA	NA	0.0881352047813822	1.02298702131254	0.999404349470254	1.04712616703001	1.02(1-1.05)
cg16327410	MCF2L	ENSG00000126217	13	113743564	13	ENSG00000126217	113651372	rs491455	13	113738175	G	A	0.329026	-0.13916	0.010133	6.405587e-43	0.286732	0.0349633	2.384914e-16	-0.485332	0.0689286	1.9075e-12	1.9075e-12	1.805403e-06	20	8.369438239159e-12	0.615492819223508	0.537712065675201	0.704524660498378	0.62(0.54-0.7)
cg16343401	GFAP	ENSG00000131095	17	42989147	17	ENSG00000131095	42988340	rs73307481	17	42989738	T	G	0.111332	-0.0714355	0.0124578	9.7974e-09	-0.827222	0.049399	6.083978e-63	0.0863558	0.0159183	5.79684e-08	3.350531e-05	3.418645e-09	20	1.60627790539419e-07	1.0901941503862	1.05670537601207	1.12474424046339	1.09(1.06-1.12)
cg16344511	CD44	ENSG00000026508	11	35228261	11	ENSG00000026508	35207183	rs6484770	11	35239565	A	G	0.319085	0.0514017	0.00879082	4.999205e-09	-0.446155	0.0335287	2.116928e-40	-0.11521	0.0215219	8.642382e-08	4.352195e-12	0.0002892986	20	2.35182669095355e-07	0.891178976669859	0.854368291050005	0.929575660494466	0.89(0.85-0.93)
cg16345055	TGFBRAP1	ENSG00000135966	2	105884718	2	ENSG00000135966	105913681	rs62152061	2	105979374	T	G	0.0596421	-0.000816448	0.0173712	0.9625132	-0.970766	0.0778011	9.900215e-36	0.000841035	0.0178945	0.9625135	0.04010411	3.519652e-09	13	0.975366487556904	1.00084138876911	0.96634710728456	1.03656696224611	1(0.97-1.04)
cg16365187	DPYSL4	ENSG00000151640	10	134000377	10	ENSG00000151640	134009842	rs4242715	10	133986135	G	A	0.358847	0.334787	0.00943443	8.168407e-276	0.433546	0.0355562	3.377105e-34	0.772208	0.0669652	9.155352e-31	1.204302e-28	3.448332e-21	20	1.02928351272727e-29	2.16454028626558	1.89829517677823	2.46812756423814	2.16(1.9-2.47)
cg16368146	HCG9	ENSG00000204625	6	29943425	6	ENSG00000204625	29944536	rs1362126	6	29691019	A	G	0.439364	0.117423	0.0131625	4.621002e-19	0.527127	0.0318999	2.449384e-61	0.222761	0.0283769	4.158195e-15	7.527494e-17	8.929871e-29	20	2.2108619593949e-14	1.24952190231152	1.18192241253959	1.32098771272256	1.25(1.18-1.32)
cg16374656	EXT1	ENSG00000182197	8	119124790	8	ENSG00000182197	118965410	rs10955856	8	119133116	G	C	0.384692	-0.0054252	0.00825	0.5107952	0.267314	0.0328531	4.064341e-16	-0.0202952	0.0309632	0.5121698	0.5121698	0.0001401005	20	0.606700917765957	0.979909361362939	0.922209302471548	1.0412195516932	0.98(0.92-1.04)
cg16397968	PFKP	ENSG00000067057	10	3164740	10	ENSG00000067057	3144808	rs7896260	10	3165149	C	T	0.293241	-0.417266	0.00882401	0	-1.4325	0.0210001	0	0.291286	0.00749525	0	1.170022e-218	1.338804e-49	20	0	1.33814723933816	1.31863262560427	1.35795065234926	1.34(1.32-1.36)
cg16421871	MCF2L	ENSG00000126217	13	113634978	13	ENSG00000126217	113651372	rs3011534	13	113644829	G	A	0.0318091	-0.0634288	0.0297063	0.03274468	3.11505	0.112464	7.355959e-169	-0.020362	0.00956465	0.03326387	1.654021e-18	3.208361e-24	9	0.0542324521142578	0.979843905603847	0.961646159062904	0.998386017872294	0.98(0.96-1)
cg16431436	VCAN	ENSG00000038427	5	82768907	5	ENSG00000038427	82822703	rs4470745	5	82789647	G	A	0.413519	0.0181309	0.00817664	0.02659577	0.248903	0.0330509	5.038635e-14	0.0728432	0.0342451	0.03341082	0.03341082	2.429201e-05	19	0.0544454504538799	1.07556187558991	1.00573921052499	1.15023192505205	1.08(1.01-1.15)
cg16455798	KIAA0513	ENSG00000135709	16	85083652	16	ENSG00000135709	85094605	rs11865650	16	84961839	T	C	0.0159046	0.188142	0.0409735	4.394397e-06	-1.04586	0.127646	2.538679e-16	-0.179892	0.0449097	6.184752e-05	0.0002011598	NA	NA	0.0001344458784375	0.835360425465576	0.764972791847892	0.912224654093037	0.84(0.76-0.91)
cg16476432	GCK	ENSG00000106633	7	44229319	7	ENSG00000106633	44210820	rs35832856	7	44240563	T	C	0.0646123	-0.0143	0.0162058	0.3775606	-2.46446	0.0356808	0	0.00580248	0.00657633	0.3775995	1.246308e-06	0.01233123	20	0.474521915882574	1.00581934699476	0.992937927660155	1.01886787744422	1.01(0.99-1.02)
cg16489192	MDH2	ENSG00000146701	7	75678113	7	ENSG00000146701	75687097	rs3973173	7	75732997	G	A	0.327038	0.00696334	0.0129575	0.5909913	-0.840926	0.0316014	5.148032e-156	-0.00828056	0.0154117	0.591067	0.001251847	3.522923e-06	20	0.675649679219445	0.99175362940274	0.962243740409251	1.02216852147584	0.99(0.96-1.02)
cg16493071	CACNA1H	ENSG00000196557	16	1225126	16	ENSG00000196557	1237506	rs8051668	16	1192375	G	A	0.307157	-0.000464557	0.0105103	0.964745	0.304803	0.0354283	7.740133e-18	-0.00152412	0.0344829	0.9647454	0.1073205	7.916132e-05	11	0.977035150318471	0.998477040881038	0.933223456122675	1.06829333813434	1(0.93-1.07)
cg16502826	AGRN	ENSG00000188157	1	970237	1	ENSG00000188157	973499	rs9442368	1	1010717	C	T	0.4334	-0.0112728	0.0106047	0.2877819	0.237173	0.0325838	3.366528e-13	-0.0475297	0.0451871	0.2928718	0.2928718	0.130171	20	0.381842616243655	0.953582151322155	0.872758480550327	1.04189067145679	0.95(0.87-1.04)
cg16524284	SLC7A9	ENSG00000021488	19	33353338	19	ENSG00000021488	33341043	rs11084672	19	33353357	T	C	0.149105	0.361229	0.0118419	2.278229e-204	0.52844	0.0444948	1.56893e-32	0.683576	0.0617657	1.808971e-28	1.744011e-37	0.0001516351	20	1.80303109522388e-27	1.98094895481145	1.75508138313611	2.23588421555506	1.98(1.76-2.24)
cg16529799	MCTP1	ENSG00000175471	5	94277008	5	ENSG00000175471	94329862	rs293038	5	94276088	C	A	0.301193	0.0277352	0.00859472	0.00125095	-0.220804	0.0344346	1.433656e-10	-0.12561	0.0435758	0.00394463	0.00394463	2.410601e-10	20	0.00744972826357466	0.881958743629188	0.809759031135995	0.960595924904651	0.88(0.81-0.96)
cg16534307	CREB5	ENSG00000146592	7	28452289	7	ENSG00000146592	28602225	rs11971210	7	28483754	C	T	0.104374	-0.00774629	0.0136715	0.570986	0.34287	0.0601184	1.175425e-08	-0.0225925	0.0400701	0.5728736	0.5728736	0.1073935	3	0.658006518885449	0.977660799386709	0.903815623226312	1.05753940747949	0.98(0.9-1.06)
cg16558994	KIF17	ENSG00000117245	1	21023132	1	ENSG00000117245	21017508	rs590454	1	21023603	C	T	0.422465	0.00139862	0.00806585	0.862337	1.09989	0.0220953	0	0.0012716	0.0073334	0.8623379	0.0003634945	0.05626512	20	0.895876243963908	1.00127240882608	0.986983591802912	1.01576808875316	1(0.99-1.02)
cg16612562	RASL10A	ENSG00000100276	22	29712045	22	ENSG00000100276	29710333	rs73156525	22	29712049	A	G	0.119284	0.0365858	0.0134024	0.006337279	0.776113	0.050769	9.314338e-53	0.0471398	0.0175418	0.007203402	0.003007936	9.206282e-09	20	0.0132300106039604	1.04826854677927	1.01283960084119	1.08493679083449	1.05(1.01-1.08)
cg16615291	ADARB2	ENSG00000185736	10	1410519	10	ENSG00000185736	1503871	rs11250487	10	1434168	A	C	0.357853	-0.0102576	0.00841339	0.2227683	0.250141	0.0342752	2.920365e-13	-0.0410073	0.0341007	0.2291564	0.4820352	0.0003178384	20	0.312562589705882	0.959822123220725	0.897767033958729	1.02616655922598	0.96(0.9-1.03)
cg16626875	HK2	ENSG00000159399	2	75093247	2	ENSG00000159399	75090797	rs3821307	2	75094258	T	C	0.156064	0.0268749	0.0114498	0.0189151	-0.444591	0.0420989	4.536128e-26	-0.0604486	0.0263819	0.02194675	0.02194675	6.148872e-11	12	0.0370476229777553	0.941342152761585	0.893903792725924	0.991298007432781	0.94(0.89-0.99)
cg16635108	B3GAT1	ENSG00000109956	11	134281328	11	ENSG00000109956	134265105	rs58475265	11	134264142	C	T	0.148111	-0.316069	0.0109673	1.229343e-182	-0.282084	0.0427136	3.999853e-11	1.12048	0.174062	1.216738e-10	1.216738e-10	0.001502796	19	4.45470195394737e-10	3.06632568643828	2.17998605501843	4.31303365159909	3.07(2.18-4.31)
cg16646662	ADARB2	ENSG00000185736	10	1778529	10	ENSG00000185736	1503871	rs10903553	10	1771854	G	A	0.395626	0.0210688	0.0079909	0.008374146	-0.201951	0.0336759	2.011122e-09	-0.104326	0.043224	0.01579483	0.01579483	0.173913	12	0.0274110901091476	0.900931545858352	0.827749224030084	0.980584006313994	0.9(0.83-0.98)
cg16661473	ADARB2	ENSG00000185736	10	1286479	10	ENSG00000185736	1503871	rs7392620	10	1285054	C	G	0.349901	0.517265	0.0078184	0	0.237227	0.0328685	5.296939e-13	2.18046	0.303902	7.236645e-13	7.236645e-13	0.005169645	20	3.25649025e-12	8.85037649568262	4.87837454822495	16.0564063585139	8.85(4.88-16.06)
cg16671682	NACC1	ENSG00000160877	19	13249201	19	ENSG00000160877	13240436	rs12981904	19	13248856	T	C	0.32505	0.0486753	0.012773	0.00013852	-0.358057	0.035511	6.570939e-24	-0.135943	0.0381359	0.0003642759	0.0003642759	2.169405e-05	18	0.000751276856145769	0.872892385936731	0.810025650931825	0.940638258245043	0.87(0.81-0.94)
cg16682276	GNMT	ENSG00000124713	6	42928056	6	ENSG00000124713	42930057	rs9471975	6	42919222	T	C	0.411531	0.42852	0.0113942	1.555371e-309	0.811467	0.0305935	5.098492e-155	0.528081	0.0243628	3.481129e-104	2.959952e-79	1.714237e-07	20	2.03920872473684e-102	1.69567518372919	1.61660765248907	1.77860987128691	1.7(1.62-1.78)
cg16690356	HCG9	ENSG00000204625	6	29945948	6	ENSG00000204625	29944536	rs149543464	6	30400763	A	G	0.082505	0.0660369	0.0310207	0.03327082	-1.34107	0.0376239	2.896438e-278	-0.0492419	0.0231725	0.03358549	1.414055e-06	2.349969e-09	20	0.0547033907853659	0.951950824939714	0.909682173833664	0.996183501413873	0.95(0.91-1)
cg16696317	TCL1A	ENSG00000100721	14	96180406	14	ENSG00000100721	96178418	rs2887399	14	96180695	T	G	0.218688	-0.231433	0.010009	2.756276e-118	0.242279	0.0403952	2.000943e-09	-0.955231	0.164536	6.413616e-09	6.413616e-09	0.09721387	20	1.98287628e-08	0.384723263213777	0.278671513994424	0.531134263191388	0.38(0.28-0.53)
cg16701167	ME1	ENSG00000065833	6	84141234	6	ENSG00000065833	84030452	rs13201274	6	84176481	A	G	0.223658	-0.0164652	0.00967629	0.08883039	-0.486434	0.0391648	2.031461e-35	0.0338487	0.0200781	0.09182433	0.09182433	0.0002284681	20	0.1391113601951	1.03442808591822	0.994510745320375	1.0759476154194	1.03(0.99-1.08)
cg16705086	INSL3	ENSG00000248099	19	17931932	19	ENSG00000248099	17929852	rs4808100	19	17931497	T	C	0.404573	-0.0584336	0.00982309	2.704507e-09	0.470717	0.0328065	1.092168e-46	-0.124137	0.0225907	3.905714e-08	3.905714e-08	2.32029e-13	10	1.10424886079594e-07	0.88325882613425	0.845003278289453	0.923246304467964	0.88(0.85-0.92)
cg16705273	SETBP1	ENSG00000152217	18	42262885	18	ENSG00000152217	42454306	rs11082395	18	42072716	T	C	0.150099	-0.0164014	0.0118285	0.1655638	-0.554146	0.049884	1.137892e-28	0.0295976	0.0215111	0.1688455	0.04167461	0.01994999	20	0.240415831343284	1.03003996246643	0.987514443484901	1.0743967658171	1.03(0.99-1.07)
cg16706389	ADARB2	ENSG00000185736	10	1568812	10	ENSG00000185736	1503871	rs2820651	10	1471765	A	C	0.0805169	-0.00804198	0.01378	0.5594895	0.85992	0.0574035	9.881399e-51	-0.00935201	0.0160368	0.5597872	4.418363e-20	5.218285e-05	20	0.647022523702422	0.99069158404237	0.960036342947349	1.02232568787889	0.99(0.96-1.02)
cg16720405	PDIA5	ENSG00000065485	3	122790178	3	ENSG00000065485	122864991	rs3804753	3	122851840	A	G	0.411531	0.192457	0.0118992	7.693668e-59	-0.22889	0.0328772	3.355436e-12	-0.840827	0.131488	1.608396e-10	1.608396e-10	0.001373196	20	5.81845530227519e-10	0.431353646415189	0.33335627034516	0.558159497294068	0.43(0.33-0.56)
cg16724148	AGL	ENSG00000162688	1	100326338	1	ENSG00000162688	100352609	rs550941	1	100310243	T	C	0.434394	0.0595392	0.00797429	8.241898e-14	-0.576953	0.0314745	4.697246e-75	-0.103196	0.0149239	4.685194e-12	5.584351e-07	8.360169e-10	20	1.97025979420655e-11	0.901950173921637	0.875949494840049	0.928722627308349	0.9(0.88-0.93)
cg16733866	MX1	ENSG00000157601	21	42792609	21	ENSG00000157601	42811686	rs459498	21	42795027	A	G	0.389662	-0.466619	0.00770738	0	0.365777	0.0329938	1.463145e-28	-1.27569	0.116983	1.091975e-27	1.091975e-27	0.02977018	20	1.0537874349711e-26	0.27923822735658	0.222022471335611	0.351198629346752	0.28(0.22-0.35)
cg16736679	ADARB2	ENSG00000185736	10	1704969	10	ENSG00000185736	1503871	rs12265257	10	1704740	G	A	0.290258	-0.0112915	0.00887557	0.2033021	-0.489683	0.0354017	1.629595e-43	0.0230588	0.0182016	0.2052079	5.573823e-13	0.001754036	20	0.284901945155925	1.02332670938872	0.987462916325595	1.06049304417934	1.02(0.99-1.06)
cg16738646	SLC2A1	ENSG00000117394	1	43409193	1	ENSG00000117394	43407791	rs1385129	1	43408966	A	G	0.218688	-0.0719153	0.00960947	7.2204e-14	-0.738926	0.0374908	1.786401e-86	0.0973242	0.0139106	2.625879e-12	5.961e-15	5.701964e-15	20	1.13572668147668e-11	1.10221765466627	1.07257191587404	1.1326827975614	1.1(1.07-1.13)
cg16738971	ALDH7A1	ENSG00000164904	5	125931166	5	ENSG00000164904	125904321	rs11960347	5	125945742	C	T	0.0775348	-0.129853	0.0210445	6.811692e-10	0.825711	0.0601324	6.572483e-43	-0.157262	0.0279414	1.82027e-08	3.01469e-22	4.001107e-08	20	5.3031121673932e-08	0.854480155686866	0.808942739326768	0.902580987463089	0.85(0.81-0.9)
cg16744531	B3GNT3	ENSG00000179913	19	17905626	19	ENSG00000179913	17914764	rs10854161	19	17905619	G	A	0.277336	-0.174293	0.00975391	2.056523e-71	1.10184	0.031018	2.194262e-276	-0.158183	0.00990928	2.308911e-57	3.590381e-51	2.575302e-22	20	5.54636966115108e-56	0.853693541754797	0.837272922969472	0.87043620215152	0.85(0.84-0.87)
cg16761096	COBL	ENSG00000106078	7	51383119	7	ENSG00000106078	51234212	rs56245309	7	51399128	T	G	0.465209	-0.0705755	0.00810859	3.2095e-18	0.361405	0.0320547	1.751053e-29	-0.195281	0.028344	5.592013e-12	1.720997e-09	9.137094e-08	20	2.33105261011236e-11	0.822603473999986	0.778150569085518	0.869595811299188	0.82(0.78-0.87)
cg16785077	MX1	ENSG00000157601	21	42791867	21	ENSG00000157601	42811686	rs459498	21	42795027	A	G	0.389662	-0.466619	0.00770738	0	0.21658	0.0336133	1.169053e-10	-2.15448	0.336264	1.483002e-10	1.483002e-10	0.4759885	15	5.38233008478261e-10	0.115963475944825	0.0599911972514019	0.224158349380031	0.12(0.06-0.22)
cg16792234	SLC25A13	ENSG00000004864	7	95828497	7	ENSG00000004864	95850495	rs13307036	7	95832061	G	A	0.354871	0.270185	0.00806239	3.244476e-246	1.36856	0.0167777	0	0.197423	0.00636895	5.775611e-211	3.807753e-137	3.61725e-30	20	1.2052978205625e-208	1.21825925539535	1.20314607834028	1.23356227483516	1.22(1.2-1.23)
cg16795184	NUP93	ENSG00000102900	16	56777257	16	ENSG00000102900	56822404	rs4238789	16	56742746	T	C	0.166004	0.00914141	0.0153792	0.5522446	0.24149	0.0442524	4.839402e-08	0.0378541	0.0640613	0.554584	0.554584	9.067276e-05	9	0.644089035130435	1.03857969304672	0.916030106032869	1.17752437578762	1.04(0.92-1.18)
[truncated: 686 more rows]
