# Supplementary material for: Integrative multi-omics analyses identify PKD1 and SLC2A4 as genetically supported glycolysis-related candidate genes for rheumatoid arthritis
Source: Front Immunol. 2026 Jan 22;16:1691663. doi: 10.3389/fimmu.2025.1691663 (PMC12895683; doi:10.3389/fimmu.2025.1691663)
Supplement: Supplementary file 14 [file Table1.xls]

## Sheet: Sheet1
FinnGen R12 RA Cohort eQTLs - GWAS SMR Analysis Results
Probe ID	Symbol	p_SMR	p_SMR_multi	p HEIDI	OR SMR (95% CI)
ENSG00000183765	CHEK2	0.00384	0.00384	0.736	0.62(0.45 - 0.86)
ENSG00000169429	CXCL8	0.00448	0.0294	0.328	1.13(1.04 - 1.24)
ENSG00000100246	DNAL4	0.00126	0.0216	0.0704	1.36(1.13 - 1.63)
ENSG00000102886	GDPD3	5.18e-05	9.11e-05	0.267	0.76(0.67 - 0.87)
ENSG00000100221	JOSD1	0.000193	0.000156	0.0726	0.83(0.75 - 0.92)
ENSG00000133961	NUMB	5.25e-05	0.0189	0.498	0.74(0.64 - 0.86)
ENSG00000057294	PKP2	0.00184	0.0203	0.107	1.23(1.08 - 1.39)
ENSG00000141744	PNMT	0.00474	0.00474	0.774	0.57(0.39 - 0.84)
ENSG00000181856	SLC2A4	0.00577	0.00577	0.508	2.18(1.25 - 3.79)
ENSG00000162976	SLC66A3	0.00675	0.0418	0.541	1.13(1.03 - 1.23)
ENSG00000066923	STAG3	0.000275	5.34e-05	0.226	0.90(0.85 - 0.95)
