# Supplementary material for: Integrative multi-omics analyses identify PKD1 and SLC2A4 as genetically supported glycolysis-related candidate genes for rheumatoid arthritis
Source: Front Immunol. 2026 Jan 22;16:1691663. doi: 10.3389/fimmu.2025.1691663 (PMC12895683; doi:10.3389/fimmu.2025.1691663)
Supplement: Supplementary file 15 [file Table2.xls]

## Sheet: Sheet1
FinnGen R12 RA Cohort pQTLs - GWAS SMR Analysis Results
Probe ID	Protein	p_SMR	p_SMR_multi	p HEIDI	OR SMR (95% CI)
B3GALT6	B3GT6	0.00554	0.0191	0.605	0.79(0.66 - 0.93)
TYRO3	Dtk	0.00296	0.00296	0.116	1.33(1.10 - 1.61)
PGP	PGP	0.00526	0.0264	0.31	0.93(0.88 - 0.98)
